# Supplementary material for: No Evidence for Threat-Induced Spatial Prioritization of Somatosensory Stimulation during Pain Control Using a Synchrony Judgment Paradigm
Source: PLoS One. 2016 Jun 7;11(6):e0156648. doi: 10.1371/journal.pone.0156648 (PMC4896434; doi:10.1371/journal.pone.0156648)
Supplement: S1 Dataset — This dataset includes pretest questionnaire data, posttest questionnaire data, and experimental (SJ3) data. (ZIP) [file pone.0156648.s001.zip]

Archive with 96 entries (93 files):
- S1 Dataset/
- S1 Dataset/General PreQ-Eng.xlsx
- __MACOSX/
- __MACOSX/S1 Dataset/
- __MACOSX/S1 Dataset/._General PreQ-Eng.xlsx
- S1 Dataset/General PreQ.xlsx
- __MACOSX/S1 Dataset/._General PreQ.xlsx
- S1 Dataset/PCSR.dat
- __MACOSX/S1 Dataset/._PCSR.dat
- S1 Dataset/PosttestR.dat
- __MACOSX/S1 Dataset/._PosttestR.dat
- S1 Dataset/PP01.dat
- __MACOSX/S1 Dataset/._PP01.dat
- S1 Dataset/PP02.dat
- __MACOSX/S1 Dataset/._PP02.dat
- S1 Dataset/PP03.dat
- __MACOSX/S1 Dataset/._PP03.dat
- S1 Dataset/PP04.dat
- __MACOSX/S1 Dataset/._PP04.dat
- S1 Dataset/PP05.dat
- __MACOSX/S1 Dataset/._PP05.dat
- S1 Dataset/PP06.dat
- __MACOSX/S1 Dataset/._PP06.dat
- S1 Dataset/PP07.dat
- __MACOSX/S1 Dataset/._PP07.dat
- S1 Dataset/PP08.dat
- __MACOSX/S1 Dataset/._PP08.dat
- S1 Dataset/PP09.dat
- __MACOSX/S1 Dataset/._PP09.dat
- S1 Dataset/PP10.dat
- __MACOSX/S1 Dataset/._PP10.dat
- S1 Dataset/PP11.dat
- __MACOSX/S1 Dataset/._PP11.dat
- S1 Dataset/PP12.dat
- __MACOSX/S1 Dataset/._PP12.dat
- S1 Dataset/PP13.dat
- __MACOSX/S1 Dataset/._PP13.dat
- S1 Dataset/PP14.dat
- __MACOSX/S1 Dataset/._PP14.dat
- S1 Dataset/PP15.dat
- __MACOSX/S1 Dataset/._PP15.dat
- S1 Dataset/PP16.dat
- __MACOSX/S1 Dataset/._PP16.dat
- S1 Dataset/PP17.dat
- __MACOSX/S1 Dataset/._PP17.dat
- S1 Dataset/PP18.dat
- __MACOSX/S1 Dataset/._PP18.dat
- S1 Dataset/PP19.dat
- __MACOSX/S1 Dataset/._PP19.dat
- S1 Dataset/PP20.dat
- __MACOSX/S1 Dataset/._PP20.dat
- S1 Dataset/PP21.dat
- __MACOSX/S1 Dataset/._PP21.dat
- S1 Dataset/PP22.dat
- __MACOSX/S1 Dataset/._PP22.dat
- S1 Dataset/PP23.dat
- __MACOSX/S1 Dataset/._PP23.dat
- S1 Dataset/PP24.dat
- __MACOSX/S1 Dataset/._PP24.dat
- S1 Dataset/PP25.dat
- __MACOSX/S1 Dataset/._PP25.dat
- S1 Dataset/PP26.dat
- __MACOSX/S1 Dataset/._PP26.dat
- S1 Dataset/PP27.dat
- __MACOSX/S1 Dataset/._PP27.dat
- S1 Dataset/PP28.dat
- __MACOSX/S1 Dataset/._PP28.dat
- S1 Dataset/PP29.dat
- __MACOSX/S1 Dataset/._PP29.dat
- S1 Dataset/PP30.dat
- __MACOSX/S1 Dataset/._PP30.dat
- S1 Dataset/PP31.dat
- __MACOSX/S1 Dataset/._PP31.dat
- S1 Dataset/PP32.dat
- __MACOSX/S1 Dataset/._PP32.dat
- S1 Dataset/PP33.dat
- __MACOSX/S1 Dataset/._PP33.dat
- S1 Dataset/PP34.dat
- __MACOSX/S1 Dataset/._PP34.dat
- S1 Dataset/PP35.dat
- __MACOSX/S1 Dataset/._PP35.dat
- S1 Dataset/PP36.dat
- __MACOSX/S1 Dataset/._PP36.dat
- S1 Dataset/PP37.dat
- __MACOSX/S1 Dataset/._PP37.dat
- S1 Dataset/PP38.dat
- __MACOSX/S1 Dataset/._PP38.dat
- S1 Dataset/PP39.dat
- __MACOSX/S1 Dataset/._PP39.dat
- S1 Dataset/PP40.dat
- __MACOSX/S1 Dataset/._PP40.dat
- S1 Dataset/PVAQ.dat
- __MACOSX/S1 Dataset/._PVAQ.dat
- S1 Dataset/PVAQR.dat
- __MACOSX/S1 Dataset/._PVAQR.dat
- __MACOSX/._S1 Dataset
