# Supplementary material for: No Evidence for Threat-Induced Spatial Prioritization of Somatosensory Stimulation during Pain Control Using a Synchrony Judgment Paradigm
Source: PLoS One. 2016 Jun 7;11(6):e0156648. doi: 10.1371/journal.pone.0156648 (PMC4896434; doi:10.1371/journal.pone.0156648)
Supplement: S1 Dataset — This dataset includes pretest questionnaire data, posttest questionnaire data, and experimental (SJ3) data. (ZIP) [file pone.0156648.s001.zip › S1 Dataset/General PreQ-Eng.xlsx]

## Sheet: Sheet1
PP	Age	Education	Left/Right-handed	Gender	item1	item2	item3	item4	item5	item6	item7	item8	item9	item10	item11	item12	item13	item14	item15	item16	item17
1	24	Business Economics	L	M	Yes	Arm, chest	5, 9	6	4	5	1	5	3	4	5	No	No	No	3	First three years of secondary education	First three years of secondary education	0
2	21	Linking Course Master of Science in Social Work	R	F	No											No	No	No	3	First three years of secondary education	First three years of secondary education	0
3	21	Business Economics	R	M	No											No	No	No	3	First three years of secondary education	Last three years of secondary education	0
4	23	Art History, Musicology and Theatre Studies	R	F	Yes	Back, neck	25,34,35	10	3	6	2	0	3	1	8	No	No	Noproxen (?) medication for back pain	1	Higher education university college	Last three years of secondary education	0
5	23	Psychology	R	F	No											No	No	No	2	Last three years of secondary education	First three years of secondary education	0
6	21	Law	R	F	No											No	No	No	2	First three years of secondary education	First three years of secondary education	0
7	22	Business engineering	R	F	Yes	Left wrist	11.32	12	6	8	2	0	1	0	1	No	No	No	2	Last three years of secondary education	Higher education university college	0
8	32	Art History, Musicology and Theatre Studies	R	F	Yes	Neck	25	14	3	5	1	0	1	0	0	No	No	No	3	First three years of secondary education	Last three years of secondary education	0
9	23	Psychology	R	F	Yes	Headache	1.2	10	6	8	0	6	6	6	8	No	No	No	2	Last three years of secondary education	Last three years of secondary education	0
10	22	Criminology	R	F	Yes	Headache, ankles	1,2,23,24,44,45	12	3	5	1	0	2	2	2	No	No	No	2	Last three years of secondary education	Last three years of secondary education	0
11	22	Health Education	R	F	Yes	Schoulders, neck	25,26,27	80	6	8	4	0	2	0	5	No	No	No	3	Higher education university college	Higher education university college	0
12	21	Medicine	R	F	No											missing	missing	missing	missing	missing	missing	0
13	26	History	R	F	No											No	No	No	2	Last three years of secondary education	First three years of secondary education	0
14	21	History	R	F	Yes	Muscular pain	22.45	40	3	4	0	5	0	0	0	No	No	No	3	Primary education	First three years of secondary education	0
15	23	Psychology	R	M	No											missing	missing	missing	missing	missing	missing	0
16	21	Pedagogy	R	F	No											No	No	No	2	Higher education university	Higher education university	0
17	23	Health Education	L	F	Yes	Stomach, headache	15	12	5	6	0	0	3	3	5	No	No	No	1	Higher education university	Higher education university	0
18	25	Working	R	F	Yes	Neck, shoulders	25,26,27	10	6	8	2	1	5	5	missing	missing	missing	missing	missing	missing	missing	0
19	20	Rehabilitation Sciences/Physiotherapy	R	F	Yes	Abdominal pain	14.15	21	5	5	0	0	2	0	0	No	No	No	3	Higher education university	Higher education university college	0
20	21	Criminology	L	F	Yes	Abdominal cramp	14.15	6	5	7	0	0	2	3	3	No	No	No	2	Higher education university	Higher education university	0
21	18	Engineering-architecture	R	M	Yes	Right knee	17.19	5.5	2	2	0	0	0	0	0	No	No	No	1	Last three years of secondary education	Higher education university college	0
22	29	Psychology	R	F	Yes	Leg, head, neck	1,2,25,20	180	7	8	0	135	7	7	8	Revalidation accident	No	No	3	Higher education university	Higher education university	0
23	23	Pedagogy	R	F	No											No	No	No	2	Higher education university college	Higher education university college	0
24	18	Psychology	R	F	No											No	No	No	2	First three years of secondary education	Higher education university college	0
25	19	Pedagogy	R	F	Yes	Neck, shoulders, headache	25,26,27	2	4	6	0	0	2	2	4	No	No	No	2	Last three years of secondary education	Last three years of secondary education	0
26	21	Psychology	R	F	Yes	Belly	14.15	20	6	9	2	10	8	7	7	No	No	No	2	First three years of secondary education	Last three years of secondary education	0
27	22	Criminology	R	F	Yes	Feet	21,22,44,45	30	3	6	0	0	0	0	0	No	No	No	3	First three years of secondary education	Last three years of secondary education	0
28	26	Linguistics and Literature	R	F	No											No	No	No	4	Higher education university college	First three years of secondary education	0
29	18	Psychology	R	F	Yes	Headache	1,2,3,5,15,36,37	30	4	6	1	10	6	3	4	No	No	No	4	Higher education university college	Higher education university college	0
30	20	Psychology	R	M	No											No	No	No	2	First three years of secondary education	Last three years of secondary education	0
31	19	Bio-engineer	L	F	Yes	Extreme menstrual cramps	16,36,37	15	7	8	0	3	7	7	6	No	No	No	2	Last three years of secondary education	Last three years of secondary education	0
32	20	Bio-engineer	R	M	Yes	Feet	22	35	4	7	1	2	0	1	0	No	No	No	1	Higher education university college	First three years of secondary education	0
33	26	Art History, Musicology and Theatre Studies	R	F	Yes	Wisdom teeth	1	6	2	4	0	0	2	2	2	No	No	No	1	Last three years of secondary education	Last three years of secondary education	0
34	20	Psychology	R	M	No											No	No	No	3	Last three years of secondary education	Last three years of secondary education	0
35	20	Dentistry	L	M	No											No	No	No	2	Higher education university college	Higher education university college	0
36	22	Psychology	R	F	Yes	Throat	1.2	14	5	7	1	14	3	3	3	Heart condition	No	No	3	Higher education university college	First three years of secondary education	0
37	21	Pedagogy	R	F	Yes	Head, shoulder	2.25	12	6	10	3	3	2	2	2	No	No	No	2	Higher education university	Higher education university college	0
38	20	Law	R	M	No											No	No	No	3	Higher education university college	Higher education university	0
39	23	Linking Course Master of Science in Social Work	R	F	No											No	No	No	2	Higher education university	Higher education university	0
40	20	Psychology	R	F	Yes	Neck, shoulders	25	40	6	9	1	4	3	5	7	No	No	No	3	Higher education university	Higher education university college	0
																						0
