# Supplementary material for: No Evidence for Threat-Induced Spatial Prioritization of Somatosensory Stimulation during Pain Control Using a Synchrony Judgment Paradigm
Source: PLoS One. 2016 Jun 7;11(6):e0156648. doi: 10.1371/journal.pone.0156648 (PMC4896434; doi:10.1371/journal.pone.0156648)
Supplement: S1 Dataset — This dataset includes pretest questionnaire data, posttest questionnaire data, and experimental (SJ3) data. (ZIP) [file pone.0156648.s001.zip › S1 Dataset/General PreQ.xlsx]

## Sheet: Sheet1
PP	Leeftijd	Studierichting	Links-/Rechtshandig	Geslacht	item1	item2	item3	item4	item5	item6	item7	item8	item9	item10	item11	item12	item13	item14	item15	item16	item17
1	24	TEW	L	M	Ja	Arm, borst	5, 9	6	4	5	1	5	3	4	5	Neen	Neen	Neen	3	Lager secundair onderwijs	Lager secundair onderwijs	6
2	21	Schakelprogramma Master Sociaal Werk	R	V	Neen											Neen	Neen	Neen	3	Lager secundair onderwijs	Lager secundair onderwijs	0
3	21	TEW	R	M	Neen											Neen	Neen	Neen	3	Lager secundair onderwijs	Hoger secundair onderwijs	0
4	23	Kunstwetenschappen	R	V	Ja	Rug, nek	25,34,35	10	3	6	2	0	3	1	8	Neen	Neen	Noproxen (?) tegen rugklacht	1	Hoger onderwijs buiten universiteit	Hoger secundair onderwijs	10
5	23	Psychologie	R	V	Neen											Neen	Neen	Neen	2	Hoger secundair onderwijs	Lager secundair onderwijs	0
6	21	Rechten	R	V	Neen											Neen	Neen	Neen	2	Lager secundair onderwijs	Lager secundair onderwijs	0
7	22	Handelsingenieur	R	V	Ja	Linkerpols	11.32	12	6	8	2	0	1	0	1	Neen	Neen	Neen	2	Hoger secundair onderwijs	Hoger onderwijs buiten universiteit	12
8	32	Kunstwetenschappen	R	V	Ja	Nek	25	14	3	5	1	0	1	0	0	Neen	Neen	Neen	3	Lager secundair onderwijs	Hoger secundair onderwijs	14
9	23	Psychologie	R	V	Ja	Hoofdpijn	1.2	10	6	8	0	6	6	6	8	Neen	Neen	Neen	2	Hoger secundair onderwijs	Hoger secundair onderwijs	10
10	22	Criminologie	R	V	Ja	Hoofdpijn,enkels	1,2,23,24,44,45	12	3	5	1	0	2	2	2	Neen	Neen	Neen	2	Hoger secundair onderwijs	Hoger secundair onderwijs	12
11	22	Gezondheidsvoorlichting	R	V	Ja	Schouders, nek	25,26,27	80	6	8	4	0	2	0	5	Neen	Neen	Neen	3	Hoger onderwijs buiten universiteit	Hoger onderwijs buiten universiteit	80
12	21	Geneeskunde	R	V	Neen											missing	missing	missing	missing	missing	missing	0
13	26	Geschiedenis	R	V	Neen											Neen	Neen	Neen	2	Hoger secundair onderwijs	Lager secundair onderwijs	0
14	21	Geschiedenis	R	V	Ja	Spierpijn	22.45	40	3	4	0	5	0	0	0	Neen	Neen	Neen	3	Lager onderwijs	Lager secundair onderwijs	40
15	23	Psychologie	R	M	Neen											missing	missing	missing	missing	missing	missing	0
16	21	Pedagogiek	R	V	Neen											Neen	Neen	Neen	2	Hoger onderwijs universiteit	Hoger onderwijs universiteit	0
17	23	Gezondheidsvoorlichting	L	V	Ja	Maag, hoofdpijn	15	12	5	6	0	0	3	3	5	Neen	Neen	Neen	1	Hoger onderwijs universiteit	Hoger onderwijs universiteit	12
18	25	Werkend	R	V	Ja	Nek,schouders	25,26,27	10	6	8	2	1	5	5	missing	missing	missing	missing	missing	missing	missing	10
19	20	Revalidatiewetenschappen/kinesitherapie	R	V	Ja	Buikpijn	14.15	21	5	5	0	0	2	0	0	Neen	Neen	Neen	3	Hoger onderwijs universiteit	Hoger onderwijs buiten universiteit	21
20	21	Criminologie	L	V	Ja	Buikkrampen	14.15	6	5	7	0	0	2	3	3	Neen	Neen	Neen	2	Hoger onderwijs universiteit	Hoger onderwijs universiteit	6
21	18	Ingenieurswetenschappen-architectuur	R	M	Ja	Rechternkie	17.19	5.5	2	2	0	0	0	0	0	Neen	Neen	Neen	1	Hoger secundair onderwijs	Hoger onderwijs buiten universiteit	5.5
22	29	Psychologie	R	V	Ja	Been, hoofd, nek	1,2,25,20	180	7	8	0	135	7	7	8	Revalidatie ongeval	Neen	Neen	3	Hoger onderwijs universiteit	Hoger onderwijs universiteit	180
23	23	Pedagogiek	R	V	Neen											Neen	Neen	Neen	2	Hoger onderwijs buiten universiteit	Hoger onderwijs buiten universiteit	0
24	18	Psychologie	R	V	Neen											Neen	Neen	Neen	2	Lager secundair onderwijs	Hoger onderwijs buiten universiteit	0
25	19	Pedagogiek	R	V	Ja	Nek,schouders,hoofdpijn	25,26,27	2	4	6	0	0	2	2	4	Neen	Neen	Neen	2	Hoger secundair onderwijs	Hoger secundair onderwijs	2
26	21	Psychologie	R	V	Ja	Buik	14.15	20	6	9	2	10	8	7	7	Neen	Neen	Neen	2	Lager secundair onderwijs	Hoger secundair onderwijs	20
27	22	Criminologie	R	V	Ja	Voeten	21,22,44,45	30	3	6	0	0	0	0	0	Neen	Neen	Neen	3	Lager secundair onderwijs	Lager secundair onderwijs	30
28	26	Taal- en letterkunde	R	V	Neen											Neen	Neen	Neen	4	Hoger onderwijs buiten universiteit	Lager secundair onderwijs	0
29	18	Psychologie	R	V	Ja	Hoofdpijn	1,2,3,5,15,36,37	30	4	6	1	10	6	3	4	Neen	Neen	Neen	4	Hoger onderwijs buiten universiteit	Hoger onderwijs buiten universiteit	30
30	20	Psychologie	R	M	Neen											Neen	Neen	Neen	2	Lager secundair onderwijs	Hoger secundair onderwijs	0
31	19	Bio-ingenieur	L	V	Ja	Extreme menstruatiepijnen	16,36,37	15	7	8	0	3	7	7	6	Neen	Neen	Neen	2	Hoger secundair onderwijs	Hoger secundair onderwijs	15
32	20	Bio-ingenieur	R	M	Ja	Voeten	22	35	4	7	1	2	0	1	0	Neen	Neen	Neen	1	Hoger onderwijs buiten universiteit	Lager secundair onderwijs	35
33	26	Kunstwetenschappen	R	V	Ja	Wijsheidstanden	1	6	2	4	0	0	2	2	2	Neen	Neen	Neen	1	Hoger secundair onderwijs	Hoger secundair onderwijs	6
34	20	Psychologie	R	M	Neen											Neen	Neen	Neen	3	Hoger secundair onderwijs	Hoger secundair onderwijs	0
35	20	Tandheelkunde	L	M	Neen											Neen	Neen	Neen	2	Hoger onderwijs buiten universiteit	Hoger onderwijs buiten universiteit	0
36	22	Psychologie	R	V	Ja	Keel	1.2	14	5	7	1	14	3	3	3	Hartafwijking	Neen	Neen	3	Hoger onderwijs buiten universiteit	Lager secundair onderwijs	14
37	21	Pedagogiek	R	V	Ja	Hoofd, schouder	2.25	12	6	10	3	3	2	2	2	Neen	Neen	Neen	2	Hoger onderwijs universiteit	Hoger onderwijs buiten universiteit	12
38	20	Rechten	R	M	Neen											Neen	Neen	Neen	3	Hoger onderwijs buiten universiteit	Hoger onderwijs universiteit	0
39	23	Schakelprogramma Master Sociaal Werk	R	V	Neen											Neen	Neen	Neen	2	Hoger onderwijs universiteit	Hoger onderwijs universiteit	0
40	20	Psychologie	R	V	Ja	Nek,schouders	25	40	6	9	1	4	3	5	7	Neen	Neen	Neen	3	Hoger onderwijs universiteit	Hoger onderwijs buiten universiteit	40
																						15.5625
