# Supplementary material for: No Evidence for Threat-Induced Spatial Prioritization of Somatosensory Stimulation during Pain Control Using a Synchrony Judgment Paradigm
Source: PLoS One. 2016 Jun 7;11(6):e0156648. doi: 10.1371/journal.pone.0156648 (PMC4896434; doi:10.1371/journal.pone.0156648)
Supplement: S1 Dataset — This dataset includes pretest questionnaire data, posttest questionnaire data, and experimental (SJ3) data. (ZIP) [file pone.0156648.s001.zip › S1 Dataset/PCSR.dat]

PPNR	PCSQ1	PCSQ2	PCSQ3	PCSQ4	PCSQ5	PCSQ6	PCSQ7	PCSQ8	PCSQ9	PCSQ10	PCSQ11	PCSQ12	PCSQ13
1	3	2	2	3	1	3	3	2	3	1	2	3	2
2	1	1	0	2	1	2	0	2	1	1	3	3	0
3	1	0	0	1	0	0	0	1	0	0	1	4	0
4	0	0	0	0	0	1	0	0	0	0	0	0	0
5	0	0	0	0	0	1	0	0	1	0	0	2	0
6	0	0	0	0	0	0	0	1	0	0	0	3	0
7	0	0	0	0	0	1	0	4	2	1	2	4	1
8	0	0	0	0	0	0	0	1	0	0	0	0	0
9	0	1	0	1	0	1	0	1	1	1	1	1	1
10	0	0	0	0	0	1	0	1	0	0	1	0	0
11	0	0	0	2	1	0	2	3	1	1	1	1	0
12	2	0	0	2	0	1	2	2	2	2	1	4	0
13	0	0	0	0	0	1	0	1	0	0	0	3	0
14	0	0	0	0	0	1	0	1	0	0	0	1	0
15	0	0	0	0	0	0	0	0	0	0	0	0	0
16	0	0	0	0	0	3	0	2	1	2	1	3	1
17	1	1	0	1	0	0	1	1	1	1	2	2	0
18	0	0	1	0	0	0	0	1	0	1	1	1	0
19	1	1	1	1	0	2	0	2	2	3	1	3	0
20	0	0	0	0	0	0	0	0	0	0	0	1	0
21	0	0	0	0	0	0	0	0	1	0	0	0	0
22	0	0	0	0	0	0	0	0	0	1	0	0	0
23	2	3	1	3	3	1	0	3	3	3	2	3	2
24	2	1	0	0	0	2	0	2	1	1	1	4	1
25	2	0	1	1	0	1	0	0	0	1	0	2	1
26	1	0	1	3	2	2	1	2	2	2	3	3	0
27	0	0	0	0	0	0	0	0	0	0	0	0	0
28	0	0	0	0	0	1	0	1	0	0	0	3	0
29	1	1	2	3	4	4	1	1	2	2	3	2	1
30	0	1	0	0	0	0	0	0	1	1	1	0	0
31	0	0	0	0	0	2	1	0	1	1	1	0	2
32	0	2	1	0	1	1	0	4	2	2	3	4	2
33	2	1	1	2	1	2	0	3	2	2	2	0	1
34	1	1	1	0	1	2	1	2	2	1	2	2	1
35	0	3	1	1	2	2	0	3	3	2	1	3	1
36	0	0	0	1	0	0	0	1	0	0	1	0	1
37	2	1	1	1	0	1	0	2	2	2	1	3	0
38	1	1	0	1	2	2	0	2	3	3	2	3	0
39	1	0	0	2	0	2	0	2	1	1	3	1	1
40	1	0	0	0	0	2	0	0	0	1	0	0	0
