# Supplementary material for: No Evidence for Threat-Induced Spatial Prioritization of Somatosensory Stimulation during Pain Control Using a Synchrony Judgment Paradigm
Source: PLoS One. 2016 Jun 7;11(6):e0156648. doi: 10.1371/journal.pone.0156648 (PMC4896434; doi:10.1371/journal.pone.0156648)
Supplement: S1 Dataset — This dataset includes pretest questionnaire data, posttest questionnaire data, and experimental (SJ3) data. (ZIP) [file pone.0156648.s001.zip › S1 Dataset/PosttestR.dat]

PPNR	Block	PostQ1	PostQ2	PostQ3	PostQ4	PostQ5	PostQ6	PostQ7	PostQ8	PostQ9	PostQ10	PostQ11	ThreatColor	Control
1	0	7	6	8	6	7	6	7	5	7	7	6	1	0
1	1	7	5	6	5	5	5	4	4	4	5	7	1	0
1	2	6	4	5	6	7	6	6	5	6	6	8	1	0
1	3	6	5	6	5	6	5	5	6	6	7	9	1	0
2	0	5	7	4	0	4	0	5	3	5	4	2	0	1
2	1	7	8	5	0	4	0	4	4	5	4	4	0	1
2	2	7	7	5	0	4	0	4	2	5	4	6	0	1
2	3	6	6	5	0	4	0	5	4	6	5	6	0	1
3	0	7	7	2	2	2	2	1	9	1	1	1	1	1
3	1	8	8	2	6	2	2	1	8	1	1	2	1	1
3	2	7	7	2	2	2	2	1	8	1	1	5	1	1
3	3	7	6	2	2	2	2	2	7	2	2	7	1	1
4	0	8	5	4	1	4	1	3	9	4	3	0	0	0
4	1	6	6	3	0	3	0	3	7	4	3	5	0	0
4	2	6	4	2	0	0	0	3	8	2	3	7	0	0
4	3	7	8	0	0	0	0	3	8	3	3	5	0	0
5	0	9	9	0	6	0	4	7	10	5	3	3	1	0
5	1	9	9	0	8	0	4	7	10	7	5	5	1	0
5	2	9	9	0	7	0	6	8	10	8	6	5	1	0
5	3	9	7	0	6	0	4	6	10	7	2	7	1	0
6	0	6	7	4	0	0	0	2	0	0	0	1	0	1
6	1	7	8	2	0	1	0	3	8	0	0	1	0	1
6	2	8	7	3	0	2	0	4	9	4	0	2	0	1
6	3	8	7	3	0	2	0	3	8	4	0	3	0	1
7	0	9	9	0	4	0	6	3	9	1	2	5	1	1
7	1	9	9	0	1	0	1	0	1	0	6	7	1	1
7	2	9	8	0	3	0	3	2	2	2	1	4	1	1
7	3	9	8	0	0	0	1	0	3	0	5	7	1	1
8	0	6	6	5	0	1	0	2	8	4	0	5	0	0
8	1	7	6	5	0	2	0	1	8	2	0	6	0	0
8	2	7	7	3	0	1	0	1	8	2	0	6	0	0
8	3	7	7	2	0	0	0	1	8	1	0	7	0	0
9	0	8	7	6	7	3	5	5	8	5	4	7	1	0
9	1	8	8	4	4	3	4	4	8	4	3	7	1	0
9	2	8	8	1	4	1	4	5	8	4	2	7	1	0
9	3	9	8	0	3	0	3	4	9	4	2	7	1	0
10	0	6	6	6	4	6	2	6	7	3	3	6	0	1
10	1	6	6	6	4	4	4	5	6	2	2	6	0	1
10	2	6	6	4	4	5	2	5	6	2	2	5	0	1
10	3	7	7	5	3	3	3	3	5	2	2	6	0	1
11	0	7	6	4	7	2	8	6	8	6	0	4	1	1
11	1	8	7	0	6	0	8	3	7	6	1	4	1	1
11	2	8	5	0	7	0	7	2	8	7	0	5	1	1
11	3	7	6	0	7	0	8	4	8	7	0	5	1	1
12	0	7	3	4	0	7	0	3	8	6	1	3	0	0
12	1	7	3	4	0	7	0	3	9	5	2	7	0	0
12	2	7	2	5	0	7	0	8	8	8	2	8	0	0
12	3	8	3	4	0	4	0	4	8	5	2	9	0	0
13	0	8	8	0	9	0	9	8	8	7	4	3	1	0
13	1	9	9	0	7	0	7	6	9	7	2	2	1	0
13	2	9	9	0	5	0	5	4	6	4	2	2	1	0
13	3	9	9	0	6	0	6	5	9	6	2	2	1	0
14	0	8	7	7	3	5	0	3	7	3	2	3	0	1
14	1	8	7	6	0	2	0	2	6	2	1	4	0	1
14	2	8	8	8	0	2	0	1	7	1	0	3	0	1
14	3	8	7	6	0	1	0	1	8	1	0	4	0	1
15	0	7	8	0	6	3	7	6	8	0	5	3	1	1
15	1	8	8	2	7	0	6	3	7	0	5	5	1	1
15	2	8	7	1	5	1	6	1	7	0	5	4	1	1
15	3	8	8	0	2	0	4	3	8	0	6	6	1	1
16	0	10	10	8	0	9	0	10	10	7	7	7	0	0
16	1	10	9	10	0	8	0	10	10	6	7	9	0	0
16	2	10	9	10	0	10	0	10	10	8	9	8	0	0
16	3	10	9	9	0	8	0	10	10	5	8	8	0	0
17	0	8	8	4	4	2	2	0	9	2	0	6	1	0
17	1	8	8	5	5	5	5	6	8	8	7	8	1	0
17	2	8	8	5	5	5	5	3	8	7	8	8	1	0
17	3	9	8	5	5	6	4	6	8	8	8	9	1	0
18	0	8	6	3	0	3	0	2	8	7	4	5	0	1
18	1	9	6	1	1	1	0	1	9	5	2	7	0	1
18	2	9	6	3	0	1	0	4	9	6	1	8	0	1
18	3	9	6	1	2	1	0	2	8	5	3	7	0	1
19	0	7	7	3	8	3	8	4	8	4	6	6	1	1
19	1	8	7	7	7	3	7	6	7	4	5	7	1	1
19	2	8	7	1	6	1	6	7	7	6	6	7	1	1
19	3	8	7	1	7	1	7	8	7	8	7	7	1	1
20	0	9	9	6	0	4	0	4	10	3	3	3	0	0
20	1	9	9	8	0	5	0	4	10	3	3	2	0	0
20	2	9	9	8	0	5	0	5	10	5	3	2	0	0
20	3	9	9	5	0	4	0	3	10	3	3	2	0	0
21	0	10	10	1	1	0	0	3	9	2	7	0	1	0
21	1	10	10	0	4	0	6	4	8	4	7	0	1	0
21	2	10	10	0	4	0	6	5	8	3	6	0	1	0
21	3	10	10	0	1	0	3	3	10	2	7	0	1	0
22	0	8	8	6	0	3	0	3	9	3	1	3	0	1
22	1	9	9	2	0	1	0	2	9	2	0	8	0	1
22	2	9	9	2	0	2	0	2	10	3	1	7	0	1
22	3	9	9	2	0	2	0	0	9	3	1	6	0	1
23	0	7	8	0	7	0	9	8	4	7	8	7	1	1
23	1	8	8	0	7	9	9	8	5	8	8	7	1	1
23	2	7	7	0	6	0	8	7	7	7	7	7	1	1
23	3	8	8	0	8	0	9	8	6	9	9	7	1	1
24	0	2	7	3	0	0	0	3	8	4	3	5	0	0
24	1	4	7	3	0	1	0	3	8	5	2	5	0	0
24	2	4	6	5	0	4	0	6	8	8	3	6	0	0
24	3	4	6	4	0	4	0	5	7	4	2	6	0	0
25	0	6	6	2	5	2	3	4	7	3	2	2	1	0
25	1	8	8	1	2	3	2	4	7	4	2	8	1	0
25	2	7	5	2	3	2	2	3	6	3	1	8	1	0
25	3	8	8	1	3	2	4	4	7	4	5	8	1	0
26	0	7	8	4	0	2	0	3	8	3	1	3	0	1
26	1	8	8	2	0	2	0	2	8	3	1	4	0	1
26	2	8	7	4	0	3	0	5	7	4	2	5	0	1
26	3	7	7	2	0	2	0	2	7	2	1	6	0	1
27	0	8	8	3	3	0	3	2	1	1	0	0	1	1
27	1	8	7	0	0	0	0	1	0	1	0	2	1	1
27	2	8	8	0	0	0	0	0	0	0	0	1	1	1
27	3	8	8	0	0	0	0	1	0	0	0	1	1	1
28	0	9	8	4	0	6	0	2	9	5	3	7	0	0
28	1	9	8	3	0	2	0	1	8	6	5	7	0	0
28	2	8	8	4	0	2	0	2	8	5	5	7	0	0
28	3	8	8	3	0	2	0	5	5	4	7	9	0	0
29	0	8	9	3	6	1	7	8	7	7	2	1	1	0
29	1	7	8	2	7	2	8	7	9	6	0	1	1	0
29	2	7	8	1	8	2	9	10	9	10	3	3	1	0
29	3	7	8	0	7	2	8	8	7	6	1	1	1	0
30	0	8	7	4	0	4	0	2	8	5	1	8	0	1
30	1	8	8	5	0	4	0	3	8	5	1	8	0	1
30	2	8	6	4	0	4	0	4	8	3	0	8	0	1
30	3	9	7	4	0	4	0	4	7	5	0	7	0	1
31	0	6	9	4	6	5	5	6	10	4	3	4	1	1
31	1	6	9	1	6	4	5	5	10	5	3	4	1	1
31	2	5	4	2	5	5	5	4	10	4	3	2	1	1
31	3	6	4	2	6	4	4	5	10	4	5	6	1	1
32	0	9	8	8	4	5	4	6	4	6	7	7	0	0
32	1	9	9	8	0	7	0	8	1	7	6	7	0	0
32	2	9	9	10	0	8	0	9	0	10	8	7	0	0
32	3	7	6	7	0	7	0	4	1	5	7	8	0	0
33	0	9	6	0	5	5	5	2	8	4	6	5	1	0
33	1	9	8	2	2	1	2	1	8	3	3	4	1	0
33	2	9	9	0	2	2	2	2	9	3	4	4	1	0
33	3	9	7	0	2	0	2	2	9	3	5	5	1	0
34	0	6	5	4	0	4	0	3	5	4	5	4	0	1
34	1	6	6	4	0	3	0	3	5	4	3	5	0	1
34	2	6	5	5	0	5	0	6	5	6	5	4	0	1
34	3	6	6	4	0	4	0	4	5	4	3	4	0	1
35	0	8	9	3	7	4	7	4	6	6	5	6	1	1
35	1	9	9	3	8	4	7	4	4	6	4	3	1	1
35	2	8	8	5	7	4	8	6	3	4	5	6	1	1
35	3	9	8	6	8	4	8	9	4	9	6	6	1	1
36	0	7	8	3	0	2	0	3	8	4	2	3	0	0
36	1	7	8	2	0	2	0	3	8	3	1	6	0	0
36	2	7	6	2	0	3	0	4	7	4	2	8	0	0
36	3	7	6	2	0	1	0	2	8	3	0	8	0	0
37	0	7	7	1	2	1	4	3	5	1	6	6	1	0
37	1	7	6	1	5	2	6	6	5	7	7	7	1	0
37	2	6	6	2	4	1	5	5	5	4	6	7	1	0
37	3	6	5	1	5	1	6	6	5	7	6	7	1	0
38	0	8	8	7	0	8	0	7	3	8	8	8	0	1
38	1	8	8	7	0	7	0	8	2	8	8	8	0	1
38	2	9	8	9	0	9	0	10	7	10	9	9	0	1
38	3	9	8	8	0	9	0	9	7	7	9	10	0	1
39	0	8	9	7	8	5	7	6	9	4	5	6	1	1
39	1	9	9	7	8	5	6	4	8	3	4	6	1	1
39	2	8	7	3	6	2	5	6	7	5	5	7	1	1
39	3	8	9	3	7	2	6	6	8	3	4	6	1	1
40	0	9	9	6	0	5	0	1	1	1	2	3	0	0
40	1	9	8	9	0	6	0	2	2	1	2	3	0	0
40	2	9	8	9	0	5	0	4	3	3	3	2	0	0
40	3	9	8	6	0	4	0	5	5	2	4	5	0	0
