# Supplementary material for: No Evidence for Threat-Induced Spatial Prioritization of Somatosensory Stimulation during Pain Control Using a Synchrony Judgment Paradigm
Source: PLoS One. 2016 Jun 7;11(6):e0156648. doi: 10.1371/journal.pone.0156648 (PMC4896434; doi:10.1371/journal.pone.0156648)
Supplement: S1 Dataset — This dataset includes pretest questionnaire data, posttest questionnaire data, and experimental (SJ3) data. (ZIP) [file pone.0156648.s001.zip › S1 Dataset/PP01.dat]

PP	CUE	CTRL	TAMP1	TAMP2	SAMP1	SAMP2	BLOCK	SLOC	TRIAL	SOA	TYPE	FB	Resp	RT	RTerr	Acc	CResp	CRT	CRE
1	1	-1	11	11	11	11	0	0	1	7	1	-1	-1	-1	-1	-1	-1	-1	-1
1	1	-1	11	11	11	11	0	1	2	5	0	-1	-1	-1	-1	-1	-1	-1	-1
1	1	-1	11	11	11	11	0	0	3	-1	2	-1	-1	-1	-1	-1	-1	-1	-1
1	1	-1	11	11	11	11	0	1	4	4	0	-1	-1	-1	-1	-1	-1	-1	-1
1	1	-1	11	11	11	11	0	0	5	8	1	-1	-1	-1	-1	-1	-1	-1	-1
1	1	-1	11	11	11	11	0	1	6	0	1	-1	-1	-1	-1	-1	-1	-1	-1
1	1	-1	11	11	11	11	0	1	7	9	0	-1	-1	-1	-1	-1	-1	-1	-1
1	1	-1	11	11	11	11	0	1	8	6	0	-1	-1	-1	-1	-1	-1	-1	-1
1	1	-1	11	11	11	11	0	1	9	3	1	-1	-1	-1	-1	-1	-1	-1	-1
1	1	-1	11	11	11	11	0	0	10	1	0	-1	-1	-1	-1	-1	-1	-1	-1
1	1	-1	11	11	11	11	0	1	11	2	1	-1	-1	-1	-1	-1	-1	-1	-1
1	1	-1	11	11	11	11	0	0	12	5	0	-1	-1	-1	-1	-1	-1	-1	-1
1	1	-1	11	11	11	11	0	1	13	0	0	-1	-1	-1	-1	-1	-1	-1	-1
1	1	-1	11	11	11	11	0	1	14	3	1	-1	-1	-1	-1	-1	-1	-1	-1
1	1	-1	11	11	11	11	0	0	15	9	1	-1	-1	-1	-1	-1	-1	-1	-1
1	1	-1	11	11	11	11	0	0	16	-1	2	-1	-1	-1	-1	-1	-1	-1	-1
1	1	-1	11	11	11	11	0	1	17	6	0	-1	-1	-1	-1	-1	-1	-1	-1
1	1	-1	11	11	11	11	0	1	18	7	0	-1	-1	-1	-1	-1	-1	-1	-1
1	1	-1	11	11	11	11	0	1	19	8	1	-1	-1	-1	-1	-1	-1	-1	-1
1	1	-1	11	11	11	11	0	1	20	1	1	-1	-1	-1	-1	-1	-1	-1	-1
1	1	-1	11	11	11	11	0	1	21	4	1	-1	-1	-1	-1	-1	-1	-1	-1
1	1	-1	11	11	11	11	0	1	22	2	1	-1	-1	-1	-1	-1	-1	-1	-1
1	1	0	11	11	11	11	1	1	1	8	0	-1	-1	-1	-1	-1	-1	-1	-1
1	1	0	11	11	11	11	1	1	2	7	1	8	-1	-1	-1	-1	-1	-1	-1
1	1	0	11	11	11	11	1	1	3	4	0	-1	-1	-1	-1	-1	-1	-1	-1
1	1	0	11	11	11	11	1	1	4	1	1	1	-1	-1	-1	-1	-1	-1	-1
1	1	0	11	11	11	11	1	1	5	3	1	2	-1	-1	-1	-1	-1	-1	-1
1	1	0	11	11	11	11	1	1	6	9	1	3	-1	-1	-1	-1	-1	-1	-1
1	1	0	11	11	11	11	1	1	7	4	1	1	-1	-1	-1	-1	-1	-1	-1
1	1	0	11	11	11	11	1	1	8	5	1	0	-1	-1	-1	-1	-1	-1	-1
1	1	0	11	11	11	11	1	1	9	-1	2	7	-1	-1	-1	-1	-1	-1	-1
1	1	0	11	11	11	11	1	1	10	9	1	5	-1	-1	-1	-1	-1	-1	-1
1	1	0	11	11	11	11	1	1	11	4	0	-1	-1	-1	-1	-1	-1	-1	-1
1	1	0	11	11	11	11	1	1	12	0	1	10	-1	-1	-1	-1	-1	-1	-1
1	1	0	11	11	11	11	1	1	13	7	0	-1	-1	-1	-1	-1	-1	-1	-1
1	1	0	11	11	11	11	1	1	14	2	0	-1	-1	-1	-1	-1	-1	-1	-1
1	1	0	11	11	11	11	1	1	15	0	0	-1	-1	-1	-1	-1	-1	-1	-1
1	1	0	11	11	11	11	1	1	16	8	1	3	-1	-1	-1	-1	-1	-1	-1
1	1	0	11	11	11	11	1	1	17	4	1	3	-1	-1	-1	-1	-1	-1	-1
1	1	0	11	11	11	11	1	1	18	8	0	-1	-1	-1	-1	-1	-1	-1	-1
1	1	0	11	11	11	11	1	1	19	-1	2	6	-1	-1	-1	-1	-1	-1	-1
1	1	0	11	11	11	11	1	1	20	6	0	-1	-1	-1	-1	-1	-1	-1	-1
1	1	0	11	11	11	11	1	1	21	5	0	-1	-1	-1	-1	-1	-1	-1	-1
1	1	0	11	11	11	11	1	1	22	6	0	-1	-1	-1	-1	-1	-1	-1	-1
1	1	0	11	11	11	11	1	1	23	8	0	-1	-1	-1	-1	-1	-1	-1	-1
1	1	0	11	11	11	11	1	1	24	2	1	6	-1	-1	-1	-1	-1	-1	-1
1	1	0	11	11	11	11	1	1	25	6	1	4	-1	-1	-1	-1	-1	-1	-1
1	1	0	11	11	11	11	1	1	26	0	0	-1	-1	-1	-1	-1	-1	-1	-1
1	1	0	11	11	11	11	1	1	27	1	0	-1	-1	-1	-1	-1	-1	-1	-1
1	1	0	11	11	11	11	1	1	28	0	0	-1	-1	-1	-1	-1	-1	-1	-1
1	1	0	11	11	11	11	1	1	29	8	1	3	-1	-1	-1	-1	-1	-1	-1
1	1	0	11	11	11	11	1	1	30	3	0	-1	-1	-1	-1	-1	-1	-1	-1
1	1	0	11	11	11	11	1	1	31	7	0	-1	-1	-1	-1	-1	-1	-1	-1
1	1	0	11	11	11	11	1	1	32	5	1	9	-1	-1	-1	-1	-1	-1	-1
1	1	0	11	11	11	11	1	1	33	5	1	0	-1	-1	-1	-1	-1	-1	-1
1	1	0	11	11	11	11	1	1	34	4	0	-1	-1	-1	-1	-1	-1	-1	-1
1	1	0	11	11	11	11	1	1	35	5	0	-1	-1	-1	-1	-1	-1	-1	-1
1	1	0	11	11	11	11	1	1	36	0	0	-1	-1	-1	-1	-1	-1	-1	-1
1	1	0	11	11	11	11	1	1	37	6	0	-1	-1	-1	-1	-1	-1	-1	-1
1	1	0	11	11	11	11	1	1	38	2	0	-1	-1	-1	-1	-1	-1	-1	-1
1	1	0	11	11	11	11	1	1	39	0	0	-1	-1	-1	-1	-1	-1	-1	-1
1	1	0	11	11	11	11	1	1	40	0	1	8	-1	-1	-1	-1	-1	-1	-1
1	1	0	11	11	11	11	1	1	41	7	0	-1	-1	-1	-1	-1	-1	-1	-1
1	1	0	11	11	11	11	1	1	42	4	0	-1	-1	-1	-1	-1	-1	-1	-1
1	1	0	11	11	11	11	1	1	43	1	1	2	-1	-1	-1	-1	-1	-1	-1
1	1	0	11	11	11	11	1	1	44	6	1	8	-1	-1	-1	-1	-1	-1	-1
1	1	0	11	11	11	11	1	1	45	3	1	7	-1	-1	-1	-1	-1	-1	-1
1	1	0	11	11	11	11	1	1	46	1	0	-1	-1	-1	-1	-1	-1	-1	-1
1	1	0	11	11	11	11	1	1	47	9	0	-1	-1	-1	-1	-1	-1	-1	-1
1	1	0	11	11	11	11	1	1	48	2	0	-1	-1	-1	-1	-1	-1	-1	-1
1	1	0	11	11	11	11	1	1	49	5	0	-1	-1	-1	-1	-1	-1	-1	-1
1	1	0	11	11	11	11	1	1	50	4	1	9	-1	-1	-1	-1	-1	-1	-1
1	1	0	11	11	11	11	1	1	51	9	0	-1	-1	-1	-1	-1	-1	-1	-1
1	1	0	11	11	11	11	1	1	52	5	0	-1	-1	-1	-1	-1	-1	-1	-1
1	1	0	11	11	11	11	1	1	53	3	1	7	-1	-1	-1	-1	-1	-1	-1
1	1	0	11	11	11	11	1	1	54	8	1	2	-1	-1	-1	-1	-1	-1	-1
1	1	0	11	11	11	11	1	1	55	2	1	9	-1	-1	-1	-1	-1	-1	-1
1	1	0	11	11	11	11	1	1	56	8	1	1	-1	-1	-1	-1	-1	-1	-1
1	1	0	11	11	11	11	1	1	57	6	1	1	-1	-1	-1	-1	-1	-1	-1
1	1	0	11	11	11	11	1	1	58	0	1	6	-1	-1	-1	-1	-1	-1	-1
1	1	0	11	11	11	11	1	1	59	4	0	-1	-1	-1	-1	-1	-1	-1	-1
1	1	0	11	11	11	11	1	1	60	2	1	0	-1	-1	-1	-1	-1	-1	-1
1	1	0	11	11	11	11	1	1	61	6	1	6	-1	-1	-1	-1	-1	-1	-1
1	1	0	11	11	11	11	1	1	62	2	1	0	-1	-1	-1	-1	-1	-1	-1
1	1	0	11	11	11	11	1	1	63	3	1	10	-1	-1	-1	-1	-1	-1	-1
1	1	0	11	11	11	11	1	1	64	5	0	-1	-1	-1	-1	-1	-1	-1	-1
1	1	0	11	11	11	11	1	1	65	-1	2	8	-1	-1	-1	-1	-1	-1	-1
1	1	0	11	11	11	11	1	1	66	3	0	-1	-1	-1	-1	-1	-1	-1	-1
1	1	0	11	11	11	11	1	1	67	4	1	5	-1	-1	-1	-1	-1	-1	-1
1	1	0	11	11	11	11	1	1	68	3	0	-1	-1	-1	-1	-1	-1	-1	-1
1	1	0	11	11	11	11	1	1	69	1	0	-1	-1	-1	-1	-1	-1	-1	-1
1	1	0	11	11	11	11	1	1	70	2	1	7	-1	-1	-1	-1	-1	-1	-1
1	1	0	11	11	11	11	1	1	71	1	1	5	-1	-1	-1	-1	-1	-1	-1
1	1	0	11	11	11	11	1	1	72	7	1	2	-1	-1	-1	-1	-1	-1	-1
1	1	0	11	11	11	11	1	1	73	4	1	5	-1	-1	-1	-1	-1	-1	-1
1	1	0	11	11	11	11	1	1	74	7	1	5	-1	-1	-1	-1	-1	-1	-1
1	1	0	11	11	11	11	1	1	75	0	1	4	-1	-1	-1	-1	-1	-1	-1
1	1	0	11	11	11	11	1	1	76	9	0	-1	-1	-1	-1	-1	-1	-1	-1
1	1	0	11	11	11	11	1	1	77	0	1	2	-1	-1	-1	-1	-1	-1	-1
1	1	0	11	11	11	11	1	1	78	2	0	-1	-1	-1	-1	-1	-1	-1	-1
1	1	0	11	11	11	11	1	1	79	1	1	4	-1	-1	-1	-1	-1	-1	-1
1	1	0	11	11	11	11	1	1	80	1	0	-1	-1	-1	-1	-1	-1	-1	-1
1	1	0	11	11	11	11	1	1	81	6	0	-1	-1	-1	-1	-1	-1	-1	-1
1	1	0	11	11	11	11	1	1	82	9	1	9	-1	-1	-1	-1	-1	-1	-1
1	1	0	11	11	11	11	1	1	83	8	0	-1	-1	-1	-1	-1	-1	-1	-1
1	1	0	11	11	11	11	1	1	84	5	1	8	-1	-1	-1	-1	-1	-1	-1
1	1	0	11	11	11	11	1	1	85	9	0	-1	-1	-1	-1	-1	-1	-1	-1
1	1	0	11	11	11	11	1	1	86	1	1	7	-1	-1	-1	-1	-1	-1	-1
1	1	0	11	11	11	11	1	1	87	9	1	10	-1	-1	-1	-1	-1	-1	-1
1	1	0	11	11	11	11	1	1	88	3	1	9	-1	-1	-1	-1	-1	-1	-1
1	1	0	11	11	11	11	1	1	89	8	0	-1	-1	-1	-1	-1	-1	-1	-1
1	1	0	11	11	11	11	1	1	90	7	1	4	-1	-1	-1	-1	-1	-1	-1
1	1	0	11	11	11	11	1	1	91	7	0	-1	-1	-1	-1	-1	-1	-1	-1
1	1	0	11	11	11	11	1	1	92	2	0	-1	-1	-1	-1	-1	-1	-1	-1
1	1	0	11	11	11	11	1	1	93	6	1	10	-1	-1	-1	-1	-1	-1	-1
1	1	0	11	11	11	11	1	1	94	7	1	0	-1	-1	-1	-1	-1	-1	-1
1	1	0	11	11	11	11	1	1	95	8	1	4	-1	-1	-1	-1	-1	-1	-1
1	1	0	11	11	11	11	1	1	96	3	0	-1	-1	-1	-1	-1	-1	-1	-1
1	1	0	11	11	11	11	1	1	97	1	0	-1	-1	-1	-1	-1	-1	-1	-1
1	1	0	11	11	11	11	1	1	98	3	0	-1	-1	-1	-1	-1	-1	-1	-1
1	1	0	11	11	11	11	1	1	99	6	0	-1	-1	-1	-1	-1	-1	-1	-1
1	1	0	11	11	11	11	1	1	100	5	1	3	-1	-1	-1	-1	-1	-1	-1
1	1	0	11	11	11	11	1	1	101	9	1	1	-1	-1	-1	-1	-1	-1	-1
1	1	0	11	11	11	11	1	1	102	9	0	-1	-1	-1	-1	-1	-1	-1	-1
1	1	0	11	11	11	11	1	1	103	-1	2	10	-1	-1	-1	-1	-1	-1	-1
1	1	0	11	11	11	11	1	1	104	-1	2	6	-1	-1	-1	-1	-1	-1	-1
1	1	0	11	11	11	11	1	1	105	7	0	-1	-1	-1	-1	-1	-1	-1	-1
1	1	0	11	11	11	11	2	0	106	1	0	-1	-1	-1	-1	-1	-1	-1	-1
1	1	0	11	11	11	11	2	0	107	3	0	2	-1	-1	-1	-1	-1	-1	-1
1	1	0	11	11	11	11	2	0	108	-1	2	-1	-1	-1	-1	-1	-1	-1	-1
1	1	0	11	11	11	11	2	0	109	2	0	5	-1	-1	-1	-1	-1	-1	-1
1	1	0	11	11	11	11	2	0	110	9	1	6	-1	-1	-1	-1	-1	-1	-1
1	1	0	11	11	11	11	2	0	111	0	0	7	-1	-1	-1	-1	-1	-1	-1
1	1	0	11	11	11	11	2	0	112	8	0	4	-1	-1	-1	-1	-1	-1	-1
1	1	0	11	11	11	11	2	0	113	9	0	0	-1	-1	-1	-1	-1	-1	-1
1	1	0	11	11	11	11	2	0	114	4	0	0	-1	-1	-1	-1	-1	-1	-1
1	1	0	11	11	11	11	2	0	115	9	0	8	-1	-1	-1	-1	-1	-1	-1
1	1	0	11	11	11	11	2	0	116	8	1	-1	-1	-1	-1	-1	-1	-1	-1
1	1	0	11	11	11	11	2	0	117	3	0	8	-1	-1	-1	-1	-1	-1	-1
1	1	0	11	11	11	11	2	0	118	5	1	-1	-1	-1	-1	-1	-1	-1	-1
1	1	0	11	11	11	11	2	0	119	6	0	-1	-1	-1	-1	-1	-1	-1	-1
1	1	0	11	11	11	11	2	0	120	4	0	-1	-1	-1	-1	-1	-1	-1	-1
1	1	0	11	11	11	11	2	0	121	4	1	10	-1	-1	-1	-1	-1	-1	-1
1	1	0	11	11	11	11	2	0	122	9	1	4	-1	-1	-1	-1	-1	-1	-1
1	1	0	11	11	11	11	2	0	123	6	1	-1	-1	-1	-1	-1	-1	-1	-1
1	1	0	11	11	11	11	2	0	124	9	1	2	-1	-1	-1	-1	-1	-1	-1
1	1	0	11	11	11	11	2	0	125	1	0	-1	-1	-1	-1	-1	-1	-1	-1
1	1	0	11	11	11	11	2	0	126	5	0	-1	-1	-1	-1	-1	-1	-1	-1
1	1	0	11	11	11	11	2	0	127	7	1	-1	-1	-1	-1	-1	-1	-1	-1
1	1	0	11	11	11	11	2	0	128	7	0	-1	-1	-1	-1	-1	-1	-1	-1
1	1	0	11	11	11	11	2	0	129	3	0	8	-1	-1	-1	-1	-1	-1	-1
1	1	0	11	11	11	11	2	0	130	0	0	1	-1	-1	-1	-1	-1	-1	-1
1	1	0	11	11	11	11	2	0	131	5	0	-1	-1	-1	-1	-1	-1	-1	-1
1	1	0	11	11	11	11	2	0	132	2	1	-1	-1	-1	-1	-1	-1	-1	-1
1	1	0	11	11	11	11	2	0	133	1	0	-1	-1	-1	-1	-1	-1	-1	-1
1	1	0	11	11	11	11	2	0	134	7	0	6	-1	-1	-1	-1	-1	-1	-1
1	1	0	11	11	11	11	2	0	135	1	0	-1	-1	-1	-1	-1	-1	-1	-1
1	1	0	11	11	11	11	2	0	136	4	0	-1	-1	-1	-1	-1	-1	-1	-1
1	1	0	11	11	11	11	2	0	137	6	1	3	-1	-1	-1	-1	-1	-1	-1
1	1	0	11	11	11	11	2	0	138	4	1	9	-1	-1	-1	-1	-1	-1	-1
1	1	0	11	11	11	11	2	0	139	7	1	-1	-1	-1	-1	-1	-1	-1	-1
1	1	0	11	11	11	11	2	0	140	-1	2	-1	-1	-1	-1	-1	-1	-1	-1
1	1	0	11	11	11	11	2	0	141	3	1	-1	-1	-1	-1	-1	-1	-1	-1
1	1	0	11	11	11	11	2	0	142	0	1	-1	-1	-1	-1	-1	-1	-1	-1
1	1	0	11	11	11	11	2	0	143	0	1	-1	-1	-1	-1	-1	-1	-1	-1
1	1	0	11	11	11	11	2	0	144	5	1	-1	-1	-1	-1	-1	-1	-1	-1
1	1	0	11	11	11	11	2	0	145	0	1	3	-1	-1	-1	-1	-1	-1	-1
1	1	0	11	11	11	11	2	0	146	0	1	-1	-1	-1	-1	-1	-1	-1	-1
1	1	0	11	11	11	11	2	0	147	7	1	-1	-1	-1	-1	-1	-1	-1	-1
1	1	0	11	11	11	11	2	0	148	2	0	1	-1	-1	-1	-1	-1	-1	-1
1	1	0	11	11	11	11	2	0	149	9	0	10	-1	-1	-1	-1	-1	-1	-1
1	1	0	11	11	11	11	2	0	150	4	1	5	-1	-1	-1	-1	-1	-1	-1
1	1	0	11	11	11	11	2	0	151	2	0	-1	-1	-1	-1	-1	-1	-1	-1
1	1	0	11	11	11	11	2	0	152	0	0	-1	-1	-1	-1	-1	-1	-1	-1
1	1	0	11	11	11	11	2	0	153	8	0	-1	-1	-1	-1	-1	-1	-1	-1
1	1	0	11	11	11	11	2	0	154	5	1	-1	-1	-1	-1	-1	-1	-1	-1
1	1	0	11	11	11	11	2	0	155	4	1	9	-1	-1	-1	-1	-1	-1	-1
1	1	0	11	11	11	11	2	0	156	1	1	-1	-1	-1	-1	-1	-1	-1	-1
1	1	0	11	11	11	11	2	0	157	8	0	-1	-1	-1	-1	-1	-1	-1	-1
1	1	0	11	11	11	11	2	0	158	6	1	1	-1	-1	-1	-1	-1	-1	-1
1	1	0	11	11	11	11	2	0	159	8	0	3	-1	-1	-1	-1	-1	-1	-1
1	1	0	11	11	11	11	2	0	160	3	1	7	-1	-1	-1	-1	-1	-1	-1
1	1	0	11	11	11	11	2	0	161	7	1	0	-1	-1	-1	-1	-1	-1	-1
1	1	0	11	11	11	11	2	0	162	2	0	3	-1	-1	-1	-1	-1	-1	-1
1	1	0	11	11	11	11	2	0	163	5	1	2	-1	-1	-1	-1	-1	-1	-1
1	1	0	11	11	11	11	2	0	164	0	0	-1	-1	-1	-1	-1	-1	-1	-1
1	1	0	11	11	11	11	2	0	165	9	1	7	-1	-1	-1	-1	-1	-1	-1
1	1	0	11	11	11	11	2	0	166	6	0	4	-1	-1	-1	-1	-1	-1	-1
1	1	0	11	11	11	11	2	0	167	0	1	3	-1	-1	-1	-1	-1	-1	-1
1	1	0	11	11	11	11	2	0	168	0	0	5	-1	-1	-1	-1	-1	-1	-1
1	1	0	11	11	11	11	2	0	169	9	1	-1	-1	-1	-1	-1	-1	-1	-1
1	1	0	11	11	11	11	2	0	170	6	0	10	-1	-1	-1	-1	-1	-1	-1
1	1	0	11	11	11	11	2	0	171	-1	2	-1	-1	-1	-1	-1	-1	-1	-1
1	1	0	11	11	11	11	2	0	172	1	1	9	-1	-1	-1	-1	-1	-1	-1
1	1	0	11	11	11	11	2	0	173	6	0	-1	-1	-1	-1	-1	-1	-1	-1
1	1	0	11	11	11	11	2	0	174	7	1	-1	-1	-1	-1	-1	-1	-1	-1
1	1	0	11	11	11	11	2	0	175	5	0	8	-1	-1	-1	-1	-1	-1	-1
1	1	0	11	11	11	11	2	0	176	8	1	9	-1	-1	-1	-1	-1	-1	-1
1	1	0	11	11	11	11	2	0	177	2	1	6	-1	-1	-1	-1	-1	-1	-1
1	1	0	11	11	11	11	2	0	178	-1	2	10	-1	-1	-1	-1	-1	-1	-1
1	1	0	11	11	11	11	2	0	179	2	0	0	-1	-1	-1	-1	-1	-1	-1
1	1	0	11	11	11	11	2	0	180	2	1	5	-1	-1	-1	-1	-1	-1	-1
1	1	0	11	11	11	11	2	0	181	7	0	-1	-1	-1	-1	-1	-1	-1	-1
1	1	0	11	11	11	11	2	0	182	9	0	7	-1	-1	-1	-1	-1	-1	-1
1	1	0	11	11	11	11	2	0	183	6	1	-1	-1	-1	-1	-1	-1	-1	-1
1	1	0	11	11	11	11	2	0	184	4	0	2	-1	-1	-1	-1	-1	-1	-1
1	1	0	11	11	11	11	2	0	185	2	1	-1	-1	-1	-1	-1	-1	-1	-1
1	1	0	11	11	11	11	2	0	186	5	1	-1	-1	-1	-1	-1	-1	-1	-1
1	1	0	11	11	11	11	2	0	187	8	1	6	-1	-1	-1	-1	-1	-1	-1
1	1	0	11	11	11	11	2	0	188	4	1	-1	-1	-1	-1	-1	-1	-1	-1
1	1	0	11	11	11	11	2	0	189	3	1	1	-1	-1	-1	-1	-1	-1	-1
1	1	0	11	11	11	11	2	0	190	7	0	-1	-1	-1	-1	-1	-1	-1	-1
1	1	0	11	11	11	11	2	0	191	4	0	10	-1	-1	-1	-1	-1	-1	-1
1	1	0	11	11	11	11	2	0	192	9	0	0	-1	-1	-1	-1	-1	-1	-1
1	1	0	11	11	11	11	2	0	193	8	1	8	-1	-1	-1	-1	-1	-1	-1
1	1	0	11	11	11	11	2	0	194	5	0	-1	-1	-1	-1	-1	-1	-1	-1
1	1	0	11	11	11	11	2	0	195	3	1	4	-1	-1	-1	-1	-1	-1	-1
1	1	0	11	11	11	11	2	0	196	-1	2	-1	-1	-1	-1	-1	-1	-1	-1
1	1	0	11	11	11	11	2	0	197	8	0	-1	-1	-1	-1	-1	-1	-1	-1
1	1	0	11	11	11	11	2	0	198	1	1	2	-1	-1	-1	-1	-1	-1	-1
1	1	0	11	11	11	11	2	0	199	1	1	4	-1	-1	-1	-1	-1	-1	-1
1	1	0	11	11	11	11	2	0	200	1	1	5	-1	-1	-1	-1	-1	-1	-1
1	1	0	11	11	11	11	2	0	201	2	1	-1	-1	-1	-1	-1	-1	-1	-1
1	1	0	11	11	11	11	2	0	202	7	0	-1	-1	-1	-1	-1	-1	-1	-1
1	1	0	11	11	11	11	2	0	203	6	0	-1	-1	-1	-1	-1	-1	-1	-1
1	1	0	11	11	11	11	2	0	204	5	0	-1	-1	-1	-1	-1	-1	-1	-1
1	1	0	11	11	11	11	2	0	205	3	0	9	-1	-1	-1	-1	-1	-1	-1
1	1	0	11	11	11	11	2	0	206	3	1	6	-1	-1	-1	-1	-1	-1	-1
1	1	0	11	11	11	11	2	0	207	1	0	-1	-1	-1	-1	-1	-1	-1	-1
1	1	0	11	11	11	11	2	0	208	6	1	7	-1	-1	-1	-1	-1	-1	-1
1	1	0	11	11	11	11	2	0	209	3	0	1	-1	-1	-1	-1	-1	-1	-1
1	1	0	11	11	11	11	2	0	210	8	1	-1	-1	-1	-1	-1	-1	-1	-1
1	1	0	11	11	11	11	3	1	211	2	0	-1	-1	-1	-1	-1	-1	-1	-1
1	1	0	11	11	11	11	3	1	212	3	0	5	-1	-1	-1	-1	-1	-1	-1
1	1	0	11	11	11	11	3	1	213	-1	2	-1	-1	-1	-1	-1	-1	-1	-1
1	1	0	11	11	11	11	3	1	214	9	1	10	-1	-1	-1	-1	-1	-1	-1
1	1	0	11	11	11	11	3	1	215	4	0	6	-1	-1	-1	-1	-1	-1	-1
1	1	0	11	11	11	11	3	1	216	2	1	6	-1	-1	-1	-1	-1	-1	-1
1	1	0	11	11	11	11	3	1	217	8	1	4	-1	-1	-1	-1	-1	-1	-1
1	1	0	11	11	11	11	3	1	218	-1	2	3	-1	-1	-1	-1	-1	-1	-1
1	1	0	11	11	11	11	3	1	219	8	0	6	-1	-1	-1	-1	-1	-1	-1
1	1	0	11	11	11	11	3	1	220	1	1	8	-1	-1	-1	-1	-1	-1	-1
1	1	0	11	11	11	11	3	1	221	0	0	-1	-1	-1	-1	-1	-1	-1	-1
1	1	0	11	11	11	11	3	1	222	7	1	9	-1	-1	-1	-1	-1	-1	-1
1	1	0	11	11	11	11	3	1	223	9	0	-1	-1	-1	-1	-1	-1	-1	-1
1	1	0	11	11	11	11	3	1	224	9	1	-1	-1	-1	-1	-1	-1	-1	-1
1	1	0	11	11	11	11	3	1	225	7	1	-1	-1	-1	-1	-1	-1	-1	-1
1	1	0	11	11	11	11	3	1	226	8	0	9	-1	-1	-1	-1	-1	-1	-1
1	1	0	11	11	11	11	3	1	227	8	0	3	-1	-1	-1	-1	-1	-1	-1
1	1	0	11	11	11	11	3	1	228	1	0	-1	-1	-1	-1	-1	-1	-1	-1
1	1	0	11	11	11	11	3	1	229	7	0	7	-1	-1	-1	-1	-1	-1	-1
1	1	0	11	11	11	11	3	1	230	5	1	-1	-1	-1	-1	-1	-1	-1	-1
1	1	0	11	11	11	11	3	1	231	5	0	-1	-1	-1	-1	-1	-1	-1	-1
1	1	0	11	11	11	11	3	1	232	6	0	-1	-1	-1	-1	-1	-1	-1	-1
1	1	0	11	11	11	11	3	1	233	9	1	-1	-1	-1	-1	-1	-1	-1	-1
1	1	0	11	11	11	11	3	1	234	0	0	7	-1	-1	-1	-1	-1	-1	-1
1	1	0	11	11	11	11	3	1	235	3	0	1	-1	-1	-1	-1	-1	-1	-1
1	1	0	11	11	11	11	3	1	236	3	0	-1	-1	-1	-1	-1	-1	-1	-1
1	1	0	11	11	11	11	3	1	237	8	0	-1	-1	-1	-1	-1	-1	-1	-1
1	1	0	11	11	11	11	3	1	238	1	1	-1	-1	-1	-1	-1	-1	-1	-1
1	1	0	11	11	11	11	3	1	239	4	0	2	-1	-1	-1	-1	-1	-1	-1
1	1	0	11	11	11	11	3	1	240	0	0	-1	-1	-1	-1	-1	-1	-1	-1
1	1	0	11	11	11	11	3	1	241	3	0	-1	-1	-1	-1	-1	-1	-1	-1
1	1	0	11	11	11	11	3	1	242	6	0	2	-1	-1	-1	-1	-1	-1	-1
1	1	0	11	11	11	11	3	1	243	6	1	10	-1	-1	-1	-1	-1	-1	-1
1	1	0	11	11	11	11	3	1	244	1	1	-1	-1	-1	-1	-1	-1	-1	-1
1	1	0	11	11	11	11	3	1	245	2	0	-1	-1	-1	-1	-1	-1	-1	-1
1	1	0	11	11	11	11	3	1	246	0	1	-1	-1	-1	-1	-1	-1	-1	-1
1	1	0	11	11	11	11	3	1	247	6	1	-1	-1	-1	-1	-1	-1	-1	-1
1	1	0	11	11	11	11	3	1	248	5	0	-1	-1	-1	-1	-1	-1	-1	-1
1	1	0	11	11	11	11	3	1	249	4	1	-1	-1	-1	-1	-1	-1	-1	-1
1	1	0	11	11	11	11	3	1	250	0	1	4	-1	-1	-1	-1	-1	-1	-1
1	1	0	11	11	11	11	3	1	251	1	0	-1	-1	-1	-1	-1	-1	-1	-1
1	1	0	11	11	11	11	3	1	252	7	0	-1	-1	-1	-1	-1	-1	-1	-1
1	1	0	11	11	11	11	3	1	253	9	0	8	-1	-1	-1	-1	-1	-1	-1
1	1	0	11	11	11	11	3	1	254	4	1	9	-1	-1	-1	-1	-1	-1	-1
1	1	0	11	11	11	11	3	1	255	0	1	5	-1	-1	-1	-1	-1	-1	-1
1	1	0	11	11	11	11	3	1	256	2	1	-1	-1	-1	-1	-1	-1	-1	-1
1	1	0	11	11	11	11	3	1	257	4	0	-1	-1	-1	-1	-1	-1	-1	-1
1	1	0	11	11	11	11	3	1	258	9	1	-1	-1	-1	-1	-1	-1	-1	-1
1	1	0	11	11	11	11	3	1	259	-1	2	-1	-1	-1	-1	-1	-1	-1	-1
1	1	0	11	11	11	11	3	1	260	5	0	7	-1	-1	-1	-1	-1	-1	-1
1	1	0	11	11	11	11	3	1	261	2	0	-1	-1	-1	-1	-1	-1	-1	-1
1	1	0	11	11	11	11	3	1	262	5	0	-1	-1	-1	-1	-1	-1	-1	-1
1	1	0	11	11	11	11	3	1	263	7	1	4	-1	-1	-1	-1	-1	-1	-1
1	1	0	11	11	11	11	3	1	264	6	0	2	-1	-1	-1	-1	-1	-1	-1
1	1	0	11	11	11	11	3	1	265	2	1	3	-1	-1	-1	-1	-1	-1	-1
1	1	0	11	11	11	11	3	1	266	4	1	10	-1	-1	-1	-1	-1	-1	-1
1	1	0	11	11	11	11	3	1	267	7	0	2	-1	-1	-1	-1	-1	-1	-1
1	1	0	11	11	11	11	3	1	268	8	1	10	-1	-1	-1	-1	-1	-1	-1
1	1	0	11	11	11	11	3	1	269	4	1	-1	-1	-1	-1	-1	-1	-1	-1
1	1	0	11	11	11	11	3	1	270	9	0	0	-1	-1	-1	-1	-1	-1	-1
1	1	0	11	11	11	11	3	1	271	-1	2	1	-1	-1	-1	-1	-1	-1	-1
1	1	0	11	11	11	11	3	1	272	5	1	1	-1	-1	-1	-1	-1	-1	-1
1	1	0	11	11	11	11	3	1	273	3	1	2	-1	-1	-1	-1	-1	-1	-1
1	1	0	11	11	11	11	3	1	274	6	1	-1	-1	-1	-1	-1	-1	-1	-1
1	1	0	11	11	11	11	3	1	275	1	1	7	-1	-1	-1	-1	-1	-1	-1
1	1	0	11	11	11	11	3	1	276	4	0	-1	-1	-1	-1	-1	-1	-1	-1
1	1	0	11	11	11	11	3	1	277	0	0	3	-1	-1	-1	-1	-1	-1	-1
1	1	0	11	11	11	11	3	1	278	9	1	-1	-1	-1	-1	-1	-1	-1	-1
1	1	0	11	11	11	11	3	1	279	3	0	-1	-1	-1	-1	-1	-1	-1	-1
1	1	0	11	11	11	11	3	1	280	8	0	0	-1	-1	-1	-1	-1	-1	-1
1	1	0	11	11	11	11	3	1	281	1	0	1	-1	-1	-1	-1	-1	-1	-1
1	1	0	11	11	11	11	3	1	282	6	0	7	-1	-1	-1	-1	-1	-1	-1
1	1	0	11	11	11	11	3	1	283	0	0	10	-1	-1	-1	-1	-1	-1	-1
1	1	0	11	11	11	11	3	1	284	7	0	0	-1	-1	-1	-1	-1	-1	-1
1	1	0	11	11	11	11	3	1	285	5	0	5	-1	-1	-1	-1	-1	-1	-1
1	1	0	11	11	11	11	3	1	286	3	1	-1	-1	-1	-1	-1	-1	-1	-1
1	1	0	11	11	11	11	3	1	287	4	1	1	-1	-1	-1	-1	-1	-1	-1
1	1	0	11	11	11	11	3	1	288	3	1	-1	-1	-1	-1	-1	-1	-1	-1
1	1	0	11	11	11	11	3	1	289	5	1	6	-1	-1	-1	-1	-1	-1	-1
1	1	0	11	11	11	11	3	1	290	6	1	-1	-1	-1	-1	-1	-1	-1	-1
1	1	0	11	11	11	11	3	1	291	2	0	-1	-1	-1	-1	-1	-1	-1	-1
1	1	0	11	11	11	11	3	1	292	7	1	9	-1	-1	-1	-1	-1	-1	-1
1	1	0	11	11	11	11	3	1	293	7	0	-1	-1	-1	-1	-1	-1	-1	-1
1	1	0	11	11	11	11	3	1	294	1	0	8	-1	-1	-1	-1	-1	-1	-1
1	1	0	11	11	11	11	3	1	295	6	0	-1	-1	-1	-1	-1	-1	-1	-1
1	1	0	11	11	11	11	3	1	296	1	1	0	-1	-1	-1	-1	-1	-1	-1
1	1	0	11	11	11	11	3	1	297	5	1	4	-1	-1	-1	-1	-1	-1	-1
1	1	0	11	11	11	11	3	1	298	1	0	8	-1	-1	-1	-1	-1	-1	-1
1	1	0	11	11	11	11	3	1	299	5	1	-1	-1	-1	-1	-1	-1	-1	-1
1	1	0	11	11	11	11	3	1	300	3	1	5	-1	-1	-1	-1	-1	-1	-1
1	1	0	11	11	11	11	3	1	301	9	0	-1	-1	-1	-1	-1	-1	-1	-1
1	1	0	11	11	11	11	3	1	302	7	1	-1	-1	-1	-1	-1	-1	-1	-1
1	1	0	11	11	11	11	3	1	303	0	1	3	-1	-1	-1	-1	-1	-1	-1
1	1	0	11	11	11	11	3	1	304	2	1	5	-1	-1	-1	-1	-1	-1	-1
1	1	0	11	11	11	11	3	1	305	3	1	8	-1	-1	-1	-1	-1	-1	-1
1	1	0	11	11	11	11	3	1	306	8	1	-1	-1	-1	-1	-1	-1	-1	-1
1	1	0	11	11	11	11	3	1	307	4	0	-1	-1	-1	-1	-1	-1	-1	-1
1	1	0	11	11	11	11	3	1	308	8	1	-1	-1	-1	-1	-1	-1	-1	-1
1	1	0	11	11	11	11	3	1	309	8	1	-1	-1	-1	-1	-1	-1	-1	-1
1	1	0	11	11	11	11	3	1	310	2	1	0	-1	-1	-1	-1	-1	-1	-1
1	1	0	11	11	11	11	3	1	311	2	0	6	-1	-1	-1	-1	-1	-1	-1
1	1	0	11	11	11	11	3	1	312	6	1	-1	-1	-1	-1	-1	-1	-1	-1
1	1	0	11	11	11	11	3	1	313	-1	2	4	-1	-1	-1	-1	-1	-1	-1
1	1	0	11	11	11	11	3	1	314	0	1	9	-1	-1	-1	-1	-1	-1	-1
1	1	0	11	11	11	11	3	1	315	9	0	-1	-1	-1	-1	-1	-1	-1	-1
1	1	0	11	11	11	11	4	0	316	4	0	-1	-1	-1	-1	-1	-1	-1	-1
1	1	0	11	11	11	11	4	0	317	8	0	9	-1	-1	-1	-1	-1	-1	-1
1	1	0	11	11	11	11	4	0	318	7	0	-1	-1	-1	-1	-1	-1	-1	-1
1	1	0	11	11	11	11	4	0	319	1	1	3	-1	-1	-1	-1	-1	-1	-1
1	1	0	11	11	11	11	4	0	320	6	1	5	-1	-1	-1	-1	-1	-1	-1
1	1	0	11	11	11	11	4	0	321	5	0	7	-1	-1	-1	-1	-1	-1	-1
1	1	0	11	11	11	11	4	0	322	-1	2	8	-1	-1	-1	-1	-1	-1	-1
1	1	0	11	11	11	11	4	0	323	3	1	0	-1	-1	-1	-1	-1	-1	-1
1	1	0	11	11	11	11	4	0	324	2	0	10	-1	-1	-1	-1	-1	-1	-1
1	1	0	11	11	11	11	4	0	325	9	1	6	-1	-1	-1	-1	-1	-1	-1
1	1	0	11	11	11	11	4	0	326	-1	2	-1	-1	-1	-1	-1	-1	-1	-1
1	1	0	11	11	11	11	4	0	327	1	1	1	-1	-1	-1	-1	-1	-1	-1
1	1	0	11	11	11	11	4	0	328	0	1	-1	-1	-1	-1	-1	-1	-1	-1
1	1	0	11	11	11	11	4	0	329	6	0	-1	-1	-1	-1	-1	-1	-1	-1
1	1	0	11	11	11	11	4	0	330	0	1	-1	-1	-1	-1	-1	-1	-1	-1
1	1	0	11	11	11	11	4	0	331	5	1	2	-1	-1	-1	-1	-1	-1	-1
1	1	0	11	11	11	11	4	0	332	0	0	1	-1	-1	-1	-1	-1	-1	-1
1	1	0	11	11	11	11	4	0	333	1	0	-1	-1	-1	-1	-1	-1	-1	-1
1	1	0	11	11	11	11	4	0	334	5	0	1	-1	-1	-1	-1	-1	-1	-1
1	1	0	11	11	11	11	4	0	335	3	1	-1	-1	-1	-1	-1	-1	-1	-1
1	1	0	11	11	11	11	4	0	336	2	1	-1	-1	-1	-1	-1	-1	-1	-1
1	1	0	11	11	11	11	4	0	337	7	0	-1	-1	-1	-1	-1	-1	-1	-1
1	1	0	11	11	11	11	4	0	338	5	1	-1	-1	-1	-1	-1	-1	-1	-1
1	1	0	11	11	11	11	4	0	339	8	0	5	-1	-1	-1	-1	-1	-1	-1
1	1	0	11	11	11	11	4	0	340	7	0	1	-1	-1	-1	-1	-1	-1	-1
1	1	0	11	11	11	11	4	0	341	3	0	-1	-1	-1	-1	-1	-1	-1	-1
1	1	0	11	11	11	11	4	0	342	2	1	-1	-1	-1	-1	-1	-1	-1	-1
1	1	0	11	11	11	11	4	0	343	4	1	-1	-1	-1	-1	-1	-1	-1	-1
1	1	0	11	11	11	11	4	0	344	4	0	3	-1	-1	-1	-1	-1	-1	-1
1	1	0	11	11	11	11	4	0	345	6	0	-1	-1	-1	-1	-1	-1	-1	-1
1	1	0	11	11	11	11	4	0	346	4	1	-1	-1	-1	-1	-1	-1	-1	-1
1	1	0	11	11	11	11	4	0	347	9	0	2	-1	-1	-1	-1	-1	-1	-1
1	1	0	11	11	11	11	4	0	348	9	1	9	-1	-1	-1	-1	-1	-1	-1
1	1	0	11	11	11	11	4	0	349	6	1	-1	-1	-1	-1	-1	-1	-1	-1
1	1	0	11	11	11	11	4	0	350	4	1	-1	-1	-1	-1	-1	-1	-1	-1
1	1	0	11	11	11	11	4	0	351	3	1	-1	-1	-1	-1	-1	-1	-1	-1
1	1	0	11	11	11	11	4	0	352	9	1	-1	-1	-1	-1	-1	-1	-1	-1
1	1	0	11	11	11	11	4	0	353	9	0	-1	-1	-1	-1	-1	-1	-1	-1
1	1	0	11	11	11	11	4	0	354	8	0	-1	-1	-1	-1	-1	-1	-1	-1
1	1	0	11	11	11	11	4	0	355	6	0	9	-1	-1	-1	-1	-1	-1	-1
1	1	0	11	11	11	11	4	0	356	8	1	-1	-1	-1	-1	-1	-1	-1	-1
1	1	0	11	11	11	11	4	0	357	0	0	-1	-1	-1	-1	-1	-1	-1	-1
1	1	0	11	11	11	11	4	0	358	2	1	3	-1	-1	-1	-1	-1	-1	-1
1	1	0	11	11	11	11	4	0	359	5	0	2	-1	-1	-1	-1	-1	-1	-1
1	1	0	11	11	11	11	4	0	360	2	0	4	-1	-1	-1	-1	-1	-1	-1
1	1	0	11	11	11	11	4	0	361	9	0	-1	-1	-1	-1	-1	-1	-1	-1
1	1	0	11	11	11	11	4	0	362	3	0	-1	-1	-1	-1	-1	-1	-1	-1
1	1	0	11	11	11	11	4	0	363	1	1	-1	-1	-1	-1	-1	-1	-1	-1
1	1	0	11	11	11	11	4	0	364	4	0	-1	-1	-1	-1	-1	-1	-1	-1
1	1	0	11	11	11	11	4	0	365	0	1	4	-1	-1	-1	-1	-1	-1	-1
1	1	0	11	11	11	11	4	0	366	3	0	-1	-1	-1	-1	-1	-1	-1	-1
1	1	0	11	11	11	11	4	0	367	6	0	-1	-1	-1	-1	-1	-1	-1	-1
1	1	0	11	11	11	11	4	0	368	8	1	0	-1	-1	-1	-1	-1	-1	-1
1	1	0	11	11	11	11	4	0	369	2	0	10	-1	-1	-1	-1	-1	-1	-1
1	1	0	11	11	11	11	4	0	370	1	1	10	-1	-1	-1	-1	-1	-1	-1
1	1	0	11	11	11	11	4	0	371	9	1	10	-1	-1	-1	-1	-1	-1	-1
1	1	0	11	11	11	11	4	0	372	7	0	9	-1	-1	-1	-1	-1	-1	-1
1	1	0	11	11	11	11	4	0	373	2	0	0	-1	-1	-1	-1	-1	-1	-1
1	1	0	11	11	11	11	4	0	374	6	1	-1	-1	-1	-1	-1	-1	-1	-1
1	1	0	11	11	11	11	4	0	375	1	0	1	-1	-1	-1	-1	-1	-1	-1
1	1	0	11	11	11	11	4	0	376	0	0	6	-1	-1	-1	-1	-1	-1	-1
1	1	0	11	11	11	11	4	0	377	3	1	7	-1	-1	-1	-1	-1	-1	-1
1	1	0	11	11	11	11	4	0	378	2	0	7	-1	-1	-1	-1	-1	-1	-1
1	1	0	11	11	11	11	4	0	379	2	1	-1	-1	-1	-1	-1	-1	-1	-1
1	1	0	11	11	11	11	4	0	380	5	0	6	-1	-1	-1	-1	-1	-1	-1
1	1	0	11	11	11	11	4	0	381	8	0	-1	-1	-1	-1	-1	-1	-1	-1
1	1	0	11	11	11	11	4	0	382	1	0	7	-1	-1	-1	-1	-1	-1	-1
1	1	0	11	11	11	11	4	0	383	-1	2	-1	-1	-1	-1	-1	-1	-1	-1
1	1	0	11	11	11	11	4	0	384	0	0	-1	-1	-1	-1	-1	-1	-1	-1
1	1	0	11	11	11	11	4	0	385	7	1	6	-1	-1	-1	-1	-1	-1	-1
1	1	0	11	11	11	11	4	0	386	5	1	8	-1	-1	-1	-1	-1	-1	-1
1	1	0	11	11	11	11	4	0	387	8	1	6	-1	-1	-1	-1	-1	-1	-1
1	1	0	11	11	11	11	4	0	388	-1	2	10	-1	-1	-1	-1	-1	-1	-1
1	1	0	11	11	11	11	4	0	389	2	1	2	-1	-1	-1	-1	-1	-1	-1
1	1	0	11	11	11	11	4	0	390	6	0	8	-1	-1	-1	-1	-1	-1	-1
1	1	0	11	11	11	11	4	0	391	6	1	-1	-1	-1	-1	-1	-1	-1	-1
1	1	0	11	11	11	11	4	0	392	7	1	8	-1	-1	-1	-1	-1	-1	-1
1	1	0	11	11	11	11	4	0	393	9	0	-1	-1	-1	-1	-1	-1	-1	-1
1	1	0	11	11	11	11	4	0	394	7	0	3	-1	-1	-1	-1	-1	-1	-1
1	1	0	11	11	11	11	4	0	395	8	0	-1	-1	-1	-1	-1	-1	-1	-1
1	1	0	11	11	11	11	4	0	396	1	0	-1	-1	-1	-1	-1	-1	-1	-1
1	1	0	11	11	11	11	4	0	397	1	0	7	-1	-1	-1	-1	-1	-1	-1
1	1	0	11	11	11	11	4	0	398	7	1	-1	-1	-1	-1	-1	-1	-1	-1
1	1	0	11	11	11	11	4	0	399	4	1	4	-1	-1	-1	-1	-1	-1	-1
1	1	0	11	11	11	11	4	0	400	5	1	-1	-1	-1	-1	-1	-1	-1	-1
1	1	0	11	11	11	11	4	0	401	9	0	4	-1	-1	-1	-1	-1	-1	-1
1	1	0	11	11	11	11	4	0	402	8	1	3	-1	-1	-1	-1	-1	-1	-1
1	1	0	11	11	11	11	4	0	403	-1	2	2	-1	-1	-1	-1	-1	-1	-1
1	1	0	11	11	11	11	4	0	404	7	1	-1	-1	-1	-1	-1	-1	-1	-1
1	1	0	11	11	11	11	4	0	405	0	1	9	-1	-1	-1	-1	-1	-1	-1
1	1	0	11	11	11	11	4	0	406	5	0	-1	-1	-1	-1	-1	-1	-1	-1
1	1	0	11	11	11	11	4	0	407	4	0	-1	-1	-1	-1	-1	-1	-1	-1
1	1	0	11	11	11	11	4	0	408	6	1	5	-1	-1	-1	-1	-1	-1	-1
1	1	0	11	11	11	11	4	0	409	4	0	0	-1	-1	-1	-1	-1	-1	-1
1	1	0	11	11	11	11	4	0	410	8	1	4	-1	-1	-1	-1	-1	-1	-1
1	1	0	11	11	11	11	4	0	411	1	1	-1	-1	-1	-1	-1	-1	-1	-1
1	1	0	11	11	11	11	4	0	412	9	1	-1	-1	-1	-1	-1	-1	-1	-1
1	1	0	11	11	11	11	4	0	413	3	0	-1	-1	-1	-1	-1	-1	-1	-1
1	1	0	11	11	11	11	4	0	414	7	1	-1	-1	-1	-1	-1	-1	-1	-1
1	1	0	11	11	11	11	4	0	415	0	1	5	-1	-1	-1	-1	-1	-1	-1
1	1	0	11	11	11	11	4	0	416	3	1	8	-1	-1	-1	-1	-1	-1	-1
1	1	0	11	11	11	11	4	0	417	4	1	-1	-1	-1	-1	-1	-1	-1	-1
1	1	0	11	11	11	11	4	0	418	0	0	5	-1	-1	-1	-1	-1	-1	-1
1	1	0	11	11	11	11	4	0	419	3	0	0	-1	-1	-1	-1	-1	-1	-1
1	1	0	11	11	11	11	4	0	420	5	1	-1	-1	-1	-1	-1	-1	-1	-1
PP	CUE	CTRL	TAMP1	TAMP2	SAMP1	SAMP2	BLOCK	SLOC	TRIAL	SOA	TYPE	FB	Resp	RT	RTerr	Acc	CResp	CRT	CRE
1	1	-1	1	1	2	3	0	0	1	0	1	-1	-1	-1	-1	-1	-1	-1	-1
1	1	-1	1	1	2	3	0	1	2	4	1	-1	-1	-1	-1	-1	-1	-1	-1
1	1	-1	1	1	2	3	0	1	3	8	0	-1	-1	-1	-1	-1	-1	-1	-1
1	1	-1	1	1	2	3	0	1	4	6	0	-1	-1	-1	-1	-1	-1	-1	-1
1	1	-1	1	1	2	3	0	0	5	9	0	-1	-1	-1	-1	-1	-1	-1	-1
1	1	-1	1	1	2	3	0	0	6	2	1	-1	-1	-1	-1	-1	-1	-1	-1
1	1	-1	1	1	2	3	0	1	7	3	0	-1	-1	-1	-1	-1	-1	-1	-1
1	1	-1	1	1	2	3	0	0	8	7	0	-1	-1	-1	-1	-1	-1	-1	-1
1	1	-1	1	1	2	3	0	0	9	5	0	-1	-1	-1	-1	-1	-1	-1	-1
1	1	-1	1	1	2	3	0	1	10	-1	2	-1	-1	-1	-1	-1	-1	-1	-1
1	1	-1	1	1	2	3	0	1	11	1	1	-1	-1	-1	-1	-1	-1	-1	-1
1	1	-1	1	1	2	3	0	1	12	1	1	-1	-1	-1	-1	-1	-1	-1	-1
1	1	-1	1	1	2	3	0	1	13	0	1	-1	-1	-1	-1	-1	-1	-1	-1
1	1	-1	1	1	2	3	0	1	14	6	1	-1	-1	-1	-1	-1	-1	-1	-1
1	1	-1	1	1	2	3	0	1	15	7	0	-1	-1	-1	-1	-1	-1	-1	-1
1	1	-1	1	1	2	3	0	1	16	5	1	-1	-1	-1	-1	-1	-1	-1	-1
1	1	-1	1	1	2	3	0	0	17	2	1	-1	-1	-1	-1	-1	-1	-1	-1
1	1	-1	1	1	2	3	0	0	18	-1	2	-1	-1	-1	-1	-1	-1	-1	-1
1	1	-1	1	1	2	3	0	0	19	3	0	-1	-1	-1	-1	-1	-1	-1	-1
1	1	-1	1	1	2	3	0	0	20	9	1	-1	-1	-1	-1	-1	-1	-1	-1
1	1	-1	1	1	2	3	0	1	21	8	1	-1	-1	-1	-1	-1	-1	-1	-1
1	1	-1	1	1	2	3	0	0	22	4	0	-1	-1	-1	-1	-1	-1	-1	-1
1	1	0	1	1	2	3	1	1	1	6	0	-1	-1	-1	-1	-1	-1	-1	-1
1	1	0	1	1	2	3	1	1	2	6	1	0	-1	-1	-1	-1	-1	-1	-1
1	1	0	1	1	2	3	1	1	3	1	0	-1	-1	-1	-1	-1	-1	-1	-1
1	1	0	1	1	2	3	1	1	4	2	1	7	-1	-1	-1	-1	-1	-1	-1
1	1	0	1	1	2	3	1	1	5	-1	2	0	-1	-1	-1	-1	-1	-1	-1
1	1	0	1	1	2	3	1	1	6	1	1	4	-1	-1	-1	-1	-1	-1	-1
1	1	0	1	1	2	3	1	1	7	7	1	5	-1	-1	-1	-1	-1	-1	-1
1	1	0	1	1	2	3	1	1	8	1	0	-1	-1	-1	-1	-1	-1	-1	-1
1	1	0	1	1	2	3	1	1	9	8	0	-1	-1	-1	-1	-1	-1	-1	-1
1	1	0	1	1	2	3	1	1	10	0	0	-1	-1	-1	-1	-1	-1	-1	-1
1	1	0	1	1	2	3	1	1	11	2	0	-1	-1	-1	-1	-1	-1	-1	-1
1	1	0	1	1	2	3	1	1	12	7	0	-1	-1	-1	-1	-1	-1	-1	-1
1	1	0	1	1	2	3	1	1	13	2	0	-1	-1	-1	-1	-1	-1	-1	-1
1	1	0	1	1	2	3	1	1	14	8	1	8	-1	-1	-1	-1	-1	-1	-1
1	1	0	1	1	2	3	1	1	15	2	1	9	-1	-1	-1	-1	-1	-1	-1
1	1	0	1	1	2	3	1	1	16	2	1	6	-1	-1	-1	-1	-1	-1	-1
1	1	0	1	1	2	3	1	1	17	0	1	2	-1	-1	-1	-1	-1	-1	-1
1	1	0	1	1	2	3	1	1	18	9	1	0	-1	-1	-1	-1	-1	-1	-1
1	1	0	1	1	2	3	1	1	19	5	1	4	-1	-1	-1	-1	-1	-1	-1
1	1	0	1	1	2	3	1	1	20	6	1	8	-1	-1	-1	-1	-1	-1	-1
1	1	0	1	1	2	3	1	1	21	3	0	-1	-1	-1	-1	-1	-1	-1	-1
1	1	0	1	1	2	3	1	1	22	-1	2	7	-1	-1	-1	-1	-1	-1	-1
1	1	0	1	1	2	3	1	1	23	9	0	-1	-1	-1	-1	-1	-1	-1	-1
1	1	0	1	1	2	3	1	1	24	3	0	-1	-1	-1	-1	-1	-1	-1	-1
1	1	0	1	1	2	3	1	1	25	0	1	7	-1	-1	-1	-1	-1	-1	-1
1	1	0	1	1	2	3	1	1	26	8	0	-1	-1	-1	-1	-1	-1	-1	-1
1	1	0	1	1	2	3	1	1	27	1	1	1	-1	-1	-1	-1	-1	-1	-1
1	1	0	1	1	2	3	1	1	28	0	0	-1	-1	-1	-1	-1	-1	-1	-1
1	1	0	1	1	2	3	1	1	29	5	0	-1	-1	-1	-1	-1	-1	-1	-1
1	1	0	1	1	2	3	1	1	30	0	0	-1	-1	-1	-1	-1	-1	-1	-1
1	1	0	1	1	2	3	1	1	31	3	1	2	-1	-1	-1	-1	-1	-1	-1
1	1	0	1	1	2	3	1	1	32	6	0	-1	-1	-1	-1	-1	-1	-1	-1
1	1	0	1	1	2	3	1	1	33	8	1	0	-1	-1	-1	-1	-1	-1	-1
1	1	0	1	1	2	3	1	1	34	6	1	2	-1	-1	-1	-1	-1	-1	-1
1	1	0	1	1	2	3	1	1	35	7	1	1	-1	-1	-1	-1	-1	-1	-1
1	1	0	1	1	2	3	1	1	36	1	0	-1	-1	-1	-1	-1	-1	-1	-1
1	1	0	1	1	2	3	1	1	37	2	0	-1	-1	-1	-1	-1	-1	-1	-1
1	1	0	1	1	2	3	1	1	38	4	0	-1	-1	-1	-1	-1	-1	-1	-1
1	1	0	1	1	2	3	1	1	39	9	1	3	-1	-1	-1	-1	-1	-1	-1
1	1	0	1	1	2	3	1	1	40	8	1	6	-1	-1	-1	-1	-1	-1	-1
1	1	0	1	1	2	3	1	1	41	6	0	-1	-1	-1	-1	-1	-1	-1	-1
1	1	0	1	1	2	3	1	1	42	4	0	-1	-1	-1	-1	-1	-1	-1	-1
1	1	0	1	1	2	3	1	1	43	3	1	7	-1	-1	-1	-1	-1	-1	-1
1	1	0	1	1	2	3	1	1	44	0	1	2	-1	-1	-1	-1	-1	-1	-1
1	1	0	1	1	2	3	1	1	45	4	1	5	-1	-1	-1	-1	-1	-1	-1
1	1	0	1	1	2	3	1	1	46	-1	2	1	-1	-1	-1	-1	-1	-1	-1
1	1	0	1	1	2	3	1	1	47	1	1	9	-1	-1	-1	-1	-1	-1	-1
1	1	0	1	1	2	3	1	1	48	-1	2	2	-1	-1	-1	-1	-1	-1	-1
1	1	0	1	1	2	3	1	1	49	9	0	-1	-1	-1	-1	-1	-1	-1	-1
1	1	0	1	1	2	3	1	1	50	9	0	-1	-1	-1	-1	-1	-1	-1	-1
1	1	0	1	1	2	3	1	1	51	7	0	-1	-1	-1	-1	-1	-1	-1	-1
1	1	0	1	1	2	3	1	1	52	2	0	-1	-1	-1	-1	-1	-1	-1	-1
1	1	0	1	1	2	3	1	1	53	6	0	-1	-1	-1	-1	-1	-1	-1	-1
1	1	0	1	1	2	3	1	1	54	2	1	0	-1	-1	-1	-1	-1	-1	-1
1	1	0	1	1	2	3	1	1	55	0	1	10	-1	-1	-1	-1	-1	-1	-1
1	1	0	1	1	2	3	1	1	56	5	1	10	-1	-1	-1	-1	-1	-1	-1
1	1	0	1	1	2	3	1	1	57	0	0	-1	-1	-1	-1	-1	-1	-1	-1
1	1	0	1	1	2	3	1	1	58	4	1	5	-1	-1	-1	-1	-1	-1	-1
1	1	0	1	1	2	3	1	1	59	1	0	-1	-1	-1	-1	-1	-1	-1	-1
1	1	0	1	1	2	3	1	1	60	0	0	-1	-1	-1	-1	-1	-1	-1	-1
1	1	0	1	1	2	3	1	1	61	7	1	9	-1	-1	-1	-1	-1	-1	-1
1	1	0	1	1	2	3	1	1	62	3	0	-1	-1	-1	-1	-1	-1	-1	-1
1	1	0	1	1	2	3	1	1	63	7	1	5	-1	-1	-1	-1	-1	-1	-1
1	1	0	1	1	2	3	1	1	64	4	1	7	-1	-1	-1	-1	-1	-1	-1
1	1	0	1	1	2	3	1	1	65	8	1	4	-1	-1	-1	-1	-1	-1	-1
1	1	0	1	1	2	3	1	1	66	8	0	-1	-1	-1	-1	-1	-1	-1	-1
1	1	0	1	1	2	3	1	1	67	1	1	4	-1	-1	-1	-1	-1	-1	-1
1	1	0	1	1	2	3	1	1	68	5	1	1	-1	-1	-1	-1	-1	-1	-1
1	1	0	1	1	2	3	1	1	69	4	1	8	-1	-1	-1	-1	-1	-1	-1
1	1	0	1	1	2	3	1	1	70	6	0	-1	-1	-1	-1	-1	-1	-1	-1
1	1	0	1	1	2	3	1	1	71	0	1	10	-1	-1	-1	-1	-1	-1	-1
1	1	0	1	1	2	3	1	1	72	5	1	1	-1	-1	-1	-1	-1	-1	-1
1	1	0	1	1	2	3	1	1	73	4	0	-1	-1	-1	-1	-1	-1	-1	-1
1	1	0	1	1	2	3	1	1	74	3	1	6	-1	-1	-1	-1	-1	-1	-1
1	1	0	1	1	2	3	1	1	75	1	0	-1	-1	-1	-1	-1	-1	-1	-1
1	1	0	1	1	2	3	1	1	76	9	0	-1	-1	-1	-1	-1	-1	-1	-1
1	1	0	1	1	2	3	1	1	77	8	1	6	-1	-1	-1	-1	-1	-1	-1
1	1	0	1	1	2	3	1	1	78	1	1	3	-1	-1	-1	-1	-1	-1	-1
1	1	0	1	1	2	3	1	1	79	9	1	9	-1	-1	-1	-1	-1	-1	-1
1	1	0	1	1	2	3	1	1	80	7	0	-1	-1	-1	-1	-1	-1	-1	-1
1	1	0	1	1	2	3	1	1	81	6	1	4	-1	-1	-1	-1	-1	-1	-1
1	1	0	1	1	2	3	1	1	82	4	0	-1	-1	-1	-1	-1	-1	-1	-1
1	1	0	1	1	2	3	1	1	83	7	0	-1	-1	-1	-1	-1	-1	-1	-1
1	1	0	1	1	2	3	1	1	84	2	1	8	-1	-1	-1	-1	-1	-1	-1
1	1	0	1	1	2	3	1	1	85	3	1	3	-1	-1	-1	-1	-1	-1	-1
1	1	0	1	1	2	3	1	1	86	5	0	-1	-1	-1	-1	-1	-1	-1	-1
1	1	0	1	1	2	3	1	1	87	5	0	-1	-1	-1	-1	-1	-1	-1	-1
1	1	0	1	1	2	3	1	1	88	3	0	-1	-1	-1	-1	-1	-1	-1	-1
1	1	0	1	1	2	3	1	1	89	-1	2	3	-1	-1	-1	-1	-1	-1	-1
1	1	0	1	1	2	3	1	1	90	7	0	-1	-1	-1	-1	-1	-1	-1	-1
1	1	0	1	1	2	3	1	1	91	8	0	-1	-1	-1	-1	-1	-1	-1	-1
1	1	0	1	1	2	3	1	1	92	7	1	10	-1	-1	-1	-1	-1	-1	-1
1	1	0	1	1	2	3	1	1	93	5	0	-1	-1	-1	-1	-1	-1	-1	-1
1	1	0	1	1	2	3	1	1	94	5	1	3	-1	-1	-1	-1	-1	-1	-1
1	1	0	1	1	2	3	1	1	95	8	0	-1	-1	-1	-1	-1	-1	-1	-1
1	1	0	1	1	2	3	1	1	96	2	0	-1	-1	-1	-1	-1	-1	-1	-1
1	1	0	1	1	2	3	1	1	97	5	0	-1	-1	-1	-1	-1	-1	-1	-1
1	1	0	1	1	2	3	1	1	98	4	1	9	-1	-1	-1	-1	-1	-1	-1
1	1	0	1	1	2	3	1	1	99	9	1	6	-1	-1	-1	-1	-1	-1	-1
1	1	0	1	1	2	3	1	1	100	9	1	10	-1	-1	-1	-1	-1	-1	-1
1	1	0	1	1	2	3	1	1	101	4	0	-1	-1	-1	-1	-1	-1	-1	-1
1	1	0	1	1	2	3	1	1	102	6	1	8	-1	-1	-1	-1	-1	-1	-1
1	1	0	1	1	2	3	1	1	103	3	1	5	-1	-1	-1	-1	-1	-1	-1
1	1	0	1	1	2	3	1	1	104	9	0	-1	-1	-1	-1	-1	-1	-1	-1
1	1	0	1	1	2	3	1	1	105	3	0	-1	-1	-1	-1	-1	-1	-1	-1
1	1	0	1	1	2	3	2	0	106	3	1	-1	-1	-1	-1	-1	-1	-1	-1
1	1	0	1	1	2	3	2	0	107	-1	2	9	-1	-1	-1	-1	-1	-1	-1
1	1	0	1	1	2	3	2	0	108	0	1	-1	-1	-1	-1	-1	-1	-1	-1
1	1	0	1	1	2	3	2	0	109	8	0	2	-1	-1	-1	-1	-1	-1	-1
1	1	0	1	1	2	3	2	0	110	1	0	2	-1	-1	-1	-1	-1	-1	-1
1	1	0	1	1	2	3	2	0	111	5	0	7	-1	-1	-1	-1	-1	-1	-1
1	1	0	1	1	2	3	2	0	112	2	0	0	-1	-1	-1	-1	-1	-1	-1
1	1	0	1	1	2	3	2	0	113	-1	2	-1	-1	-1	-1	-1	-1	-1	-1
1	1	0	1	1	2	3	2	0	114	6	0	-1	-1	-1	-1	-1	-1	-1	-1
1	1	0	1	1	2	3	2	0	115	3	0	-1	-1	-1	-1	-1	-1	-1	-1
1	1	0	1	1	2	3	2	0	116	1	0	-1	-1	-1	-1	-1	-1	-1	-1
1	1	0	1	1	2	3	2	0	117	3	0	-1	-1	-1	-1	-1	-1	-1	-1
1	1	0	1	1	2	3	2	0	118	4	0	-1	-1	-1	-1	-1	-1	-1	-1
1	1	0	1	1	2	3	2	0	119	1	1	5	-1	-1	-1	-1	-1	-1	-1
1	1	0	1	1	2	3	2	0	120	3	0	3	-1	-1	-1	-1	-1	-1	-1
1	1	0	1	1	2	3	2	0	121	3	1	0	-1	-1	-1	-1	-1	-1	-1
1	1	0	1	1	2	3	2	0	122	4	1	10	-1	-1	-1	-1	-1	-1	-1
1	1	0	1	1	2	3	2	0	123	0	0	7	-1	-1	-1	-1	-1	-1	-1
1	1	0	1	1	2	3	2	0	124	2	0	8	-1	-1	-1	-1	-1	-1	-1
1	1	0	1	1	2	3	2	0	125	0	0	1	-1	-1	-1	-1	-1	-1	-1
1	1	0	1	1	2	3	2	0	126	0	0	-1	-1	-1	-1	-1	-1	-1	-1
1	1	0	1	1	2	3	2	0	127	4	1	6	-1	-1	-1	-1	-1	-1	-1
1	1	0	1	1	2	3	2	0	128	6	0	-1	-1	-1	-1	-1	-1	-1	-1
1	1	0	1	1	2	3	2	0	129	9	0	-1	-1	-1	-1	-1	-1	-1	-1
1	1	0	1	1	2	3	2	0	130	9	0	5	-1	-1	-1	-1	-1	-1	-1
1	1	0	1	1	2	3	2	0	131	2	0	-1	-1	-1	-1	-1	-1	-1	-1
1	1	0	1	1	2	3	2	0	132	8	0	2	-1	-1	-1	-1	-1	-1	-1
1	1	0	1	1	2	3	2	0	133	8	0	-1	-1	-1	-1	-1	-1	-1	-1
1	1	0	1	1	2	3	2	0	134	1	0	-1	-1	-1	-1	-1	-1	-1	-1
1	1	0	1	1	2	3	2	0	135	9	0	-1	-1	-1	-1	-1	-1	-1	-1
1	1	0	1	1	2	3	2	0	136	7	0	5	-1	-1	-1	-1	-1	-1	-1
1	1	0	1	1	2	3	2	0	137	7	1	-1	-1	-1	-1	-1	-1	-1	-1
1	1	0	1	1	2	3	2	0	138	5	1	5	-1	-1	-1	-1	-1	-1	-1
1	1	0	1	1	2	3	2	0	139	0	1	8	-1	-1	-1	-1	-1	-1	-1
1	1	0	1	1	2	3	2	0	140	5	0	4	-1	-1	-1	-1	-1	-1	-1
1	1	0	1	1	2	3	2	0	141	1	1	-1	-1	-1	-1	-1	-1	-1	-1
1	1	0	1	1	2	3	2	0	142	2	1	-1	-1	-1	-1	-1	-1	-1	-1
1	1	0	1	1	2	3	2	0	143	7	1	-1	-1	-1	-1	-1	-1	-1	-1
1	1	0	1	1	2	3	2	0	144	1	1	4	-1	-1	-1	-1	-1	-1	-1
1	1	0	1	1	2	3	2	0	145	5	0	0	-1	-1	-1	-1	-1	-1	-1
1	1	0	1	1	2	3	2	0	146	0	1	-1	-1	-1	-1	-1	-1	-1	-1
1	1	0	1	1	2	3	2	0	147	7	1	-1	-1	-1	-1	-1	-1	-1	-1
1	1	0	1	1	2	3	2	0	148	3	1	3	-1	-1	-1	-1	-1	-1	-1
1	1	0	1	1	2	3	2	0	149	8	1	9	-1	-1	-1	-1	-1	-1	-1
1	1	0	1	1	2	3	2	0	150	5	0	3	-1	-1	-1	-1	-1	-1	-1
1	1	0	1	1	2	3	2	0	151	9	1	10	-1	-1	-1	-1	-1	-1	-1
1	1	0	1	1	2	3	2	0	152	9	1	1	-1	-1	-1	-1	-1	-1	-1
1	1	0	1	1	2	3	2	0	153	1	0	6	-1	-1	-1	-1	-1	-1	-1
1	1	0	1	1	2	3	2	0	154	5	1	-1	-1	-1	-1	-1	-1	-1	-1
1	1	0	1	1	2	3	2	0	155	8	0	-1	-1	-1	-1	-1	-1	-1	-1
1	1	0	1	1	2	3	2	0	156	6	1	-1	-1	-1	-1	-1	-1	-1	-1
1	1	0	1	1	2	3	2	0	157	0	1	-1	-1	-1	-1	-1	-1	-1	-1
1	1	0	1	1	2	3	2	0	158	8	1	-1	-1	-1	-1	-1	-1	-1	-1
1	1	0	1	1	2	3	2	0	159	1	0	1	-1	-1	-1	-1	-1	-1	-1
1	1	0	1	1	2	3	2	0	160	3	0	9	-1	-1	-1	-1	-1	-1	-1
1	1	0	1	1	2	3	2	0	161	-1	2	0	-1	-1	-1	-1	-1	-1	-1
1	1	0	1	1	2	3	2	0	162	7	0	-1	-1	-1	-1	-1	-1	-1	-1
1	1	0	1	1	2	3	2	0	163	9	1	10	-1	-1	-1	-1	-1	-1	-1
1	1	0	1	1	2	3	2	0	164	8	0	-1	-1	-1	-1	-1	-1	-1	-1
1	1	0	1	1	2	3	2	0	165	4	1	-1	-1	-1	-1	-1	-1	-1	-1
1	1	0	1	1	2	3	2	0	166	9	0	8	-1	-1	-1	-1	-1	-1	-1
1	1	0	1	1	2	3	2	0	167	7	1	-1	-1	-1	-1	-1	-1	-1	-1
1	1	0	1	1	2	3	2	0	168	3	0	10	-1	-1	-1	-1	-1	-1	-1
1	1	0	1	1	2	3	2	0	169	-1	2	7	-1	-1	-1	-1	-1	-1	-1
1	1	0	1	1	2	3	2	0	170	8	1	7	-1	-1	-1	-1	-1	-1	-1
1	1	0	1	1	2	3	2	0	171	2	0	-1	-1	-1	-1	-1	-1	-1	-1
1	1	0	1	1	2	3	2	0	172	6	1	6	-1	-1	-1	-1	-1	-1	-1
1	1	0	1	1	2	3	2	0	173	6	0	4	-1	-1	-1	-1	-1	-1	-1
1	1	0	1	1	2	3	2	0	174	1	1	9	-1	-1	-1	-1	-1	-1	-1
1	1	0	1	1	2	3	2	0	175	6	1	-1	-1	-1	-1	-1	-1	-1	-1
1	1	0	1	1	2	3	2	0	176	5	0	4	-1	-1	-1	-1	-1	-1	-1
1	1	0	1	1	2	3	2	0	177	0	1	1	-1	-1	-1	-1	-1	-1	-1
1	1	0	1	1	2	3	2	0	178	7	0	-1	-1	-1	-1	-1	-1	-1	-1
1	1	0	1	1	2	3	2	0	179	4	1	6	-1	-1	-1	-1	-1	-1	-1
1	1	0	1	1	2	3	2	0	180	7	1	-1	-1	-1	-1	-1	-1	-1	-1
1	1	0	1	1	2	3	2	0	181	5	1	-1	-1	-1	-1	-1	-1	-1	-1
1	1	0	1	1	2	3	2	0	182	4	1	3	-1	-1	-1	-1	-1	-1	-1
1	1	0	1	1	2	3	2	0	183	8	1	1	-1	-1	-1	-1	-1	-1	-1
1	1	0	1	1	2	3	2	0	184	9	1	4	-1	-1	-1	-1	-1	-1	-1
1	1	0	1	1	2	3	2	0	185	2	1	-1	-1	-1	-1	-1	-1	-1	-1
1	1	0	1	1	2	3	2	0	186	9	1	8	-1	-1	-1	-1	-1	-1	-1
1	1	0	1	1	2	3	2	0	187	5	1	-1	-1	-1	-1	-1	-1	-1	-1
1	1	0	1	1	2	3	2	0	188	7	0	-1	-1	-1	-1	-1	-1	-1	-1
1	1	0	1	1	2	3	2	0	189	2	1	8	-1	-1	-1	-1	-1	-1	-1
1	1	0	1	1	2	3	2	0	190	6	1	2	-1	-1	-1	-1	-1	-1	-1
1	1	0	1	1	2	3	2	0	191	4	0	-1	-1	-1	-1	-1	-1	-1	-1
1	1	0	1	1	2	3	2	0	192	4	0	-1	-1	-1	-1	-1	-1	-1	-1
1	1	0	1	1	2	3	2	0	193	4	0	-1	-1	-1	-1	-1	-1	-1	-1
1	1	0	1	1	2	3	2	0	194	0	0	5	-1	-1	-1	-1	-1	-1	-1
1	1	0	1	1	2	3	2	0	195	7	0	-1	-1	-1	-1	-1	-1	-1	-1
1	1	0	1	1	2	3	2	0	196	1	1	-1	-1	-1	-1	-1	-1	-1	-1
1	1	0	1	1	2	3	2	0	197	-1	2	7	-1	-1	-1	-1	-1	-1	-1
1	1	0	1	1	2	3	2	0	198	9	0	-1	-1	-1	-1	-1	-1	-1	-1
1	1	0	1	1	2	3	2	0	199	3	1	6	-1	-1	-1	-1	-1	-1	-1
1	1	0	1	1	2	3	2	0	200	0	0	-1	-1	-1	-1	-1	-1	-1	-1
1	1	0	1	1	2	3	2	0	201	5	1	-1	-1	-1	-1	-1	-1	-1	-1
1	1	0	1	1	2	3	2	0	202	2	1	-1	-1	-1	-1	-1	-1	-1	-1
1	1	0	1	1	2	3	2	0	203	6	0	9	-1	-1	-1	-1	-1	-1	-1
1	1	0	1	1	2	3	2	0	204	6	1	2	-1	-1	-1	-1	-1	-1	-1
1	1	0	1	1	2	3	2	0	205	2	0	0	-1	-1	-1	-1	-1	-1	-1
1	1	0	1	1	2	3	2	0	206	4	0	-1	-1	-1	-1	-1	-1	-1	-1
1	1	0	1	1	2	3	2	0	207	6	0	3	-1	-1	-1	-1	-1	-1	-1
1	1	0	1	1	2	3	2	0	208	3	1	10	-1	-1	-1	-1	-1	-1	-1
1	1	0	1	1	2	3	2	0	209	8	1	-1	-1	-1	-1	-1	-1	-1	-1
1	1	0	1	1	2	3	2	0	210	2	1	-1	-1	-1	-1	-1	-1	-1	-1
1	1	0	1	1	2	3	3	1	211	6	1	-1	-1	-1	-1	-1	-1	-1	-1
1	1	0	1	1	2	3	3	1	212	2	0	2	-1	-1	-1	-1	-1	-1	-1
1	1	0	1	1	2	3	3	1	213	-1	2	-1	-1	-1	-1	-1	-1	-1	-1
1	1	0	1	1	2	3	3	1	214	3	0	5	-1	-1	-1	-1	-1	-1	-1
1	1	0	1	1	2	3	3	1	215	2	1	4	-1	-1	-1	-1	-1	-1	-1
1	1	0	1	1	2	3	3	1	216	1	1	4	-1	-1	-1	-1	-1	-1	-1
1	1	0	1	1	2	3	3	1	217	7	0	3	-1	-1	-1	-1	-1	-1	-1
1	1	0	1	1	2	3	3	1	218	9	1	-1	-1	-1	-1	-1	-1	-1	-1
1	1	0	1	1	2	3	3	1	219	1	0	-1	-1	-1	-1	-1	-1	-1	-1
1	1	0	1	1	2	3	3	1	220	6	1	-1	-1	-1	-1	-1	-1	-1	-1
1	1	0	1	1	2	3	3	1	221	3	1	-1	-1	-1	-1	-1	-1	-1	-1
1	1	0	1	1	2	3	3	1	222	7	0	-1	-1	-1	-1	-1	-1	-1	-1
1	1	0	1	1	2	3	3	1	223	6	1	-1	-1	-1	-1	-1	-1	-1	-1
1	1	0	1	1	2	3	3	1	224	1	1	4	-1	-1	-1	-1	-1	-1	-1
1	1	0	1	1	2	3	3	1	225	1	1	7	-1	-1	-1	-1	-1	-1	-1
1	1	0	1	1	2	3	3	1	226	4	0	10	-1	-1	-1	-1	-1	-1	-1
1	1	0	1	1	2	3	3	1	227	3	1	7	-1	-1	-1	-1	-1	-1	-1
1	1	0	1	1	2	3	3	1	228	9	0	9	-1	-1	-1	-1	-1	-1	-1
1	1	0	1	1	2	3	3	1	229	1	1	4	-1	-1	-1	-1	-1	-1	-1
1	1	0	1	1	2	3	3	1	230	7	1	7	-1	-1	-1	-1	-1	-1	-1
1	1	0	1	1	2	3	3	1	231	9	1	-1	-1	-1	-1	-1	-1	-1	-1
1	1	0	1	1	2	3	3	1	232	3	1	7	-1	-1	-1	-1	-1	-1	-1
1	1	0	1	1	2	3	3	1	233	3	0	-1	-1	-1	-1	-1	-1	-1	-1
1	1	0	1	1	2	3	3	1	234	1	0	-1	-1	-1	-1	-1	-1	-1	-1
1	1	0	1	1	2	3	3	1	235	5	0	10	-1	-1	-1	-1	-1	-1	-1
1	1	0	1	1	2	3	3	1	236	2	0	-1	-1	-1	-1	-1	-1	-1	-1
1	1	0	1	1	2	3	3	1	237	1	0	0	-1	-1	-1	-1	-1	-1	-1
1	1	0	1	1	2	3	3	1	238	5	0	-1	-1	-1	-1	-1	-1	-1	-1
1	1	0	1	1	2	3	3	1	239	1	0	-1	-1	-1	-1	-1	-1	-1	-1
1	1	0	1	1	2	3	3	1	240	2	1	-1	-1	-1	-1	-1	-1	-1	-1
1	1	0	1	1	2	3	3	1	241	6	0	8	-1	-1	-1	-1	-1	-1	-1
1	1	0	1	1	2	3	3	1	242	9	0	-1	-1	-1	-1	-1	-1	-1	-1
1	1	0	1	1	2	3	3	1	243	5	1	6	-1	-1	-1	-1	-1	-1	-1
1	1	0	1	1	2	3	3	1	244	4	0	9	-1	-1	-1	-1	-1	-1	-1
1	1	0	1	1	2	3	3	1	245	0	1	5	-1	-1	-1	-1	-1	-1	-1
1	1	0	1	1	2	3	3	1	246	9	0	-1	-1	-1	-1	-1	-1	-1	-1
1	1	0	1	1	2	3	3	1	247	5	1	-1	-1	-1	-1	-1	-1	-1	-1
1	1	0	1	1	2	3	3	1	248	2	0	-1	-1	-1	-1	-1	-1	-1	-1
1	1	0	1	1	2	3	3	1	249	2	1	4	-1	-1	-1	-1	-1	-1	-1
1	1	0	1	1	2	3	3	1	250	2	0	1	-1	-1	-1	-1	-1	-1	-1
1	1	0	1	1	2	3	3	1	251	8	0	-1	-1	-1	-1	-1	-1	-1	-1
1	1	0	1	1	2	3	3	1	252	3	1	-1	-1	-1	-1	-1	-1	-1	-1
1	1	0	1	1	2	3	3	1	253	-1	2	9	-1	-1	-1	-1	-1	-1	-1
1	1	0	1	1	2	3	3	1	254	8	1	2	-1	-1	-1	-1	-1	-1	-1
1	1	0	1	1	2	3	3	1	255	0	0	0	-1	-1	-1	-1	-1	-1	-1
1	1	0	1	1	2	3	3	1	256	3	0	1	-1	-1	-1	-1	-1	-1	-1
1	1	0	1	1	2	3	3	1	257	1	1	1	-1	-1	-1	-1	-1	-1	-1
1	1	0	1	1	2	3	3	1	258	4	1	5	-1	-1	-1	-1	-1	-1	-1
1	1	0	1	1	2	3	3	1	259	6	0	-1	-1	-1	-1	-1	-1	-1	-1
1	1	0	1	1	2	3	3	1	260	4	0	-1	-1	-1	-1	-1	-1	-1	-1
1	1	0	1	1	2	3	3	1	261	7	1	-1	-1	-1	-1	-1	-1	-1	-1
1	1	0	1	1	2	3	3	1	262	8	0	-1	-1	-1	-1	-1	-1	-1	-1
1	1	0	1	1	2	3	3	1	263	7	0	-1	-1	-1	-1	-1	-1	-1	-1
1	1	0	1	1	2	3	3	1	264	0	1	10	-1	-1	-1	-1	-1	-1	-1
1	1	0	1	1	2	3	3	1	265	8	1	10	-1	-1	-1	-1	-1	-1	-1
1	1	0	1	1	2	3	3	1	266	7	1	6	-1	-1	-1	-1	-1	-1	-1
1	1	0	1	1	2	3	3	1	267	5	0	-1	-1	-1	-1	-1	-1	-1	-1
1	1	0	1	1	2	3	3	1	268	4	1	8	-1	-1	-1	-1	-1	-1	-1
1	1	0	1	1	2	3	3	1	269	0	1	-1	-1	-1	-1	-1	-1	-1	-1
1	1	0	1	1	2	3	3	1	270	6	1	-1	-1	-1	-1	-1	-1	-1	-1
1	1	0	1	1	2	3	3	1	271	7	0	6	-1	-1	-1	-1	-1	-1	-1
1	1	0	1	1	2	3	3	1	272	8	1	-1	-1	-1	-1	-1	-1	-1	-1
1	1	0	1	1	2	3	3	1	273	5	1	0	-1	-1	-1	-1	-1	-1	-1
1	1	0	1	1	2	3	3	1	274	9	1	8	-1	-1	-1	-1	-1	-1	-1
1	1	0	1	1	2	3	3	1	275	3	1	6	-1	-1	-1	-1	-1	-1	-1
1	1	0	1	1	2	3	3	1	276	6	0	-1	-1	-1	-1	-1	-1	-1	-1
1	1	0	1	1	2	3	3	1	277	8	1	5	-1	-1	-1	-1	-1	-1	-1
1	1	0	1	1	2	3	3	1	278	7	1	5	-1	-1	-1	-1	-1	-1	-1
1	1	0	1	1	2	3	3	1	279	9	0	3	-1	-1	-1	-1	-1	-1	-1
1	1	0	1	1	2	3	3	1	280	5	1	-1	-1	-1	-1	-1	-1	-1	-1
1	1	0	1	1	2	3	3	1	281	2	0	0	-1	-1	-1	-1	-1	-1	-1
1	1	0	1	1	2	3	3	1	282	6	0	1	-1	-1	-1	-1	-1	-1	-1
1	1	0	1	1	2	3	3	1	283	4	0	-1	-1	-1	-1	-1	-1	-1	-1
1	1	0	1	1	2	3	3	1	284	2	1	9	-1	-1	-1	-1	-1	-1	-1
1	1	0	1	1	2	3	3	1	285	5	0	-1	-1	-1	-1	-1	-1	-1	-1
1	1	0	1	1	2	3	3	1	286	8	0	-1	-1	-1	-1	-1	-1	-1	-1
1	1	0	1	1	2	3	3	1	287	9	1	0	-1	-1	-1	-1	-1	-1	-1
1	1	0	1	1	2	3	3	1	288	0	0	8	-1	-1	-1	-1	-1	-1	-1
1	1	0	1	1	2	3	3	1	289	6	1	2	-1	-1	-1	-1	-1	-1	-1
1	1	0	1	1	2	3	3	1	290	5	1	-1	-1	-1	-1	-1	-1	-1	-1
1	1	0	1	1	2	3	3	1	291	2	1	6	-1	-1	-1	-1	-1	-1	-1
1	1	0	1	1	2	3	3	1	292	9	0	-1	-1	-1	-1	-1	-1	-1	-1
1	1	0	1	1	2	3	3	1	293	7	1	-1	-1	-1	-1	-1	-1	-1	-1
1	1	0	1	1	2	3	3	1	294	7	0	3	-1	-1	-1	-1	-1	-1	-1
1	1	0	1	1	2	3	3	1	295	5	0	7	-1	-1	-1	-1	-1	-1	-1
1	1	0	1	1	2	3	3	1	296	4	1	-1	-1	-1	-1	-1	-1	-1	-1
1	1	0	1	1	2	3	3	1	297	0	0	-1	-1	-1	-1	-1	-1	-1	-1
1	1	0	1	1	2	3	3	1	298	8	0	-1	-1	-1	-1	-1	-1	-1	-1
1	1	0	1	1	2	3	3	1	299	8	0	10	-1	-1	-1	-1	-1	-1	-1
1	1	0	1	1	2	3	3	1	300	4	1	-1	-1	-1	-1	-1	-1	-1	-1
1	1	0	1	1	2	3	3	1	301	-1	2	-1	-1	-1	-1	-1	-1	-1	-1
1	1	0	1	1	2	3	3	1	302	3	0	1	-1	-1	-1	-1	-1	-1	-1
1	1	0	1	1	2	3	3	1	303	0	0	-1	-1	-1	-1	-1	-1	-1	-1
1	1	0	1	1	2	3	3	1	304	3	0	8	-1	-1	-1	-1	-1	-1	-1
1	1	0	1	1	2	3	3	1	305	1	0	-1	-1	-1	-1	-1	-1	-1	-1
1	1	0	1	1	2	3	3	1	306	-1	2	-1	-1	-1	-1	-1	-1	-1	-1
1	1	0	1	1	2	3	3	1	307	4	0	-1	-1	-1	-1	-1	-1	-1	-1
1	1	0	1	1	2	3	3	1	308	6	0	2	-1	-1	-1	-1	-1	-1	-1
1	1	0	1	1	2	3	3	1	309	0	1	2	-1	-1	-1	-1	-1	-1	-1
1	1	0	1	1	2	3	3	1	310	0	1	3	-1	-1	-1	-1	-1	-1	-1
1	1	0	1	1	2	3	3	1	311	0	0	-1	-1	-1	-1	-1	-1	-1	-1
1	1	0	1	1	2	3	3	1	312	4	1	3	-1	-1	-1	-1	-1	-1	-1
1	1	0	1	1	2	3	3	1	313	-1	2	9	-1	-1	-1	-1	-1	-1	-1
1	1	0	1	1	2	3	3	1	314	8	1	-1	-1	-1	-1	-1	-1	-1	-1
1	1	0	1	1	2	3	3	1	315	9	1	-1	-1	-1	-1	-1	-1	-1	-1
1	1	0	1	1	2	3	4	0	316	2	0	-1	-1	-1	-1	-1	-1	-1	-1
1	1	0	1	1	2	3	4	0	317	2	0	1	-1	-1	-1	-1	-1	-1	-1
1	1	0	1	1	2	3	4	0	318	-1	2	-1	-1	-1	-1	-1	-1	-1	-1
1	1	0	1	1	2	3	4	0	319	8	1	8	-1	-1	-1	-1	-1	-1	-1
1	1	0	1	1	2	3	4	0	320	5	1	6	-1	-1	-1	-1	-1	-1	-1
1	1	0	1	1	2	3	4	0	321	0	0	1	-1	-1	-1	-1	-1	-1	-1
1	1	0	1	1	2	3	4	0	322	4	0	4	-1	-1	-1	-1	-1	-1	-1
1	1	0	1	1	2	3	4	0	323	0	0	-1	-1	-1	-1	-1	-1	-1	-1
1	1	0	1	1	2	3	4	0	324	8	1	-1	-1	-1	-1	-1	-1	-1	-1
1	1	0	1	1	2	3	4	0	325	9	0	-1	-1	-1	-1	-1	-1	-1	-1
1	1	0	1	1	2	3	4	0	326	6	1	-1	-1	-1	-1	-1	-1	-1	-1
1	1	0	1	1	2	3	4	0	327	5	0	-1	-1	-1	-1	-1	-1	-1	-1
1	1	0	1	1	2	3	4	0	328	9	1	-1	-1	-1	-1	-1	-1	-1	-1
1	1	0	1	1	2	3	4	0	329	2	0	5	-1	-1	-1	-1	-1	-1	-1
1	1	0	1	1	2	3	4	0	330	-1	2	9	-1	-1	-1	-1	-1	-1	-1
1	1	0	1	1	2	3	4	0	331	3	1	0	-1	-1	-1	-1	-1	-1	-1
1	1	0	1	1	2	3	4	0	332	3	0	5	-1	-1	-1	-1	-1	-1	-1
1	1	0	1	1	2	3	4	0	333	8	1	7	-1	-1	-1	-1	-1	-1	-1
1	1	0	1	1	2	3	4	0	334	7	1	4	-1	-1	-1	-1	-1	-1	-1
1	1	0	1	1	2	3	4	0	335	1	1	4	-1	-1	-1	-1	-1	-1	-1
1	1	0	1	1	2	3	4	0	336	3	0	-1	-1	-1	-1	-1	-1	-1	-1
1	1	0	1	1	2	3	4	0	337	3	1	8	-1	-1	-1	-1	-1	-1	-1
1	1	0	1	1	2	3	4	0	338	4	1	-1	-1	-1	-1	-1	-1	-1	-1
1	1	0	1	1	2	3	4	0	339	-1	2	-1	-1	-1	-1	-1	-1	-1	-1
1	1	0	1	1	2	3	4	0	340	3	0	7	-1	-1	-1	-1	-1	-1	-1
1	1	0	1	1	2	3	4	0	341	9	1	-1	-1	-1	-1	-1	-1	-1	-1
1	1	0	1	1	2	3	4	0	342	9	1	0	-1	-1	-1	-1	-1	-1	-1
1	1	0	1	1	2	3	4	0	343	2	0	-1	-1	-1	-1	-1	-1	-1	-1
1	1	0	1	1	2	3	4	0	344	4	1	-1	-1	-1	-1	-1	-1	-1	-1
1	1	0	1	1	2	3	4	0	345	7	1	-1	-1	-1	-1	-1	-1	-1	-1
1	1	0	1	1	2	3	4	0	346	2	0	7	-1	-1	-1	-1	-1	-1	-1
1	1	0	1	1	2	3	4	0	347	0	1	-1	-1	-1	-1	-1	-1	-1	-1
1	1	0	1	1	2	3	4	0	348	0	1	6	-1	-1	-1	-1	-1	-1	-1
1	1	0	1	1	2	3	4	0	349	6	0	8	-1	-1	-1	-1	-1	-1	-1
1	1	0	1	1	2	3	4	0	350	9	0	9	-1	-1	-1	-1	-1	-1	-1
1	1	0	1	1	2	3	4	0	351	3	1	-1	-1	-1	-1	-1	-1	-1	-1
1	1	0	1	1	2	3	4	0	352	2	1	-1	-1	-1	-1	-1	-1	-1	-1
1	1	0	1	1	2	3	4	0	353	0	0	-1	-1	-1	-1	-1	-1	-1	-1
1	1	0	1	1	2	3	4	0	354	4	0	6	-1	-1	-1	-1	-1	-1	-1
1	1	0	1	1	2	3	4	0	355	5	0	10	-1	-1	-1	-1	-1	-1	-1
1	1	0	1	1	2	3	4	0	356	0	1	-1	-1	-1	-1	-1	-1	-1	-1
1	1	0	1	1	2	3	4	0	357	4	1	-1	-1	-1	-1	-1	-1	-1	-1
1	1	0	1	1	2	3	4	0	358	8	0	10	-1	-1	-1	-1	-1	-1	-1
1	1	0	1	1	2	3	4	0	359	-1	2	3	-1	-1	-1	-1	-1	-1	-1
1	1	0	1	1	2	3	4	0	360	5	1	5	-1	-1	-1	-1	-1	-1	-1
1	1	0	1	1	2	3	4	0	361	1	0	8	-1	-1	-1	-1	-1	-1	-1
1	1	0	1	1	2	3	4	0	362	7	0	2	-1	-1	-1	-1	-1	-1	-1
1	1	0	1	1	2	3	4	0	363	1	1	1	-1	-1	-1	-1	-1	-1	-1
1	1	0	1	1	2	3	4	0	364	9	1	-1	-1	-1	-1	-1	-1	-1	-1
1	1	0	1	1	2	3	4	0	365	5	1	-1	-1	-1	-1	-1	-1	-1	-1
1	1	0	1	1	2	3	4	0	366	4	0	-1	-1	-1	-1	-1	-1	-1	-1
1	1	0	1	1	2	3	4	0	367	0	1	-1	-1	-1	-1	-1	-1	-1	-1
1	1	0	1	1	2	3	4	0	368	-1	2	-1	-1	-1	-1	-1	-1	-1	-1
1	1	0	1	1	2	3	4	0	369	3	0	2	-1	-1	-1	-1	-1	-1	-1
1	1	0	1	1	2	3	4	0	370	7	1	9	-1	-1	-1	-1	-1	-1	-1
1	1	0	1	1	2	3	4	0	371	4	1	3	-1	-1	-1	-1	-1	-1	-1
1	1	0	1	1	2	3	4	0	372	6	1	-1	-1	-1	-1	-1	-1	-1	-1
1	1	0	1	1	2	3	4	0	373	8	1	0	-1	-1	-1	-1	-1	-1	-1
1	1	0	1	1	2	3	4	0	374	2	1	-1	-1	-1	-1	-1	-1	-1	-1
1	1	0	1	1	2	3	4	0	375	7	0	-1	-1	-1	-1	-1	-1	-1	-1
1	1	0	1	1	2	3	4	0	376	1	0	10	-1	-1	-1	-1	-1	-1	-1
1	1	0	1	1	2	3	4	0	377	9	1	-1	-1	-1	-1	-1	-1	-1	-1
1	1	0	1	1	2	3	4	0	378	1	0	0	-1	-1	-1	-1	-1	-1	-1
1	1	0	1	1	2	3	4	0	379	5	1	3	-1	-1	-1	-1	-1	-1	-1
1	1	0	1	1	2	3	4	0	380	1	0	5	-1	-1	-1	-1	-1	-1	-1
1	1	0	1	1	2	3	4	0	381	6	0	-1	-1	-1	-1	-1	-1	-1	-1
1	1	0	1	1	2	3	4	0	382	8	0	8	-1	-1	-1	-1	-1	-1	-1
1	1	0	1	1	2	3	4	0	383	6	1	5	-1	-1	-1	-1	-1	-1	-1
1	1	0	1	1	2	3	4	0	384	5	1	6	-1	-1	-1	-1	-1	-1	-1
1	1	0	1	1	2	3	4	0	385	7	0	-1	-1	-1	-1	-1	-1	-1	-1
1	1	0	1	1	2	3	4	0	386	7	1	7	-1	-1	-1	-1	-1	-1	-1
1	1	0	1	1	2	3	4	0	387	8	1	3	-1	-1	-1	-1	-1	-1	-1
1	1	0	1	1	2	3	4	0	388	0	1	-1	-1	-1	-1	-1	-1	-1	-1
1	1	0	1	1	2	3	4	0	389	6	0	4	-1	-1	-1	-1	-1	-1	-1
1	1	0	1	1	2	3	4	0	390	8	0	-1	-1	-1	-1	-1	-1	-1	-1
1	1	0	1	1	2	3	4	0	391	6	0	-1	-1	-1	-1	-1	-1	-1	-1
1	1	0	1	1	2	3	4	0	392	2	1	1	-1	-1	-1	-1	-1	-1	-1
1	1	0	1	1	2	3	4	0	393	9	0	7	-1	-1	-1	-1	-1	-1	-1
1	1	0	1	1	2	3	4	0	394	1	1	0	-1	-1	-1	-1	-1	-1	-1
1	1	0	1	1	2	3	4	0	395	3	1	-1	-1	-1	-1	-1	-1	-1	-1
1	1	0	1	1	2	3	4	0	396	8	0	10	-1	-1	-1	-1	-1	-1	-1
1	1	0	1	1	2	3	4	0	397	9	0	-1	-1	-1	-1	-1	-1	-1	-1
1	1	0	1	1	2	3	4	0	398	4	0	-1	-1	-1	-1	-1	-1	-1	-1
1	1	0	1	1	2	3	4	0	399	5	0	10	-1	-1	-1	-1	-1	-1	-1
1	1	0	1	1	2	3	4	0	400	4	0	9	-1	-1	-1	-1	-1	-1	-1
1	1	0	1	1	2	3	4	0	401	1	1	-1	-1	-1	-1	-1	-1	-1	-1
1	1	0	1	1	2	3	4	0	402	2	1	-1	-1	-1	-1	-1	-1	-1	-1
1	1	0	1	1	2	3	4	0	403	4	1	-1	-1	-1	-1	-1	-1	-1	-1
1	1	0	1	1	2	3	4	0	404	7	1	2	-1	-1	-1	-1	-1	-1	-1
1	1	0	1	1	2	3	4	0	405	9	0	-1	-1	-1	-1	-1	-1	-1	-1
1	1	0	1	1	2	3	4	0	406	0	0	-1	-1	-1	-1	-1	-1	-1	-1
1	1	0	1	1	2	3	4	0	407	1	0	2	-1	-1	-1	-1	-1	-1	-1
1	1	0	1	1	2	3	4	0	408	0	0	-1	-1	-1	-1	-1	-1	-1	-1
1	1	0	1	1	2	3	4	0	409	6	1	4	-1	-1	-1	-1	-1	-1	-1
1	1	0	1	1	2	3	4	0	410	1	1	-1	-1	-1	-1	-1	-1	-1	-1
1	1	0	1	1	2	3	4	0	411	3	0	-1	-1	-1	-1	-1	-1	-1	-1
1	1	0	1	1	2	3	4	0	412	6	1	-1	-1	-1	-1	-1	-1	-1	-1
1	1	0	1	1	2	3	4	0	413	2	1	6	-1	-1	-1	-1	-1	-1	-1
1	1	0	1	1	2	3	4	0	414	8	0	1	-1	-1	-1	-1	-1	-1	-1
1	1	0	1	1	2	3	4	0	415	3	1	2	-1	-1	-1	-1	-1	-1	-1
1	1	0	1	1	2	3	4	0	416	7	0	-1	-1	-1	-1	-1	-1	-1	-1
1	1	0	1	1	2	3	4	0	417	5	0	3	-1	-1	-1	-1	-1	-1	-1
1	1	0	1	1	2	3	4	0	418	5	0	9	-1	-1	-1	-1	-1	-1	-1
1	1	0	1	1	2	3	4	0	419	7	0	-1	-1	-1	-1	-1	-1	-1	-1
1	1	0	1	1	2	3	4	0	420	6	0	-1	-1	-1	-1	-1	-1	-1	-1
PP	CUE	CTRL	TAMP1	TAMP2	SAMP1	SAMP2	BLOCK	SLOC	TRIAL	SOA	TYPE	FB	Resp	RT	RTerr	Acc	CResp	CRT	CRE
1	1	-1	33	33	33	33	0	0	1	0	1	-1	-1	-1	-1	-1	-1	-1	-1
1	1	-1	33	33	33	33	0	1	2	9	1	-1	-1	-1	-1	-1	-1	-1	-1
1	1	-1	33	33	33	33	0	1	3	4	1	-1	-1	-1	-1	-1	-1	-1	-1
1	1	-1	33	33	33	33	0	1	4	1	1	-1	-1	-1	-1	-1	-1	-1	-1
1	1	-1	33	33	33	33	0	1	5	3	1	-1	-1	-1	-1	-1	-1	-1	-1
1	1	-1	33	33	33	33	0	1	6	8	0	-1	-1	-1	-1	-1	-1	-1	-1
1	1	-1	33	33	33	33	0	1	7	6	0	-1	-1	-1	-1	-1	-1	-1	-1
1	1	-1	33	33	33	33	0	1	8	5	0	-1	-1	-1	-1	-1	-1	-1	-1
1	1	-1	33	33	33	33	0	0	9	-1	2	-1	-1	-1	-1	-1	-1	-1	-1
1	1	-1	33	33	33	33	0	1	10	2	1	-1	-1	-1	-1	-1	-1	-1	-1
1	1	-1	33	33	33	33	0	1	11	7	1	-1	-1	-1	-1	-1	-1	-1	-1
1	1	-1	33	33	33	33	0	0	12	2	0	-1	-1	-1	-1	-1	-1	-1	-1
1	1	-1	33	33	33	33	0	0	13	0	0	-1	-1	-1	-1	-1	-1	-1	-1
1	1	-1	33	33	33	33	0	0	14	-1	2	-1	-1	-1	-1	-1	-1	-1	-1
1	1	-1	33	33	33	33	0	1	15	9	0	-1	-1	-1	-1	-1	-1	-1	-1
1	1	-1	33	33	33	33	0	1	16	8	1	-1	-1	-1	-1	-1	-1	-1	-1
1	1	-1	33	33	33	33	0	1	17	7	0	-1	-1	-1	-1	-1	-1	-1	-1
1	1	-1	33	33	33	33	0	1	18	4	0	-1	-1	-1	-1	-1	-1	-1	-1
1	1	-1	33	33	33	33	0	0	19	3	1	-1	-1	-1	-1	-1	-1	-1	-1
1	1	-1	33	33	33	33	0	0	20	5	0	-1	-1	-1	-1	-1	-1	-1	-1
1	1	-1	33	33	33	33	0	0	21	6	1	-1	-1	-1	-1	-1	-1	-1	-1
1	1	-1	33	33	33	33	0	1	22	1	1	-1	-1	-1	-1	-1	-1	-1	-1
1	1	0	33	33	33	33	1	1	1	8	1	6	-1	-1	-1	-1	-1	-1	-1
1	1	0	33	33	33	33	1	1	2	1	0	-1	-1	-1	-1	-1	-1	-1	-1
1	1	0	33	33	33	33	1	1	3	2	0	-1	-1	-1	-1	-1	-1	-1	-1
1	1	0	33	33	33	33	1	1	4	-1	2	2	-1	-1	-1	-1	-1	-1	-1
1	1	0	33	33	33	33	1	1	5	4	0	-1	-1	-1	-1	-1	-1	-1	-1
1	1	0	33	33	33	33	1	1	6	5	0	-1	-1	-1	-1	-1	-1	-1	-1
1	1	0	33	33	33	33	1	1	7	9	0	-1	-1	-1	-1	-1	-1	-1	-1
1	1	0	33	33	33	33	1	1	8	5	1	8	-1	-1	-1	-1	-1	-1	-1
1	1	0	33	33	33	33	1	1	9	7	0	-1	-1	-1	-1	-1	-1	-1	-1
1	1	0	33	33	33	33	1	1	10	3	1	10	-1	-1	-1	-1	-1	-1	-1
1	1	0	33	33	33	33	1	1	11	7	1	7	-1	-1	-1	-1	-1	-1	-1
1	1	0	33	33	33	33	1	1	12	8	0	-1	-1	-1	-1	-1	-1	-1	-1
1	1	0	33	33	33	33	1	1	13	0	0	-1	-1	-1	-1	-1	-1	-1	-1
1	1	0	33	33	33	33	1	1	14	5	1	7	-1	-1	-1	-1	-1	-1	-1
1	1	0	33	33	33	33	1	1	15	1	1	0	-1	-1	-1	-1	-1	-1	-1
1	1	0	33	33	33	33	1	1	16	7	1	7	-1	-1	-1	-1	-1	-1	-1
1	1	0	33	33	33	33	1	1	17	9	0	-1	-1	-1	-1	-1	-1	-1	-1
1	1	0	33	33	33	33	1	1	18	8	0	-1	-1	-1	-1	-1	-1	-1	-1
1	1	0	33	33	33	33	1	1	19	4	1	3	-1	-1	-1	-1	-1	-1	-1
1	1	0	33	33	33	33	1	1	20	1	0	-1	-1	-1	-1	-1	-1	-1	-1
1	1	0	33	33	33	33	1	1	21	3	1	10	-1	-1	-1	-1	-1	-1	-1
1	1	0	33	33	33	33	1	1	22	6	0	-1	-1	-1	-1	-1	-1	-1	-1
1	1	0	33	33	33	33	1	1	23	9	1	1	-1	-1	-1	-1	-1	-1	-1
1	1	0	33	33	33	33	1	1	24	7	0	-1	-1	-1	-1	-1	-1	-1	-1
1	1	0	33	33	33	33	1	1	25	1	1	6	-1	-1	-1	-1	-1	-1	-1
1	1	0	33	33	33	33	1	1	26	3	0	-1	-1	-1	-1	-1	-1	-1	-1
1	1	0	33	33	33	33	1	1	27	-1	2	7	-1	-1	-1	-1	-1	-1	-1
1	1	0	33	33	33	33	1	1	28	5	1	0	-1	-1	-1	-1	-1	-1	-1
1	1	0	33	33	33	33	1	1	29	-1	2	9	-1	-1	-1	-1	-1	-1	-1
1	1	0	33	33	33	33	1	1	30	9	1	1	-1	-1	-1	-1	-1	-1	-1
1	1	0	33	33	33	33	1	1	31	0	1	5	-1	-1	-1	-1	-1	-1	-1
1	1	0	33	33	33	33	1	1	32	7	0	-1	-1	-1	-1	-1	-1	-1	-1
1	1	0	33	33	33	33	1	1	33	2	0	-1	-1	-1	-1	-1	-1	-1	-1
1	1	0	33	33	33	33	1	1	34	0	1	5	-1	-1	-1	-1	-1	-1	-1
1	1	0	33	33	33	33	1	1	35	3	0	-1	-1	-1	-1	-1	-1	-1	-1
1	1	0	33	33	33	33	1	1	36	2	1	5	-1	-1	-1	-1	-1	-1	-1
1	1	0	33	33	33	33	1	1	37	0	1	0	-1	-1	-1	-1	-1	-1	-1
1	1	0	33	33	33	33	1	1	38	4	1	6	-1	-1	-1	-1	-1	-1	-1
1	1	0	33	33	33	33	1	1	39	2	1	3	-1	-1	-1	-1	-1	-1	-1
1	1	0	33	33	33	33	1	1	40	2	0	-1	-1	-1	-1	-1	-1	-1	-1
1	1	0	33	33	33	33	1	1	41	-1	2	5	-1	-1	-1	-1	-1	-1	-1
1	1	0	33	33	33	33	1	1	42	0	0	-1	-1	-1	-1	-1	-1	-1	-1
1	1	0	33	33	33	33	1	1	43	3	0	-1	-1	-1	-1	-1	-1	-1	-1
1	1	0	33	33	33	33	1	1	44	6	1	9	-1	-1	-1	-1	-1	-1	-1
1	1	0	33	33	33	33	1	1	45	1	1	10	-1	-1	-1	-1	-1	-1	-1
1	1	0	33	33	33	33	1	1	46	1	0	-1	-1	-1	-1	-1	-1	-1	-1
1	1	0	33	33	33	33	1	1	47	9	0	-1	-1	-1	-1	-1	-1	-1	-1
1	1	0	33	33	33	33	1	1	48	1	1	2	-1	-1	-1	-1	-1	-1	-1
1	1	0	33	33	33	33	1	1	49	4	1	6	-1	-1	-1	-1	-1	-1	-1
1	1	0	33	33	33	33	1	1	50	0	1	8	-1	-1	-1	-1	-1	-1	-1
1	1	0	33	33	33	33	1	1	51	6	1	4	-1	-1	-1	-1	-1	-1	-1
1	1	0	33	33	33	33	1	1	52	6	1	3	-1	-1	-1	-1	-1	-1	-1
1	1	0	33	33	33	33	1	1	53	7	1	7	-1	-1	-1	-1	-1	-1	-1
1	1	0	33	33	33	33	1	1	54	8	0	-1	-1	-1	-1	-1	-1	-1	-1
1	1	0	33	33	33	33	1	1	55	2	1	1	-1	-1	-1	-1	-1	-1	-1
1	1	0	33	33	33	33	1	1	56	4	0	-1	-1	-1	-1	-1	-1	-1	-1
1	1	0	33	33	33	33	1	1	57	-1	2	1	-1	-1	-1	-1	-1	-1	-1
1	1	0	33	33	33	33	1	1	58	8	1	9	-1	-1	-1	-1	-1	-1	-1
1	1	0	33	33	33	33	1	1	59	9	1	3	-1	-1	-1	-1	-1	-1	-1
1	1	0	33	33	33	33	1	1	60	6	1	3	-1	-1	-1	-1	-1	-1	-1
1	1	0	33	33	33	33	1	1	61	4	0	-1	-1	-1	-1	-1	-1	-1	-1
1	1	0	33	33	33	33	1	1	62	6	0	-1	-1	-1	-1	-1	-1	-1	-1
1	1	0	33	33	33	33	1	1	63	3	1	1	-1	-1	-1	-1	-1	-1	-1
1	1	0	33	33	33	33	1	1	64	0	0	-1	-1	-1	-1	-1	-1	-1	-1
1	1	0	33	33	33	33	1	1	65	1	0	-1	-1	-1	-1	-1	-1	-1	-1
1	1	0	33	33	33	33	1	1	66	1	1	2	-1	-1	-1	-1	-1	-1	-1
1	1	0	33	33	33	33	1	1	67	7	1	4	-1	-1	-1	-1	-1	-1	-1
1	1	0	33	33	33	33	1	1	68	9	0	-1	-1	-1	-1	-1	-1	-1	-1
1	1	0	33	33	33	33	1	1	69	8	0	-1	-1	-1	-1	-1	-1	-1	-1
1	1	0	33	33	33	33	1	1	70	2	1	5	-1	-1	-1	-1	-1	-1	-1
1	1	0	33	33	33	33	1	1	71	5	1	6	-1	-1	-1	-1	-1	-1	-1
1	1	0	33	33	33	33	1	1	72	7	1	4	-1	-1	-1	-1	-1	-1	-1
1	1	0	33	33	33	33	1	1	73	4	0	-1	-1	-1	-1	-1	-1	-1	-1
1	1	0	33	33	33	33	1	1	74	8	1	2	-1	-1	-1	-1	-1	-1	-1
1	1	0	33	33	33	33	1	1	75	7	0	-1	-1	-1	-1	-1	-1	-1	-1
1	1	0	33	33	33	33	1	1	76	2	1	4	-1	-1	-1	-1	-1	-1	-1
1	1	0	33	33	33	33	1	1	77	3	0	-1	-1	-1	-1	-1	-1	-1	-1
1	1	0	33	33	33	33	1	1	78	8	1	2	-1	-1	-1	-1	-1	-1	-1
1	1	0	33	33	33	33	1	1	79	9	1	8	-1	-1	-1	-1	-1	-1	-1
1	1	0	33	33	33	33	1	1	80	9	0	-1	-1	-1	-1	-1	-1	-1	-1
1	1	0	33	33	33	33	1	1	81	2	0	-1	-1	-1	-1	-1	-1	-1	-1
1	1	0	33	33	33	33	1	1	82	4	0	-1	-1	-1	-1	-1	-1	-1	-1
1	1	0	33	33	33	33	1	1	83	3	0	-1	-1	-1	-1	-1	-1	-1	-1
1	1	0	33	33	33	33	1	1	84	4	1	9	-1	-1	-1	-1	-1	-1	-1
1	1	0	33	33	33	33	1	1	85	5	0	-1	-1	-1	-1	-1	-1	-1	-1
1	1	0	33	33	33	33	1	1	86	7	0	-1	-1	-1	-1	-1	-1	-1	-1
1	1	0	33	33	33	33	1	1	87	6	0	-1	-1	-1	-1	-1	-1	-1	-1
1	1	0	33	33	33	33	1	1	88	0	0	-1	-1	-1	-1	-1	-1	-1	-1
1	1	0	33	33	33	33	1	1	89	9	1	4	-1	-1	-1	-1	-1	-1	-1
1	1	0	33	33	33	33	1	1	90	6	0	-1	-1	-1	-1	-1	-1	-1	-1
1	1	0	33	33	33	33	1	1	91	2	0	-1	-1	-1	-1	-1	-1	-1	-1
1	1	0	33	33	33	33	1	1	92	5	0	-1	-1	-1	-1	-1	-1	-1	-1
1	1	0	33	33	33	33	1	1	93	8	1	0	-1	-1	-1	-1	-1	-1	-1
1	1	0	33	33	33	33	1	1	94	8	0	-1	-1	-1	-1	-1	-1	-1	-1
1	1	0	33	33	33	33	1	1	95	1	0	-1	-1	-1	-1	-1	-1	-1	-1
1	1	0	33	33	33	33	1	1	96	5	0	-1	-1	-1	-1	-1	-1	-1	-1
1	1	0	33	33	33	33	1	1	97	4	1	9	-1	-1	-1	-1	-1	-1	-1
1	1	0	33	33	33	33	1	1	98	5	0	-1	-1	-1	-1	-1	-1	-1	-1
1	1	0	33	33	33	33	1	1	99	5	1	10	-1	-1	-1	-1	-1	-1	-1
1	1	0	33	33	33	33	1	1	100	6	1	8	-1	-1	-1	-1	-1	-1	-1
1	1	0	33	33	33	33	1	1	101	0	1	10	-1	-1	-1	-1	-1	-1	-1
1	1	0	33	33	33	33	1	1	102	3	1	8	-1	-1	-1	-1	-1	-1	-1
1	1	0	33	33	33	33	1	1	103	6	0	-1	-1	-1	-1	-1	-1	-1	-1
1	1	0	33	33	33	33	1	1	104	0	0	-1	-1	-1	-1	-1	-1	-1	-1
1	1	0	33	33	33	33	1	1	105	3	1	0	-1	-1	-1	-1	-1	-1	-1
1	1	0	33	33	33	33	2	0	106	-1	2	4	-1	-1	-1	-1	-1	-1	-1
1	1	0	33	33	33	33	2	0	107	6	0	-1	-1	-1	-1	-1	-1	-1	-1
1	1	0	33	33	33	33	2	0	108	5	1	-1	-1	-1	-1	-1	-1	-1	-1
1	1	0	33	33	33	33	2	0	109	9	1	3	-1	-1	-1	-1	-1	-1	-1
1	1	0	33	33	33	33	2	0	110	0	0	-1	-1	-1	-1	-1	-1	-1	-1
1	1	0	33	33	33	33	2	0	111	1	0	-1	-1	-1	-1	-1	-1	-1	-1
1	1	0	33	33	33	33	2	0	112	4	1	-1	-1	-1	-1	-1	-1	-1	-1
1	1	0	33	33	33	33	2	0	113	4	0	1	-1	-1	-1	-1	-1	-1	-1
1	1	0	33	33	33	33	2	0	114	7	1	-1	-1	-1	-1	-1	-1	-1	-1
1	1	0	33	33	33	33	2	0	115	-1	2	10	-1	-1	-1	-1	-1	-1	-1
1	1	0	33	33	33	33	2	0	116	5	0	5	-1	-1	-1	-1	-1	-1	-1
1	1	0	33	33	33	33	2	0	117	9	1	-1	-1	-1	-1	-1	-1	-1	-1
1	1	0	33	33	33	33	2	0	118	9	1	-1	-1	-1	-1	-1	-1	-1	-1
1	1	0	33	33	33	33	2	0	119	5	0	1	-1	-1	-1	-1	-1	-1	-1
1	1	0	33	33	33	33	2	0	120	0	1	6	-1	-1	-1	-1	-1	-1	-1
1	1	0	33	33	33	33	2	0	121	1	1	9	-1	-1	-1	-1	-1	-1	-1
1	1	0	33	33	33	33	2	0	122	3	1	-1	-1	-1	-1	-1	-1	-1	-1
1	1	0	33	33	33	33	2	0	123	7	0	-1	-1	-1	-1	-1	-1	-1	-1
1	1	0	33	33	33	33	2	0	124	3	0	8	-1	-1	-1	-1	-1	-1	-1
1	1	0	33	33	33	33	2	0	125	-1	2	-1	-1	-1	-1	-1	-1	-1	-1
1	1	0	33	33	33	33	2	0	126	4	0	8	-1	-1	-1	-1	-1	-1	-1
1	1	0	33	33	33	33	2	0	127	8	0	-1	-1	-1	-1	-1	-1	-1	-1
1	1	0	33	33	33	33	2	0	128	6	1	7	-1	-1	-1	-1	-1	-1	-1
1	1	0	33	33	33	33	2	0	129	0	1	-1	-1	-1	-1	-1	-1	-1	-1
1	1	0	33	33	33	33	2	0	130	1	1	10	-1	-1	-1	-1	-1	-1	-1
1	1	0	33	33	33	33	2	0	131	1	1	-1	-1	-1	-1	-1	-1	-1	-1
1	1	0	33	33	33	33	2	0	132	1	1	8	-1	-1	-1	-1	-1	-1	-1
1	1	0	33	33	33	33	2	0	133	5	0	7	-1	-1	-1	-1	-1	-1	-1
1	1	0	33	33	33	33	2	0	134	9	1	2	-1	-1	-1	-1	-1	-1	-1
1	1	0	33	33	33	33	2	0	135	4	1	9	-1	-1	-1	-1	-1	-1	-1
1	1	0	33	33	33	33	2	0	136	7	1	8	-1	-1	-1	-1	-1	-1	-1
1	1	0	33	33	33	33	2	0	137	6	1	-1	-1	-1	-1	-1	-1	-1	-1
1	1	0	33	33	33	33	2	0	138	-1	2	-1	-1	-1	-1	-1	-1	-1	-1
1	1	0	33	33	33	33	2	0	139	2	0	5	-1	-1	-1	-1	-1	-1	-1
1	1	0	33	33	33	33	2	0	140	5	1	-1	-1	-1	-1	-1	-1	-1	-1
1	1	0	33	33	33	33	2	0	141	4	0	5	-1	-1	-1	-1	-1	-1	-1
1	1	0	33	33	33	33	2	0	142	7	1	3	-1	-1	-1	-1	-1	-1	-1
1	1	0	33	33	33	33	2	0	143	3	1	3	-1	-1	-1	-1	-1	-1	-1
1	1	0	33	33	33	33	2	0	144	9	0	6	-1	-1	-1	-1	-1	-1	-1
1	1	0	33	33	33	33	2	0	145	2	1	-1	-1	-1	-1	-1	-1	-1	-1
1	1	0	33	33	33	33	2	0	146	7	0	3	-1	-1	-1	-1	-1	-1	-1
1	1	0	33	33	33	33	2	0	147	-1	2	-1	-1	-1	-1	-1	-1	-1	-1
1	1	0	33	33	33	33	2	0	148	8	1	-1	-1	-1	-1	-1	-1	-1	-1
1	1	0	33	33	33	33	2	0	149	1	0	2	-1	-1	-1	-1	-1	-1	-1
1	1	0	33	33	33	33	2	0	150	3	1	0	-1	-1	-1	-1	-1	-1	-1
1	1	0	33	33	33	33	2	0	151	8	1	-1	-1	-1	-1	-1	-1	-1	-1
1	1	0	33	33	33	33	2	0	152	0	1	-1	-1	-1	-1	-1	-1	-1	-1
1	1	0	33	33	33	33	2	0	153	4	1	7	-1	-1	-1	-1	-1	-1	-1
1	1	0	33	33	33	33	2	0	154	0	1	0	-1	-1	-1	-1	-1	-1	-1
1	1	0	33	33	33	33	2	0	155	6	0	10	-1	-1	-1	-1	-1	-1	-1
1	1	0	33	33	33	33	2	0	156	3	0	1	-1	-1	-1	-1	-1	-1	-1
1	1	0	33	33	33	33	2	0	157	5	1	1	-1	-1	-1	-1	-1	-1	-1
1	1	0	33	33	33	33	2	0	158	2	0	4	-1	-1	-1	-1	-1	-1	-1
1	1	0	33	33	33	33	2	0	159	9	1	-1	-1	-1	-1	-1	-1	-1	-1
1	1	0	33	33	33	33	2	0	160	6	0	6	-1	-1	-1	-1	-1	-1	-1
1	1	0	33	33	33	33	2	0	161	2	1	-1	-1	-1	-1	-1	-1	-1	-1
1	1	0	33	33	33	33	2	0	162	5	1	6	-1	-1	-1	-1	-1	-1	-1
1	1	0	33	33	33	33	2	0	163	2	1	0	-1	-1	-1	-1	-1	-1	-1
1	1	0	33	33	33	33	2	0	164	4	1	7	-1	-1	-1	-1	-1	-1	-1
1	1	0	33	33	33	33	2	0	165	9	0	4	-1	-1	-1	-1	-1	-1	-1
1	1	0	33	33	33	33	2	0	166	8	0	-1	-1	-1	-1	-1	-1	-1	-1
1	1	0	33	33	33	33	2	0	167	2	0	-1	-1	-1	-1	-1	-1	-1	-1
1	1	0	33	33	33	33	2	0	168	1	0	2	-1	-1	-1	-1	-1	-1	-1
1	1	0	33	33	33	33	2	0	169	0	0	-1	-1	-1	-1	-1	-1	-1	-1
1	1	0	33	33	33	33	2	0	170	8	0	-1	-1	-1	-1	-1	-1	-1	-1
1	1	0	33	33	33	33	2	0	171	7	1	1	-1	-1	-1	-1	-1	-1	-1
1	1	0	33	33	33	33	2	0	172	1	1	3	-1	-1	-1	-1	-1	-1	-1
1	1	0	33	33	33	33	2	0	173	2	1	-1	-1	-1	-1	-1	-1	-1	-1
1	1	0	33	33	33	33	2	0	174	7	0	-1	-1	-1	-1	-1	-1	-1	-1
1	1	0	33	33	33	33	2	0	175	8	1	9	-1	-1	-1	-1	-1	-1	-1
1	1	0	33	33	33	33	2	0	176	8	0	2	-1	-1	-1	-1	-1	-1	-1
1	1	0	33	33	33	33	2	0	177	2	0	4	-1	-1	-1	-1	-1	-1	-1
1	1	0	33	33	33	33	2	0	178	3	1	-1	-1	-1	-1	-1	-1	-1	-1
1	1	0	33	33	33	33	2	0	179	7	0	9	-1	-1	-1	-1	-1	-1	-1
1	1	0	33	33	33	33	2	0	180	6	1	-1	-1	-1	-1	-1	-1	-1	-1
1	1	0	33	33	33	33	2	0	181	2	0	10	-1	-1	-1	-1	-1	-1	-1
1	1	0	33	33	33	33	2	0	182	1	0	-1	-1	-1	-1	-1	-1	-1	-1
1	1	0	33	33	33	33	2	0	183	9	0	7	-1	-1	-1	-1	-1	-1	-1
1	1	0	33	33	33	33	2	0	184	3	1	5	-1	-1	-1	-1	-1	-1	-1
1	1	0	33	33	33	33	2	0	185	7	0	-1	-1	-1	-1	-1	-1	-1	-1
1	1	0	33	33	33	33	2	0	186	5	1	-1	-1	-1	-1	-1	-1	-1	-1
1	1	0	33	33	33	33	2	0	187	0	0	-1	-1	-1	-1	-1	-1	-1	-1
1	1	0	33	33	33	33	2	0	188	4	0	-1	-1	-1	-1	-1	-1	-1	-1
1	1	0	33	33	33	33	2	0	189	3	0	0	-1	-1	-1	-1	-1	-1	-1
1	1	0	33	33	33	33	2	0	190	4	0	-1	-1	-1	-1	-1	-1	-1	-1
1	1	0	33	33	33	33	2	0	191	8	0	-1	-1	-1	-1	-1	-1	-1	-1
1	1	0	33	33	33	33	2	0	192	9	0	-1	-1	-1	-1	-1	-1	-1	-1
1	1	0	33	33	33	33	2	0	193	2	1	-1	-1	-1	-1	-1	-1	-1	-1
1	1	0	33	33	33	33	2	0	194	6	1	8	-1	-1	-1	-1	-1	-1	-1
1	1	0	33	33	33	33	2	0	195	0	1	-1	-1	-1	-1	-1	-1	-1	-1
1	1	0	33	33	33	33	2	0	196	5	0	-1	-1	-1	-1	-1	-1	-1	-1
1	1	0	33	33	33	33	2	0	197	6	0	-1	-1	-1	-1	-1	-1	-1	-1
1	1	0	33	33	33	33	2	0	198	8	1	5	-1	-1	-1	-1	-1	-1	-1
1	1	0	33	33	33	33	2	0	199	3	0	-1	-1	-1	-1	-1	-1	-1	-1
1	1	0	33	33	33	33	2	0	200	7	1	-1	-1	-1	-1	-1	-1	-1	-1
1	1	0	33	33	33	33	2	0	201	1	0	-1	-1	-1	-1	-1	-1	-1	-1
1	1	0	33	33	33	33	2	0	202	6	0	0	-1	-1	-1	-1	-1	-1	-1
1	1	0	33	33	33	33	2	0	203	6	1	-1	-1	-1	-1	-1	-1	-1	-1
1	1	0	33	33	33	33	2	0	204	9	0	6	-1	-1	-1	-1	-1	-1	-1
1	1	0	33	33	33	33	2	0	205	8	1	10	-1	-1	-1	-1	-1	-1	-1
1	1	0	33	33	33	33	2	0	206	3	0	9	-1	-1	-1	-1	-1	-1	-1
1	1	0	33	33	33	33	2	0	207	5	0	4	-1	-1	-1	-1	-1	-1	-1
1	1	0	33	33	33	33	2	0	208	0	0	-1	-1	-1	-1	-1	-1	-1	-1
1	1	0	33	33	33	33	2	0	209	4	1	-1	-1	-1	-1	-1	-1	-1	-1
1	1	0	33	33	33	33	2	0	210	0	0	2	-1	-1	-1	-1	-1	-1	-1
1	1	0	33	33	33	33	3	1	211	1	1	7	-1	-1	-1	-1	-1	-1	-1
1	1	0	33	33	33	33	3	1	212	3	1	-1	-1	-1	-1	-1	-1	-1	-1
1	1	0	33	33	33	33	3	1	213	1	1	-1	-1	-1	-1	-1	-1	-1	-1
1	1	0	33	33	33	33	3	1	214	-1	2	10	-1	-1	-1	-1	-1	-1	-1
1	1	0	33	33	33	33	3	1	215	5	0	-1	-1	-1	-1	-1	-1	-1	-1
1	1	0	33	33	33	33	3	1	216	2	1	-1	-1	-1	-1	-1	-1	-1	-1
1	1	0	33	33	33	33	3	1	217	0	1	-1	-1	-1	-1	-1	-1	-1	-1
1	1	0	33	33	33	33	3	1	218	2	1	0	-1	-1	-1	-1	-1	-1	-1
1	1	0	33	33	33	33	3	1	219	6	1	-1	-1	-1	-1	-1	-1	-1	-1
1	1	0	33	33	33	33	3	1	220	8	0	9	-1	-1	-1	-1	-1	-1	-1
1	1	0	33	33	33	33	3	1	221	-1	2	9	-1	-1	-1	-1	-1	-1	-1
1	1	0	33	33	33	33	3	1	222	8	0	-1	-1	-1	-1	-1	-1	-1	-1
1	1	0	33	33	33	33	3	1	223	3	0	-1	-1	-1	-1	-1	-1	-1	-1
1	1	0	33	33	33	33	3	1	224	7	1	4	-1	-1	-1	-1	-1	-1	-1
1	1	0	33	33	33	33	3	1	225	8	0	9	-1	-1	-1	-1	-1	-1	-1
1	1	0	33	33	33	33	3	1	226	7	1	10	-1	-1	-1	-1	-1	-1	-1
1	1	0	33	33	33	33	3	1	227	8	0	-1	-1	-1	-1	-1	-1	-1	-1
1	1	0	33	33	33	33	3	1	228	6	1	-1	-1	-1	-1	-1	-1	-1	-1
1	1	0	33	33	33	33	3	1	229	4	0	4	-1	-1	-1	-1	-1	-1	-1
1	1	0	33	33	33	33	3	1	230	9	1	-1	-1	-1	-1	-1	-1	-1	-1
1	1	0	33	33	33	33	3	1	231	1	0	7	-1	-1	-1	-1	-1	-1	-1
1	1	0	33	33	33	33	3	1	232	1	1	-1	-1	-1	-1	-1	-1	-1	-1
1	1	0	33	33	33	33	3	1	233	-1	2	4	-1	-1	-1	-1	-1	-1	-1
1	1	0	33	33	33	33	3	1	234	5	0	-1	-1	-1	-1	-1	-1	-1	-1
1	1	0	33	33	33	33	3	1	235	4	1	3	-1	-1	-1	-1	-1	-1	-1
1	1	0	33	33	33	33	3	1	236	4	1	-1	-1	-1	-1	-1	-1	-1	-1
1	1	0	33	33	33	33	3	1	237	8	1	7	-1	-1	-1	-1	-1	-1	-1
1	1	0	33	33	33	33	3	1	238	4	0	6	-1	-1	-1	-1	-1	-1	-1
1	1	0	33	33	33	33	3	1	239	0	0	2	-1	-1	-1	-1	-1	-1	-1
1	1	0	33	33	33	33	3	1	240	6	0	1	-1	-1	-1	-1	-1	-1	-1
1	1	0	33	33	33	33	3	1	241	-1	2	3	-1	-1	-1	-1	-1	-1	-1
1	1	0	33	33	33	33	3	1	242	4	1	-1	-1	-1	-1	-1	-1	-1	-1
1	1	0	33	33	33	33	3	1	243	3	1	-1	-1	-1	-1	-1	-1	-1	-1
1	1	0	33	33	33	33	3	1	244	7	0	10	-1	-1	-1	-1	-1	-1	-1
1	1	0	33	33	33	33	3	1	245	1	0	-1	-1	-1	-1	-1	-1	-1	-1
1	1	0	33	33	33	33	3	1	246	9	1	2	-1	-1	-1	-1	-1	-1	-1
1	1	0	33	33	33	33	3	1	247	0	1	0	-1	-1	-1	-1	-1	-1	-1
1	1	0	33	33	33	33	3	1	248	9	1	5	-1	-1	-1	-1	-1	-1	-1
1	1	0	33	33	33	33	3	1	249	6	0	6	-1	-1	-1	-1	-1	-1	-1
1	1	0	33	33	33	33	3	1	250	6	0	-1	-1	-1	-1	-1	-1	-1	-1
1	1	0	33	33	33	33	3	1	251	1	0	1	-1	-1	-1	-1	-1	-1	-1
1	1	0	33	33	33	33	3	1	252	9	0	-1	-1	-1	-1	-1	-1	-1	-1
1	1	0	33	33	33	33	3	1	253	0	0	-1	-1	-1	-1	-1	-1	-1	-1
1	1	0	33	33	33	33	3	1	254	-1	2	6	-1	-1	-1	-1	-1	-1	-1
1	1	0	33	33	33	33	3	1	255	4	1	5	-1	-1	-1	-1	-1	-1	-1
1	1	0	33	33	33	33	3	1	256	4	0	-1	-1	-1	-1	-1	-1	-1	-1
1	1	0	33	33	33	33	3	1	257	3	1	-1	-1	-1	-1	-1	-1	-1	-1
1	1	0	33	33	33	33	3	1	258	3	1	9	-1	-1	-1	-1	-1	-1	-1
1	1	0	33	33	33	33	3	1	259	9	1	1	-1	-1	-1	-1	-1	-1	-1
1	1	0	33	33	33	33	3	1	260	7	0	2	-1	-1	-1	-1	-1	-1	-1
1	1	0	33	33	33	33	3	1	261	3	0	8	-1	-1	-1	-1	-1	-1	-1
1	1	0	33	33	33	33	3	1	262	6	1	5	-1	-1	-1	-1	-1	-1	-1
1	1	0	33	33	33	33	3	1	263	2	0	1	-1	-1	-1	-1	-1	-1	-1
1	1	0	33	33	33	33	3	1	264	7	0	-1	-1	-1	-1	-1	-1	-1	-1
1	1	0	33	33	33	33	3	1	265	6	1	8	-1	-1	-1	-1	-1	-1	-1
1	1	0	33	33	33	33	3	1	266	9	0	-1	-1	-1	-1	-1	-1	-1	-1
1	1	0	33	33	33	33	3	1	267	7	1	8	-1	-1	-1	-1	-1	-1	-1
1	1	0	33	33	33	33	3	1	268	8	1	8	-1	-1	-1	-1	-1	-1	-1
1	1	0	33	33	33	33	3	1	269	9	0	5	-1	-1	-1	-1	-1	-1	-1
1	1	0	33	33	33	33	3	1	270	7	1	3	-1	-1	-1	-1	-1	-1	-1
1	1	0	33	33	33	33	3	1	271	6	0	-1	-1	-1	-1	-1	-1	-1	-1
1	1	0	33	33	33	33	3	1	272	4	0	-1	-1	-1	-1	-1	-1	-1	-1
1	1	0	33	33	33	33	3	1	273	0	1	7	-1	-1	-1	-1	-1	-1	-1
1	1	0	33	33	33	33	3	1	274	6	1	-1	-1	-1	-1	-1	-1	-1	-1
1	1	0	33	33	33	33	3	1	275	7	1	-1	-1	-1	-1	-1	-1	-1	-1
1	1	0	33	33	33	33	3	1	276	2	1	0	-1	-1	-1	-1	-1	-1	-1
1	1	0	33	33	33	33	3	1	277	0	0	3	-1	-1	-1	-1	-1	-1	-1
1	1	0	33	33	33	33	3	1	278	1	0	-1	-1	-1	-1	-1	-1	-1	-1
1	1	0	33	33	33	33	3	1	279	8	1	-1	-1	-1	-1	-1	-1	-1	-1
1	1	0	33	33	33	33	3	1	280	5	0	4	-1	-1	-1	-1	-1	-1	-1
1	1	0	33	33	33	33	3	1	281	9	1	9	-1	-1	-1	-1	-1	-1	-1
1	1	0	33	33	33	33	3	1	282	4	0	2	-1	-1	-1	-1	-1	-1	-1
1	1	0	33	33	33	33	3	1	283	5	0	-1	-1	-1	-1	-1	-1	-1	-1
1	1	0	33	33	33	33	3	1	284	5	1	10	-1	-1	-1	-1	-1	-1	-1
1	1	0	33	33	33	33	3	1	285	1	1	-1	-1	-1	-1	-1	-1	-1	-1
1	1	0	33	33	33	33	3	1	286	8	1	8	-1	-1	-1	-1	-1	-1	-1
1	1	0	33	33	33	33	3	1	287	0	1	-1	-1	-1	-1	-1	-1	-1	-1
1	1	0	33	33	33	33	3	1	288	9	0	6	-1	-1	-1	-1	-1	-1	-1
1	1	0	33	33	33	33	3	1	289	2	0	6	-1	-1	-1	-1	-1	-1	-1
1	1	0	33	33	33	33	3	1	290	0	0	-1	-1	-1	-1	-1	-1	-1	-1
1	1	0	33	33	33	33	3	1	291	8	1	-1	-1	-1	-1	-1	-1	-1	-1
1	1	0	33	33	33	33	3	1	292	2	0	-1	-1	-1	-1	-1	-1	-1	-1
1	1	0	33	33	33	33	3	1	293	1	1	-1	-1	-1	-1	-1	-1	-1	-1
1	1	0	33	33	33	33	3	1	294	6	0	4	-1	-1	-1	-1	-1	-1	-1
1	1	0	33	33	33	33	3	1	295	2	1	-1	-1	-1	-1	-1	-1	-1	-1
1	1	0	33	33	33	33	3	1	296	5	1	-1	-1	-1	-1	-1	-1	-1	-1
1	1	0	33	33	33	33	3	1	297	0	1	-1	-1	-1	-1	-1	-1	-1	-1
1	1	0	33	33	33	33	3	1	298	3	0	-1	-1	-1	-1	-1	-1	-1	-1
1	1	0	33	33	33	33	3	1	299	8	0	0	-1	-1	-1	-1	-1	-1	-1
1	1	0	33	33	33	33	3	1	300	5	1	-1	-1	-1	-1	-1	-1	-1	-1
1	1	0	33	33	33	33	3	1	301	0	0	-1	-1	-1	-1	-1	-1	-1	-1
1	1	0	33	33	33	33	3	1	302	1	0	-1	-1	-1	-1	-1	-1	-1	-1
1	1	0	33	33	33	33	3	1	303	9	0	7	-1	-1	-1	-1	-1	-1	-1
1	1	0	33	33	33	33	3	1	304	5	1	-1	-1	-1	-1	-1	-1	-1	-1
1	1	0	33	33	33	33	3	1	305	7	0	-1	-1	-1	-1	-1	-1	-1	-1
1	1	0	33	33	33	33	3	1	306	2	1	-1	-1	-1	-1	-1	-1	-1	-1
1	1	0	33	33	33	33	3	1	307	5	0	5	-1	-1	-1	-1	-1	-1	-1
1	1	0	33	33	33	33	3	1	308	7	0	-1	-1	-1	-1	-1	-1	-1	-1
1	1	0	33	33	33	33	3	1	309	5	1	10	-1	-1	-1	-1	-1	-1	-1
1	1	0	33	33	33	33	3	1	310	3	0	3	-1	-1	-1	-1	-1	-1	-1
1	1	0	33	33	33	33	3	1	311	2	0	1	-1	-1	-1	-1	-1	-1	-1
1	1	0	33	33	33	33	3	1	312	4	1	2	-1	-1	-1	-1	-1	-1	-1
1	1	0	33	33	33	33	3	1	313	3	1	-1	-1	-1	-1	-1	-1	-1	-1
1	1	0	33	33	33	33	3	1	314	2	0	-1	-1	-1	-1	-1	-1	-1	-1
1	1	0	33	33	33	33	3	1	315	3	0	0	-1	-1	-1	-1	-1	-1	-1
1	1	0	33	33	33	33	4	0	316	0	0	0	-1	-1	-1	-1	-1	-1	-1
1	1	0	33	33	33	33	4	0	317	8	0	-1	-1	-1	-1	-1	-1	-1	-1
1	1	0	33	33	33	33	4	0	318	-1	2	-1	-1	-1	-1	-1	-1	-1	-1
1	1	0	33	33	33	33	4	0	319	1	0	4	-1	-1	-1	-1	-1	-1	-1
1	1	0	33	33	33	33	4	0	320	3	1	-1	-1	-1	-1	-1	-1	-1	-1
1	1	0	33	33	33	33	4	0	321	6	0	-1	-1	-1	-1	-1	-1	-1	-1
1	1	0	33	33	33	33	4	0	322	3	1	-1	-1	-1	-1	-1	-1	-1	-1
1	1	0	33	33	33	33	4	0	323	8	0	8	-1	-1	-1	-1	-1	-1	-1
1	1	0	33	33	33	33	4	0	324	6	0	-1	-1	-1	-1	-1	-1	-1	-1
1	1	0	33	33	33	33	4	0	325	7	1	1	-1	-1	-1	-1	-1	-1	-1
1	1	0	33	33	33	33	4	0	326	9	1	8	-1	-1	-1	-1	-1	-1	-1
1	1	0	33	33	33	33	4	0	327	0	0	-1	-1	-1	-1	-1	-1	-1	-1
1	1	0	33	33	33	33	4	0	328	9	0	-1	-1	-1	-1	-1	-1	-1	-1
1	1	0	33	33	33	33	4	0	329	4	1	6	-1	-1	-1	-1	-1	-1	-1
1	1	0	33	33	33	33	4	0	330	1	1	9	-1	-1	-1	-1	-1	-1	-1
1	1	0	33	33	33	33	4	0	331	5	1	7	-1	-1	-1	-1	-1	-1	-1
1	1	0	33	33	33	33	4	0	332	0	1	-1	-1	-1	-1	-1	-1	-1	-1
1	1	0	33	33	33	33	4	0	333	9	0	-1	-1	-1	-1	-1	-1	-1	-1
1	1	0	33	33	33	33	4	0	334	5	1	10	-1	-1	-1	-1	-1	-1	-1
1	1	0	33	33	33	33	4	0	335	6	1	-1	-1	-1	-1	-1	-1	-1	-1
1	1	0	33	33	33	33	4	0	336	8	1	5	-1	-1	-1	-1	-1	-1	-1
1	1	0	33	33	33	33	4	0	337	2	1	-1	-1	-1	-1	-1	-1	-1	-1
1	1	0	33	33	33	33	4	0	338	1	0	9	-1	-1	-1	-1	-1	-1	-1
1	1	0	33	33	33	33	4	0	339	3	0	-1	-1	-1	-1	-1	-1	-1	-1
1	1	0	33	33	33	33	4	0	340	1	1	6	-1	-1	-1	-1	-1	-1	-1
1	1	0	33	33	33	33	4	0	341	9	0	-1	-1	-1	-1	-1	-1	-1	-1
1	1	0	33	33	33	33	4	0	342	4	0	2	-1	-1	-1	-1	-1	-1	-1
1	1	0	33	33	33	33	4	0	343	6	0	9	-1	-1	-1	-1	-1	-1	-1
1	1	0	33	33	33	33	4	0	344	4	1	7	-1	-1	-1	-1	-1	-1	-1
1	1	0	33	33	33	33	4	0	345	9	1	4	-1	-1	-1	-1	-1	-1	-1
1	1	0	33	33	33	33	4	0	346	1	1	1	-1	-1	-1	-1	-1	-1	-1
1	1	0	33	33	33	33	4	0	347	6	0	-1	-1	-1	-1	-1	-1	-1	-1
1	1	0	33	33	33	33	4	0	348	0	0	-1	-1	-1	-1	-1	-1	-1	-1
1	1	0	33	33	33	33	4	0	349	7	1	6	-1	-1	-1	-1	-1	-1	-1
1	1	0	33	33	33	33	4	0	350	5	1	-1	-1	-1	-1	-1	-1	-1	-1
1	1	0	33	33	33	33	4	0	351	4	0	7	-1	-1	-1	-1	-1	-1	-1
1	1	0	33	33	33	33	4	0	352	5	0	10	-1	-1	-1	-1	-1	-1	-1
1	1	0	33	33	33	33	4	0	353	3	1	5	-1	-1	-1	-1	-1	-1	-1
1	1	0	33	33	33	33	4	0	354	4	1	10	-1	-1	-1	-1	-1	-1	-1
1	1	0	33	33	33	33	4	0	355	7	0	-1	-1	-1	-1	-1	-1	-1	-1
1	1	0	33	33	33	33	4	0	356	6	1	0	-1	-1	-1	-1	-1	-1	-1
1	1	0	33	33	33	33	4	0	357	9	0	-1	-1	-1	-1	-1	-1	-1	-1
1	1	0	33	33	33	33	4	0	358	5	1	-1	-1	-1	-1	-1	-1	-1	-1
1	1	0	33	33	33	33	4	0	359	-1	2	4	-1	-1	-1	-1	-1	-1	-1
1	1	0	33	33	33	33	4	0	360	2	1	2	-1	-1	-1	-1	-1	-1	-1
1	1	0	33	33	33	33	4	0	361	2	1	-1	-1	-1	-1	-1	-1	-1	-1
1	1	0	33	33	33	33	4	0	362	9	1	-1	-1	-1	-1	-1	-1	-1	-1
1	1	0	33	33	33	33	4	0	363	2	0	8	-1	-1	-1	-1	-1	-1	-1
1	1	0	33	33	33	33	4	0	364	2	1	10	-1	-1	-1	-1	-1	-1	-1
1	1	0	33	33	33	33	4	0	365	1	0	9	-1	-1	-1	-1	-1	-1	-1
1	1	0	33	33	33	33	4	0	366	4	1	8	-1	-1	-1	-1	-1	-1	-1
1	1	0	33	33	33	33	4	0	367	6	1	8	-1	-1	-1	-1	-1	-1	-1
1	1	0	33	33	33	33	4	0	368	5	0	3	-1	-1	-1	-1	-1	-1	-1
1	1	0	33	33	33	33	4	0	369	8	0	-1	-1	-1	-1	-1	-1	-1	-1
1	1	0	33	33	33	33	4	0	370	7	1	3	-1	-1	-1	-1	-1	-1	-1
1	1	0	33	33	33	33	4	0	371	7	0	-1	-1	-1	-1	-1	-1	-1	-1
1	1	0	33	33	33	33	4	0	372	4	1	0	-1	-1	-1	-1	-1	-1	-1
1	1	0	33	33	33	33	4	0	373	7	0	6	-1	-1	-1	-1	-1	-1	-1
1	1	0	33	33	33	33	4	0	374	3	1	2	-1	-1	-1	-1	-1	-1	-1
1	1	0	33	33	33	33	4	0	375	5	0	1	-1	-1	-1	-1	-1	-1	-1
1	1	0	33	33	33	33	4	0	376	6	1	-1	-1	-1	-1	-1	-1	-1	-1
1	1	0	33	33	33	33	4	0	377	8	0	-1	-1	-1	-1	-1	-1	-1	-1
1	1	0	33	33	33	33	4	0	378	3	1	7	-1	-1	-1	-1	-1	-1	-1
1	1	0	33	33	33	33	4	0	379	8	1	-1	-1	-1	-1	-1	-1	-1	-1
1	1	0	33	33	33	33	4	0	380	2	1	-1	-1	-1	-1	-1	-1	-1	-1
1	1	0	33	33	33	33	4	0	381	6	0	0	-1	-1	-1	-1	-1	-1	-1
1	1	0	33	33	33	33	4	0	382	9	1	3	-1	-1	-1	-1	-1	-1	-1
1	1	0	33	33	33	33	4	0	383	7	0	-1	-1	-1	-1	-1	-1	-1	-1
1	1	0	33	33	33	33	4	0	384	0	1	-1	-1	-1	-1	-1	-1	-1	-1
1	1	0	33	33	33	33	4	0	385	7	1	6	-1	-1	-1	-1	-1	-1	-1
1	1	0	33	33	33	33	4	0	386	0	0	10	-1	-1	-1	-1	-1	-1	-1
1	1	0	33	33	33	33	4	0	387	-1	2	5	-1	-1	-1	-1	-1	-1	-1
1	1	0	33	33	33	33	4	0	388	0	1	-1	-1	-1	-1	-1	-1	-1	-1
1	1	0	33	33	33	33	4	0	389	3	0	1	-1	-1	-1	-1	-1	-1	-1
1	1	0	33	33	33	33	4	0	390	8	1	-1	-1	-1	-1	-1	-1	-1	-1
1	1	0	33	33	33	33	4	0	391	1	0	1	-1	-1	-1	-1	-1	-1	-1
1	1	0	33	33	33	33	4	0	392	0	1	-1	-1	-1	-1	-1	-1	-1	-1
1	1	0	33	33	33	33	4	0	393	4	0	5	-1	-1	-1	-1	-1	-1	-1
1	1	0	33	33	33	33	4	0	394	2	0	3	-1	-1	-1	-1	-1	-1	-1
1	1	0	33	33	33	33	4	0	395	9	1	-1	-1	-1	-1	-1	-1	-1	-1
1	1	0	33	33	33	33	4	0	396	9	0	-1	-1	-1	-1	-1	-1	-1	-1
1	1	0	33	33	33	33	4	0	397	1	1	-1	-1	-1	-1	-1	-1	-1	-1
1	1	0	33	33	33	33	4	0	398	1	0	-1	-1	-1	-1	-1	-1	-1	-1
1	1	0	33	33	33	33	4	0	399	8	1	3	-1	-1	-1	-1	-1	-1	-1
1	1	0	33	33	33	33	4	0	400	7	1	-1	-1	-1	-1	-1	-1	-1	-1
1	1	0	33	33	33	33	4	0	401	3	0	-1	-1	-1	-1	-1	-1	-1	-1
1	1	0	33	33	33	33	4	0	402	3	0	-1	-1	-1	-1	-1	-1	-1	-1
1	1	0	33	33	33	33	4	0	403	2	0	-1	-1	-1	-1	-1	-1	-1	-1
1	1	0	33	33	33	33	4	0	404	6	1	7	-1	-1	-1	-1	-1	-1	-1
1	1	0	33	33	33	33	4	0	405	0	0	-1	-1	-1	-1	-1	-1	-1	-1
1	1	0	33	33	33	33	4	0	406	-1	2	-1	-1	-1	-1	-1	-1	-1	-1
1	1	0	33	33	33	33	4	0	407	5	0	-1	-1	-1	-1	-1	-1	-1	-1
1	1	0	33	33	33	33	4	0	408	8	1	2	-1	-1	-1	-1	-1	-1	-1
1	1	0	33	33	33	33	4	0	409	4	0	-1	-1	-1	-1	-1	-1	-1	-1
1	1	0	33	33	33	33	4	0	410	2	0	-1	-1	-1	-1	-1	-1	-1	-1
1	1	0	33	33	33	33	4	0	411	5	0	-1	-1	-1	-1	-1	-1	-1	-1
1	1	0	33	33	33	33	4	0	412	5	1	9	-1	-1	-1	-1	-1	-1	-1
1	1	0	33	33	33	33	4	0	413	8	0	-1	-1	-1	-1	-1	-1	-1	-1
1	1	0	33	33	33	33	4	0	414	-1	2	0	-1	-1	-1	-1	-1	-1	-1
1	1	0	33	33	33	33	4	0	415	3	0	4	-1	-1	-1	-1	-1	-1	-1
1	1	0	33	33	33	33	4	0	416	4	0	4	-1	-1	-1	-1	-1	-1	-1
1	1	0	33	33	33	33	4	0	417	0	1	5	-1	-1	-1	-1	-1	-1	-1
1	1	0	33	33	33	33	4	0	418	2	0	-1	-1	-1	-1	-1	-1	-1	-1
1	1	0	33	33	33	33	4	0	419	7	0	-1	-1	-1	-1	-1	-1	-1	-1
1	1	0	33	33	33	33	4	0	420	1	1	2	-1	-1	-1	-1	-1	-1	-1
PP	CUE	CTRL	TAMP1	TAMP2	SAMP1	SAMP2	BLOCK	SLOC	TRIAL	SOA	TYPE	FB	Resp	RT	RTerr	Acc	CResp	CRT	CRE
1	1	-1	60	60	14	15	0	0	1	9	0	-1	-1	-1	-1	-1	-1	-1	-1
1	1	-1	60	60	14	15	0	1	2	4	0	-1	-1	-1	-1	-1	-1	-1	-1
1	1	-1	60	60	14	15	0	1	3	-1	2	-1	-1	-1	-1	-1	-1	-1	-1
1	1	-1	60	60	14	15	0	0	4	7	0	-1	-1	-1	-1	-1	-1	-1	-1
1	1	-1	60	60	14	15	0	0	5	3	0	-1	-1	-1	-1	-1	-1	-1	-1
1	1	-1	60	60	14	15	0	1	6	2	0	-1	-1	-1	-1	-1	-1	-1	-1
1	1	-1	60	60	14	15	0	1	7	0	0	-1	-1	-1	-1	-1	-1	-1	-1
1	1	-1	60	60	14	15	0	1	8	1	1	-1	-1	-1	-1	-1	-1	-1	-1
1	1	-1	60	60	14	15	0	1	9	6	0	-1	-1	-1	-1	-1	-1	-1	-1
1	1	-1	60	60	14	15	0	0	10	8	1	-1	-1	-1	-1	-1	-1	-1	-1
1	1	-1	60	60	14	15	0	0	11	5	0	-1	-1	-1	-1	-1	-1	-1	-1
1	1	-1	60	60	14	15	0	1	12	-1	2	-1	-1	-1	-1	-1	-1	-1	-1
1	1	-1	60	60	14	15	0	0	13	7	0	-1	-1	-1	-1	-1	-1	-1	-1
1	1	-1	60	60	14	15	0	1	14	4	0	-1	-1	-1	-1	-1	-1	-1	-1
1	1	-1	60	60	14	15	0	1	15	0	1	-1	-1	-1	-1	-1	-1	-1	-1
1	1	-1	60	60	14	15	0	0	16	9	0	-1	-1	-1	-1	-1	-1	-1	-1
1	1	-1	60	60	14	15	0	0	17	6	1	-1	-1	-1	-1	-1	-1	-1	-1
1	1	-1	60	60	14	15	0	1	18	8	0	-1	-1	-1	-1	-1	-1	-1	-1
1	1	-1	60	60	14	15	0	0	19	5	0	-1	-1	-1	-1	-1	-1	-1	-1
1	1	-1	60	60	14	15	0	0	20	2	0	-1	-1	-1	-1	-1	-1	-1	-1
1	1	-1	60	60	14	15	0	1	21	1	0	-1	-1	-1	-1	-1	-1	-1	-1
1	1	-1	60	60	14	15	0	1	22	3	0	-1	-1	-1	-1	-1	-1	-1	-1
1	1	0	60	60	14	15	1	1	1	-1	2	4	1	3073	10	1	0	1000	10
1	1	0	60	60	14	15	1	1	2	0	0	-1	0	3045	10	0	-1	-1	-1
1	1	0	60	60	14	15	1	1	3	1	0	-1	0	2159	10	0	-1	-1	-1
1	1	0	60	60	14	15	1	1	4	2	0	-1	2	3564	10	0	-1	-1	-1
1	1	0	60	60	14	15	1	1	5	2	1	7	2	2625	10	0	0	1000	10
1	1	0	60	60	14	15	1	1	6	0	1	2	2	3547	10	0	6	940	10
1	1	0	60	60	14	15	1	1	7	8	0	-1	0	2896	10	1	-1	-1	-1
1	1	0	60	60	14	15	1	1	8	9	0	-1	0	2131	10	1	-1	-1	-1
1	1	0	60	60	14	15	1	1	9	0	1	8	2	2788	10	0	0	1000	10
1	1	0	60	60	14	15	1	1	10	7	1	2	2	2100	10	0	0	1000	11
1	1	0	60	60	14	15	1	1	11	6	0	-1	2	4081	10	0	-1	-1	-1
1	1	0	60	60	14	15	1	1	12	6	0	-1	-1	5000	11	0	-1	-1	-1
1	1	0	60	60	14	15	1	1	13	-1	2	2	1	2146	11	1	0	1000	10
1	1	0	60	60	14	15	1	1	14	6	0	-1	2	3272	10	0	-1	-1	-1
1	1	0	60	60	14	15	1	1	15	5	1	7	2	3297	10	0	0	1000	10
1	1	0	60	60	14	15	1	1	16	3	1	6	0	3270	10	0	0	1000	10
1	1	0	60	60	14	15	1	1	17	3	0	-1	0	2561	315	0	-1	-1	-1
1	1	0	60	60	14	15	1	1	18	0	1	3	1	2300	419	1	0	1000	10
1	1	0	60	60	14	15	1	1	19	8	1	5	0	3189	10	1	0	1000	10
1	1	0	60	60	14	15	1	1	20	5	0	-1	0	2179	10	1	-1	-1	-1
1	1	0	60	60	14	15	1	1	21	7	0	-1	0	1574	10	1	-1	-1	-1
1	1	0	60	60	14	15	1	1	22	0	0	-1	1	1931	10	1	-1	-1	-1
1	1	0	60	60	14	15	1	1	23	4	1	10	1	3933	11	1	0	1000	10
1	1	0	60	60	14	15	1	1	24	5	0	-1	0	3107	10	1	-1	-1	-1
1	1	0	60	60	14	15	1	1	25	9	0	-1	0	2139	326	1	-1	-1	-1
1	1	0	60	60	14	15	1	1	26	7	1	8	2	2776	10	0	0	1000	10
1	1	0	60	60	14	15	1	1	27	9	1	4	1	3837	10	0	0	1000	10
1	1	0	60	60	14	15	1	1	28	-1	2	4	1	3542	10	1	0	1000	10
1	1	0	60	60	14	15	1	1	29	4	1	10	2	3004	10	0	0	1000	10
1	1	0	60	60	14	15	1	1	30	-1	2	7	1	4074	10	1	0	1000	10
1	1	0	60	60	14	15	1	1	31	1	1	2	1	4017	10	1	0	1000	10
1	1	0	60	60	14	15	1	1	32	4	0	-1	2	2702	10	0	-1	-1	-1
1	1	0	60	60	14	15	1	1	33	5	1	2	1	2613	10	0	0	1000	10
1	1	0	60	60	14	15	1	1	34	0	0	-1	1	3232	10	1	-1	-1	-1
1	1	0	60	60	14	15	1	1	35	9	1	8	0	3336	10	1	0	1000	10
1	1	0	60	60	14	15	1	1	36	9	0	-1	0	4081	323	1	-1	-1	-1
1	1	0	60	60	14	15	1	1	37	9	1	9	0	4608	10	1	0	1000	10
1	1	0	60	60	14	15	1	1	38	8	0	-1	2	2691	10	0	-1	-1	-1
1	1	0	60	60	14	15	1	1	39	3	0	-1	2	4019	10	0	-1	-1	-1
1	1	0	60	60	14	15	1	1	40	8	1	0	1	4726	10	0	0	1000	10
1	1	0	60	60	14	15	1	1	41	-1	2	7	1	2655	133	1	0	1000	10
1	1	0	60	60	14	15	1	1	42	5	0	-1	2	1881	10	0	-1	-1	-1
1	1	0	60	60	14	15	1	1	43	8	0	-1	2	1136	10	0	-1	-1	-1
1	1	0	60	60	14	15	1	1	44	1	0	-1	0	3223	11	0	-1	-1	-1
1	1	0	60	60	14	15	1	1	45	8	0	-1	0	2741	10	1	-1	-1	-1
1	1	0	60	60	14	15	1	1	46	4	0	-1	2	1799	10	0	-1	-1	-1
1	1	0	60	60	14	15	1	1	47	3	1	6	1	2716	10	1	0	1000	10
1	1	0	60	60	14	15	1	1	48	6	0	-1	2	2563	10	0	-1	-1	-1
1	1	0	60	60	14	15	1	1	49	6	1	10	2	3676	10	0	0	1000	10
1	1	0	60	60	14	15	1	1	50	3	0	-1	2	2941	10	0	-1	-1	-1
1	1	0	60	60	14	15	1	1	51	0	0	-1	1	2891	10	1	-1	-1	-1
1	1	0	60	60	14	15	1	1	52	5	0	-1	2	2289	10	0	-1	-1	-1
1	1	0	60	60	14	15	1	1	53	3	1	1	1	2921	11	1	0	1000	10
1	1	0	60	60	14	15	1	1	54	1	0	-1	1	4145	10	1	-1	-1	-1
1	1	0	60	60	14	15	1	1	55	3	1	3	-1	5000	10	0	0	1000	10
1	1	0	60	60	14	15	1	1	56	0	0	-1	0	3243	417	0	-1	-1	-1
1	1	0	60	60	14	15	1	1	57	5	0	-1	2	2269	10	0	-1	-1	-1
1	1	0	60	60	14	15	1	1	58	7	0	-1	2	2198	10	0	-1	-1	-1
1	1	0	60	60	14	15	1	1	59	3	1	10	2	2205	10	0	0	1000	10
1	1	0	60	60	14	15	1	1	60	0	1	6	1	4239	10	1	0	1000	10
1	1	0	60	60	14	15	1	1	61	1	0	-1	1	3937	10	1	-1	-1	-1
1	1	0	60	60	14	15	1	1	62	4	1	0	1	4544	10	1	0	1000	10
1	1	0	60	60	14	15	1	1	63	6	0	-1	2	2832	10	0	-1	-1	-1
1	1	0	60	60	14	15	1	1	64	6	1	5	1	4184	10	0	0	1000	10
1	1	0	60	60	14	15	1	1	65	2	0	-1	2	3835	331	0	-1	-1	-1
1	1	0	60	60	14	15	1	1	66	3	0	-1	-1	5000	10	0	-1	-1	-1
1	1	0	60	60	14	15	1	1	67	1	1	9	1	3066	10	1	0	1000	10
1	1	0	60	60	14	15	1	1	68	6	1	1	2	4723	10	0	0	1000	10
1	1	0	60	60	14	15	1	1	69	3	0	-1	2	3049	10	0	-1	-1	-1
1	1	0	60	60	14	15	1	1	70	5	1	7	2	2402	359	0	0	1000	10
1	1	0	60	60	14	15	1	1	71	9	0	-1	-1	5000	10	0	-1	-1	-1
1	1	0	60	60	14	15	1	1	72	5	1	3	-1	5000	10	0	6	785	10
1	1	0	60	60	14	15	1	1	73	1	1	3	2	4412	10	0	6	668	10
1	1	0	60	60	14	15	1	1	74	8	1	5	2	2224	319	0	6	687	10
1	1	0	60	60	14	15	1	1	75	8	0	-1	2	2522	10	0	-1	-1	-1
1	1	0	60	60	14	15	1	1	76	7	0	-1	2	2521	10	0	-1	-1	-1
1	1	0	60	60	14	15	1	1	77	2	0	-1	2	1800	10	0	-1	-1	-1
1	1	0	60	60	14	15	1	1	78	7	0	-1	2	2251	10	0	-1	-1	-1
1	1	0	60	60	14	15	1	1	79	9	0	-1	0	2414	10	1	-1	-1	-1
1	1	0	60	60	14	15	1	1	80	4	0	-1	2	1871	306	0	-1	-1	-1
1	1	0	60	60	14	15	1	1	81	4	1	3	2	2938	10	0	0	1000	10
1	1	0	60	60	14	15	1	1	82	2	1	5	2	3368	306	0	6	792	10
1	1	0	60	60	14	15	1	1	83	4	0	-1	2	2645	10	0	-1	-1	-1
1	1	0	60	60	14	15	1	1	84	8	1	0	1	4207	138	0	6	751	10
1	1	0	60	60	14	15	1	1	85	0	1	8	0	3771	312	0	6	938	11
1	1	0	60	60	14	15	1	1	86	2	1	9	1	3431	322	1	0	1000	10
1	1	0	60	60	14	15	1	1	87	7	0	-1	2	3314	325	0	-1	-1	-1
1	1	0	60	60	14	15	1	1	88	1	1	6	1	3536	10	1	6	976	10
1	1	0	60	60	14	15	1	1	89	2	1	5	1	4452	10	1	0	1000	11
1	1	0	60	60	14	15	1	1	90	6	1	4	2	2711	10	0	6	823	10
1	1	0	60	60	14	15	1	1	91	2	0	-1	2	1871	10	0	-1	-1	-1
1	1	0	60	60	14	15	1	1	92	4	1	8	2	2008	10	0	0	1000	10
1	1	0	60	60	14	15	1	1	93	1	0	-1	2	2331	10	0	-1	-1	-1
1	1	0	60	60	14	15	1	1	94	8	1	10	2	2632	10	0	6	641	10
1	1	0	60	60	14	15	1	1	95	7	1	0	2	2759	320	0	6	743	10
1	1	0	60	60	14	15	1	1	96	5	1	0	2	4060	10	0	0	1000	10
1	1	0	60	60	14	15	1	1	97	7	1	4	2	3413	10	0	6	765	10
1	1	0	60	60	14	15	1	1	98	2	0	-1	2	2377	324	0	-1	-1	-1
1	1	0	60	60	14	15	1	1	99	6	1	6	2	3278	315	0	6	861	10
1	1	0	60	60	14	15	1	1	100	9	1	9	-1	5000	10	0	6	622	11
1	1	0	60	60	14	15	1	1	101	2	1	1	2	3225	10	0	6	745	10
1	1	0	60	60	14	15	1	1	102	9	1	1	1	2316	10	0	6	828	10
1	1	0	60	60	14	15	1	1	103	7	1	9	0	3538	10	1	6	946	10
1	1	0	60	60	14	15	1	1	104	1	1	1	-1	5000	10	0	6	632	10
1	1	0	60	60	14	15	1	1	105	4	0	-1	2	2528	10	0	-1	-1	-1
1	1	0	60	60	14	15	2	0	106	-1	2	1	-1	5000	10	0	0	1000	11
1	1	0	60	60	14	15	2	0	107	2	1	-1	2	2288	10	0	0	1000	11
1	1	0	60	60	14	15	2	0	108	2	0	-1	-1	5000	10	0	-1	-1	-1
1	1	0	60	60	14	15	2	0	109	4	1	-1	2	2308	10	0	0	1000	11
1	1	0	60	60	14	15	2	0	110	-1	2	10	2	4953	10	0	0	1000	11
1	1	0	60	60	14	15	2	0	111	6	1	5	2	1767	10	0	0	1000	11
1	1	0	60	60	14	15	2	0	112	6	0	-1	2	2612	10	0	-1	-1	-1
1	1	0	60	60	14	15	2	0	113	4	1	-1	0	4351	10	0	0	1000	10
1	1	0	60	60	14	15	2	0	114	9	0	2	-1	5000	11	0	-1	-1	-1
1	1	0	60	60	14	15	2	0	115	8	1	8	0	4778	10	1	6	640	10
1	1	0	60	60	14	15	2	0	116	1	1	-1	2	2709	10	0	6	629	11
1	1	0	60	60	14	15	2	0	117	4	0	-1	2	2300	10	0	-1	-1	-1
1	1	0	60	60	14	15	2	0	118	0	0	6	1	3252	326	1	-1	-1	-1
1	1	0	60	60	14	15	2	0	119	-1	2	-1	-1	5000	10	0	6	581	10
1	1	0	60	60	14	15	2	0	120	6	1	4	1	3731	10	0	6	675	138
1	1	0	60	60	14	15	2	0	121	9	0	2	0	4418	10	1	-1	-1	-1
1	1	0	60	60	14	15	2	0	122	8	0	-1	2	2869	10	0	-1	-1	-1
1	1	0	60	60	14	15	2	0	123	2	1	0	2	2641	308	0	6	934	10
1	1	0	60	60	14	15	2	0	124	2	1	0	2	2220	10	0	6	991	135
1	1	0	60	60	14	15	2	0	125	3	0	-1	2	2528	10	0	-1	-1	-1
1	1	0	60	60	14	15	2	0	126	9	1	-1	2	2585	11	0	0	1000	10
1	1	0	60	60	14	15	2	0	127	8	1	-1	2	2101	10	0	6	597	10
1	1	0	60	60	14	15	2	0	128	7	1	2	2	1941	10	0	6	580	136
1	1	0	60	60	14	15	2	0	129	7	0	-1	2	3067	11	0	-1	-1	-1
1	1	0	60	60	14	15	2	0	130	2	0	-1	1	3044	10	1	-1	-1	-1
1	1	0	60	60	14	15	2	0	131	1	0	6	1	2126	10	1	-1	-1	-1
1	1	0	60	60	14	15	2	0	132	6	0	7	2	2321	10	0	-1	-1	-1
1	1	0	60	60	14	15	2	0	133	1	1	8	1	2564	10	1	6	931	10
1	1	0	60	60	14	15	2	0	134	5	0	3	2	2097	10	0	-1	-1	-1
1	1	0	60	60	14	15	2	0	135	4	0	0	2	1457	10	0	-1	-1	-1
1	1	0	60	60	14	15	2	0	136	0	0	10	1	2263	321	1	-1	-1	-1
1	1	0	60	60	14	15	2	0	137	6	0	-1	2	2358	10	0	-1	-1	-1
1	1	0	60	60	14	15	2	0	138	0	0	2	1	3781	315	1	-1	-1	-1
1	1	0	60	60	14	15	2	0	139	7	0	-1	0	4257	10	1	-1	-1	-1
1	1	0	60	60	14	15	2	0	140	1	1	7	0	4827	10	0	6	682	10
1	1	0	60	60	14	15	2	0	141	1	0	-1	1	3453	10	1	-1	-1	-1
1	1	0	60	60	14	15	2	0	142	9	0	7	0	2934	10	1	-1	-1	-1
1	1	0	60	60	14	15	2	0	143	2	1	-1	2	3780	10	0	0	1000	11
1	1	0	60	60	14	15	2	0	144	1	0	-1	0	4353	331	0	-1	-1	-1
1	1	0	60	60	14	15	2	0	145	7	0	6	2	2950	10	0	-1	-1	-1
1	1	0	60	60	14	15	2	0	146	7	1	7	2	3235	10	0	6	931	11
1	1	0	60	60	14	15	2	0	147	5	0	-1	2	1894	10	0	-1	-1	-1
1	1	0	60	60	14	15	2	0	148	3	0	-1	2	1550	10	0	-1	-1	-1
1	1	0	60	60	14	15	2	0	149	5	0	-1	2	2020	10	0	-1	-1	-1
1	1	0	60	60	14	15	2	0	150	2	1	-1	2	1767	10	0	6	902	10
1	1	0	60	60	14	15	2	0	151	6	0	-1	2	1972	9	0	-1	-1	-1
1	1	0	60	60	14	15	2	0	152	3	1	0	2	2441	322	0	6	937	148
1	1	0	60	60	14	15	2	0	153	9	1	-1	1	3929	10	0	6	651	10
1	1	0	60	60	14	15	2	0	154	0	1	9	1	3662	10	1	6	865	10
1	1	0	60	60	14	15	2	0	155	0	1	-1	0	4642	10	0	6	978	10
1	1	0	60	60	14	15	2	0	156	5	1	-1	1	4412	10	0	0	1000	10
1	1	0	60	60	14	15	2	0	157	8	0	-1	-1	5000	10	0	-1	-1	-1
1	1	0	60	60	14	15	2	0	158	6	1	5	2	1947	10	0	6	971	10
1	1	0	60	60	14	15	2	0	159	3	0	-1	2	2177	10	0	-1	-1	-1
1	1	0	60	60	14	15	2	0	160	4	1	8	2	1886	10	0	6	766	10
1	1	0	60	60	14	15	2	0	161	9	1	-1	1	3862	10	0	0	1000	10
1	1	0	60	60	14	15	2	0	162	9	0	-1	0	3263	10	1	-1	-1	-1
1	1	0	60	60	14	15	2	0	163	2	0	-1	2	2112	10	0	-1	-1	-1
1	1	0	60	60	14	15	2	0	164	7	0	10	2	3259	11	0	-1	-1	-1
1	1	0	60	60	14	15	2	0	165	9	0	4	1	4204	10	0	-1	-1	-1
1	1	0	60	60	14	15	2	0	166	5	1	-1	2	2690	11	0	6	552	10
1	1	0	60	60	14	15	2	0	167	6	0	5	2	2720	318	0	-1	-1	-1
1	1	0	60	60	14	15	2	0	168	3	0	-1	2	1777	10	0	-1	-1	-1
1	1	0	60	60	14	15	2	0	169	9	1	9	0	3012	315	1	6	867	10
1	1	0	60	60	14	15	2	0	170	2	0	-1	2	2623	10	0	-1	-1	-1
1	1	0	60	60	14	15	2	0	171	8	0	-1	2	2697	10	0	-1	-1	-1
1	1	0	60	60	14	15	2	0	172	1	1	1	1	3841	10	1	6	833	10
1	1	0	60	60	14	15	2	0	173	3	1	3	2	4458	10	0	0	1000	10
1	1	0	60	60	14	15	2	0	174	8	1	-1	0	4137	10	1	6	556	10
1	1	0	60	60	14	15	2	0	175	3	1	0	2	1850	11	0	6	682	10
1	1	0	60	60	14	15	2	0	176	-1	2	-1	-1	5000	10	0	6	979	10
1	1	0	60	60	14	15	2	0	177	7	1	2	2	2044	10	0	6	881	10
1	1	0	60	60	14	15	2	0	178	8	1	9	2	1843	10	0	6	931	11
1	1	0	60	60	14	15	2	0	179	7	1	1	2	2071	10	0	0	1000	10
1	1	0	60	60	14	15	2	0	180	7	1	-1	2	2334	316	0	6	638	10
1	1	0	60	60	14	15	2	0	181	6	1	-1	2	1986	10	0	6	628	11
1	1	0	60	60	14	15	2	0	182	0	1	-1	1	3880	10	1	6	648	10
1	1	0	60	60	14	15	2	0	183	4	1	-1	2	2701	422	0	6	720	134
1	1	0	60	60	14	15	2	0	184	1	1	-1	2	3239	10	0	6	647	10
1	1	0	60	60	14	15	2	0	185	3	1	-1	2	2281	10	0	6	777	10
1	1	0	60	60	14	15	2	0	186	0	0	6	-1	5000	11	0	-1	-1	-1
1	1	0	60	60	14	15	2	0	187	8	1	3	2	1917	10	0	0	1000	10
1	1	0	60	60	14	15	2	0	188	0	1	-1	1	2500	319	1	6	612	10
1	1	0	60	60	14	15	2	0	189	9	1	5	1	2915	10	0	6	739	10
1	1	0	60	60	14	15	2	0	190	0	0	10	0	4716	10	0	-1	-1	-1
1	1	0	60	60	14	15	2	0	191	5	1	9	1	3413	102	0	6	981	10
1	1	0	60	60	14	15	2	0	192	8	0	-1	0	3536	103	1	-1	-1	-1
1	1	0	60	60	14	15	2	0	193	5	1	8	1	2838	10	0	6	902	10
1	1	0	60	60	14	15	2	0	194	1	0	4	0	2152	10	0	-1	-1	-1
1	1	0	60	60	14	15	2	0	195	4	1	5	2	2629	10	0	6	949	10
1	1	0	60	60	14	15	2	0	196	-1	2	-1	-1	5000	10	0	6	912	10
1	1	0	60	60	14	15	2	0	197	3	0	6	2	3342	102	0	-1	-1	-1
1	1	0	60	60	14	15	2	0	198	1	0	-1	2	2108	10	0	-1	-1	-1
1	1	0	60	60	14	15	2	0	199	5	1	3	2	1804	10	0	0	1000	10
1	1	0	60	60	14	15	2	0	200	4	0	4	2	1799	10	0	-1	-1	-1
1	1	0	60	60	14	15	2	0	201	3	1	9	2	1763	326	0	6	979	10
1	1	0	60	60	14	15	2	0	202	5	0	10	2	1798	10	0	-1	-1	-1
1	1	0	60	60	14	15	2	0	203	7	0	-1	2	1768	10	0	-1	-1	-1
1	1	0	60	60	14	15	2	0	204	2	0	1	2	1502	10	0	-1	-1	-1
1	1	0	60	60	14	15	2	0	205	4	0	8	2	1840	10	0	-1	-1	-1
1	1	0	60	60	14	15	2	0	206	0	1	4	0	4999	10	0	6	600	10
1	1	0	60	60	14	15	2	0	207	4	0	7	2	2484	10	0	-1	-1	-1
1	1	0	60	60	14	15	2	0	208	6	1	3	2	2468	10	0	6	611	10
1	1	0	60	60	14	15	2	0	209	5	0	1	-1	5000	10	0	-1	-1	-1
1	1	0	60	60	14	15	2	0	210	8	0	-1	0	2793	10	1	-1	-1	-1
1	1	0	60	60	14	15	3	1	211	2	0	4	1	4178	10	1	-1	-1	-1
1	1	0	60	60	14	15	3	1	212	5	1	-1	-1	5000	10	0	0	1000	10
1	1	0	60	60	14	15	3	1	213	2	1	-1	1	3881	11	1	0	1000	10
1	1	0	60	60	14	15	3	1	214	9	0	-1	1	4136	10	0	-1	-1	-1
1	1	0	60	60	14	15	3	1	215	4	0	3	-1	5000	10	0	-1	-1	-1
1	1	0	60	60	14	15	3	1	216	6	1	0	1	3947	10	0	0	1000	10
1	1	0	60	60	14	15	3	1	217	8	0	-1	1	4145	10	0	-1	-1	-1
1	1	0	60	60	14	15	3	1	218	6	0	-1	-1	5000	11	0	-1	-1	-1
1	1	0	60	60	14	15	3	1	219	-1	2	2	1	3485	309	1	0	1000	10
1	1	0	60	60	14	15	3	1	220	8	0	3	-1	5000	10	0	-1	-1	-1
1	1	0	60	60	14	15	3	1	221	5	1	-1	0	4528	11	1	0	1000	11
1	1	0	60	60	14	15	3	1	222	4	0	-1	0	4826	10	0	-1	-1	-1
1	1	0	60	60	14	15	3	1	223	3	1	5	0	3644	10	0	0	1000	10
1	1	0	60	60	14	15	3	1	224	9	1	-1	0	4113	10	1	6	419	10
1	1	0	60	60	14	15	3	1	225	4	1	10	0	1693	10	0	0	1000	10
1	1	0	60	60	14	15	3	1	226	2	1	3	1	3933	10	1	0	1000	10
1	1	0	60	60	14	15	3	1	227	2	0	-1	1	3124	10	1	-1	-1	-1
1	1	0	60	60	14	15	3	1	228	5	1	0	0	3738	10	1	6	843	10
1	1	0	60	60	14	15	3	1	229	9	1	1	0	3560	10	1	0	1000	10
1	1	0	60	60	14	15	3	1	230	7	1	-1	1	4350	10	0	0	1000	10
1	1	0	60	60	14	15	3	1	231	0	0	-1	0	3491	10	0	-1	-1	-1
1	1	0	60	60	14	15	3	1	232	0	1	-1	1	3627	10	1	6	923	11
1	1	0	60	60	14	15	3	1	233	3	0	8	1	4046	10	1	-1	-1	-1
1	1	0	60	60	14	15	3	1	234	5	1	-1	1	3309	10	0	6	576	10
1	1	0	60	60	14	15	3	1	235	0	0	-1	1	4287	10	1	-1	-1	-1
1	1	0	60	60	14	15	3	1	236	-1	2	2	1	2935	10	1	0	1000	10
1	1	0	60	60	14	15	3	1	237	8	1	9	0	4456	10	1	6	520	10
1	1	0	60	60	14	15	3	1	238	9	0	9	1	4553	10	0	-1	-1	-1
1	1	0	60	60	14	15	3	1	239	0	1	8	1	2598	10	1	0	1000	10
1	1	0	60	60	14	15	3	1	240	2	0	0	1	2034	324	1	-1	-1	-1
1	1	0	60	60	14	15	3	1	241	3	1	2	1	1540	10	1	6	612	10
1	1	0	60	60	14	15	3	1	242	3	1	-1	-1	5000	10	0	6	794	10
1	1	0	60	60	14	15	3	1	243	9	1	4	0	4085	10	1	0	1000	404
1	1	0	60	60	14	15	3	1	244	8	0	-1	0	2983	334	1	-1	-1	-1
1	1	0	60	60	14	15	3	1	245	7	1	5	0	4193	10	1	6	817	10
1	1	0	60	60	14	15	3	1	246	5	0	-1	1	3677	10	0	-1	-1	-1
1	1	0	60	60	14	15	3	1	247	8	0	10	1	2457	10	0	-1	-1	-1
1	1	0	60	60	14	15	3	1	248	3	0	-1	1	1771	10	1	-1	-1	-1
1	1	0	60	60	14	15	3	1	249	1	1	-1	1	1688	11	1	6	744	10
1	1	0	60	60	14	15	3	1	250	1	0	9	1	2344	321	1	-1	-1	-1
1	1	0	60	60	14	15	3	1	251	-1	2	1	1	2432	10	1	6	718	10
1	1	0	60	60	14	15	3	1	252	4	0	-1	1	2371	10	1	-1	-1	-1
1	1	0	60	60	14	15	3	1	253	6	0	-1	1	3172	10	0	-1	-1	-1
1	1	0	60	60	14	15	3	1	254	4	1	-1	1	2333	327	1	0	1000	10
1	1	0	60	60	14	15	3	1	255	1	0	-1	1	2083	10	1	-1	-1	-1
1	1	0	60	60	14	15	3	1	256	7	1	-1	1	3539	10	0	6	739	10
1	1	0	60	60	14	15	3	1	257	2	1	10	1	4037	324	1	6	585	10
1	1	0	60	60	14	15	3	1	258	6	1	-1	1	2983	10	0	6	631	10
1	1	0	60	60	14	15	3	1	259	3	0	3	1	4515	10	1	-1	-1	-1
1	1	0	60	60	14	15	3	1	260	7	0	-1	1	3699	10	0	-1	-1	-1
1	1	0	60	60	14	15	3	1	261	4	1	-1	0	3730	11	0	0	1000	10
1	1	0	60	60	14	15	3	1	262	-1	2	-1	1	2578	10	1	0	1000	10
1	1	0	60	60	14	15	3	1	263	9	0	3	0	4319	10	1	-1	-1	-1
1	1	0	60	60	14	15	3	1	264	0	1	-1	1	2070	10	1	6	790	10
1	1	0	60	60	14	15	3	1	265	0	1	2	1	1677	10	1	6	790	10
1	1	0	60	60	14	15	3	1	266	4	0	-1	-1	5000	10	0	-1	-1	-1
1	1	0	60	60	14	15	3	1	267	4	1	-1	0	4738	10	0	0	1000	10
1	1	0	60	60	14	15	3	1	268	6	1	-1	0	2520	10	1	0	1000	10
1	1	0	60	60	14	15	3	1	269	1	0	8	0	2807	10	0	-1	-1	-1
1	1	0	60	60	14	15	3	1	270	1	1	5	0	3018	10	0	0	1000	10
1	1	0	60	60	14	15	3	1	271	2	0	-1	0	2125	10	0	-1	-1	-1
1	1	0	60	60	14	15	3	1	272	1	1	6	0	2340	10	0	6	740	10
1	1	0	60	60	14	15	3	1	273	8	0	-1	0	3050	10	1	-1	-1	-1
1	1	0	60	60	14	15	3	1	274	6	0	6	0	2068	10	1	-1	-1	-1
1	1	0	60	60	14	15	3	1	275	5	1	-1	0	2174	10	1	6	933	10
1	1	0	60	60	14	15	3	1	276	6	0	-1	0	2514	10	1	-1	-1	-1
1	1	0	60	60	14	15	3	1	277	2	0	8	0	2353	10	0	-1	-1	-1
1	1	0	60	60	14	15	3	1	278	8	1	7	0	2759	10	1	6	903	10
1	1	0	60	60	14	15	3	1	279	0	0	-1	0	3676	10	0	-1	-1	-1
1	1	0	60	60	14	15	3	1	280	9	1	10	0	1943	10	1	6	781	10
1	1	0	60	60	14	15	3	1	281	4	1	-1	0	2670	10	0	0	1000	10
1	1	0	60	60	14	15	3	1	282	7	0	4	0	3908	10	1	-1	-1	-1
1	1	0	60	60	14	15	3	1	283	9	0	4	0	1939	10	1	-1	-1	-1
1	1	0	60	60	14	15	3	1	284	1	1	5	0	2772	11	0	6	756	10
1	1	0	60	60	14	15	3	1	285	8	1	-1	0	2070	10	1	6	697	10
1	1	0	60	60	14	15	3	1	286	0	1	-1	2	4346	10	0	6	0	257
1	1	0	60	60	14	15	3	1	287	7	0	-1	2	4016	10	0	-1	-1	-1
1	1	0	60	60	14	15	3	1	288	4	0	-1	-1	5000	10	0	-1	-1	-1
1	1	0	60	60	14	15	3	1	289	5	0	-1	2	2911	10	0	-1	-1	-1
1	1	0	60	60	14	15	3	1	290	3	1	-1	2	3502	11	0	0	1000	10
1	1	0	60	60	14	15	3	1	291	5	0	8	2	3858	8	0	-1	-1	-1
1	1	0	60	60	14	15	3	1	292	3	0	9	2	3375	132	0	-1	-1	-1
1	1	0	60	60	14	15	3	1	293	7	1	-1	2	4268	10	0	0	1000	10
1	1	0	60	60	14	15	3	1	294	2	1	7	1	3540	11	1	0	1000	10
1	1	0	60	60	14	15	3	1	295	5	0	1	1	3738	10	0	-1	-1	-1
1	1	0	60	60	14	15	3	1	296	-1	2	7	1	2331	317	1	6	808	10
1	1	0	60	60	14	15	3	1	297	0	0	-1	1	3793	10	1	-1	-1	-1
1	1	0	60	60	14	15	3	1	298	6	1	6	1	3822	316	0	6	509	10
1	1	0	60	60	14	15	3	1	299	0	0	6	1	2456	10	1	-1	-1	-1
1	1	0	60	60	14	15	3	1	300	8	1	9	1	3433	10	0	6	825	10
1	1	0	60	60	14	15	3	1	301	1	0	-1	1	1700	10	1	-1	-1	-1
1	1	0	60	60	14	15	3	1	302	7	0	5	1	2020	10	0	-1	-1	-1
1	1	0	60	60	14	15	3	1	303	6	1	-1	1	1847	10	0	6	663	10
1	1	0	60	60	14	15	3	1	304	9	1	0	1	1856	10	0	0	1000	10
1	1	0	60	60	14	15	3	1	305	7	0	7	1	2213	10	0	-1	-1	-1
1	1	0	60	60	14	15	3	1	306	2	1	1	1	1973	10	1	0	1000	10
1	1	0	60	60	14	15	3	1	307	1	1	1	1	1641	10	1	6	521	10
1	1	0	60	60	14	15	3	1	308	3	0	-1	2	3739	10	0	-1	-1	-1
1	1	0	60	60	14	15	3	1	309	6	0	2	-1	5000	10	0	-1	-1	-1
1	1	0	60	60	14	15	3	1	310	3	1	6	1	3332	10	1	6	788	10
1	1	0	60	60	14	15	3	1	311	9	0	4	0	2579	10	1	-1	-1	-1
1	1	0	60	60	14	15	3	1	312	7	1	10	1	2281	10	0	6	592	10
1	1	0	60	60	14	15	3	1	313	8	1	0	0	3428	322	1	6	691	10
1	1	0	60	60	14	15	3	1	314	5	0	7	1	4115	10	0	-1	-1	-1
1	1	0	60	60	14	15	3	1	315	1	0	-1	1	2054	10	1	-1	-1	-1
1	1	0	60	60	14	15	4	0	316	9	0	9	-1	5000	10	0	-1	-1	-1
1	1	0	60	60	14	15	4	0	317	2	1	-1	-1	5000	10	0	3	0	383
1	1	0	60	60	14	15	4	0	318	3	0	-1	0	3452	10	0	-1	-1	-1
1	1	0	60	60	14	15	4	0	319	2	0	-1	1	2422	10	1	-1	-1	-1
1	1	0	60	60	14	15	4	0	320	-1	2	2	0	3414	10	0	6	824	10
1	1	0	60	60	14	15	4	0	321	5	0	7	1	2822	10	0	-1	-1	-1
1	1	0	60	60	14	15	4	0	322	7	0	-1	0	2044	10	1	-1	-1	-1
1	1	0	60	60	14	15	4	0	323	5	1	-1	0	3129	10	1	0	1000	11
1	1	0	60	60	14	15	4	0	324	5	0	0	0	2418	10	1	-1	-1	-1
1	1	0	60	60	14	15	4	0	325	6	0	5	0	2834	10	1	-1	-1	-1
1	1	0	60	60	14	15	4	0	326	7	1	-1	0	1526	10	1	0	1000	10
1	1	0	60	60	14	15	4	0	327	1	1	-1	1	4110	10	1	6	622	11
1	1	0	60	60	14	15	4	0	328	7	1	5	1	4173	314	0	6	429	10
1	1	0	60	60	14	15	4	0	329	0	1	-1	1	2778	10	1	6	394	10
1	1	0	60	60	14	15	4	0	330	8	1	3	-1	5000	10	0	6	446	135
1	1	0	60	60	14	15	4	0	331	7	0	0	1	4694	10	0	-1	-1	-1
1	1	0	60	60	14	15	4	0	332	3	1	-1	2	3778	324	0	0	1000	10
1	1	0	60	60	14	15	4	0	333	0	0	0	1	2607	327	1	-1	-1	-1
1	1	0	60	60	14	15	4	0	334	9	1	6	-1	5000	10	0	0	1000	10
1	1	0	60	60	14	15	4	0	335	6	0	-1	2	3046	329	0	-1	-1	-1
1	1	0	60	60	14	15	4	0	336	7	1	-1	0	4423	10	1	6	751	10
1	1	0	60	60	14	15	4	0	337	9	1	-1	0	3394	10	1	6	690	10
1	1	0	60	60	14	15	4	0	338	9	0	0	0	2670	320	1	-1	-1	-1
1	1	0	60	60	14	15	4	0	339	3	1	-1	0	1911	10	0	0	1000	10
1	1	0	60	60	14	15	4	0	340	4	0	-1	0	2905	10	0	-1	-1	-1
1	1	0	60	60	14	15	4	0	341	3	0	10	0	2762	322	0	-1	-1	-1
1	1	0	60	60	14	15	4	0	342	3	0	0	0	2079	10	0	-1	-1	-1
1	1	0	60	60	14	15	4	0	343	1	0	4	0	4143	10	0	-1	-1	-1
1	1	0	60	60	14	15	4	0	344	9	0	10	0	2489	10	1	-1	-1	-1
1	1	0	60	60	14	15	4	0	345	9	0	7	0	2233	10	1	-1	-1	-1
1	1	0	60	60	14	15	4	0	346	6	1	1	1	4131	10	0	6	435	10
1	1	0	60	60	14	15	4	0	347	6	0	-1	0	4286	10	1	-1	-1	-1
1	1	0	60	60	14	15	4	0	348	4	1	3	1	2340	10	1	6	729	10
1	1	0	60	60	14	15	4	0	349	-1	2	-1	0	2832	10	0	6	623	10
1	1	0	60	60	14	15	4	0	350	1	0	2	1	3445	10	1	-1	-1	-1
1	1	0	60	60	14	15	4	0	351	6	1	-1	0	3085	10	1	0	1000	11
1	1	0	60	60	14	15	4	0	352	4	1	8	0	2359	10	0	0	1000	11
1	1	0	60	60	14	15	4	0	353	5	0	-1	0	2380	10	1	-1	-1	-1
1	1	0	60	60	14	15	4	0	354	9	1	-1	0	3136	10	1	0	1000	10
1	1	0	60	60	14	15	4	0	355	1	0	8	2	2359	10	0	-1	-1	-1
1	1	0	60	60	14	15	4	0	356	4	0	2	1	3227	10	1	-1	-1	-1
1	1	0	60	60	14	15	4	0	357	1	1	-1	1	1842	10	1	6	606	10
1	1	0	60	60	14	15	4	0	358	9	0	-1	0	2862	11	1	-1	-1	-1
1	1	0	60	60	14	15	4	0	359	0	1	-1	2	3354	10	0	0	1000	10
1	1	0	60	60	14	15	4	0	360	3	1	-1	2	2471	10	0	6	583	10
1	1	0	60	60	14	15	4	0	361	1	0	-1	0	4615	10	0	-1	-1	-1
1	1	0	60	60	14	15	4	0	362	8	1	8	1	2802	308	0	6	834	10
1	1	0	60	60	14	15	4	0	363	9	1	-1	0	4101	10	1	6	629	10
1	1	0	60	60	14	15	4	0	364	2	0	10	-1	5000	10	0	-1	-1	-1
1	1	0	60	60	14	15	4	0	365	8	0	-1	0	3964	10	1	-1	-1	-1
1	1	0	60	60	14	15	4	0	366	-1	2	-1	2	2771	10	0	6	576	11
1	1	0	60	60	14	15	4	0	367	5	1	-1	0	4504	10	1	0	1000	10
1	1	0	60	60	14	15	4	0	368	0	0	9	2	4213	10	0	-1	-1	-1
1	1	0	60	60	14	15	4	0	369	2	0	-1	0	4460	10	0	-1	-1	-1
1	1	0	60	60	14	15	4	0	370	9	1	6	0	2563	10	1	6	499	10
1	1	0	60	60	14	15	4	0	371	5	0	-1	0	3884	10	1	-1	-1	-1
1	1	0	60	60	14	15	4	0	372	2	1	-1	2	3657	10	0	6	665	134
1	1	0	60	60	14	15	4	0	373	4	1	-1	0	3146	319	0	6	538	10
1	1	0	60	60	14	15	4	0	374	-1	2	9	2	2203	10	0	6	592	10
1	1	0	60	60	14	15	4	0	375	0	0	6	0	3822	10	0	-1	-1	-1
1	1	0	60	60	14	15	4	0	376	8	1	-1	-1	5000	10	0	6	664	10
1	1	0	60	60	14	15	4	0	377	8	0	4	0	3524	10	1	-1	-1	-1
1	1	0	60	60	14	15	4	0	378	0	1	-1	0	4827	10	0	6	667	10
1	1	0	60	60	14	15	4	0	379	5	1	4	0	3102	10	1	6	637	10
1	1	0	60	60	14	15	4	0	380	7	1	-1	0	3429	10	1	6	485	10
1	1	0	60	60	14	15	4	0	381	2	1	-1	0	2927	10	0	6	559	10
1	1	0	60	60	14	15	4	0	382	2	0	10	1	2837	10	1	-1	-1	-1
1	1	0	60	60	14	15	4	0	383	4	0	1	1	1756	10	1	-1	-1	-1
1	1	0	60	60	14	15	4	0	384	8	1	-1	0	3350	10	1	0	1000	10
1	1	0	60	60	14	15	4	0	385	0	0	1	1	2213	10	1	-1	-1	-1
1	1	0	60	60	14	15	4	0	386	0	1	-1	2	2962	10	0	0	1000	10
1	1	0	60	60	14	15	4	0	387	4	1	5	2	2831	441	0	0	1000	10
1	1	0	60	60	14	15	4	0	388	2	1	4	2	4256	10	0	6	641	10
1	1	0	60	60	14	15	4	0	389	3	1	1	2	3797	11	0	6	586	10
1	1	0	60	60	14	15	4	0	390	5	1	-1	2	2614	10	0	6	710	10
1	1	0	60	60	14	15	4	0	391	8	1	-1	-1	5000	10	0	0	1000	102
1	1	0	60	60	14	15	4	0	392	3	0	-1	1	3468	10	1	-1	-1	-1
1	1	0	60	60	14	15	4	0	393	6	1	-1	2	3904	10	0	6	853	100
1	1	0	60	60	14	15	4	0	394	7	0	-1	2	4380	11	0	-1	-1	-1
1	1	0	60	60	14	15	4	0	395	8	0	-1	0	4187	10	1	-1	-1	-1
1	1	0	60	60	14	15	4	0	396	3	1	2	1	2684	10	1	6	396	10
1	1	0	60	60	14	15	4	0	397	4	1	8	0	2356	10	0	0	1000	10
1	1	0	60	60	14	15	4	0	398	6	0	-1	1	2935	10	0	-1	-1	-1
1	1	0	60	60	14	15	4	0	399	2	1	2	1	3224	10	1	6	727	10
1	1	0	60	60	14	15	4	0	400	7	0	5	2	4410	10	0	-1	-1	-1
1	1	0	60	60	14	15	4	0	401	4	0	7	2	4958	321	0	-1	-1	-1
1	1	0	60	60	14	15	4	0	402	0	1	-1	1	2027	10	1	6	906	10
1	1	0	60	60	14	15	4	0	403	5	1	9	1	2429	10	0	6	781	10
1	1	0	60	60	14	15	4	0	404	6	0	4	0	3056	10	1	-1	-1	-1
1	1	0	60	60	14	15	4	0	405	8	0	8	0	2185	10	1	-1	-1	-1
1	1	0	60	60	14	15	4	0	406	3	0	-1	0	2182	10	0	-1	-1	-1
1	1	0	60	60	14	15	4	0	407	7	1	10	0	2075	10	1	6	434	10
1	1	0	60	60	14	15	4	0	408	1	1	-1	0	4046	10	0	6	415	10
1	1	0	60	60	14	15	4	0	409	5	0	9	0	2560	10	1	-1	-1	-1
1	1	0	60	60	14	15	4	0	410	2	0	7	0	1742	10	0	-1	-1	-1
1	1	0	60	60	14	15	4	0	411	1	0	5	2	3772	11	0	-1	-1	-1
1	1	0	60	60	14	15	4	0	412	-1	2	3	-1	5000	10	0	6	584	10
1	1	0	60	60	14	15	4	0	413	6	1	-1	-1	5000	83	0	6	662	10
1	1	0	60	60	14	15	4	0	414	1	1	3	0	4145	10	0	6	689	11
1	1	0	60	60	14	15	4	0	415	0	0	6	1	2223	10	1	-1	-1	-1
1	1	0	60	60	14	15	4	0	416	8	0	6	0	3474	10	1	-1	-1	-1
1	1	0	60	60	14	15	4	0	417	6	1	1	0	3985	10	1	6	819	10
1	1	0	60	60	14	15	4	0	418	7	0	3	1	3415	10	0	-1	-1	-1
1	1	0	60	60	14	15	4	0	419	1	1	7	2	3198	10	0	6	674	10
1	1	0	60	60	14	15	4	0	420	4	0	-1	2	3222	10	0	-1	-1	-1
