# Supplementary material for: No Evidence for Threat-Induced Spatial Prioritization of Somatosensory Stimulation during Pain Control Using a Synchrony Judgment Paradigm
Source: PLoS One. 2016 Jun 7;11(6):e0156648. doi: 10.1371/journal.pone.0156648 (PMC4896434; doi:10.1371/journal.pone.0156648)
Supplement: S1 Dataset — This dataset includes pretest questionnaire data, posttest questionnaire data, and experimental (SJ3) data. (ZIP) [file pone.0156648.s001.zip › S1 Dataset/PP02.dat]

PP	CUE	CTRL	TAMP1	TAMP2	SAMP1	SAMP2	BLOCK	SLOC	TRIAL	SOA	TYPE	FB	Resp	RT	RTerr	Acc	CResp	CRT	CRE
2	0	-1	60	60	17	25	0	0	1	4	0	-1	2	2570	10	0	-1	-1	-1
2	0	-1	60	60	17	25	0	1	2	-1	2	-1	1	2139	10	1	-1	-1	-1
2	0	-1	60	60	17	25	0	1	3	5	0	-1	2	3672	10	0	-1	-1	-1
2	0	-1	60	60	17	25	0	0	4	6	1	-1	2	2217	10	0	-1	-1	-1
2	0	-1	60	60	17	25	0	0	5	8	0	-1	2	1812	10	0	-1	-1	-1
2	0	-1	60	60	17	25	0	1	6	9	1	-1	0	2608	10	1	-1	-1	-1
2	0	-1	60	60	17	25	0	0	7	2	1	-1	2	1852	10	0	-1	-1	-1
2	0	-1	60	60	17	25	0	1	8	3	1	-1	2	1558	10	0	-1	-1	-1
2	0	-1	60	60	17	25	0	0	9	1	0	-1	1	2059	10	1	-1	-1	-1
2	0	-1	60	60	17	25	0	0	10	7	1	-1	1	2275	10	0	-1	-1	-1
2	0	-1	60	60	17	25	0	1	11	0	1	-1	1	2229	10	1	-1	-1	-1
2	0	-1	60	60	17	25	0	0	12	2	0	-1	1	1856	10	1	-1	-1	-1
2	0	-1	60	60	17	25	0	0	13	4	0	-1	2	1828	10	0	-1	-1	-1
2	0	-1	60	60	17	25	0	1	14	1	0	-1	1	1941	315	1	-1	-1	-1
2	0	-1	60	60	17	25	0	0	15	-1	2	-1	1	2190	11	1	-1	-1	-1
2	0	-1	60	60	17	25	0	0	16	5	1	-1	1	2362	10	0	-1	-1	-1
2	0	-1	60	60	17	25	0	0	17	9	0	-1	0	2335	10	1	-1	-1	-1
2	0	-1	60	60	17	25	0	0	18	3	0	-1	2	2454	10	0	-1	-1	-1
2	0	-1	60	60	17	25	0	0	19	0	1	-1	1	3095	10	1	-1	-1	-1
2	0	-1	60	60	17	25	0	1	20	7	0	-1	1	2271	10	0	-1	-1	-1
2	0	-1	60	60	17	25	0	0	21	8	1	-1	0	2424	10	1	-1	-1	-1
2	0	-1	60	60	17	25	0	1	22	6	1	-1	2	1963	11	0	-1	-1	-1
2	0	1	60	60	17	25	1	1	1	0	1	4	-1	5000	10	0	0	1000	10
2	0	1	60	60	17	25	1	1	2	4	0	-1	2	1501	10	0	-1	-1	-1
2	0	1	60	60	17	25	1	1	3	0	1	0	1	1771	10	1	0	1000	10
2	0	1	60	60	17	25	1	1	4	2	1	7	1	1640	10	1	0	1000	10
2	0	1	60	60	17	25	1	1	5	0	0	-1	1	1598	10	1	-1	-1	-1
2	0	1	60	60	17	25	1	1	6	-1	2	9	-1	5000	10	0	0	1000	10
2	0	1	60	60	17	25	1	1	7	2	0	-1	1	1879	10	1	-1	-1	-1
2	0	1	60	60	17	25	1	1	8	1	0	-1	1	1376	10	1	-1	-1	-1
2	0	1	60	60	17	25	1	1	9	7	0	-1	2	1661	310	0	-1	-1	-1
2	0	1	60	60	17	25	1	1	10	7	1	9	2	2734	10	0	6	670	10
2	0	1	60	60	17	25	1	1	11	5	1	5	2	2020	10	0	6	964	10
2	0	1	60	60	17	25	1	1	12	-1	2	3	1	1391	10	1	0	1000	10
2	0	1	60	60	17	25	1	1	13	9	0	-1	0	1890	10	1	-1	-1	-1
2	0	1	60	60	17	25	1	1	14	1	1	8	2	2522	317	0	6	586	10
2	0	1	60	60	17	25	1	1	15	1	1	1	1	1785	10	1	0	1000	10
2	0	1	60	60	17	25	1	1	16	9	0	-1	0	1894	307	1	-1	-1	-1
2	0	1	60	60	17	25	1	1	17	2	1	9	2	1854	10	0	6	381	10
2	0	1	60	60	17	25	1	1	18	4	1	4	2	1303	10	0	6	967	11
2	0	1	60	60	17	25	1	1	19	9	1	5	0	2902	11	1	6	454	10
2	0	1	60	60	17	25	1	1	20	3	0	-1	2	1526	10	0	-1	-1	-1
2	0	1	60	60	17	25	1	1	21	1	1	1	2	1614	302	0	0	1000	11
2	0	1	60	60	17	25	1	1	22	2	0	-1	2	1520	10	0	-1	-1	-1
2	0	1	60	60	17	25	1	1	23	6	0	-1	2	2007	10	0	-1	-1	-1
2	0	1	60	60	17	25	1	1	24	4	0	-1	2	1525	10	0	-1	-1	-1
2	0	1	60	60	17	25	1	1	25	9	1	2	0	1649	10	1	6	497	10
2	0	1	60	60	17	25	1	1	26	0	0	-1	1	1428	10	1	-1	-1	-1
2	0	1	60	60	17	25	1	1	27	5	1	10	2	1902	10	0	6	622	10
2	0	1	60	60	17	25	1	1	28	7	1	5	2	1334	10	0	6	837	10
2	0	1	60	60	17	25	1	1	29	8	0	-1	0	1647	10	1	-1	-1	-1
2	0	1	60	60	17	25	1	1	30	5	0	-1	2	1367	10	0	-1	-1	-1
2	0	1	60	60	17	25	1	1	31	5	1	4	2	1092	11	0	6	419	10
2	0	1	60	60	17	25	1	1	32	6	1	10	2	1820	11	0	0	1000	10
2	0	1	60	60	17	25	1	1	33	6	0	-1	2	2662	10	0	-1	-1	-1
2	0	1	60	60	17	25	1	1	34	7	0	-1	-1	5000	11	0	-1	-1	-1
2	0	1	60	60	17	25	1	1	35	3	1	1	2	1121	10	0	6	843	10
2	0	1	60	60	17	25	1	1	36	9	0	-1	0	1490	10	1	-1	-1	-1
2	0	1	60	60	17	25	1	1	37	8	0	-1	0	1626	10	1	-1	-1	-1
2	0	1	60	60	17	25	1	1	38	1	0	-1	1	1597	333	1	-1	-1	-1
2	0	1	60	60	17	25	1	1	39	6	1	7	2	2288	10	0	6	752	10
2	0	1	60	60	17	25	1	1	40	2	1	9	1	2280	10	1	0	1000	11
2	0	1	60	60	17	25	1	1	41	4	0	-1	1	1601	10	1	-1	-1	-1
2	0	1	60	60	17	25	1	1	42	6	1	2	1	1893	10	0	0	1000	10
2	0	1	60	60	17	25	1	1	43	9	1	3	0	2029	10	1	6	413	10
2	0	1	60	60	17	25	1	1	44	1	1	5	1	2271	10	1	0	1000	10
2	0	1	60	60	17	25	1	1	45	-1	2	2	1	1751	10	1	6	408	10
2	0	1	60	60	17	25	1	1	46	4	1	4	1	1890	10	1	0	1000	10
2	0	1	60	60	17	25	1	1	47	7	0	-1	0	2219	408	1	-1	-1	-1
2	0	1	60	60	17	25	1	1	48	3	1	7	1	1831	10	1	0	1000	10
2	0	1	60	60	17	25	1	1	49	5	1	5	1	1521	308	0	0	1000	10
2	0	1	60	60	17	25	1	1	50	5	1	8	2	1944	10	0	6	552	10
2	0	1	60	60	17	25	1	1	51	8	0	-1	0	1438	10	1	-1	-1	-1
2	0	1	60	60	17	25	1	1	52	2	1	10	1	1688	10	1	0	1000	10
2	0	1	60	60	17	25	1	1	53	1	1	8	1	1288	10	1	6	968	11
2	0	1	60	60	17	25	1	1	54	3	1	0	2	1680	10	0	6	696	10
2	0	1	60	60	17	25	1	1	55	6	1	6	2	2249	10	0	6	808	10
2	0	1	60	60	17	25	1	1	56	7	0	-1	0	2735	10	1	-1	-1	-1
2	0	1	60	60	17	25	1	1	57	1	0	-1	1	1309	10	1	-1	-1	-1
2	0	1	60	60	17	25	1	1	58	3	1	8	2	2361	10	0	0	1000	11
2	0	1	60	60	17	25	1	1	59	9	1	1	0	1711	317	1	6	494	10
2	0	1	60	60	17	25	1	1	60	4	0	-1	2	1646	10	0	-1	-1	-1
2	0	1	60	60	17	25	1	1	61	0	1	2	1	1440	10	1	6	400	11
2	0	1	60	60	17	25	1	1	62	1	0	-1	1	1754	10	1	-1	-1	-1
2	0	1	60	60	17	25	1	1	63	7	1	6	1	2295	10	0	0	1000	10
2	0	1	60	60	17	25	1	1	64	5	0	-1	2	1360	10	0	-1	-1	-1
2	0	1	60	60	17	25	1	1	65	3	0	-1	1	1693	10	1	-1	-1	-1
2	0	1	60	60	17	25	1	1	66	3	0	-1	2	1613	10	0	-1	-1	-1
2	0	1	60	60	17	25	1	1	67	5	0	-1	2	2427	10	0	-1	-1	-1
2	0	1	60	60	17	25	1	1	68	3	0	-1	1	1907	10	1	-1	-1	-1
2	0	1	60	60	17	25	1	1	69	8	1	8	1	2043	10	0	6	827	10
2	0	1	60	60	17	25	1	1	70	0	1	2	1	1401	10	1	0	1000	11
2	0	1	60	60	17	25	1	1	71	-1	2	3	1	3249	10	1	6	392	10
2	0	1	60	60	17	25	1	1	72	8	1	6	0	1688	10	1	0	1000	10
2	0	1	60	60	17	25	1	1	73	5	0	-1	1	1624	10	0	-1	-1	-1
2	0	1	60	60	17	25	1	1	74	8	1	10	1	2315	10	0	0	1000	10
2	0	1	60	60	17	25	1	1	75	0	0	-1	1	1427	10	1	-1	-1	-1
2	0	1	60	60	17	25	1	1	76	6	1	9	2	1901	10	0	6	509	10
2	0	1	60	60	17	25	1	1	77	1	0	-1	1	1382	10	1	-1	-1	-1
2	0	1	60	60	17	25	1	1	78	8	0	-1	0	1266	10	1	-1	-1	-1
2	0	1	60	60	17	25	1	1	79	7	1	4	2	3539	315	0	0	1000	10
2	0	1	60	60	17	25	1	1	80	5	0	-1	2	2437	11	0	-1	-1	-1
2	0	1	60	60	17	25	1	1	81	-1	2	0	1	1754	10	1	6	795	10
2	0	1	60	60	17	25	1	1	82	6	0	-1	0	2119	10	1	-1	-1	-1
2	0	1	60	60	17	25	1	1	83	0	1	0	1	1542	306	1	0	1000	10
2	0	1	60	60	17	25	1	1	84	7	1	7	2	1941	10	0	6	540	10
2	0	1	60	60	17	25	1	1	85	0	0	-1	1	1442	10	1	-1	-1	-1
2	0	1	60	60	17	25	1	1	86	7	0	-1	0	2188	10	1	-1	-1	-1
2	0	1	60	60	17	25	1	1	87	2	0	-1	2	1688	10	0	-1	-1	-1
2	0	1	60	60	17	25	1	1	88	3	0	-1	1	2619	10	1	-1	-1	-1
2	0	1	60	60	17	25	1	1	89	4	1	0	2	2179	10	0	6	899	11
2	0	1	60	60	17	25	1	1	90	2	1	3	1	1680	10	1	6	432	10
2	0	1	60	60	17	25	1	1	91	2	0	-1	1	2603	10	1	-1	-1	-1
2	0	1	60	60	17	25	1	1	92	0	0	-1	1	2524	10	1	-1	-1	-1
2	0	1	60	60	17	25	1	1	93	6	0	-1	2	1659	10	0	-1	-1	-1
2	0	1	60	60	17	25	1	1	94	4	1	10	2	2860	10	0	0	1000	10
2	0	1	60	60	17	25	1	1	95	9	0	-1	0	1598	314	1	-1	-1	-1
2	0	1	60	60	17	25	1	1	96	3	1	6	2	2689	10	0	6	753	10
2	0	1	60	60	17	25	1	1	97	8	1	1	-1	5000	10	0	0	1000	10
2	0	1	60	60	17	25	1	1	98	9	1	3	0	1684	10	1	6	996	10
2	0	1	60	60	17	25	1	1	99	8	0	-1	0	2373	10	1	-1	-1	-1
2	0	1	60	60	17	25	1	1	100	4	0	-1	2	1818	10	0	-1	-1	-1
2	0	1	60	60	17	25	1	1	101	2	0	-1	1	1557	10	1	-1	-1	-1
2	0	1	60	60	17	25	1	1	102	9	0	-1	0	1979	10	1	-1	-1	-1
2	0	1	60	60	17	25	1	1	103	6	0	-1	2	2447	10	0	-1	-1	-1
2	0	1	60	60	17	25	1	1	104	4	1	6	2	1345	320	0	6	929	10
2	0	1	60	60	17	25	1	1	105	8	1	7	0	1503	230	1	0	1000	10
2	0	1	60	60	17	25	2	0	106	2	1	3	1	1353	11	1	0	1000	10
2	0	1	60	60	17	25	2	0	107	7	0	-1	1	1747	11	0	-1	-1	-1
2	0	1	60	60	17	25	2	0	108	7	1	0	0	2181	306	1	0	1000	10
2	0	1	60	60	17	25	2	0	109	2	1	6	2	1681	10	0	0	1000	11
2	0	1	60	60	17	25	2	0	110	5	0	-1	2	2097	10	0	-1	-1	-1
2	0	1	60	60	17	25	2	0	111	-1	2	4	0	2255	10	0	0	1000	10
2	0	1	60	60	17	25	2	0	112	3	0	-1	1	1849	10	1	-1	-1	-1
2	0	1	60	60	17	25	2	0	113	6	1	-1	1	1959	10	0	6	402	10
2	0	1	60	60	17	25	2	0	114	1	1	-1	1	2184	312	1	6	904	10
2	0	1	60	60	17	25	2	0	115	1	1	8	1	2468	10	1	6	532	10
2	0	1	60	60	17	25	2	0	116	4	1	8	2	2005	313	0	6	756	11
2	0	1	60	60	17	25	2	0	117	4	1	9	2	1624	10	0	6	808	10
2	0	1	60	60	17	25	2	0	118	8	1	-1	0	2011	10	1	6	779	10
2	0	1	60	60	17	25	2	0	119	7	1	6	2	2622	10	0	6	750	10
2	0	1	60	60	17	25	2	0	120	0	1	2	1	1945	10	1	6	889	141
2	0	1	60	60	17	25	2	0	121	7	0	-1	0	1375	10	1	-1	-1	-1
2	0	1	60	60	17	25	2	0	122	2	1	3	1	1596	11	1	6	876	132
2	0	1	60	60	17	25	2	0	123	1	0	10	1	1240	10	1	-1	-1	-1
2	0	1	60	60	17	25	2	0	124	4	1	2	2	3922	10	0	6	514	10
2	0	1	60	60	17	25	2	0	125	4	1	-1	2	1929	436	0	6	617	10
2	0	1	60	60	17	25	2	0	126	4	0	10	2	2014	10	0	-1	-1	-1
2	0	1	60	60	17	25	2	0	127	6	0	-1	2	1795	319	0	-1	-1	-1
2	0	1	60	60	17	25	2	0	128	8	0	-1	0	1919	10	1	-1	-1	-1
2	0	1	60	60	17	25	2	0	129	7	1	-1	0	2518	10	1	6	998	10
2	0	1	60	60	17	25	2	0	130	5	1	7	2	1957	10	0	0	1000	10
2	0	1	60	60	17	25	2	0	131	9	1	-1	0	1802	10	1	0	1000	10
2	0	1	60	60	17	25	2	0	132	6	1	0	2	1478	10	0	6	501	11
2	0	1	60	60	17	25	2	0	133	3	1	5	2	1294	10	0	6	702	10
2	0	1	60	60	17	25	2	0	134	3	1	-1	1	1433	10	1	6	382	10
2	0	1	60	60	17	25	2	0	135	9	0	-1	0	1698	10	1	-1	-1	-1
2	0	1	60	60	17	25	2	0	136	3	0	8	2	2089	10	0	-1	-1	-1
2	0	1	60	60	17	25	2	0	137	0	1	0	1	1668	325	1	0	1000	10
2	0	1	60	60	17	25	2	0	138	3	1	-1	2	2058	573	0	6	538	10
2	0	1	60	60	17	25	2	0	139	0	0	-1	1	2572	10	1	-1	-1	-1
2	0	1	60	60	17	25	2	0	140	0	0	7	1	1672	10	1	-1	-1	-1
2	0	1	60	60	17	25	2	0	141	3	0	-1	2	1306	301	0	-1	-1	-1
2	0	1	60	60	17	25	2	0	142	1	0	-1	1	2745	10	1	-1	-1	-1
2	0	1	60	60	17	25	2	0	143	2	1	-1	2	1519	10	0	6	799	10
2	0	1	60	60	17	25	2	0	144	5	1	9	2	3342	315	0	6	565	10
2	0	1	60	60	17	25	2	0	145	5	0	3	2	1393	10	0	-1	-1	-1
2	0	1	60	60	17	25	2	0	146	5	1	-1	2	2128	10	0	6	944	136
2	0	1	60	60	17	25	2	0	147	1	0	7	1	1583	10	1	-1	-1	-1
2	0	1	60	60	17	25	2	0	148	6	1	0	2	1759	10	0	6	914	10
2	0	1	60	60	17	25	2	0	149	7	1	9	0	2064	10	1	6	784	10
2	0	1	60	60	17	25	2	0	150	4	0	4	2	3025	11	0	-1	-1	-1
2	0	1	60	60	17	25	2	0	151	5	1	6	2	1308	10	0	6	924	10
2	0	1	60	60	17	25	2	0	152	0	0	-1	1	1388	10	1	-1	-1	-1
2	0	1	60	60	17	25	2	0	153	2	0	5	1	3176	322	1	-1	-1	-1
2	0	1	60	60	17	25	2	0	154	0	1	8	1	2909	313	1	6	796	10
2	0	1	60	60	17	25	2	0	155	3	1	1	2	3564	10	0	6	828	10
2	0	1	60	60	17	25	2	0	156	6	1	-1	1	3552	10	0	6	768	10
2	0	1	60	60	17	25	2	0	157	5	1	6	2	2533	312	0	6	485	10
2	0	1	60	60	17	25	2	0	158	2	0	4	1	1492	10	1	-1	-1	-1
2	0	1	60	60	17	25	2	0	159	-1	2	1	0	2165	269	0	0	1000	10
2	0	1	60	60	17	25	2	0	160	6	0	0	2	1704	9	0	-1	-1	-1
2	0	1	60	60	17	25	2	0	161	8	0	-1	0	2472	319	1	-1	-1	-1
2	0	1	60	60	17	25	2	0	162	3	1	-1	1	2057	10	1	6	872	10
2	0	1	60	60	17	25	2	0	163	7	0	3	0	2810	10	1	-1	-1	-1
2	0	1	60	60	17	25	2	0	164	2	0	9	2	1949	10	0	-1	-1	-1
2	0	1	60	60	17	25	2	0	165	-1	2	-1	0	1521	10	0	0	1000	10
2	0	1	60	60	17	25	2	0	166	6	0	2	1	1864	10	0	-1	-1	-1
2	0	1	60	60	17	25	2	0	167	8	1	-1	0	1569	10	1	6	865	10
2	0	1	60	60	17	25	2	0	168	1	1	5	1	1702	10	1	6	773	10
2	0	1	60	60	17	25	2	0	169	9	0	-1	0	1651	10	1	-1	-1	-1
2	0	1	60	60	17	25	2	0	170	6	0	-1	2	2136	10	0	-1	-1	-1
2	0	1	60	60	17	25	2	0	171	8	1	-1	0	3478	10	1	6	822	10
2	0	1	60	60	17	25	2	0	172	1	0	-1	1	1615	10	1	-1	-1	-1
2	0	1	60	60	17	25	2	0	173	6	0	-1	0	1762	10	1	-1	-1	-1
2	0	1	60	60	17	25	2	0	174	5	0	10	2	2303	10	0	-1	-1	-1
2	0	1	60	60	17	25	2	0	175	0	1	1	1	2711	10	1	6	727	11
2	0	1	60	60	17	25	2	0	176	2	0	9	1	2078	10	1	-1	-1	-1
2	0	1	60	60	17	25	2	0	177	0	0	1	1	2287	10	1	-1	-1	-1
2	0	1	60	60	17	25	2	0	178	9	1	-1	0	1607	10	1	6	791	10
2	0	1	60	60	17	25	2	0	179	9	1	3	-1	5000	10	0	6	618	10
2	0	1	60	60	17	25	2	0	180	8	0	-1	0	1638	10	1	-1	-1	-1
2	0	1	60	60	17	25	2	0	181	1	0	4	1	1385	10	1	-1	-1	-1
2	0	1	60	60	17	25	2	0	182	2	0	-1	2	3205	10	0	-1	-1	-1
2	0	1	60	60	17	25	2	0	183	8	0	-1	0	1625	10	1	-1	-1	-1
2	0	1	60	60	17	25	2	0	184	9	0	2	0	2379	11	1	-1	-1	-1
2	0	1	60	60	17	25	2	0	185	4	0	-1	2	1832	10	0	-1	-1	-1
2	0	1	60	60	17	25	2	0	186	7	0	5	1	1931	10	0	-1	-1	-1
2	0	1	60	60	17	25	2	0	187	6	1	-1	2	1681	10	0	6	993	10
2	0	1	60	60	17	25	2	0	188	8	1	2	0	2113	10	1	6	993	133
2	0	1	60	60	17	25	2	0	189	-1	2	1	0	974	10	0	6	656	10
2	0	1	60	60	17	25	2	0	190	9	0	-1	0	1931	10	1	-1	-1	-1
2	0	1	60	60	17	25	2	0	191	7	1	-1	1	2223	299	0	6	545	10
2	0	1	60	60	17	25	2	0	192	8	1	-1	2	3047	10	0	6	652	10
2	0	1	60	60	17	25	2	0	193	9	1	-1	0	3077	10	1	6	453	10
2	0	1	60	60	17	25	2	0	194	0	1	7	1	1678	10	1	6	478	11
2	0	1	60	60	17	25	2	0	195	5	0	10	2	1635	10	0	-1	-1	-1
2	0	1	60	60	17	25	2	0	196	5	0	-1	2	2418	10	0	-1	-1	-1
2	0	1	60	60	17	25	2	0	197	7	0	-1	0	2117	10	1	-1	-1	-1
2	0	1	60	60	17	25	2	0	198	4	0	-1	2	1653	10	0	-1	-1	-1
2	0	1	60	60	17	25	2	0	199	8	0	4	2	1558	9	0	-1	-1	-1
2	0	1	60	60	17	25	2	0	200	-1	2	-1	0	1802	10	0	6	379	10
2	0	1	60	60	17	25	2	0	201	3	0	8	1	2406	10	1	-1	-1	-1
2	0	1	60	60	17	25	2	0	202	9	0	6	0	1417	10	1	-1	-1	-1
2	0	1	60	60	17	25	2	0	203	9	1	5	0	1620	10	1	6	340	10
2	0	1	60	60	17	25	2	0	204	3	0	-1	2	1783	10	0	-1	-1	-1
2	0	1	60	60	17	25	2	0	205	1	1	-1	1	1727	10	1	6	819	141
2	0	1	60	60	17	25	2	0	206	4	0	-1	2	2441	11	0	-1	-1	-1
2	0	1	60	60	17	25	2	0	207	4	1	-1	2	1564	10	0	6	420	134
2	0	1	60	60	17	25	2	0	208	1	1	-1	1	1975	10	1	6	681	10
2	0	1	60	60	17	25	2	0	209	2	1	7	1	1580	10	1	6	414	10
2	0	1	60	60	17	25	2	0	210	0	0	10	1	2066	10	1	-1	-1	-1
2	0	1	60	60	17	25	3	1	211	3	1	3	2	2486	10	0	0	1000	10
2	0	1	60	60	17	25	3	1	212	0	0	-1	1	1462	10	1	-1	-1	-1
2	0	1	60	60	17	25	3	1	213	9	0	6	0	1380	310	1	-1	-1	-1
2	0	1	60	60	17	25	3	1	214	-1	2	2	1	1771	10	1	6	620	135
2	0	1	60	60	17	25	3	1	215	6	0	-1	2	2471	10	0	-1	-1	-1
2	0	1	60	60	17	25	3	1	216	5	1	10	2	2105	312	0	6	776	11
2	0	1	60	60	17	25	3	1	217	6	0	-1	2	1528	10	0	-1	-1	-1
2	0	1	60	60	17	25	3	1	218	3	0	-1	1	1822	10	1	-1	-1	-1
2	0	1	60	60	17	25	3	1	219	8	0	-1	0	1609	10	1	-1	-1	-1
2	0	1	60	60	17	25	3	1	220	2	1	6	2	2429	10	0	6	892	10
2	0	1	60	60	17	25	3	1	221	8	1	2	0	2063	10	1	6	527	10
2	0	1	60	60	17	25	3	1	222	8	1	0	0	1724	10	1	6	464	10
2	0	1	60	60	17	25	3	1	223	5	0	-1	2	2703	11	0	-1	-1	-1
2	0	1	60	60	17	25	3	1	224	2	0	2	1	2534	10	1	-1	-1	-1
2	0	1	60	60	17	25	3	1	225	5	0	2	2	2693	10	0	-1	-1	-1
2	0	1	60	60	17	25	3	1	226	6	0	-1	2	2301	10	0	-1	-1	-1
2	0	1	60	60	17	25	3	1	227	8	0	10	0	2597	10	1	-1	-1	-1
2	0	1	60	60	17	25	3	1	228	6	1	3	2	1537	10	0	6	801	11
2	0	1	60	60	17	25	3	1	229	9	0	6	0	1831	10	1	-1	-1	-1
2	0	1	60	60	17	25	3	1	230	2	0	-1	1	1553	10	1	-1	-1	-1
2	0	1	60	60	17	25	3	1	231	1	0	8	1	1863	10	1	-1	-1	-1
2	0	1	60	60	17	25	3	1	232	7	1	-1	2	2000	10	0	6	480	10
2	0	1	60	60	17	25	3	1	233	2	1	-1	1	2232	10	1	6	564	10
2	0	1	60	60	17	25	3	1	234	0	1	-1	1	1726	10	1	6	510	10
2	0	1	60	60	17	25	3	1	235	3	0	3	2	1988	10	0	-1	-1	-1
2	0	1	60	60	17	25	3	1	236	0	0	-1	1	1569	10	1	-1	-1	-1
2	0	1	60	60	17	25	3	1	237	0	0	5	1	1894	10	1	-1	-1	-1
2	0	1	60	60	17	25	3	1	238	8	0	10	0	1438	10	1	-1	-1	-1
2	0	1	60	60	17	25	3	1	239	4	0	-1	2	2648	10	0	-1	-1	-1
2	0	1	60	60	17	25	3	1	240	-1	2	-1	1	1408	10	1	6	481	10
2	0	1	60	60	17	25	3	1	241	4	0	4	2	1739	10	0	-1	-1	-1
2	0	1	60	60	17	25	3	1	242	4	1	8	1	2047	10	1	6	745	10
2	0	1	60	60	17	25	3	1	243	0	1	-1	1	2075	10	1	6	571	10
2	0	1	60	60	17	25	3	1	244	-1	2	-1	1	2058	10	1	6	443	10
2	0	1	60	60	17	25	3	1	245	3	0	1	2	2037	10	0	-1	-1	-1
2	0	1	60	60	17	25	3	1	246	-1	2	-1	1	2460	10	1	0	1000	10
2	0	1	60	60	17	25	3	1	247	6	1	-1	2	1885	10	0	6	845	10
2	0	1	60	60	17	25	3	1	248	-1	2	-1	1	1492	11	1	6	581	10
2	0	1	60	60	17	25	3	1	249	1	1	9	1	2204	10	1	6	716	10
2	0	1	60	60	17	25	3	1	250	7	0	7	2	1623	10	0	-1	-1	-1
2	0	1	60	60	17	25	3	1	251	3	1	-1	1	2010	10	1	6	714	10
2	0	1	60	60	17	25	3	1	252	7	1	10	2	2062	10	0	6	573	10
2	0	1	60	60	17	25	3	1	253	4	1	6	1	2011	10	1	6	559	10
2	0	1	60	60	17	25	3	1	254	7	1	7	2	2050	10	0	6	386	10
2	0	1	60	60	17	25	3	1	255	4	1	1	1	3044	10	1	6	404	10
2	0	1	60	60	17	25	3	1	256	9	1	5	0	2974	10	1	6	542	10
2	0	1	60	60	17	25	3	1	257	5	1	-1	2	3866	10	0	6	586	10
2	0	1	60	60	17	25	3	1	258	3	1	0	2	2234	10	0	6	627	10
2	0	1	60	60	17	25	3	1	259	2	0	4	1	2104	10	1	-1	-1	-1
2	0	1	60	60	17	25	3	1	260	9	1	10	0	2076	10	1	6	605	12
2	0	1	60	60	17	25	3	1	261	9	1	-1	0	2174	10	1	6	366	10
2	0	1	60	60	17	25	3	1	262	1	0	6	1	1851	10	1	-1	-1	-1
2	0	1	60	60	17	25	3	1	263	0	1	9	1	1636	10	1	6	724	10
2	0	1	60	60	17	25	3	1	264	0	0	0	1	1506	10	1	-1	-1	-1
2	0	1	60	60	17	25	3	1	265	2	1	5	2	1515	10	0	6	510	10
2	0	1	60	60	17	25	3	1	266	4	1	-1	2	2226	10	0	6	612	10
2	0	1	60	60	17	25	3	1	267	4	1	-1	2	3940	10	0	6	415	10
2	0	1	60	60	17	25	3	1	268	8	0	5	0	2037	10	1	-1	-1	-1
2	0	1	60	60	17	25	3	1	269	7	0	2	0	1492	10	1	-1	-1	-1
2	0	1	60	60	17	25	3	1	270	3	1	-1	1	1696	10	1	6	751	10
2	0	1	60	60	17	25	3	1	271	8	1	4	0	1616	10	1	6	560	10
2	0	1	60	60	17	25	3	1	272	0	1	-1	1	1736	10	1	6	450	10
2	0	1	60	60	17	25	3	1	273	5	0	9	2	2017	314	0	-1	-1	-1
2	0	1	60	60	17	25	3	1	274	9	0	-1	0	1972	10	1	-1	-1	-1
2	0	1	60	60	17	25	3	1	275	7	1	-1	2	2393	10	0	6	681	11
2	0	1	60	60	17	25	3	1	276	9	0	-1	0	1815	11	1	-1	-1	-1
2	0	1	60	60	17	25	3	1	277	5	0	-1	2	1753	313	0	-1	-1	-1
2	0	1	60	60	17	25	3	1	278	1	1	-1	1	2326	10	1	6	678	10
2	0	1	60	60	17	25	3	1	279	7	0	4	0	1964	11	1	-1	-1	-1
2	0	1	60	60	17	25	3	1	280	4	0	8	2	2082	343	0	-1	-1	-1
2	0	1	60	60	17	25	3	1	281	8	1	1	0	1794	319	1	6	834	10
2	0	1	60	60	17	25	3	1	282	7	0	9	0	1934	10	1	-1	-1	-1
2	0	1	60	60	17	25	3	1	283	8	0	-1	0	1381	10	1	-1	-1	-1
2	0	1	60	60	17	25	3	1	284	5	1	8	2	2017	10	0	6	721	138
2	0	1	60	60	17	25	3	1	285	0	1	-1	1	2468	10	1	6	468	10
2	0	1	60	60	17	25	3	1	286	0	0	9	1	1765	10	1	-1	-1	-1
2	0	1	60	60	17	25	3	1	287	2	1	-1	1	2706	10	1	6	658	11
2	0	1	60	60	17	25	3	1	288	9	1	-1	0	3446	11	1	6	361	10
2	0	1	60	60	17	25	3	1	289	2	0	1	2	3075	10	0	-1	-1	-1
2	0	1	60	60	17	25	3	1	290	4	0	-1	2	2972	10	0	-1	-1	-1
2	0	1	60	60	17	25	3	1	291	6	0	7	0	2489	10	1	-1	-1	-1
2	0	1	60	60	17	25	3	1	292	6	1	-1	1	2089	10	0	6	585	10
2	0	1	60	60	17	25	3	1	293	6	1	1	2	1945	10	0	6	1	1034
2	0	1	60	60	17	25	3	1	294	1	1	7	1	1737	10	1	6	655	10
2	0	1	60	60	17	25	3	1	295	3	1	-1	1	1805	11	1	6	717	10
2	0	1	60	60	17	25	3	1	296	6	1	-1	2	2660	10	0	6	424	10
2	0	1	60	60	17	25	3	1	297	9	1	-1	0	2450	10	1	6	418	10
2	0	1	60	60	17	25	3	1	298	5	1	-1	2	1747	10	0	6	755	10
2	0	1	60	60	17	25	3	1	299	8	1	0	0	1569	10	1	6	513	11
2	0	1	60	60	17	25	3	1	300	1	0	4	1	1526	10	1	-1	-1	-1
2	0	1	60	60	17	25	3	1	301	7	0	-1	2	2188	10	0	-1	-1	-1
2	0	1	60	60	17	25	3	1	302	3	0	-1	2	2328	10	0	-1	-1	-1
2	0	1	60	60	17	25	3	1	303	1	0	-1	1	2010	10	1	-1	-1	-1
2	0	1	60	60	17	25	3	1	304	2	0	0	1	1550	260	1	-1	-1	-1
2	0	1	60	60	17	25	3	1	305	9	0	-1	0	2338	10	1	-1	-1	-1
2	0	1	60	60	17	25	3	1	306	5	1	8	1	2655	10	0	6	543	10
2	0	1	60	60	17	25	3	1	307	1	0	5	1	1656	308	1	-1	-1	-1
2	0	1	60	60	17	25	3	1	308	1	1	3	1	1802	10	1	0	1000	11
2	0	1	60	60	17	25	3	1	309	7	1	-1	2	1733	10	0	6	453	10
2	0	1	60	60	17	25	3	1	310	4	0	-1	2	2164	10	0	-1	-1	-1
2	0	1	60	60	17	25	3	1	311	2	1	-1	2	1809	10	0	6	416	10
2	0	1	60	60	17	25	3	1	312	5	0	-1	2	1788	321	0	-1	-1	-1
2	0	1	60	60	17	25	3	1	313	3	0	-1	1	1688	10	1	-1	-1	-1
2	0	1	60	60	17	25	3	1	314	6	0	7	2	1817	311	0	-1	-1	-1
2	0	1	60	60	17	25	3	1	315	1	1	3	1	1539	11	1	6	883	10
2	0	1	60	60	17	25	4	0	316	7	1	2	1	1933	10	0	0	1000	10
2	0	1	60	60	17	25	4	0	317	5	0	-1	1	1268	10	0	-1	-1	-1
2	0	1	60	60	17	25	4	0	318	3	0	4	1	1702	10	1	-1	-1	-1
2	0	1	60	60	17	25	4	0	319	8	0	4	0	1446	10	1	-1	-1	-1
2	0	1	60	60	17	25	4	0	320	2	0	-1	1	1520	10	1	-1	-1	-1
2	0	1	60	60	17	25	4	0	321	-1	2	1	0	1333	10	0	6	486	10
2	0	1	60	60	17	25	4	0	322	1	0	-1	1	1636	10	1	-1	-1	-1
2	0	1	60	60	17	25	4	0	323	0	0	-1	1	1410	342	1	-1	-1	-1
2	0	1	60	60	17	25	4	0	324	2	1	-1	1	1284	10	1	6	785	10
2	0	1	60	60	17	25	4	0	325	6	1	2	0	2162	10	1	6	498	10
2	0	1	60	60	17	25	4	0	326	3	1	3	1	1999	10	1	6	399	10
2	0	1	60	60	17	25	4	0	327	5	0	5	2	1587	10	0	-1	-1	-1
2	0	1	60	60	17	25	4	0	328	1	1	-1	1	2040	383	1	6	743	10
2	0	1	60	60	17	25	4	0	329	4	0	7	2	2458	326	0	-1	-1	-1
2	0	1	60	60	17	25	4	0	330	5	1	9	2	1947	10	0	6	731	10
2	0	1	60	60	17	25	4	0	331	4	0	-1	0	2145	312	0	-1	-1	-1
2	0	1	60	60	17	25	4	0	332	1	0	7	1	1471	10	1	-1	-1	-1
2	0	1	60	60	17	25	4	0	333	8	1	8	0	1640	10	1	6	520	10
2	0	1	60	60	17	25	4	0	334	9	0	1	0	1658	10	1	-1	-1	-1
2	0	1	60	60	17	25	4	0	335	0	1	-1	1	1883	10	1	6	411	10
2	0	1	60	60	17	25	4	0	336	6	0	8	2	1684	11	0	-1	-1	-1
2	0	1	60	60	17	25	4	0	337	1	1	-1	1	1429	10	1	6	612	10
2	0	1	60	60	17	25	4	0	338	4	1	-1	2	2287	304	0	6	703	11
2	0	1	60	60	17	25	4	0	339	2	0	-1	1	1991	10	1	-1	-1	-1
2	0	1	60	60	17	25	4	0	340	9	0	2	0	2011	10	1	-1	-1	-1
2	0	1	60	60	17	25	4	0	341	6	1	-1	2	2463	10	0	6	735	10
2	0	1	60	60	17	25	4	0	342	-1	2	4	0	2415	10	0	6	480	10
2	0	1	60	60	17	25	4	0	343	9	1	6	0	2032	10	1	6	913	10
2	0	1	60	60	17	25	4	0	344	2	1	-1	1	1726	10	1	6	451	10
2	0	1	60	60	17	25	4	0	345	1	0	-1	1	2146	10	1	-1	-1	-1
2	0	1	60	60	17	25	4	0	346	4	0	1	2	1329	311	0	-1	-1	-1
2	0	1	60	60	17	25	4	0	347	7	0	0	0	1839	134	1	-1	-1	-1
2	0	1	60	60	17	25	4	0	348	9	1	-1	0	1865	10	1	6	425	10
2	0	1	60	60	17	25	4	0	349	6	1	-1	2	2434	539	0	6	418	10
2	0	1	60	60	17	25	4	0	350	2	0	10	1	2357	10	1	-1	-1	-1
2	0	1	60	60	17	25	4	0	351	-1	2	-1	0	1609	10	0	6	394	11
2	0	1	60	60	17	25	4	0	352	3	0	-1	1	2821	326	1	-1	-1	-1
2	0	1	60	60	17	25	4	0	353	4	0	-1	2	3071	10	0	-1	-1	-1
2	0	1	60	60	17	25	4	0	354	3	0	9	2	2295	10	0	-1	-1	-1
2	0	1	60	60	17	25	4	0	355	4	1	3	2	2255	10	0	6	895	10
2	0	1	60	60	17	25	4	0	356	7	1	-1	1	2073	10	0	0	1000	11
2	0	1	60	60	17	25	4	0	357	0	0	10	1	1562	10	1	-1	-1	-1
2	0	1	60	60	17	25	4	0	358	0	1	6	1	2847	11	1	6	959	104
2	0	1	60	60	17	25	4	0	359	5	1	7	2	2384	10	0	6	752	10
2	0	1	60	60	17	25	4	0	360	8	0	3	0	2549	10	1	-1	-1	-1
2	0	1	60	60	17	25	4	0	361	2	0	0	2	3135	10	0	-1	-1	-1
2	0	1	60	60	17	25	4	0	362	3	1	-1	1	2681	10	1	6	539	10
2	0	1	60	60	17	25	4	0	363	8	0	1	0	1714	10	1	-1	-1	-1
2	0	1	60	60	17	25	4	0	364	6	0	2	2	1521	10	0	-1	-1	-1
2	0	1	60	60	17	25	4	0	365	2	0	8	2	3171	10	0	-1	-1	-1
2	0	1	60	60	17	25	4	0	366	7	0	-1	0	1757	10	1	-1	-1	-1
2	0	1	60	60	17	25	4	0	367	9	0	0	0	1578	10	1	-1	-1	-1
2	0	1	60	60	17	25	4	0	368	3	0	9	2	2399	136	0	-1	-1	-1
2	0	1	60	60	17	25	4	0	369	5	1	5	2	2590	10	0	6	786	10
2	0	1	60	60	17	25	4	0	370	8	1	10	0	1919	11	1	6	687	10
2	0	1	60	60	17	25	4	0	371	1	0	-1	1	2077	10	1	-1	-1	-1
2	0	1	60	60	17	25	4	0	372	4	1	-1	2	1814	10	0	6	582	10
2	0	1	60	60	17	25	4	0	373	1	1	6	1	1425	10	1	6	417	10
2	0	1	60	60	17	25	4	0	374	5	0	5	1	3100	294	0	-1	-1	-1
2	0	1	60	60	17	25	4	0	375	8	0	-1	0	2084	10	1	-1	-1	-1
2	0	1	60	60	17	25	4	0	376	5	1	9	2	1668	10	0	6	484	10
2	0	1	60	60	17	25	4	0	377	7	1	-1	2	2484	10	0	6	580	10
2	0	1	60	60	17	25	4	0	378	9	1	5	0	1909	10	1	6	532	134
2	0	1	60	60	17	25	4	0	379	6	0	-1	2	2316	10	0	-1	-1	-1
2	0	1	60	60	17	25	4	0	380	6	0	-1	2	2171	11	0	-1	-1	-1
2	0	1	60	60	17	25	4	0	381	0	0	-1	1	2032	10	1	-1	-1	-1
2	0	1	60	60	17	25	4	0	382	5	0	-1	2	2459	11	0	-1	-1	-1
2	0	1	60	60	17	25	4	0	383	9	1	-1	0	1716	10	1	6	628	144
2	0	1	60	60	17	25	4	0	384	5	1	8	2	2435	10	0	6	387	10
2	0	1	60	60	17	25	4	0	385	8	1	2	0	2302	248	1	6	453	10
2	0	1	60	60	17	25	4	0	386	3	0	0	2	3517	10	0	-1	-1	-1
2	0	1	60	60	17	25	4	0	387	0	0	3	1	2708	10	1	-1	-1	-1
2	0	1	60	60	17	25	4	0	388	2	1	-1	2	2332	301	0	0	1000	10
2	0	1	60	60	17	25	4	0	389	-1	2	3	0	1888	10	0	6	402	10
2	0	1	60	60	17	25	4	0	390	7	0	-1	2	2440	10	0	-1	-1	-1
2	0	1	60	60	17	25	4	0	391	4	1	10	2	1387	10	0	6	794	10
2	0	1	60	60	17	25	4	0	392	7	0	-1	0	1959	10	1	-1	-1	-1
2	0	1	60	60	17	25	4	0	393	4	1	-1	2	4388	10	0	6	476	10
2	0	1	60	60	17	25	4	0	394	0	1	4	1	1776	10	1	6	576	11
2	0	1	60	60	17	25	4	0	395	2	1	-1	2	2925	10	0	6	477	10
2	0	1	60	60	17	25	4	0	396	8	0	7	0	2027	10	1	-1	-1	-1
2	0	1	60	60	17	25	4	0	397	4	0	-1	2	2430	11	0	-1	-1	-1
2	0	1	60	60	17	25	4	0	398	3	1	6	2	1808	10	0	0	1000	11
2	0	1	60	60	17	25	4	0	399	6	1	6	2	1468	11	0	6	700	10
2	0	1	60	60	17	25	4	0	400	1	1	-1	1	2516	10	1	6	404	141
2	0	1	60	60	17	25	4	0	401	6	1	-1	2	2959	9	0	6	307	10
2	0	1	60	60	17	25	4	0	402	5	0	-1	2	1841	10	0	-1	-1	-1
2	0	1	60	60	17	25	4	0	403	6	0	-1	2	1611	312	0	-1	-1	-1
2	0	1	60	60	17	25	4	0	404	0	0	1	1	1993	10	1	-1	-1	-1
2	0	1	60	60	17	25	4	0	405	3	1	7	2	1474	11	0	6	770	11
2	0	1	60	60	17	25	4	0	406	1	1	-1	1	1435	673	1	6	475	10
2	0	1	60	60	17	25	4	0	407	7	1	-1	0	1778	11	1	6	437	10
2	0	1	60	60	17	25	4	0	408	8	1	-1	0	1724	10	1	6	402	11
2	0	1	60	60	17	25	4	0	409	0	1	9	1	1454	10	1	6	433	10
2	0	1	60	60	17	25	4	0	410	9	0	-1	0	1898	10	1	-1	-1	-1
2	0	1	60	60	17	25	4	0	411	8	1	8	2	2482	385	0	6	466	10
2	0	1	60	60	17	25	4	0	412	0	1	4	1	1961	414	1	0	1000	10
2	0	1	60	60	17	25	4	0	413	-1	2	5	0	1398	10	0	6	423	10
2	0	1	60	60	17	25	4	0	414	1	0	-1	1	2210	10	1	-1	-1	-1
2	0	1	60	60	17	25	4	0	415	2	1	-1	1	2365	10	1	6	877	10
2	0	1	60	60	17	25	4	0	416	7	1	-1	0	2602	10	1	6	706	10
2	0	1	60	60	17	25	4	0	417	9	1	-1	0	1789	10	1	6	461	10
2	0	1	60	60	17	25	4	0	418	9	0	-1	0	1882	10	1	-1	-1	-1
2	0	1	60	60	17	25	4	0	419	3	1	0	2	1906	10	0	6	753	10
2	0	1	60	60	17	25	4	0	420	7	0	10	0	1929	10	1	-1	-1	-1
