# Supplementary material for: No Evidence for Threat-Induced Spatial Prioritization of Somatosensory Stimulation during Pain Control Using a Synchrony Judgment Paradigm
Source: PLoS One. 2016 Jun 7;11(6):e0156648. doi: 10.1371/journal.pone.0156648 (PMC4896434; doi:10.1371/journal.pone.0156648)
Supplement: S1 Dataset — This dataset includes pretest questionnaire data, posttest questionnaire data, and experimental (SJ3) data. (ZIP) [file pone.0156648.s001.zip › S1 Dataset/PP03.dat]

PP	CUE	CTRL	TAMP1	TAMP2	SAMP1	SAMP2	BLOCK	SLOC	TRIAL	SOA	TYPE	FB	Resp	RT	RTerr	Acc	CResp	CRT	CRE
3	1	-1	60	60	15	15	0	0	1	0	0	-1	1	2456	10	1	-1	-1	-1
3	1	-1	60	60	15	15	0	1	2	8	1	-1	0	1994	11	1	-1	-1	-1
3	1	-1	60	60	15	15	0	0	3	1	0	-1	1	2041	10	1	-1	-1	-1
3	1	-1	60	60	15	15	0	1	4	2	1	-1	1	1751	11	1	-1	-1	-1
3	1	-1	60	60	15	15	0	1	5	4	0	-1	0	2734	10	0	-1	-1	-1
3	1	-1	60	60	15	15	0	1	6	3	0	-1	2	2677	10	0	-1	-1	-1
3	1	-1	60	60	15	15	0	0	7	5	1	-1	2	2491	323	0	-1	-1	-1
3	1	-1	60	60	15	15	0	0	8	6	0	-1	0	1891	10	1	-1	-1	-1
3	1	-1	60	60	15	15	0	1	9	-1	2	-1	-1	5000	10	0	-1	-1	-1
3	1	-1	60	60	15	15	0	0	10	9	0	-1	0	1924	11	1	-1	-1	-1
3	1	-1	60	60	15	15	0	0	11	7	1	-1	0	1995	102	1	-1	-1	-1
3	1	-1	60	60	15	15	0	1	12	0	1	-1	1	1775	10	1	-1	-1	-1
3	1	-1	60	60	15	15	0	1	13	8	0	-1	1	3068	10	0	-1	-1	-1
3	1	-1	60	60	15	15	0	1	14	7	0	-1	0	1909	103	1	-1	-1	-1
3	1	-1	60	60	15	15	0	0	15	-1	2	-1	-1	5000	10	0	-1	-1	-1
3	1	-1	60	60	15	15	0	0	16	2	1	-1	1	1627	10	1	-1	-1	-1
3	1	-1	60	60	15	15	0	0	17	4	1	-1	1	1930	10	1	-1	-1	-1
3	1	-1	60	60	15	15	0	1	18	9	1	-1	0	1573	10	1	-1	-1	-1
3	1	-1	60	60	15	15	0	1	19	6	0	-1	1	2184	11	0	-1	-1	-1
3	1	-1	60	60	15	15	0	0	20	3	1	-1	0	2854	10	0	-1	-1	-1
3	1	-1	60	60	15	15	0	1	21	5	1	-1	1	2024	330	0	-1	-1	-1
3	1	-1	60	60	15	15	0	0	22	1	0	-1	1	2554	10	1	-1	-1	-1
3	1	1	60	60	15	15	1	1	1	-1	2	4	-1	5000	133	0	0	1000	10
3	1	1	60	60	15	15	1	1	2	9	1	7	1	2803	9	0	0	1000	10
3	1	1	60	60	15	15	1	1	3	7	1	8	1	1862	10	0	0	1000	10
3	1	1	60	60	15	15	1	1	4	6	0	-1	1	1664	10	0	-1	-1	-1
3	1	1	60	60	15	15	1	1	5	-1	2	5	-1	5000	9	0	0	1000	10
3	1	1	60	60	15	15	1	1	6	7	0	-1	0	2281	10	1	-1	-1	-1
3	1	1	60	60	15	15	1	1	7	5	1	5	1	3091	10	0	6	995	11
3	1	1	60	60	15	15	1	1	8	2	1	8	1	2155	10	1	0	1000	10
3	1	1	60	60	15	15	1	1	9	1	0	-1	1	1704	10	1	-1	-1	-1
3	1	1	60	60	15	15	1	1	10	3	1	2	1	1560	321	1	6	903	11
3	1	1	60	60	15	15	1	1	11	3	0	-1	1	1693	10	1	-1	-1	-1
3	1	1	60	60	15	15	1	1	12	2	0	-1	1	1837	342	1	-1	-1	-1
3	1	1	60	60	15	15	1	1	13	2	1	0	1	1831	10	1	6	647	10
3	1	1	60	60	15	15	1	1	14	8	1	1	1	2993	10	0	0	1000	10
3	1	1	60	60	15	15	1	1	15	6	1	6	1	2574	10	0	0	1000	10
3	1	1	60	60	15	15	1	1	16	0	1	2	1	2554	10	1	0	1000	10
3	1	1	60	60	15	15	1	1	17	8	0	-1	1	2069	10	0	-1	-1	-1
3	1	1	60	60	15	15	1	1	18	9	0	-1	0	1288	10	1	-1	-1	-1
3	1	1	60	60	15	15	1	1	19	6	0	-1	2	2809	10	0	-1	-1	-1
3	1	1	60	60	15	15	1	1	20	0	1	0	1	1430	10	1	0	1000	10
3	1	1	60	60	15	15	1	1	21	5	1	10	2	2982	10	0	0	1000	10
3	1	1	60	60	15	15	1	1	22	6	1	3	1	2720	10	0	0	1000	10
3	1	1	60	60	15	15	1	1	23	9	1	7	0	1721	10	1	0	1000	10
3	1	1	60	60	15	15	1	1	24	1	1	2	1	1352	315	1	0	1000	10
3	1	1	60	60	15	15	1	1	25	8	0	-1	-1	5000	10	0	-1	-1	-1
3	1	1	60	60	15	15	1	1	26	3	1	8	1	2321	10	1	0	1000	10
3	1	1	60	60	15	15	1	1	27	6	1	0	0	2182	11	1	0	1000	10
3	1	1	60	60	15	15	1	1	28	7	1	6	2	2852	10	0	0	1000	10
3	1	1	60	60	15	15	1	1	29	2	1	8	1	2613	10	1	0	1000	10
3	1	1	60	60	15	15	1	1	30	3	0	-1	1	1713	10	1	-1	-1	-1
3	1	1	60	60	15	15	1	1	31	4	1	9	1	3072	10	1	0	1000	10
3	1	1	60	60	15	15	1	1	32	9	1	10	0	3161	323	1	0	1000	10
3	1	1	60	60	15	15	1	1	33	4	1	0	2	4094	10	0	0	1000	10
3	1	1	60	60	15	15	1	1	34	3	0	-1	0	1918	10	0	-1	-1	-1
3	1	1	60	60	15	15	1	1	35	-1	2	2	2	1363	328	0	0	1000	10
3	1	1	60	60	15	15	1	1	36	5	0	-1	1	1962	10	0	-1	-1	-1
3	1	1	60	60	15	15	1	1	37	4	0	-1	2	2006	10	0	-1	-1	-1
3	1	1	60	60	15	15	1	1	38	7	1	5	1	2009	10	0	0	1000	10
3	1	1	60	60	15	15	1	1	39	8	1	10	0	2274	10	1	0	1000	10
3	1	1	60	60	15	15	1	1	40	1	1	1	1	1750	10	1	0	1000	10
3	1	1	60	60	15	15	1	1	41	3	1	1	2	2339	11	0	0	1000	10
3	1	1	60	60	15	15	1	1	42	4	0	-1	1	1639	10	1	-1	-1	-1
3	1	1	60	60	15	15	1	1	43	2	0	-1	1	1640	10	1	-1	-1	-1
3	1	1	60	60	15	15	1	1	44	4	0	-1	1	1470	10	1	-1	-1	-1
3	1	1	60	60	15	15	1	1	45	7	0	-1	0	2566	10	1	-1	-1	-1
3	1	1	60	60	15	15	1	1	46	5	0	-1	2	3076	10	0	-1	-1	-1
3	1	1	60	60	15	15	1	1	47	4	1	1	2	3133	383	0	0	1000	10
3	1	1	60	60	15	15	1	1	48	6	0	-1	2	2368	10	0	-1	-1	-1
3	1	1	60	60	15	15	1	1	49	5	0	-1	2	2088	10	0	-1	-1	-1
3	1	1	60	60	15	15	1	1	50	7	1	10	1	1938	10	0	0	1000	10
3	1	1	60	60	15	15	1	1	51	1	1	3	1	1529	10	1	0	1000	10
3	1	1	60	60	15	15	1	1	52	0	0	-1	1	1526	10	1	-1	-1	-1
3	1	1	60	60	15	15	1	1	53	5	1	5	2	2092	10	0	0	1000	10
3	1	1	60	60	15	15	1	1	54	8	0	-1	0	1548	10	1	-1	-1	-1
3	1	1	60	60	15	15	1	1	55	7	1	7	0	2066	324	1	0	1000	10
3	1	1	60	60	15	15	1	1	56	9	0	-1	0	1515	10	1	-1	-1	-1
3	1	1	60	60	15	15	1	1	57	0	1	0	1	1257	10	1	0	1000	10
3	1	1	60	60	15	15	1	1	58	8	1	6	0	1595	10	1	0	1000	10
3	1	1	60	60	15	15	1	1	59	1	0	-1	1	1696	10	1	-1	-1	-1
3	1	1	60	60	15	15	1	1	60	1	1	9	1	1872	10	1	0	1000	11
3	1	1	60	60	15	15	1	1	61	1	1	4	1	1337	10	1	0	1000	11
3	1	1	60	60	15	15	1	1	62	9	0	-1	0	2503	10	1	-1	-1	-1
3	1	1	60	60	15	15	1	1	63	4	0	-1	2	2454	10	0	-1	-1	-1
3	1	1	60	60	15	15	1	1	64	1	0	-1	1	1272	10	1	-1	-1	-1
3	1	1	60	60	15	15	1	1	65	4	1	7	1	1993	10	1	0	1000	10
3	1	1	60	60	15	15	1	1	66	6	0	-1	0	2237	10	1	-1	-1	-1
3	1	1	60	60	15	15	1	1	67	8	1	3	0	1575	10	1	0	1000	10
3	1	1	60	60	15	15	1	1	68	5	1	7	2	2716	10	0	0	1000	10
3	1	1	60	60	15	15	1	1	69	3	0	-1	1	1459	10	1	-1	-1	-1
3	1	1	60	60	15	15	1	1	70	0	0	-1	1	1501	10	1	-1	-1	-1
3	1	1	60	60	15	15	1	1	71	0	1	4	1	2129	312	1	0	1000	10
3	1	1	60	60	15	15	1	1	72	5	0	-1	1	1283	10	0	-1	-1	-1
3	1	1	60	60	15	15	1	1	73	8	0	-1	1	2217	10	0	-1	-1	-1
3	1	1	60	60	15	15	1	1	74	2	0	-1	1	1503	10	1	-1	-1	-1
3	1	1	60	60	15	15	1	1	75	0	0	-1	1	1511	320	1	-1	-1	-1
3	1	1	60	60	15	15	1	1	76	6	1	2	2	2174	10	0	0	1000	10
3	1	1	60	60	15	15	1	1	77	6	1	8	1	2427	10	0	0	1000	10
3	1	1	60	60	15	15	1	1	78	0	0	-1	1	2206	10	1	-1	-1	-1
3	1	1	60	60	15	15	1	1	79	1	0	-1	1	1177	10	1	-1	-1	-1
3	1	1	60	60	15	15	1	1	80	7	0	-1	2	2894	9	0	-1	-1	-1
3	1	1	60	60	15	15	1	1	81	7	0	-1	2	2174	10	0	-1	-1	-1
3	1	1	60	60	15	15	1	1	82	3	0	-1	2	2395	10	0	-1	-1	-1
3	1	1	60	60	15	15	1	1	83	5	1	4	2	2879	10	0	0	1000	10
3	1	1	60	60	15	15	1	1	84	9	0	-1	0	1540	10	1	-1	-1	-1
3	1	1	60	60	15	15	1	1	85	7	0	-1	0	2789	10	1	-1	-1	-1
3	1	1	60	60	15	15	1	1	86	3	1	5	2	2410	10	0	0	1000	10
3	1	1	60	60	15	15	1	1	87	1	0	-1	1	1645	10	1	-1	-1	-1
3	1	1	60	60	15	15	1	1	88	9	1	9	0	2255	10	1	0	1000	10
3	1	1	60	60	15	15	1	1	89	2	0	-1	1	2632	10	1	-1	-1	-1
3	1	1	60	60	15	15	1	1	90	2	1	10	1	1699	10	1	0	1000	10
3	1	1	60	60	15	15	1	1	91	2	0	-1	1	1635	10	1	-1	-1	-1
3	1	1	60	60	15	15	1	1	92	6	0	-1	2	3525	10	0	-1	-1	-1
3	1	1	60	60	15	15	1	1	93	0	1	9	1	2492	10	1	0	1000	10
3	1	1	60	60	15	15	1	1	94	4	0	-1	2	3864	295	0	-1	-1	-1
3	1	1	60	60	15	15	1	1	95	2	1	4	1	1621	10	1	0	1000	10
3	1	1	60	60	15	15	1	1	96	3	1	6	2	2071	10	0	0	1000	11
3	1	1	60	60	15	15	1	1	97	5	0	-1	0	3608	10	1	-1	-1	-1
3	1	1	60	60	15	15	1	1	98	-1	2	3	-1	5000	10	0	0	1000	10
3	1	1	60	60	15	15	1	1	99	9	0	-1	0	2006	10	1	-1	-1	-1
3	1	1	60	60	15	15	1	1	100	8	0	-1	0	1801	10	1	-1	-1	-1
3	1	1	60	60	15	15	1	1	101	9	1	6	0	1525	11	1	0	1000	10
3	1	1	60	60	15	15	1	1	102	-1	2	9	-1	5000	10	0	0	1000	11
3	1	1	60	60	15	15	1	1	103	8	1	3	1	1879	10	0	0	1000	10
3	1	1	60	60	15	15	1	1	104	0	0	-1	1	1413	10	1	-1	-1	-1
3	1	1	60	60	15	15	1	1	105	4	1	1	1	1689	10	1	6	857	10
3	1	1	60	60	15	15	2	0	106	3	0	5	1	1723	336	1	-1	-1	-1
3	1	1	60	60	15	15	2	0	107	5	0	10	1	1513	10	0	-1	-1	-1
3	1	1	60	60	15	15	2	0	108	8	0	9	2	3137	136	0	-1	-1	-1
3	1	1	60	60	15	15	2	0	109	5	0	-1	0	1859	10	1	-1	-1	-1
3	1	1	60	60	15	15	2	0	110	2	0	9	1	1824	10	1	-1	-1	-1
3	1	1	60	60	15	15	2	0	111	9	0	-1	0	1563	10	1	-1	-1	-1
3	1	1	60	60	15	15	2	0	112	9	1	6	1	2528	10	0	0	1000	10
3	1	1	60	60	15	15	2	0	113	0	0	8	1	2063	10	1	-1	-1	-1
3	1	1	60	60	15	15	2	0	114	-1	2	-1	-1	5000	10	0	0	1000	10
3	1	1	60	60	15	15	2	0	115	3	1	2	1	3087	10	1	6	825	11
3	1	1	60	60	15	15	2	0	116	5	1	-1	1	1617	10	0	6	977	10
3	1	1	60	60	15	15	2	0	117	-1	2	-1	-1	5000	10	0	6	660	10
3	1	1	60	60	15	15	2	0	118	8	1	0	1	1630	10	0	6	878	10
3	1	1	60	60	15	15	2	0	119	1	1	5	1	1560	10	1	6	928	10
3	1	1	60	60	15	15	2	0	120	4	1	0	1	1669	10	1	6	597	10
3	1	1	60	60	15	15	2	0	121	8	0	10	1	1409	10	0	-1	-1	-1
3	1	1	60	60	15	15	2	0	122	5	1	-1	1	1237	10	0	6	786	10
3	1	1	60	60	15	15	2	0	123	3	0	-1	1	2884	10	1	-1	-1	-1
3	1	1	60	60	15	15	2	0	124	1	1	-1	1	1988	9	1	6	915	10
3	1	1	60	60	15	15	2	0	125	7	0	3	1	1176	10	0	-1	-1	-1
3	1	1	60	60	15	15	2	0	126	0	1	10	1	1288	10	1	0	1000	10
3	1	1	60	60	15	15	2	0	127	6	0	3	2	2461	10	0	-1	-1	-1
3	1	1	60	60	15	15	2	0	128	6	0	3	0	2270	10	1	-1	-1	-1
3	1	1	60	60	15	15	2	0	129	9	0	8	0	1319	10	1	-1	-1	-1
3	1	1	60	60	15	15	2	0	130	6	0	-1	2	1821	10	0	-1	-1	-1
3	1	1	60	60	15	15	2	0	131	2	1	7	1	1638	11	1	0	1000	10
3	1	1	60	60	15	15	2	0	132	5	0	4	1	2067	10	0	-1	-1	-1
3	1	1	60	60	15	15	2	0	133	0	0	4	1	1208	10	1	-1	-1	-1
3	1	1	60	60	15	15	2	0	134	1	0	0	1	1501	10	1	-1	-1	-1
3	1	1	60	60	15	15	2	0	135	5	0	-1	1	1185	315	0	-1	-1	-1
3	1	1	60	60	15	15	2	0	136	9	0	8	0	1573	10	1	-1	-1	-1
3	1	1	60	60	15	15	2	0	137	4	1	1	1	1625	10	1	0	1000	10
3	1	1	60	60	15	15	2	0	138	4	0	7	1	1501	10	1	-1	-1	-1
3	1	1	60	60	15	15	2	0	139	7	0	-1	1	1349	10	0	-1	-1	-1
3	1	1	60	60	15	15	2	0	140	2	0	2	0	1475	10	0	-1	-1	-1
3	1	1	60	60	15	15	2	0	141	2	1	-1	0	2044	319	0	6	844	135
3	1	1	60	60	15	15	2	0	142	0	0	-1	1	1230	10	1	-1	-1	-1
3	1	1	60	60	15	15	2	0	143	7	0	10	1	1553	10	0	-1	-1	-1
3	1	1	60	60	15	15	2	0	144	5	1	9	0	2598	10	1	0	1000	10
3	1	1	60	60	15	15	2	0	145	8	0	9	0	1602	10	1	-1	-1	-1
3	1	1	60	60	15	15	2	0	146	6	0	7	0	1414	10	1	-1	-1	-1
3	1	1	60	60	15	15	2	0	147	4	0	-1	2	1761	9	0	-1	-1	-1
3	1	1	60	60	15	15	2	0	148	8	1	-1	0	2302	10	1	0	1000	10
3	1	1	60	60	15	15	2	0	149	6	1	-1	1	2566	10	0	6	806	10
3	1	1	60	60	15	15	2	0	150	9	1	-1	1	2275	11	0	6	691	10
3	1	1	60	60	15	15	2	0	151	9	0	-1	0	1868	10	1	-1	-1	-1
3	1	1	60	60	15	15	2	0	152	0	0	6	1	2309	10	1	-1	-1	-1
3	1	1	60	60	15	15	2	0	153	4	1	-1	0	2346	10	0	6	812	10
3	1	1	60	60	15	15	2	0	154	3	0	-1	1	1740	10	1	-1	-1	-1
3	1	1	60	60	15	15	2	0	155	6	1	7	1	1626	10	0	0	1000	11
3	1	1	60	60	15	15	2	0	156	7	1	6	1	3299	10	0	6	771	11
3	1	1	60	60	15	15	2	0	157	7	1	-1	1	1290	10	0	0	1000	10
3	1	1	60	60	15	15	2	0	158	7	1	2	1	1491	10	0	6	707	10
3	1	1	60	60	15	15	2	0	159	8	1	-1	-1	5000	10	0	6	699	10
3	1	1	60	60	15	15	2	0	160	1	1	3	1	2359	318	1	0	1000	10
3	1	1	60	60	15	15	2	0	161	0	1	-1	1	1452	421	1	6	796	10
3	1	1	60	60	15	15	2	0	162	-1	2	0	-1	5000	10	0	6	933	10
3	1	1	60	60	15	15	2	0	163	1	0	4	1	1518	10	1	-1	-1	-1
3	1	1	60	60	15	15	2	0	164	3	0	-1	1	1761	10	1	-1	-1	-1
3	1	1	60	60	15	15	2	0	165	1	0	4	1	1220	10	1	-1	-1	-1
3	1	1	60	60	15	15	2	0	166	8	0	0	0	2247	10	1	-1	-1	-1
3	1	1	60	60	15	15	2	0	167	4	0	-1	0	1601	10	0	-1	-1	-1
3	1	1	60	60	15	15	2	0	168	6	1	-1	2	3573	10	0	6	741	10
3	1	1	60	60	15	15	2	0	169	1	1	-1	0	1545	10	0	6	969	10
3	1	1	60	60	15	15	2	0	170	9	1	5	0	1584	10	1	6	639	207
3	1	1	60	60	15	15	2	0	171	7	0	-1	0	1364	10	1	-1	-1	-1
3	1	1	60	60	15	15	2	0	172	-1	2	5	-1	5000	10	0	6	945	11
3	1	1	60	60	15	15	2	0	173	0	1	8	1	2203	10	1	0	1000	10
3	1	1	60	60	15	15	2	0	174	0	1	-1	1	1318	10	1	0	1000	10
3	1	1	60	60	15	15	2	0	175	-1	2	-1	-1	5000	10	0	0	1000	10
3	1	1	60	60	15	15	2	0	176	8	0	1	0	1750	541	1	-1	-1	-1
3	1	1	60	60	15	15	2	0	177	2	0	-1	0	1965	10	0	-1	-1	-1
3	1	1	60	60	15	15	2	0	178	1	1	-1	0	1599	10	0	6	834	10
3	1	1	60	60	15	15	2	0	179	5	1	-1	0	1654	10	1	0	1000	10
3	1	1	60	60	15	15	2	0	180	4	1	-1	2	3063	10	0	0	1000	10
3	1	1	60	60	15	15	2	0	181	5	1	1	0	1840	10	1	6	880	11
3	1	1	60	60	15	15	2	0	182	3	1	1	1	2666	10	1	6	602	10
3	1	1	60	60	15	15	2	0	183	7	1	-1	0	1811	10	1	0	1000	11
3	1	1	60	60	15	15	2	0	184	4	0	-1	0	2526	10	0	-1	-1	-1
3	1	1	60	60	15	15	2	0	185	0	0	-1	1	1639	10	1	-1	-1	-1
3	1	1	60	60	15	15	2	0	186	5	0	-1	2	2468	10	0	-1	-1	-1
3	1	1	60	60	15	15	2	0	187	1	0	-1	1	1262	10	1	-1	-1	-1
3	1	1	60	60	15	15	2	0	188	4	1	9	1	1410	10	1	0	1000	10
3	1	1	60	60	15	15	2	0	189	7	0	-1	1	1997	11	0	-1	-1	-1
3	1	1	60	60	15	15	2	0	190	2	1	-1	1	1793	10	1	6	689	10
3	1	1	60	60	15	15	2	0	191	8	1	4	1	1501	10	0	6	477	10
3	1	1	60	60	15	15	2	0	192	9	0	-1	0	3188	10	1	-1	-1	-1
3	1	1	60	60	15	15	2	0	193	1	0	2	1	1513	10	1	-1	-1	-1
3	1	1	60	60	15	15	2	0	194	0	1	-1	1	2048	11	1	6	992	10
3	1	1	60	60	15	15	2	0	195	9	1	5	0	1872	10	1	6	881	10
3	1	1	60	60	15	15	2	0	196	2	1	-1	0	1610	10	0	6	986	10
3	1	1	60	60	15	15	2	0	197	3	1	-1	0	1454	10	0	6	973	10
3	1	1	60	60	15	15	2	0	198	2	0	2	1	1367	10	1	-1	-1	-1
3	1	1	60	60	15	15	2	0	199	7	1	-1	-1	5000	10	0	0	1000	11
3	1	1	60	60	15	15	2	0	200	2	1	6	1	1407	10	1	0	1000	10
3	1	1	60	60	15	15	2	0	201	6	1	3	1	1387	10	0	6	906	10
3	1	1	60	60	15	15	2	0	202	6	1	-1	1	1895	323	0	6	439	11
3	1	1	60	60	15	15	2	0	203	6	0	1	0	1983	10	1	-1	-1	-1
3	1	1	60	60	15	15	2	0	204	9	1	-1	2	3099	10	0	0	1000	10
3	1	1	60	60	15	15	2	0	205	3	0	-1	0	2315	10	0	-1	-1	-1
3	1	1	60	60	15	15	2	0	206	3	1	7	0	2014	11	0	6	961	10
3	1	1	60	60	15	15	2	0	207	2	0	10	0	1765	10	0	-1	-1	-1
3	1	1	60	60	15	15	2	0	208	3	1	6	1	2994	10	1	0	1000	10
3	1	1	60	60	15	15	2	0	209	8	1	-1	0	1774	11	1	6	718	10
3	1	1	60	60	15	15	2	0	210	4	0	8	2	3531	10	0	-1	-1	-1
3	1	1	60	60	15	15	3	1	211	5	1	3	1	1641	10	0	0	1000	101
3	1	1	60	60	15	15	3	1	212	2	1	10	1	1515	321	1	6	442	10
3	1	1	60	60	15	15	3	1	213	2	0	0	0	1698	10	0	-1	-1	-1
3	1	1	60	60	15	15	3	1	214	9	1	-1	0	1794	10	1	0	1000	10
3	1	1	60	60	15	15	3	1	215	-1	2	2	-1	5000	10	0	0	1000	10
3	1	1	60	60	15	15	3	1	216	8	1	-1	1	1975	10	0	0	1000	10
3	1	1	60	60	15	15	3	1	217	5	1	6	1	2562	11	0	6	860	10
3	1	1	60	60	15	15	3	1	218	3	1	2	1	1273	10	1	0	1000	10
3	1	1	60	60	15	15	3	1	219	2	1	-1	1	1076	10	1	0	1000	10
3	1	1	60	60	15	15	3	1	220	2	0	5	1	2238	320	1	-1	-1	-1
3	1	1	60	60	15	15	3	1	221	4	1	-1	0	1645	10	0	0	1000	10
3	1	1	60	60	15	15	3	1	222	2	1	-1	0	2479	10	0	0	1000	10
3	1	1	60	60	15	15	3	1	223	7	1	5	2	2896	10	0	6	944	10
3	1	1	60	60	15	15	3	1	224	8	0	7	0	2928	10	1	-1	-1	-1
3	1	1	60	60	15	15	3	1	225	3	1	4	2	2063	412	0	0	1000	10
3	1	1	60	60	15	15	3	1	226	9	0	4	0	1552	11	1	-1	-1	-1
3	1	1	60	60	15	15	3	1	227	4	0	-1	2	2805	10	0	-1	-1	-1
3	1	1	60	60	15	15	3	1	228	5	0	-1	1	2324	10	0	-1	-1	-1
3	1	1	60	60	15	15	3	1	229	0	0	-1	1	1856	10	1	-1	-1	-1
3	1	1	60	60	15	15	3	1	230	4	1	3	1	1481	10	1	6	585	10
3	1	1	60	60	15	15	3	1	231	-1	2	6	-1	5000	10	0	0	1000	10
3	1	1	60	60	15	15	3	1	232	9	0	9	0	1947	10	1	-1	-1	-1
3	1	1	60	60	15	15	3	1	233	4	0	0	0	2714	11	0	-1	-1	-1
3	1	1	60	60	15	15	3	1	234	7	1	1	0	2184	10	1	6	680	10
3	1	1	60	60	15	15	3	1	235	9	0	-1	0	2271	10	1	-1	-1	-1
3	1	1	60	60	15	15	3	1	236	7	0	7	0	2185	10	1	-1	-1	-1
3	1	1	60	60	15	15	3	1	237	7	0	3	0	2277	10	1	-1	-1	-1
3	1	1	60	60	15	15	3	1	238	9	1	10	-1	5000	10	0	0	1000	10
3	1	1	60	60	15	15	3	1	239	5	0	5	0	1647	10	1	-1	-1	-1
3	1	1	60	60	15	15	3	1	240	6	1	-1	1	1648	10	0	0	1000	10
3	1	1	60	60	15	15	3	1	241	0	0	0	-1	5000	10	0	-1	-1	-1
3	1	1	60	60	15	15	3	1	242	3	0	8	1	1321	10	1	-1	-1	-1
3	1	1	60	60	15	15	3	1	243	8	1	1	1	2157	10	0	6	925	10
3	1	1	60	60	15	15	3	1	244	9	1	-1	0	1561	10	1	0	1000	10
3	1	1	60	60	15	15	3	1	245	1	1	3	0	1660	10	0	0	1000	11
3	1	1	60	60	15	15	3	1	246	5	0	-1	2	1985	10	0	-1	-1	-1
3	1	1	60	60	15	15	3	1	247	8	0	-1	0	2789	10	1	-1	-1	-1
3	1	1	60	60	15	15	3	1	248	1	0	2	1	1402	327	1	-1	-1	-1
3	1	1	60	60	15	15	3	1	249	8	0	6	0	1189	10	1	-1	-1	-1
3	1	1	60	60	15	15	3	1	250	7	1	1	-1	5000	10	0	6	713	10
3	1	1	60	60	15	15	3	1	251	9	1	5	0	1637	10	1	0	1000	11
3	1	1	60	60	15	15	3	1	252	9	0	-1	0	1702	10	1	-1	-1	-1
3	1	1	60	60	15	15	3	1	253	3	0	-1	0	2214	10	0	-1	-1	-1
3	1	1	60	60	15	15	3	1	254	5	1	-1	0	2007	10	1	6	753	11
3	1	1	60	60	15	15	3	1	255	4	0	-1	2	2261	10	0	-1	-1	-1
3	1	1	60	60	15	15	3	1	256	1	1	-1	0	2286	10	0	0	1000	10
3	1	1	60	60	15	15	3	1	257	4	0	8	1	2070	10	1	-1	-1	-1
3	1	1	60	60	15	15	3	1	258	1	0	-1	1	1646	10	1	-1	-1	-1
3	1	1	60	60	15	15	3	1	259	3	1	-1	1	1448	10	1	0	1000	10
3	1	1	60	60	15	15	3	1	260	3	0	4	1	1875	326	1	-1	-1	-1
3	1	1	60	60	15	15	3	1	261	1	1	0	1	427	10	1	6	907	10
3	1	1	60	60	15	15	3	1	262	0	0	-1	1	1454	10	1	-1	-1	-1
3	1	1	60	60	15	15	3	1	263	6	0	7	2	2664	10	0	-1	-1	-1
3	1	1	60	60	15	15	3	1	264	9	1	-1	0	1648	10	1	0	1000	11
3	1	1	60	60	15	15	3	1	265	8	1	7	1	1999	10	0	0	1000	10
3	1	1	60	60	15	15	3	1	266	8	0	-1	0	1990	10	1	-1	-1	-1
3	1	1	60	60	15	15	3	1	267	6	1	6	1	1879	10	0	0	1000	10
3	1	1	60	60	15	15	3	1	268	9	0	3	0	2259	10	1	-1	-1	-1
3	1	1	60	60	15	15	3	1	269	7	0	-1	0	2218	10	1	-1	-1	-1
3	1	1	60	60	15	15	3	1	270	1	1	9	0	2199	10	0	6	791	142
3	1	1	60	60	15	15	3	1	271	-1	2	10	-1	5000	10	0	0	1000	10
3	1	1	60	60	15	15	3	1	272	2	1	-1	0	2012	10	0	6	844	10
3	1	1	60	60	15	15	3	1	273	6	1	-1	2	2271	10	0	0	1000	10
3	1	1	60	60	15	15	3	1	274	6	1	-1	0	2776	319	1	0	1000	10
3	1	1	60	60	15	15	3	1	275	0	1	10	0	2285	10	0	6	477	10
3	1	1	60	60	15	15	3	1	276	3	1	-1	1	2325	10	1	6	869	10
3	1	1	60	60	15	15	3	1	277	0	1	8	1	2840	10	1	6	956	10
3	1	1	60	60	15	15	3	1	278	-1	2	7	-1	5000	10	0	6	637	10
3	1	1	60	60	15	15	3	1	279	5	0	-1	1	3032	10	0	-1	-1	-1
3	1	1	60	60	15	15	3	1	280	5	1	-1	1	3138	317	0	0	1000	10
3	1	1	60	60	15	15	3	1	281	1	0	4	1	1772	10	1	-1	-1	-1
3	1	1	60	60	15	15	3	1	282	8	0	-1	2	2613	10	0	-1	-1	-1
3	1	1	60	60	15	15	3	1	283	2	0	-1	1	2288	11	1	-1	-1	-1
3	1	1	60	60	15	15	3	1	284	4	1	-1	1	1384	10	1	0	1000	10
3	1	1	60	60	15	15	3	1	285	7	1	-1	0	2324	10	1	0	1000	10
3	1	1	60	60	15	15	3	1	286	1	0	10	1	1435	10	1	-1	-1	-1
3	1	1	60	60	15	15	3	1	287	7	0	1	2	3350	10	0	-1	-1	-1
3	1	1	60	60	15	15	3	1	288	1	0	-1	1	2676	10	1	-1	-1	-1
3	1	1	60	60	15	15	3	1	289	2	1	-1	1	1532	11	1	0	1000	10
3	1	1	60	60	15	15	3	1	290	4	0	-1	1	1915	10	1	-1	-1	-1
3	1	1	60	60	15	15	3	1	291	7	1	-1	2	2882	10	0	0	1000	10
3	1	1	60	60	15	15	3	1	292	2	0	-1	1	1447	317	1	-1	-1	-1
3	1	1	60	60	15	15	3	1	293	1	1	5	2	2612	10	0	0	1000	10
3	1	1	60	60	15	15	3	1	294	6	1	-1	1	1884	10	0	0	1000	11
3	1	1	60	60	15	15	3	1	295	5	1	-1	1	2184	10	0	0	1000	296
3	1	1	60	60	15	15	3	1	296	3	0	6	2	2692	10	0	-1	-1	-1
3	1	1	60	60	15	15	3	1	297	6	0	-1	1	2652	10	0	-1	-1	-1
3	1	1	60	60	15	15	3	1	298	6	0	8	2	1894	321	0	-1	-1	-1
3	1	1	60	60	15	15	3	1	299	5	0	-1	2	2782	10	0	-1	-1	-1
3	1	1	60	60	15	15	3	1	300	8	1	0	0	2162	10	1	0	1000	10
3	1	1	60	60	15	15	3	1	301	3	1	-1	2	3263	10	0	6	751	10
3	1	1	60	60	15	15	3	1	302	2	0	-1	1	2177	10	1	-1	-1	-1
3	1	1	60	60	15	15	3	1	303	7	0	4	1	1502	10	0	-1	-1	-1
3	1	1	60	60	15	15	3	1	304	4	1	-1	1	1957	10	1	0	1000	10
3	1	1	60	60	15	15	3	1	305	-1	2	2	-1	5000	10	0	6	730	10
3	1	1	60	60	15	15	3	1	306	6	0	8	1	1714	10	0	-1	-1	-1
3	1	1	60	60	15	15	3	1	307	0	1	-1	1	2003	10	1	0	1000	10
3	1	1	60	60	15	15	3	1	308	0	1	9	1	2375	10	1	6	583	11
3	1	1	60	60	15	15	3	1	309	4	1	-1	1	1484	11	1	0	1000	10
3	1	1	60	60	15	15	3	1	310	0	1	-1	1	1316	10	1	0	1000	10
3	1	1	60	60	15	15	3	1	311	6	0	2	0	2275	10	1	-1	-1	-1
3	1	1	60	60	15	15	3	1	312	0	0	9	1	1676	10	1	-1	-1	-1
3	1	1	60	60	15	15	3	1	313	3	0	9	1	1949	10	1	-1	-1	-1
3	1	1	60	60	15	15	3	1	314	0	0	-1	1	1187	10	1	-1	-1	-1
3	1	1	60	60	15	15	3	1	315	8	1	1	1	1645	10	0	6	903	10
3	1	1	60	60	15	15	4	0	316	5	1	9	0	1456	10	1	0	1000	10
3	1	1	60	60	15	15	4	0	317	8	1	1	0	1466	11	1	6	633	10
3	1	1	60	60	15	15	4	0	318	-1	2	10	-1	5000	10	0	0	1000	10
3	1	1	60	60	15	15	4	0	319	8	0	-1	0	1491	10	1	-1	-1	-1
3	1	1	60	60	15	15	4	0	320	6	1	1	0	1573	10	1	0	1000	10
3	1	1	60	60	15	15	4	0	321	1	1	-1	0	1402	10	0	6	649	10
3	1	1	60	60	15	15	4	0	322	7	1	8	2	3084	10	0	0	1000	10
3	1	1	60	60	15	15	4	0	323	1	1	7	0	2413	10	0	0	1000	10
3	1	1	60	60	15	15	4	0	324	2	1	-1	1	1504	10	1	0	1000	10
3	1	1	60	60	15	15	4	0	325	3	0	5	1	2253	10	1	-1	-1	-1
3	1	1	60	60	15	15	4	0	326	6	1	-1	1	3200	10	0	6	689	10
3	1	1	60	60	15	15	4	0	327	5	0	-1	0	1729	10	1	-1	-1	-1
3	1	1	60	60	15	15	4	0	328	2	1	6	0	2084	10	0	6	900	10
3	1	1	60	60	15	15	4	0	329	5	1	5	0	1444	10	1	0	1000	10
3	1	1	60	60	15	15	4	0	330	3	1	3	2	2350	10	0	0	1000	10
3	1	1	60	60	15	15	4	0	331	5	1	8	0	2180	11	1	6	531	10
3	1	1	60	60	15	15	4	0	332	0	1	-1	0	1648	10	0	6	592	10
3	1	1	60	60	15	15	4	0	333	1	1	-1	1	1648	10	1	6	849	10
3	1	1	60	60	15	15	4	0	334	9	0	-1	0	1602	10	1	-1	-1	-1
3	1	1	60	60	15	15	4	0	335	9	0	4	0	1605	10	1	-1	-1	-1
3	1	1	60	60	15	15	4	0	336	0	0	3	1	1290	11	1	-1	-1	-1
3	1	1	60	60	15	15	4	0	337	9	1	4	1	2298	10	0	6	922	10
3	1	1	60	60	15	15	4	0	338	-1	2	6	-1	5000	10	0	0	1000	11
3	1	1	60	60	15	15	4	0	339	4	1	10	1	2907	10	1	0	1000	10
3	1	1	60	60	15	15	4	0	340	6	1	-1	1	2619	10	0	0	1000	10
3	1	1	60	60	15	15	4	0	341	5	0	10	2	2390	10	0	-1	-1	-1
3	1	1	60	60	15	15	4	0	342	-1	2	5	-1	5000	10	0	0	1000	10
3	1	1	60	60	15	15	4	0	343	7	1	3	0	2484	10	1	0	1000	11
3	1	1	60	60	15	15	4	0	344	6	0	9	0	1780	10	1	-1	-1	-1
3	1	1	60	60	15	15	4	0	345	8	0	-1	0	1185	10	1	-1	-1	-1
3	1	1	60	60	15	15	4	0	346	0	1	9	0	2012	10	0	0	1000	10
3	1	1	60	60	15	15	4	0	347	6	1	10	1	2037	11	0	6	457	10
3	1	1	60	60	15	15	4	0	348	5	1	2	1	2027	10	0	0	1000	10
3	1	1	60	60	15	15	4	0	349	1	0	-1	1	2334	10	1	-1	-1	-1
3	1	1	60	60	15	15	4	0	350	7	0	9	2	2436	11	0	-1	-1	-1
3	1	1	60	60	15	15	4	0	351	0	1	-1	1	2039	323	1	6	902	10
3	1	1	60	60	15	15	4	0	352	7	0	-1	0	3640	10	1	-1	-1	-1
3	1	1	60	60	15	15	4	0	353	1	0	0	1	1691	318	1	-1	-1	-1
3	1	1	60	60	15	15	4	0	354	6	0	0	1	1979	10	0	-1	-1	-1
3	1	1	60	60	15	15	4	0	355	8	0	8	0	1488	323	1	-1	-1	-1
3	1	1	60	60	15	15	4	0	356	8	0	4	0	1416	10	1	-1	-1	-1
3	1	1	60	60	15	15	4	0	357	2	0	-1	2	2179	10	0	-1	-1	-1
3	1	1	60	60	15	15	4	0	358	8	1	-1	0	1312	316	1	6	592	10
3	1	1	60	60	15	15	4	0	359	3	0	-1	0	2303	10	0	-1	-1	-1
3	1	1	60	60	15	15	4	0	360	7	1	-1	0	1479	10	1	6	599	10
3	1	1	60	60	15	15	4	0	361	8	0	-1	0	3312	416	1	-1	-1	-1
3	1	1	60	60	15	15	4	0	362	5	0	4	2	3641	10	0	-1	-1	-1
3	1	1	60	60	15	15	4	0	363	4	1	-1	0	2986	319	0	0	1000	10
3	1	1	60	60	15	15	4	0	364	0	0	-1	0	1652	10	0	-1	-1	-1
3	1	1	60	60	15	15	4	0	365	0	0	7	1	1502	10	1	-1	-1	-1
3	1	1	60	60	15	15	4	0	366	6	0	3	1	2038	11	0	-1	-1	-1
3	1	1	60	60	15	15	4	0	367	0	1	-1	0	2184	10	0	0	1000	139
3	1	1	60	60	15	15	4	0	368	9	0	6	0	1349	10	1	-1	-1	-1
3	1	1	60	60	15	15	4	0	369	-1	2	-1	-1	5000	11	0	6	962	9
3	1	1	60	60	15	15	4	0	370	4	1	8	0	2476	10	0	0	1000	10
3	1	1	60	60	15	15	4	0	371	9	1	-1	0	1628	10	1	6	732	10
3	1	1	60	60	15	15	4	0	372	3	1	0	0	1947	10	0	0	1000	10
3	1	1	60	60	15	15	4	0	373	4	1	2	2	2229	10	0	0	1000	10
3	1	1	60	60	15	15	4	0	374	2	1	-1	0	2419	10	0	6	831	10
3	1	1	60	60	15	15	4	0	375	8	1	0	0	3778	10	1	0	1000	10
3	1	1	60	60	15	15	4	0	376	4	1	6	0	2191	10	0	6	894	10
3	1	1	60	60	15	15	4	0	377	8	1	-1	-1	5000	10	0	0	1000	10
3	1	1	60	60	15	15	4	0	378	2	0	-1	1	1204	10	1	-1	-1	-1
3	1	1	60	60	15	15	4	0	379	7	1	-1	2	2950	10	0	6	762	10
3	1	1	60	60	15	15	4	0	380	0	1	1	1	1462	10	1	6	951	10
3	1	1	60	60	15	15	4	0	381	5	1	-1	0	2256	10	1	6	929	10
3	1	1	60	60	15	15	4	0	382	4	0	2	1	2093	10	1	-1	-1	-1
3	1	1	60	60	15	15	4	0	383	6	0	5	2	3258	10	0	-1	-1	-1
3	1	1	60	60	15	15	4	0	384	7	0	-1	0	1513	10	1	-1	-1	-1
3	1	1	60	60	15	15	4	0	385	4	0	-1	2	3411	10	0	-1	-1	-1
3	1	1	60	60	15	15	4	0	386	9	0	10	0	2158	10	1	-1	-1	-1
3	1	1	60	60	15	15	4	0	387	5	0	-1	2	2796	10	0	-1	-1	-1
3	1	1	60	60	15	15	4	0	388	9	1	-1	1	1856	10	0	6	608	10
3	1	1	60	60	15	15	4	0	389	9	0	-1	0	1578	10	1	-1	-1	-1
3	1	1	60	60	15	15	4	0	390	1	1	-1	0	1818	10	0	6	686	10
3	1	1	60	60	15	15	4	0	391	7	1	1	0	1481	326	1	6	809	134
3	1	1	60	60	15	15	4	0	392	-1	2	6	-1	5000	10	0	6	753	10
3	1	1	60	60	15	15	4	0	393	4	0	-1	0	1755	10	0	-1	-1	-1
3	1	1	60	60	15	15	4	0	394	1	0	-1	1	1401	10	1	-1	-1	-1
3	1	1	60	60	15	15	4	0	395	6	1	-1	0	2036	10	1	6	692	10
3	1	1	60	60	15	15	4	0	396	3	1	-1	0	1543	10	0	6	726	10
3	1	1	60	60	15	15	4	0	397	1	0	-1	1	1789	10	1	-1	-1	-1
3	1	1	60	60	15	15	4	0	398	5	0	8	0	3017	319	1	-1	-1	-1
3	1	1	60	60	15	15	4	0	399	2	0	-1	0	2340	10	0	-1	-1	-1
3	1	1	60	60	15	15	4	0	400	2	0	-1	2	2362	10	0	-1	-1	-1
3	1	1	60	60	15	15	4	0	401	2	1	3	1	1800	10	1	6	847	10
3	1	1	60	60	15	15	4	0	402	3	1	-1	1	2235	10	1	6	827	10
3	1	1	60	60	15	15	4	0	403	3	1	2	1	1781	10	1	0	1000	10
3	1	1	60	60	15	15	4	0	404	7	0	-1	0	2434	10	1	-1	-1	-1
3	1	1	60	60	15	15	4	0	405	4	0	9	2	1776	10	0	-1	-1	-1
3	1	1	60	60	15	15	4	0	406	6	0	-1	0	3089	10	1	-1	-1	-1
3	1	1	60	60	15	15	4	0	407	0	0	-1	1	1335	11	1	-1	-1	-1
3	1	1	60	60	15	15	4	0	408	1	1	5	1	3320	10	1	6	584	10
3	1	1	60	60	15	15	4	0	409	8	1	-1	0	1991	315	1	6	934	10
3	1	1	60	60	15	15	4	0	410	0	0	1	1	1573	10	1	-1	-1	-1
3	1	1	60	60	15	15	4	0	411	1	0	7	0	1500	417	0	-1	-1	-1
3	1	1	60	60	15	15	4	0	412	4	0	-1	2	2055	10	0	-1	-1	-1
3	1	1	60	60	15	15	4	0	413	2	0	2	0	2937	10	0	-1	-1	-1
3	1	1	60	60	15	15	4	0	414	3	0	-1	1	1748	10	1	-1	-1	-1
3	1	1	60	60	15	15	4	0	415	9	1	-1	0	1988	10	1	6	580	10
3	1	1	60	60	15	15	4	0	416	9	1	7	1	2920	10	0	0	1000	10
3	1	1	60	60	15	15	4	0	417	2	1	0	1	1703	316	1	6	951	10
3	1	1	60	60	15	15	4	0	418	3	0	4	2	3341	10	0	-1	-1	-1
3	1	1	60	60	15	15	4	0	419	3	0	-1	1	1941	10	1	-1	-1	-1
3	1	1	60	60	15	15	4	0	420	7	0	7	2	2635	9	0	-1	-1	-1
