# Supplementary material for: No Evidence for Threat-Induced Spatial Prioritization of Somatosensory Stimulation during Pain Control Using a Synchrony Judgment Paradigm
Source: PLoS One. 2016 Jun 7;11(6):e0156648. doi: 10.1371/journal.pone.0156648 (PMC4896434; doi:10.1371/journal.pone.0156648)
Supplement: S1 Dataset — This dataset includes pretest questionnaire data, posttest questionnaire data, and experimental (SJ3) data. (ZIP) [file pone.0156648.s001.zip › S1 Dataset/PP04.dat]

PP	CUE	CTRL	TAMP1	TAMP2	SAMP1	SAMP2	BLOCK	SLOC	TRIAL	SOA	TYPE	FB	Resp	RT	RTerr	Acc	CResp	CRT	CRE
4	0	-1	60	60	14	15	0	1	1	9	1	-1	0	3121	10	1	-1	-1	-1
4	0	-1	60	60	14	15	0	1	2	4	1	-1	2	2568	10	0	-1	-1	-1
4	0	-1	60	60	14	15	0	0	3	6	1	-1	0	3493	11	1	-1	-1	-1
4	0	-1	60	60	14	15	0	0	4	0	0	-1	1	2045	9	1	-1	-1	-1
4	0	-1	60	60	14	15	0	1	5	1	1	-1	1	2009	10	1	-1	-1	-1
4	0	-1	60	60	14	15	0	1	6	-1	2	-1	-1	5000	10	0	-1	-1	-1
4	0	-1	60	60	14	15	0	1	7	7	0	-1	1	2065	11	0	-1	-1	-1
4	0	-1	60	60	14	15	0	1	8	8	1	-1	1	2099	10	0	-1	-1	-1
4	0	-1	60	60	14	15	0	0	9	5	0	-1	1	2067	312	0	-1	-1	-1
4	0	-1	60	60	14	15	0	0	10	3	0	-1	1	1716	10	1	-1	-1	-1
4	0	-1	60	60	14	15	0	0	11	2	1	-1	1	1508	10	1	-1	-1	-1
4	0	-1	60	60	14	15	0	1	12	3	1	-1	1	2235	10	1	-1	-1	-1
4	0	-1	60	60	14	15	0	1	13	-1	2	-1	-1	5000	10	0	-1	-1	-1
4	0	-1	60	60	14	15	0	0	14	2	1	-1	1	2148	10	1	-1	-1	-1
4	0	-1	60	60	14	15	0	1	15	4	0	-1	1	1890	11	1	-1	-1	-1
4	0	-1	60	60	14	15	0	0	16	9	0	-1	0	1723	10	1	-1	-1	-1
4	0	-1	60	60	14	15	0	0	17	6	1	-1	1	2185	10	0	-1	-1	-1
4	0	-1	60	60	14	15	0	1	18	8	1	-1	1	1734	320	0	-1	-1	-1
4	0	-1	60	60	14	15	0	1	19	7	0	-1	1	2084	10	0	-1	-1	-1
4	0	-1	60	60	14	15	0	0	20	5	0	-1	1	2404	10	0	-1	-1	-1
4	0	-1	60	60	14	15	0	0	21	0	0	-1	1	2638	10	1	-1	-1	-1
4	0	-1	60	60	14	15	0	0	22	1	1	-1	1	1778	11	1	-1	-1	-1
4	0	0	60	60	14	15	1	0	1	6	0	-1	0	2535	10	1	-1	-1	-1
4	0	0	60	60	14	15	1	0	2	6	1	3	-1	5000	10	0	6	853	10
4	0	0	60	60	14	15	1	0	3	9	0	-1	0	1345	10	1	-1	-1	-1
4	0	0	60	60	14	15	1	0	4	-1	2	2	-1	5000	10	0	6	879	10
4	0	0	60	60	14	15	1	0	5	4	1	10	0	1480	10	0	0	1000	10
4	0	0	60	60	14	15	1	0	6	4	0	-1	0	1457	10	0	-1	-1	-1
4	0	0	60	60	14	15	1	0	7	9	1	4	0	1345	10	1	6	586	10
4	0	0	60	60	14	15	1	0	8	6	0	-1	0	2185	10	1	-1	-1	-1
4	0	0	60	60	14	15	1	0	9	1	0	-1	1	1637	9	1	-1	-1	-1
4	0	0	60	60	14	15	1	0	10	7	1	1	0	1928	10	1	6	935	10
4	0	0	60	60	14	15	1	0	11	0	0	-1	1	1694	10	1	-1	-1	-1
4	0	0	60	60	14	15	1	0	12	4	1	9	1	2236	10	1	6	670	10
4	0	0	60	60	14	15	1	0	13	2	0	-1	1	1641	10	1	-1	-1	-1
4	0	0	60	60	14	15	1	0	14	3	0	-1	1	1716	277	1	-1	-1	-1
4	0	0	60	60	14	15	1	0	15	3	1	10	1	2198	317	1	6	521	10
4	0	0	60	60	14	15	1	0	16	3	1	0	1	1601	10	1	6	769	11
4	0	0	60	60	14	15	1	0	17	0	1	10	1	1312	10	1	6	772	10
4	0	0	60	60	14	15	1	0	18	7	1	5	1	1839	10	0	0	1000	10
4	0	0	60	60	14	15	1	0	19	-1	2	1	-1	5000	10	0	6	537	10
4	0	0	60	60	14	15	1	0	20	9	1	8	1	1879	10	0	6	711	10
4	0	0	60	60	14	15	1	0	21	2	1	3	1	2048	10	1	6	592	10
4	0	0	60	60	14	15	1	0	22	3	0	-1	2	2386	10	0	-1	-1	-1
4	0	0	60	60	14	15	1	0	23	7	1	2	1	1744	10	0	6	710	10
4	0	0	60	60	14	15	1	0	24	5	1	5	1	1748	10	0	6	980	10
4	0	0	60	60	14	15	1	0	25	5	0	-1	2	2387	10	0	-1	-1	-1
4	0	0	60	60	14	15	1	0	26	9	0	-1	0	2039	10	1	-1	-1	-1
4	0	0	60	60	14	15	1	0	27	1	1	7	1	1849	11	1	6	457	10
4	0	0	60	60	14	15	1	0	28	5	1	6	1	1666	10	0	6	818	11
4	0	0	60	60	14	15	1	0	29	2	0	-1	1	1748	10	1	-1	-1	-1
4	0	0	60	60	14	15	1	0	30	2	1	5	1	1841	10	1	6	641	10
4	0	0	60	60	14	15	1	0	31	1	0	-1	1	2123	10	1	-1	-1	-1
4	0	0	60	60	14	15	1	0	32	6	1	2	1	1706	10	0	6	410	10
4	0	0	60	60	14	15	1	0	33	8	0	-1	0	2537	10	1	-1	-1	-1
4	0	0	60	60	14	15	1	0	34	-1	2	0	-1	5000	10	0	6	711	10
4	0	0	60	60	14	15	1	0	35	8	1	7	-1	5000	10	0	0	1000	10
4	0	0	60	60	14	15	1	0	36	8	1	1	1	2192	10	0	6	992	11
4	0	0	60	60	14	15	1	0	37	8	1	8	1	2173	10	0	6	860	10
4	0	0	60	60	14	15	1	0	38	5	0	-1	1	2761	10	0	-1	-1	-1
4	0	0	60	60	14	15	1	0	39	3	1	2	1	2015	10	1	6	879	10
4	0	0	60	60	14	15	1	0	40	8	0	-1	0	1473	10	1	-1	-1	-1
4	0	0	60	60	14	15	1	0	41	1	1	9	1	1803	10	1	6	715	134
4	0	0	60	60	14	15	1	0	42	9	1	5	1	2271	10	0	6	566	10
4	0	0	60	60	14	15	1	0	43	7	1	6	1	1231	140	0	6	559	12
4	0	0	60	60	14	15	1	0	44	7	0	-1	0	2162	10	1	-1	-1	-1
4	0	0	60	60	14	15	1	0	45	9	1	0	0	1999	10	1	6	607	10
4	0	0	60	60	14	15	1	0	46	3	1	1	0	2080	10	0	6	755	10
4	0	0	60	60	14	15	1	0	47	0	0	-1	1	2500	320	1	-1	-1	-1
4	0	0	60	60	14	15	1	0	48	5	0	-1	0	1876	11	1	-1	-1	-1
4	0	0	60	60	14	15	1	0	49	8	0	-1	0	2076	10	1	-1	-1	-1
4	0	0	60	60	14	15	1	0	50	4	0	-1	1	1693	10	1	-1	-1	-1
4	0	0	60	60	14	15	1	0	51	3	0	-1	-1	5000	10	0	-1	-1	-1
4	0	0	60	60	14	15	1	0	52	7	1	8	1	4712	10	0	0	1000	9
4	0	0	60	60	14	15	1	0	53	4	0	-1	1	2336	10	1	-1	-1	-1
4	0	0	60	60	14	15	1	0	54	7	0	-1	0	1782	10	1	-1	-1	-1
4	0	0	60	60	14	15	1	0	55	5	1	3	1	1306	265	0	6	946	10
4	0	0	60	60	14	15	1	0	56	1	0	-1	1	3090	10	1	-1	-1	-1
4	0	0	60	60	14	15	1	0	57	8	0	-1	0	1770	10	1	-1	-1	-1
4	0	0	60	60	14	15	1	0	58	4	1	9	1	1959	10	1	0	1000	10
4	0	0	60	60	14	15	1	0	59	0	1	9	1	1916	11	1	6	892	10
4	0	0	60	60	14	15	1	0	60	6	1	4	1	1539	323	0	0	1000	10
4	0	0	60	60	14	15	1	0	61	6	0	-1	0	2505	11	1	-1	-1	-1
4	0	0	60	60	14	15	1	0	62	6	1	3	1	2216	11	0	6	664	10
4	0	0	60	60	14	15	1	0	63	1	0	-1	1	1973	10	1	-1	-1	-1
4	0	0	60	60	14	15	1	0	64	8	0	-1	0	1641	10	1	-1	-1	-1
4	0	0	60	60	14	15	1	0	65	1	1	7	1	1357	11	1	0	1000	10
4	0	0	60	60	14	15	1	0	66	6	1	2	1	1592	10	0	6	568	10
4	0	0	60	60	14	15	1	0	67	9	0	-1	0	2028	11	1	-1	-1	-1
4	0	0	60	60	14	15	1	0	68	9	0	-1	0	3406	133	1	-1	-1	-1
4	0	0	60	60	14	15	1	0	69	2	0	-1	0	1947	10	0	-1	-1	-1
4	0	0	60	60	14	15	1	0	70	3	1	8	1	2224	10	1	6	784	11
4	0	0	60	60	14	15	1	0	71	4	0	-1	0	1985	10	0	-1	-1	-1
4	0	0	60	60	14	15	1	0	72	8	1	9	1	2079	101	0	6	959	10
4	0	0	60	60	14	15	1	0	73	-1	2	7	-1	5000	103	0	6	815	10
4	0	0	60	60	14	15	1	0	74	0	1	0	1	2429	103	1	6	765	133
4	0	0	60	60	14	15	1	0	75	0	0	-1	1	2368	10	1	-1	-1	-1
4	0	0	60	60	14	15	1	0	76	0	1	5	1	1813	10	1	6	933	10
4	0	0	60	60	14	15	1	0	77	1	0	-1	1	1808	10	1	-1	-1	-1
4	0	0	60	60	14	15	1	0	78	4	0	-1	1	2460	10	1	-1	-1	-1
4	0	0	60	60	14	15	1	0	79	7	0	-1	-1	5000	10	0	-1	-1	-1
4	0	0	60	60	14	15	1	0	80	2	1	10	1	1940	10	1	6	728	10
4	0	0	60	60	14	15	1	0	81	1	1	8	1	3178	417	1	6	538	10
4	0	0	60	60	14	15	1	0	82	7	0	-1	1	1983	10	0	-1	-1	-1
4	0	0	60	60	14	15	1	0	83	7	0	-1	0	2187	10	1	-1	-1	-1
4	0	0	60	60	14	15	1	0	84	8	1	6	1	1840	10	0	6	399	10
4	0	0	60	60	14	15	1	0	85	4	1	6	1	2602	10	1	6	970	10
4	0	0	60	60	14	15	1	0	86	9	1	0	0	1925	10	1	6	373	10
4	0	0	60	60	14	15	1	0	87	-1	2	3	-1	5000	10	0	6	620	10
4	0	0	60	60	14	15	1	0	88	4	1	7	2	2234	10	0	6	521	10
4	0	0	60	60	14	15	1	0	89	0	0	-1	1	3492	10	1	-1	-1	-1
4	0	0	60	60	14	15	1	0	90	2	1	4	1	3564	11	1	6	892	10
4	0	0	60	60	14	15	1	0	91	2	0	-1	1	2898	10	1	-1	-1	-1
4	0	0	60	60	14	15	1	0	92	0	0	-1	1	2306	10	1	-1	-1	-1
4	0	0	60	60	14	15	1	0	93	9	0	-1	0	1705	10	1	-1	-1	-1
4	0	0	60	60	14	15	1	0	94	1	1	6	1	1891	10	1	6	696	10
4	0	0	60	60	14	15	1	0	95	2	0	-1	1	3579	10	1	-1	-1	-1
4	0	0	60	60	14	15	1	0	96	2	1	4	1	3038	10	1	6	597	11
4	0	0	60	60	14	15	1	0	97	0	1	4	1	3775	10	1	6	735	10
4	0	0	60	60	14	15	1	0	98	6	0	-1	1	3308	319	0	-1	-1	-1
4	0	0	60	60	14	15	1	0	99	5	0	-1	1	2278	10	0	-1	-1	-1
4	0	0	60	60	14	15	1	0	100	5	1	1	1	2644	10	0	6	644	11
4	0	0	60	60	14	15	1	0	101	6	0	-1	1	1758	10	0	-1	-1	-1
4	0	0	60	60	14	15	1	0	102	3	0	-1	1	2075	10	1	-1	-1	-1
4	0	0	60	60	14	15	1	0	103	5	1	10	1	1973	10	0	0	1000	10
4	0	0	60	60	14	15	1	0	104	3	0	-1	1	2269	10	1	-1	-1	-1
4	0	0	60	60	14	15	1	0	105	5	0	-1	0	2118	10	1	-1	-1	-1
4	0	0	60	60	14	15	2	1	106	5	0	-1	1	1910	10	0	-1	-1	-1
4	0	0	60	60	14	15	2	1	107	4	0	4	1	1694	10	1	-1	-1	-1
4	0	0	60	60	14	15	2	1	108	9	0	-1	0	1679	315	1	-1	-1	-1
4	0	0	60	60	14	15	2	1	109	2	1	5	1	2288	10	1	6	671	11
4	0	0	60	60	14	15	2	1	110	0	1	8	1	2213	10	1	0	1000	10
4	0	0	60	60	14	15	2	1	111	6	0	-1	1	1616	10	0	-1	-1	-1
4	0	0	60	60	14	15	2	1	112	5	0	4	1	1911	10	0	-1	-1	-1
4	0	0	60	60	14	15	2	1	113	9	1	-1	1	3470	10	0	0	1000	10
4	0	0	60	60	14	15	2	1	114	9	1	-1	1	1959	323	0	6	758	10
4	0	0	60	60	14	15	2	1	115	-1	2	9	-1	5000	10	0	6	764	10
4	0	0	60	60	14	15	2	1	116	7	1	-1	1	1812	11	0	6	842	11
4	0	0	60	60	14	15	2	1	117	5	1	1	1	2896	10	0	6	677	10
4	0	0	60	60	14	15	2	1	118	2	0	-1	1	1829	10	1	-1	-1	-1
4	0	0	60	60	14	15	2	1	119	5	1	-1	1	2371	10	0	6	512	12
4	0	0	60	60	14	15	2	1	120	5	0	1	1	1589	10	0	-1	-1	-1
4	0	0	60	60	14	15	2	1	121	1	1	9	1	1923	10	1	6	505	10
4	0	0	60	60	14	15	2	1	122	7	0	4	0	1872	11	1	-1	-1	-1
4	0	0	60	60	14	15	2	1	123	2	0	7	0	3299	10	0	-1	-1	-1
4	0	0	60	60	14	15	2	1	124	0	0	8	1	2353	10	1	-1	-1	-1
4	0	0	60	60	14	15	2	1	125	-1	2	1	-1	5000	10	0	6	686	10
4	0	0	60	60	14	15	2	1	126	1	0	2	1	2011	10	1	-1	-1	-1
4	0	0	60	60	14	15	2	1	127	8	0	-1	0	2384	11	1	-1	-1	-1
4	0	0	60	60	14	15	2	1	128	3	1	7	1	1812	10	1	6	724	10
4	0	0	60	60	14	15	2	1	129	3	1	10	1	2459	10	1	0	1000	9
4	0	0	60	60	14	15	2	1	130	1	1	-1	1	2572	10	1	6	956	11
4	0	0	60	60	14	15	2	1	131	9	1	-1	1	1769	10	0	0	1000	10
4	0	0	60	60	14	15	2	1	132	4	1	8	1	1958	10	1	6	470	10
4	0	0	60	60	14	15	2	1	133	6	1	7	-1	5000	10	0	6	491	10
4	0	0	60	60	14	15	2	1	134	6	1	-1	1	1751	10	0	6	534	11
4	0	0	60	60	14	15	2	1	135	8	1	2	0	1620	10	1	6	804	11
4	0	0	60	60	14	15	2	1	136	6	0	-1	0	2471	11	1	-1	-1	-1
4	0	0	60	60	14	15	2	1	137	3	0	0	0	2674	10	0	-1	-1	-1
4	0	0	60	60	14	15	2	1	138	3	0	-1	2	2563	11	0	-1	-1	-1
4	0	0	60	60	14	15	2	1	139	2	1	3	1	4256	10	1	6	717	10
4	0	0	60	60	14	15	2	1	140	6	1	9	1	2902	74	0	6	966	10
4	0	0	60	60	14	15	2	1	141	9	1	3	1	2437	10	0	6	693	10
4	0	0	60	60	14	15	2	1	142	6	0	9	1	2439	10	0	-1	-1	-1
4	0	0	60	60	14	15	2	1	143	7	1	-1	0	2218	10	1	6	633	10
4	0	0	60	60	14	15	2	1	144	8	1	2	0	3380	10	1	6	612	10
4	0	0	60	60	14	15	2	1	145	8	1	-1	0	2475	10	1	6	464	10
4	0	0	60	60	14	15	2	1	146	2	0	5	0	2273	10	0	-1	-1	-1
4	0	0	60	60	14	15	2	1	147	4	0	8	2	2362	10	0	-1	-1	-1
4	0	0	60	60	14	15	2	1	148	7	0	7	1	3215	10	0	-1	-1	-1
4	0	0	60	60	14	15	2	1	149	0	0	-1	1	1494	10	1	-1	-1	-1
4	0	0	60	60	14	15	2	1	150	7	0	6	1	4426	10	0	-1	-1	-1
4	0	0	60	60	14	15	2	1	151	0	0	8	-1	5000	10	0	-1	-1	-1
4	0	0	60	60	14	15	2	1	152	1	1	-1	1	2088	10	1	6	392	10
4	0	0	60	60	14	15	2	1	153	9	0	-1	0	3976	324	1	-1	-1	-1
4	0	0	60	60	14	15	2	1	154	9	1	-1	-1	5000	10	0	0	1000	10
4	0	0	60	60	14	15	2	1	155	5	0	-1	0	3480	10	1	-1	-1	-1
4	0	0	60	60	14	15	2	1	156	0	1	-1	-1	5000	10	0	6	688	10
4	0	0	60	60	14	15	2	1	157	1	0	3	-1	5000	10	0	-1	-1	-1
4	0	0	60	60	14	15	2	1	158	1	0	-1	1	2408	10	1	-1	-1	-1
4	0	0	60	60	14	15	2	1	159	6	1	-1	1	2604	10	0	0	1000	10
4	0	0	60	60	14	15	2	1	160	8	0	3	0	2935	10	1	-1	-1	-1
4	0	0	60	60	14	15	2	1	161	5	1	-1	0	3029	10	1	6	597	10
4	0	0	60	60	14	15	2	1	162	8	0	-1	-1	5000	10	0	-1	-1	-1
4	0	0	60	60	14	15	2	1	163	5	1	6	1	2203	10	0	6	667	11
4	0	0	60	60	14	15	2	1	164	4	1	5	1	4278	10	1	6	486	10
4	0	0	60	60	14	15	2	1	165	9	0	0	0	1981	10	1	-1	-1	-1
4	0	0	60	60	14	15	2	1	166	8	0	-1	0	2739	10	1	-1	-1	-1
4	0	0	60	60	14	15	2	1	167	7	0	1	0	3001	10	1	-1	-1	-1
4	0	0	60	60	14	15	2	1	168	7	1	-1	0	1941	10	1	6	565	131
4	0	0	60	60	14	15	2	1	169	2	0	-1	1	2315	325	1	-1	-1	-1
4	0	0	60	60	14	15	2	1	170	3	1	10	1	2077	11	1	0	1000	10
4	0	0	60	60	14	15	2	1	171	6	0	0	0	3390	10	1	-1	-1	-1
4	0	0	60	60	14	15	2	1	172	7	1	-1	1	2058	10	0	6	746	11
4	0	0	60	60	14	15	2	1	173	4	1	-1	1	2171	10	1	6	555	10
4	0	0	60	60	14	15	2	1	174	9	0	-1	0	2376	10	1	-1	-1	-1
4	0	0	60	60	14	15	2	1	175	3	1	2	0	2605	10	0	6	429	11
4	0	0	60	60	14	15	2	1	176	4	0	-1	1	2295	10	1	-1	-1	-1
4	0	0	60	60	14	15	2	1	177	8	1	6	0	1881	10	1	6	720	11
4	0	0	60	60	14	15	2	1	178	8	0	4	0	2070	10	1	-1	-1	-1
4	0	0	60	60	14	15	2	1	179	4	0	5	1	1962	10	1	-1	-1	-1
4	0	0	60	60	14	15	2	1	180	7	1	-1	1	3215	11	0	0	1000	10
4	0	0	60	60	14	15	2	1	181	5	1	10	1	2005	10	0	6	610	11
4	0	0	60	60	14	15	2	1	182	2	1	-1	1	2721	10	1	6	737	10
4	0	0	60	60	14	15	2	1	183	-1	2	-1	-1	5000	11	0	6	553	10
4	0	0	60	60	14	15	2	1	184	0	1	-1	1	3023	10	1	6	614	10
4	0	0	60	60	14	15	2	1	185	-1	2	0	-1	5000	11	0	6	624	10
4	0	0	60	60	14	15	2	1	186	3	0	6	1	2383	10	1	-1	-1	-1
4	0	0	60	60	14	15	2	1	187	3	0	-1	1	1891	10	1	-1	-1	-1
4	0	0	60	60	14	15	2	1	188	-1	2	-1	-1	5000	10	0	6	524	10
4	0	0	60	60	14	15	2	1	189	6	0	10	1	2294	11	0	-1	-1	-1
4	0	0	60	60	14	15	2	1	190	1	0	9	1	2078	10	1	-1	-1	-1
4	0	0	60	60	14	15	2	1	191	7	0	3	0	2159	326	1	-1	-1	-1
4	0	0	60	60	14	15	2	1	192	0	1	0	1	2204	10	1	6	444	10
4	0	0	60	60	14	15	2	1	193	3	1	4	1	3719	10	1	6	503	10
4	0	0	60	60	14	15	2	1	194	2	0	-1	1	1910	10	1	-1	-1	-1
4	0	0	60	60	14	15	2	1	195	4	0	1	2	2332	10	0	-1	-1	-1
4	0	0	60	60	14	15	2	1	196	3	0	-1	1	2477	10	1	-1	-1	-1
4	0	0	60	60	14	15	2	1	197	5	0	-1	0	1733	10	1	-1	-1	-1
4	0	0	60	60	14	15	2	1	198	0	1	-1	1	2227	98	1	6	755	10
4	0	0	60	60	14	15	2	1	199	1	0	5	1	1950	10	1	-1	-1	-1
4	0	0	60	60	14	15	2	1	200	0	0	-1	1	1876	10	1	-1	-1	-1
4	0	0	60	60	14	15	2	1	201	1	1	2	1	4349	10	1	6	381	84
4	0	0	60	60	14	15	2	1	202	6	1	7	1	3029	392	0	6	626	11
4	0	0	60	60	14	15	2	1	203	9	0	-1	0	2285	11	1	-1	-1	-1
4	0	0	60	60	14	15	2	1	204	1	1	-1	0	2309	10	0	6	692	10
4	0	0	60	60	14	15	2	1	205	2	1	10	1	3471	11	1	6	540	11
4	0	0	60	60	14	15	2	1	206	4	1	-1	1	2732	11	1	6	496	10
4	0	0	60	60	14	15	2	1	207	0	0	-1	-1	5000	10	0	-1	-1	-1
4	0	0	60	60	14	15	2	1	208	4	1	6	1	1690	10	1	6	754	10
4	0	0	60	60	14	15	2	1	209	8	1	-1	1	2146	10	0	6	626	10
4	0	0	60	60	14	15	2	1	210	2	1	-1	1	2416	10	1	6	672	10
4	0	0	60	60	14	15	3	0	211	8	0	-1	0	1686	10	1	-1	-1	-1
4	0	0	60	60	14	15	3	0	212	6	1	6	1	1246	10	0	6	831	1252
4	0	0	60	60	14	15	3	0	213	1	0	-1	1	1328	10	1	-1	-1	-1
4	0	0	60	60	14	15	3	0	214	9	0	3	0	1711	10	1	-1	-1	-1
4	0	0	60	60	14	15	3	0	215	-1	2	7	-1	5000	10	0	6	910	10
4	0	0	60	60	14	15	3	0	216	8	1	-1	0	2162	10	1	6	732	10
4	0	0	60	60	14	15	3	0	217	9	1	0	0	3002	10	1	6	570	10
4	0	0	60	60	14	15	3	0	218	8	1	-1	-1	5000	10	0	6	533	10
4	0	0	60	60	14	15	3	0	219	0	1	-1	1	2617	10	1	6	912	10
4	0	0	60	60	14	15	3	0	220	6	0	3	1	1932	10	0	-1	-1	-1
4	0	0	60	60	14	15	3	0	221	7	1	-1	0	3415	10	1	6	673	10
4	0	0	60	60	14	15	3	0	222	5	1	9	1	1852	10	0	6	652	10
4	0	0	60	60	14	15	3	0	223	3	1	-1	1	3026	10	1	6	678	10
4	0	0	60	60	14	15	3	0	224	7	0	-1	0	2432	11	1	-1	-1	-1
4	0	0	60	60	14	15	3	0	225	5	0	5	2	3314	10	0	-1	-1	-1
4	0	0	60	60	14	15	3	0	226	2	1	0	1	2241	10	1	6	642	10
4	0	0	60	60	14	15	3	0	227	7	1	1	1	1564	10	0	6	560	10
4	0	0	60	60	14	15	3	0	228	0	0	7	1	1445	11	1	-1	-1	-1
4	0	0	60	60	14	15	3	0	229	3	0	10	1	2551	10	1	-1	-1	-1
4	0	0	60	60	14	15	3	0	230	9	1	7	0	2581	10	1	6	820	11
4	0	0	60	60	14	15	3	0	231	9	0	4	0	2194	323	1	-1	-1	-1
4	0	0	60	60	14	15	3	0	232	9	0	-1	0	2205	11	1	-1	-1	-1
4	0	0	60	60	14	15	3	0	233	2	0	3	1	3993	10	1	-1	-1	-1
4	0	0	60	60	14	15	3	0	234	7	0	6	0	1949	11	1	-1	-1	-1
4	0	0	60	60	14	15	3	0	235	9	0	-1	-1	5000	10	0	-1	-1	-1
4	0	0	60	60	14	15	3	0	236	3	0	-1	1	4825	358	1	-1	-1	-1
4	0	0	60	60	14	15	3	0	237	0	0	2	-1	5000	10	0	-1	-1	-1
4	0	0	60	60	14	15	3	0	238	6	1	2	1	3180	10	0	6	508	132
4	0	0	60	60	14	15	3	0	239	0	1	-1	1	2768	10	1	6	640	10
4	0	0	60	60	14	15	3	0	240	5	0	2	1	2053	10	0	-1	-1	-1
4	0	0	60	60	14	15	3	0	241	6	0	-1	1	1863	10	0	-1	-1	-1
4	0	0	60	60	14	15	3	0	242	9	1	9	0	3520	10	1	0	1000	10
4	0	0	60	60	14	15	3	0	243	8	0	-1	0	2119	10	1	-1	-1	-1
4	0	0	60	60	14	15	3	0	244	3	1	0	0	2256	10	0	6	678	10
4	0	0	60	60	14	15	3	0	245	7	1	1	1	1279	10	0	6	591	133
4	0	0	60	60	14	15	3	0	246	9	1	10	0	2188	10	1	6	960	10
4	0	0	60	60	14	15	3	0	247	2	0	9	1	3400	10	1	-1	-1	-1
4	0	0	60	60	14	15	3	0	248	2	1	-1	1	3667	10	1	6	707	10
4	0	0	60	60	14	15	3	0	249	7	0	0	1	2404	10	0	-1	-1	-1
4	0	0	60	60	14	15	3	0	250	4	0	-1	0	3847	10	0	-1	-1	-1
4	0	0	60	60	14	15	3	0	251	2	0	7	1	3570	318	1	-1	-1	-1
4	0	0	60	60	14	15	3	0	252	7	0	1	0	2102	10	1	-1	-1	-1
4	0	0	60	60	14	15	3	0	253	1	1	4	0	4613	11	0	0	1000	10
4	0	0	60	60	14	15	3	0	254	8	1	-1	1	2240	10	0	6	545	9
4	0	0	60	60	14	15	3	0	255	4	0	3	0	3669	10	0	-1	-1	-1
4	0	0	60	60	14	15	3	0	256	1	1	8	1	3947	10	1	6	955	10
4	0	0	60	60	14	15	3	0	257	3	0	-1	-1	5000	10	0	-1	-1	-1
4	0	0	60	60	14	15	3	0	258	3	1	-1	1	2396	11	1	6	700	10
4	0	0	60	60	14	15	3	0	259	1	0	-1	1	1722	362	1	-1	-1	-1
4	0	0	60	60	14	15	3	0	260	6	1	-1	0	3759	10	1	6	687	10
4	0	0	60	60	14	15	3	0	261	4	0	-1	0	2860	10	0	-1	-1	-1
4	0	0	60	60	14	15	3	0	262	1	0	10	1	2265	10	1	-1	-1	-1
4	0	0	60	60	14	15	3	0	263	5	0	-1	1	2498	10	0	-1	-1	-1
4	0	0	60	60	14	15	3	0	264	2	1	-1	1	2060	10	1	6	546	10
4	0	0	60	60	14	15	3	0	265	-1	2	5	-1	5000	10	0	6	579	137
4	0	0	60	60	14	15	3	0	266	5	1	-1	0	2193	10	1	0	1000	10
4	0	0	60	60	14	15	3	0	267	-1	2	-1	0	3050	10	0	6	397	10
4	0	0	60	60	14	15	3	0	268	4	0	8	0	2122	10	0	-1	-1	-1
4	0	0	60	60	14	15	3	0	269	7	0	9	0	2434	10	1	-1	-1	-1
4	0	0	60	60	14	15	3	0	270	0	1	5	1	1915	11	1	6	698	10
4	0	0	60	60	14	15	3	0	271	8	0	-1	1	1666	10	0	-1	-1	-1
4	0	0	60	60	14	15	3	0	272	6	1	6	0	4051	10	1	0	1000	10
4	0	0	60	60	14	15	3	0	273	3	0	-1	1	2533	10	1	-1	-1	-1
4	0	0	60	60	14	15	3	0	274	9	0	-1	0	3076	313	1	-1	-1	-1
4	0	0	60	60	14	15	3	0	275	5	0	1	1	3435	10	0	-1	-1	-1
4	0	0	60	60	14	15	3	0	276	6	0	8	0	2471	10	1	-1	-1	-1
4	0	0	60	60	14	15	3	0	277	-1	2	-1	-1	5000	10	0	6	679	10
4	0	0	60	60	14	15	3	0	278	8	0	-1	0	2102	10	1	-1	-1	-1
4	0	0	60	60	14	15	3	0	279	0	1	-1	1	2502	309	1	6	981	10
4	0	0	60	60	14	15	3	0	280	4	1	5	1	3614	262	1	6	549	11
4	0	0	60	60	14	15	3	0	281	5	0	-1	1	2693	10	0	-1	-1	-1
4	0	0	60	60	14	15	3	0	282	8	1	4	1	2224	10	0	0	1000	10
4	0	0	60	60	14	15	3	0	283	6	0	10	-1	5000	10	0	-1	-1	-1
4	0	0	60	60	14	15	3	0	284	1	1	5	1	2273	11	1	6	737	10
4	0	0	60	60	14	15	3	0	285	4	0	-1	-1	5000	10	0	-1	-1	-1
4	0	0	60	60	14	15	3	0	286	4	1	7	1	1350	11	1	6	485	10
4	0	0	60	60	14	15	3	0	287	-1	2	-1	-1	5000	10	0	6	499	10
4	0	0	60	60	14	15	3	0	288	2	0	-1	1	2605	333	1	-1	-1	-1
4	0	0	60	60	14	15	3	0	289	9	1	-1	1	3869	10	0	0	1000	10
4	0	0	60	60	14	15	3	0	290	0	0	2	-1	5000	10	0	-1	-1	-1
4	0	0	60	60	14	15	3	0	291	2	1	0	1	3166	10	1	6	481	11
4	0	0	60	60	14	15	3	0	292	5	1	-1	1	1782	10	0	6	566	10
4	0	0	60	60	14	15	3	0	293	1	0	-1	1	2226	10	1	-1	-1	-1
4	0	0	60	60	14	15	3	0	294	8	0	9	0	1885	10	1	-1	-1	-1
4	0	0	60	60	14	15	3	0	295	5	1	8	0	2451	10	1	6	629	10
4	0	0	60	60	14	15	3	0	296	4	1	10	1	1459	331	1	6	471	10
4	0	0	60	60	14	15	3	0	297	4	1	6	1	3929	10	1	6	380	11
4	0	0	60	60	14	15	3	0	298	4	1	4	1	2690	10	1	6	562	10
4	0	0	60	60	14	15	3	0	299	1	1	-1	1	2427	320	1	6	442	10
4	0	0	60	60	14	15	3	0	300	7	1	8	1	1596	10	0	6	381	10
4	0	0	60	60	14	15	3	0	301	6	0	-1	1	2240	10	0	-1	-1	-1
4	0	0	60	60	14	15	3	0	302	5	1	-1	0	1484	10	1	6	747	10
4	0	0	60	60	14	15	3	0	303	0	0	-1	1	2148	10	1	-1	-1	-1
4	0	0	60	60	14	15	3	0	304	0	1	6	1	1410	314	1	6	530	10
4	0	0	60	60	14	15	3	0	305	0	0	-1	1	1773	10	1	-1	-1	-1
4	0	0	60	60	14	15	3	0	306	7	1	3	0	1706	10	1	6	458	10
4	0	0	60	60	14	15	3	0	307	1	1	4	1	2595	10	1	6	489	10
4	0	0	60	60	14	15	3	0	308	1	0	-1	1	3653	10	1	-1	-1	-1
4	0	0	60	60	14	15	3	0	309	3	0	-1	0	3989	10	0	-1	-1	-1
4	0	0	60	60	14	15	3	0	310	3	1	1	1	2374	10	1	6	587	229
4	0	0	60	60	14	15	3	0	311	3	1	-1	1	2639	10	1	6	703	10
4	0	0	60	60	14	15	3	0	312	6	1	-1	1	3497	10	0	6	521	10
4	0	0	60	60	14	15	3	0	313	2	1	2	1	2977	10	1	6	529	10
4	0	0	60	60	14	15	3	0	314	2	0	-1	1	2397	10	1	-1	-1	-1
4	0	0	60	60	14	15	3	0	315	8	1	-1	0	3233	10	1	0	1000	10
4	0	0	60	60	14	15	4	1	316	-1	2	-1	-1	5000	11	0	6	751	11
4	0	0	60	60	14	15	4	1	317	5	0	5	1	3197	10	0	-1	-1	-1
4	0	0	60	60	14	15	4	1	318	9	0	-1	0	1776	10	1	-1	-1	-1
4	0	0	60	60	14	15	4	1	319	6	0	8	0	2659	10	1	-1	-1	-1
4	0	0	60	60	14	15	4	1	320	4	1	9	1	2103	10	1	6	967	10
4	0	0	60	60	14	15	4	1	321	9	1	-1	0	2343	10	1	6	775	10
4	0	0	60	60	14	15	4	1	322	5	1	6	1	3053	10	0	6	669	10
4	0	0	60	60	14	15	4	1	323	6	1	-1	0	2502	10	1	6	806	10
4	0	0	60	60	14	15	4	1	324	9	0	-1	0	2212	10	1	-1	-1	-1
4	0	0	60	60	14	15	4	1	325	8	0	4	0	2593	10	1	-1	-1	-1
4	0	0	60	60	14	15	4	1	326	0	1	-1	1	1821	10	1	6	849	11
4	0	0	60	60	14	15	4	1	327	3	1	5	0	2344	10	0	6	536	10
4	0	0	60	60	14	15	4	1	328	3	1	-1	0	2558	10	0	6	590	10
4	0	0	60	60	14	15	4	1	329	0	1	-1	1	2103	10	1	6	507	142
4	0	0	60	60	14	15	4	1	330	0	0	7	1	3947	11	1	-1	-1	-1
4	0	0	60	60	14	15	4	1	331	7	0	4	0	3181	10	1	-1	-1	-1
4	0	0	60	60	14	15	4	1	332	5	1	1	1	3013	10	0	0	1000	10
4	0	0	60	60	14	15	4	1	333	2	1	6	1	2464	10	1	6	400	10
4	0	0	60	60	14	15	4	1	334	4	0	1	0	2321	10	0	-1	-1	-1
4	0	0	60	60	14	15	4	1	335	4	1	2	1	3224	11	1	6	760	10
4	0	0	60	60	14	15	4	1	336	1	0	10	1	3190	10	1	-1	-1	-1
4	0	0	60	60	14	15	4	1	337	2	0	-1	1	2122	10	1	-1	-1	-1
4	0	0	60	60	14	15	4	1	338	6	0	4	0	2098	10	1	-1	-1	-1
4	0	0	60	60	14	15	4	1	339	7	0	9	0	2729	10	1	-1	-1	-1
4	0	0	60	60	14	15	4	1	340	7	1	-1	1	2278	10	0	6	624	11
4	0	0	60	60	14	15	4	1	341	1	0	-1	1	2985	10	1	-1	-1	-1
4	0	0	60	60	14	15	4	1	342	0	0	10	1	2336	10	1	-1	-1	-1
4	0	0	60	60	14	15	4	1	343	2	1	0	1	3814	10	1	6	982	10
4	0	0	60	60	14	15	4	1	344	-1	2	-1	-1	5000	10	0	6	529	133
4	0	0	60	60	14	15	4	1	345	0	1	7	1	1678	9	1	6	879	10
4	0	0	60	60	14	15	4	1	346	3	1	-1	1	3711	10	1	6	548	11
4	0	0	60	60	14	15	4	1	347	2	0	1	1	2127	10	1	-1	-1	-1
4	0	0	60	60	14	15	4	1	348	6	1	-1	1	2558	10	0	6	578	10
4	0	0	60	60	14	15	4	1	349	1	1	0	1	2347	318	1	0	1000	10
4	0	0	60	60	14	15	4	1	350	1	1	1	1	3120	10	1	6	544	11
4	0	0	60	60	14	15	4	1	351	-1	2	8	-1	5000	10	0	6	439	10
4	0	0	60	60	14	15	4	1	352	2	1	3	1	3893	10	1	6	725	10
4	0	0	60	60	14	15	4	1	353	2	0	-1	1	2621	10	1	-1	-1	-1
4	0	0	60	60	14	15	4	1	354	9	1	6	0	3431	11	1	0	1000	10
4	0	0	60	60	14	15	4	1	355	5	0	-1	0	4560	269	1	-1	-1	-1
4	0	0	60	60	14	15	4	1	356	-1	2	8	-1	5000	10	0	6	575	10
4	0	0	60	60	14	15	4	1	357	2	0	1	1	1549	10	1	-1	-1	-1
4	0	0	60	60	14	15	4	1	358	9	0	4	0	4900	10	1	-1	-1	-1
4	0	0	60	60	14	15	4	1	359	4	1	-1	0	4195	10	0	6	787	10
4	0	0	60	60	14	15	4	1	360	4	0	8	1	3055	10	1	-1	-1	-1
4	0	0	60	60	14	15	4	1	361	7	0	5	-1	5000	10	0	-1	-1	-1
4	0	0	60	60	14	15	4	1	362	9	1	-1	0	2019	10	1	6	723	138
4	0	0	60	60	14	15	4	1	363	6	1	-1	0	1782	10	1	6	838	10
4	0	0	60	60	14	15	4	1	364	5	1	-1	1	1537	10	0	6	610	10
4	0	0	60	60	14	15	4	1	365	9	1	-1	0	3768	10	1	6	712	10
4	0	0	60	60	14	15	4	1	366	8	0	-1	0	2006	10	1	-1	-1	-1
4	0	0	60	60	14	15	4	1	367	8	0	2	0	1781	10	1	-1	-1	-1
4	0	0	60	60	14	15	4	1	368	8	0	-1	0	2006	10	1	-1	-1	-1
4	0	0	60	60	14	15	4	1	369	3	1	-1	1	3113	10	1	6	745	11
4	0	0	60	60	14	15	4	1	370	0	1	4	1	4207	10	1	6	816	10
4	0	0	60	60	14	15	4	1	371	3	0	-1	1	2619	10	1	-1	-1	-1
4	0	0	60	60	14	15	4	1	372	0	1	-1	1	3782	10	1	6	806	10
4	0	0	60	60	14	15	4	1	373	7	0	2	0	2066	10	1	-1	-1	-1
4	0	0	60	60	14	15	4	1	374	8	1	7	1	1651	10	0	0	1000	10
4	0	0	60	60	14	15	4	1	375	6	1	2	-1	5000	10	0	6	724	10
4	0	0	60	60	14	15	4	1	376	0	0	-1	1	3197	10	1	-1	-1	-1
4	0	0	60	60	14	15	4	1	377	2	1	9	1	2272	10	1	6	804	10
4	0	0	60	60	14	15	4	1	378	4	0	-1	1	2060	10	1	-1	-1	-1
4	0	0	60	60	14	15	4	1	379	7	0	-1	0	1598	10	1	-1	-1	-1
4	0	0	60	60	14	15	4	1	380	-1	2	7	-1	5000	10	0	6	865	10
4	0	0	60	60	14	15	4	1	381	5	0	8	1	2016	324	0	-1	-1	-1
4	0	0	60	60	14	15	4	1	382	9	0	-1	0	1443	10	1	-1	-1	-1
4	0	0	60	60	14	15	4	1	383	1	0	-1	1	1795	10	1	-1	-1	-1
4	0	0	60	60	14	15	4	1	384	7	1	-1	0	2425	10	1	6	729	10
4	0	0	60	60	14	15	4	1	385	1	1	2	1	2652	10	1	6	620	11
4	0	0	60	60	14	15	4	1	386	4	0	-1	0	2982	10	0	-1	-1	-1
4	0	0	60	60	14	15	4	1	387	8	0	5	0	2435	324	1	-1	-1	-1
4	0	0	60	60	14	15	4	1	388	0	0	10	1	1632	10	1	-1	-1	-1
4	0	0	60	60	14	15	4	1	389	8	1	0	0	1586	10	1	6	546	10
4	0	0	60	60	14	15	4	1	390	4	1	-1	1	2806	10	1	6	710	10
4	0	0	60	60	14	15	4	1	391	8	1	3	1	1834	10	0	0	1000	11
4	0	0	60	60	14	15	4	1	392	4	1	-1	1	2116	10	1	6	692	11
4	0	0	60	60	14	15	4	1	393	7	1	-1	0	1763	10	1	6	738	133
4	0	0	60	60	14	15	4	1	394	1	0	-1	1	2048	310	1	-1	-1	-1
4	0	0	60	60	14	15	4	1	395	8	1	9	0	1442	10	1	6	625	133
4	0	0	60	60	14	15	4	1	396	6	1	10	1	1352	10	0	0	1000	10
4	0	0	60	60	14	15	4	1	397	6	0	-1	0	2102	10	1	-1	-1	-1
4	0	0	60	60	14	15	4	1	398	5	0	-1	1	2534	10	0	-1	-1	-1
4	0	0	60	60	14	15	4	1	399	2	0	6	0	1764	10	0	-1	-1	-1
4	0	0	60	60	14	15	4	1	400	1	0	7	1	2066	11	1	-1	-1	-1
4	0	0	60	60	14	15	4	1	401	7	1	6	0	1955	10	1	6	419	10
4	0	0	60	60	14	15	4	1	402	7	1	9	1	1416	10	0	6	744	10
4	0	0	60	60	14	15	4	1	403	5	0	0	0	1844	10	1	-1	-1	-1
4	0	0	60	60	14	15	4	1	404	3	1	-1	1	1479	10	1	6	477	10
4	0	0	60	60	14	15	4	1	405	8	1	10	0	1709	10	1	6	710	10
4	0	0	60	60	14	15	4	1	406	3	0	-1	1	2034	10	1	-1	-1	-1
4	0	0	60	60	14	15	4	1	407	1	1	-1	1	2788	10	1	6	532	10
4	0	0	60	60	14	15	4	1	408	3	0	-1	1	1288	10	1	-1	-1	-1
4	0	0	60	60	14	15	4	1	409	6	0	3	1	1816	321	0	-1	-1	-1
4	0	0	60	60	14	15	4	1	410	5	1	-1	1	3075	308	0	6	659	10
4	0	0	60	60	14	15	4	1	411	0	0	3	1	2907	10	1	-1	-1	-1
4	0	0	60	60	14	15	4	1	412	1	1	3	1	2043	10	1	6	747	10
4	0	0	60	60	14	15	4	1	413	3	0	-1	1	3501	10	1	-1	-1	-1
4	0	0	60	60	14	15	4	1	414	9	0	-1	0	2181	10	1	-1	-1	-1
4	0	0	60	60	14	15	4	1	415	6	0	5	1	4190	10	0	-1	-1	-1
4	0	0	60	60	14	15	4	1	416	2	1	-1	1	2045	10	1	6	973	11
4	0	0	60	60	14	15	4	1	417	5	1	-1	1	1508	10	0	6	735	10
4	0	0	60	60	14	15	4	1	418	9	1	0	0	3207	10	1	6	647	10
4	0	0	60	60	14	15	4	1	419	4	0	-1	1	2075	319	1	-1	-1	-1
4	0	0	60	60	14	15	4	1	420	3	0	-1	1	4027	10	1	-1	-1	-1
