# Supplementary material for: No Evidence for Threat-Induced Spatial Prioritization of Somatosensory Stimulation during Pain Control Using a Synchrony Judgment Paradigm
Source: PLoS One. 2016 Jun 7;11(6):e0156648. doi: 10.1371/journal.pone.0156648 (PMC4896434; doi:10.1371/journal.pone.0156648)
Supplement: S1 Dataset — This dataset includes pretest questionnaire data, posttest questionnaire data, and experimental (SJ3) data. (ZIP) [file pone.0156648.s001.zip › S1 Dataset/PP05.dat]

PP	CUE	CTRL	TAMP1	TAMP2	SAMP1	SAMP2	BLOCK	SLOC	TRIAL	SOA	TYPE	FB	Resp	RT	RTerr	Acc	CResp	CRT	CRE
5	1	-1	60	60	17	21	0	1	1	6	1	-1	-1	5000	10	0	-1	-1	-1
5	1	-1	60	60	17	21	0	1	2	0	0	-1	-1	5000	10	0	-1	-1	-1
5	1	-1	60	60	17	21	0	1	3	5	1	-1	0	1849	10	1	-1	-1	-1
5	1	-1	60	60	17	21	0	0	4	7	0	-1	0	1747	10	1	-1	-1	-1
5	1	-1	60	60	17	21	0	1	5	8	0	-1	0	1650	10	1	-1	-1	-1
5	1	-1	60	60	17	21	0	0	6	2	1	-1	0	1841	10	0	-1	-1	-1
5	1	-1	60	60	17	21	0	1	7	3	0	-1	0	1689	10	0	-1	-1	-1
5	1	-1	60	60	17	21	0	1	8	1	0	-1	1	1546	10	1	-1	-1	-1
5	1	-1	60	60	17	21	0	0	9	-1	2	-1	2	3111	10	0	-1	-1	-1
5	1	-1	60	60	17	21	0	1	10	4	0	-1	0	2511	297	0	-1	-1	-1
5	1	-1	60	60	17	21	0	0	11	9	0	-1	0	1598	11	1	-1	-1	-1
5	1	-1	60	60	17	21	0	0	12	5	1	-1	0	1730	10	1	-1	-1	-1
5	1	-1	60	60	17	21	0	1	13	7	0	-1	0	1505	10	1	-1	-1	-1
5	1	-1	60	60	17	21	0	1	14	4	1	-1	1	1672	10	1	-1	-1	-1
5	1	-1	60	60	17	21	0	0	15	0	1	-1	1	1401	10	1	-1	-1	-1
5	1	-1	60	60	17	21	0	0	16	2	0	-1	1	1477	10	1	-1	-1	-1
5	1	-1	60	60	17	21	0	1	17	1	1	-1	1	1614	10	1	-1	-1	-1
5	1	-1	60	60	17	21	0	1	18	9	0	-1	0	1264	10	1	-1	-1	-1
5	1	-1	60	60	17	21	0	1	19	3	0	-1	0	1875	10	0	-1	-1	-1
5	1	-1	60	60	17	21	0	1	20	8	0	-1	0	1103	10	1	-1	-1	-1
5	1	-1	60	60	17	21	0	1	21	6	1	-1	0	1262	11	1	-1	-1	-1
5	1	-1	60	60	17	21	0	1	22	-1	2	-1	2	4584	10	0	-1	-1	-1
5	1	0	60	60	17	21	1	1	1	2	0	-1	1	2237	10	1	-1	-1	-1
5	1	0	60	60	17	21	1	1	2	7	0	-1	1	1879	10	0	-1	-1	-1
5	1	0	60	60	17	21	1	1	3	8	0	-1	0	1264	10	1	-1	-1	-1
5	1	0	60	60	17	21	1	1	4	8	1	3	0	1665	316	1	6	465	10
5	1	0	60	60	17	21	1	1	5	6	0	-1	0	1618	10	1	-1	-1	-1
5	1	0	60	60	17	21	1	1	6	-1	2	10	2	3994	325	0	6	533	10
5	1	0	60	60	17	21	1	1	7	8	1	3	1	1534	10	0	6	702	10
5	1	0	60	60	17	21	1	1	8	8	1	6	1	1135	10	0	6	692	10
5	1	0	60	60	17	21	1	1	9	4	0	-1	0	1559	10	0	-1	-1	-1
5	1	0	60	60	17	21	1	1	10	0	1	4	1	1281	10	1	6	401	10
5	1	0	60	60	17	21	1	1	11	5	1	5	1	1400	10	0	6	577	10
5	1	0	60	60	17	21	1	1	12	5	1	8	1	1149	10	0	6	572	10
5	1	0	60	60	17	21	1	1	13	2	1	7	1	1490	10	1	6	354	10
5	1	0	60	60	17	21	1	1	14	0	1	2	1	1034	10	1	6	378	11
5	1	0	60	60	17	21	1	1	15	6	1	0	1	1429	10	0	6	372	10
5	1	0	60	60	17	21	1	1	16	0	0	-1	1	1455	10	1	-1	-1	-1
5	1	0	60	60	17	21	1	1	17	7	1	1	1	1350	10	0	0	1000	10
5	1	0	60	60	17	21	1	1	18	-1	2	9	2	3748	10	0	6	550	10
5	1	0	60	60	17	21	1	1	19	2	1	3	1	1638	10	1	6	742	11
5	1	0	60	60	17	21	1	1	20	6	0	-1	1	1513	10	0	-1	-1	-1
5	1	0	60	60	17	21	1	1	21	4	1	7	2	2111	299	0	6	544	10
5	1	0	60	60	17	21	1	1	22	8	0	-1	0	1296	10	1	-1	-1	-1
5	1	0	60	60	17	21	1	1	23	9	1	4	0	1248	10	1	6	384	132
5	1	0	60	60	17	21	1	1	24	9	0	-1	0	1106	10	1	-1	-1	-1
5	1	0	60	60	17	21	1	1	25	3	1	3	1	3050	101	1	6	857	10
5	1	0	60	60	17	21	1	1	26	7	0	-1	0	2219	11	1	-1	-1	-1
5	1	0	60	60	17	21	1	1	27	8	0	-1	0	1966	101	1	-1	-1	-1
5	1	0	60	60	17	21	1	1	28	9	0	-1	0	1332	10	1	-1	-1	-1
5	1	0	60	60	17	21	1	1	29	6	0	-1	0	1795	10	1	-1	-1	-1
5	1	0	60	60	17	21	1	1	30	3	0	-1	2	2473	10	0	-1	-1	-1
5	1	0	60	60	17	21	1	1	31	2	0	-1	1	1984	10	1	-1	-1	-1
5	1	0	60	60	17	21	1	1	32	5	0	-1	2	3293	10	0	-1	-1	-1
5	1	0	60	60	17	21	1	1	33	1	0	-1	1	1925	10	1	-1	-1	-1
5	1	0	60	60	17	21	1	1	34	7	0	-1	1	1916	304	0	-1	-1	-1
5	1	0	60	60	17	21	1	1	35	5	0	-1	1	2195	10	0	-1	-1	-1
5	1	0	60	60	17	21	1	1	36	8	1	4	1	1583	10	0	0	1000	10
5	1	0	60	60	17	21	1	1	37	6	0	-1	0	1988	10	1	-1	-1	-1
5	1	0	60	60	17	21	1	1	38	6	1	5	1	2152	10	0	6	760	10
5	1	0	60	60	17	21	1	1	39	1	0	-1	1	1750	10	1	-1	-1	-1
5	1	0	60	60	17	21	1	1	40	0	1	9	1	2276	10	1	0	1000	10
5	1	0	60	60	17	21	1	1	41	6	1	6	1	2220	10	0	6	860	10
5	1	0	60	60	17	21	1	1	42	9	1	0	0	2391	10	1	6	631	10
5	1	0	60	60	17	21	1	1	43	0	0	-1	1	2091	10	1	-1	-1	-1
5	1	0	60	60	17	21	1	1	44	0	0	-1	1	1147	10	1	-1	-1	-1
5	1	0	60	60	17	21	1	1	45	7	1	6	1	1473	10	0	6	849	10
5	1	0	60	60	17	21	1	1	46	6	1	8	1	2586	302	0	0	1000	10
5	1	0	60	60	17	21	1	1	47	1	1	5	1	1574	10	1	6	630	10
5	1	0	60	60	17	21	1	1	48	1	1	9	1	1419	10	1	6	443	10
5	1	0	60	60	17	21	1	1	49	0	0	-1	1	1522	10	1	-1	-1	-1
5	1	0	60	60	17	21	1	1	50	5	0	-1	0	1709	10	1	-1	-1	-1
5	1	0	60	60	17	21	1	1	51	1	0	-1	1	1308	10	1	-1	-1	-1
5	1	0	60	60	17	21	1	1	52	2	0	-1	1	1260	10	1	-1	-1	-1
5	1	0	60	60	17	21	1	1	53	2	1	7	1	1433	10	1	6	462	10
5	1	0	60	60	17	21	1	1	54	8	0	-1	0	1275	10	1	-1	-1	-1
5	1	0	60	60	17	21	1	1	55	3	1	0	1	1338	10	1	6	889	11
5	1	0	60	60	17	21	1	1	56	3	0	-1	1	1768	10	1	-1	-1	-1
5	1	0	60	60	17	21	1	1	57	6	1	2	0	1637	305	1	0	1000	10
5	1	0	60	60	17	21	1	1	58	6	0	-1	0	1527	10	1	-1	-1	-1
5	1	0	60	60	17	21	1	1	59	3	1	1	0	1502	10	0	6	462	10
5	1	0	60	60	17	21	1	1	60	1	0	-1	1	1749	10	1	-1	-1	-1
5	1	0	60	60	17	21	1	1	61	3	0	-1	1	1507	10	1	-1	-1	-1
5	1	0	60	60	17	21	1	1	62	3	1	9	1	2139	10	1	0	1000	10
5	1	0	60	60	17	21	1	1	63	8	1	5	-1	5000	10	0	0	1000	10
5	1	0	60	60	17	21	1	1	64	4	0	-1	1	2250	10	1	-1	-1	-1
5	1	0	60	60	17	21	1	1	65	1	1	10	1	1369	10	1	6	718	10
5	1	0	60	60	17	21	1	1	66	5	0	-1	0	1944	10	1	-1	-1	-1
5	1	0	60	60	17	21	1	1	67	3	0	-1	0	1614	10	0	-1	-1	-1
5	1	0	60	60	17	21	1	1	68	9	1	2	0	1633	10	1	6	448	10
5	1	0	60	60	17	21	1	1	69	9	0	-1	0	1936	346	1	-1	-1	-1
5	1	0	60	60	17	21	1	1	70	-1	2	0	2	4700	10	0	6	905	135
5	1	0	60	60	17	21	1	1	71	1	1	6	0	1795	10	0	0	1000	10
5	1	0	60	60	17	21	1	1	72	3	1	10	0	1547	10	0	6	927	10
5	1	0	60	60	17	21	1	1	73	7	0	-1	0	1554	10	1	-1	-1	-1
5	1	0	60	60	17	21	1	1	74	2	0	-1	0	1303	10	0	-1	-1	-1
5	1	0	60	60	17	21	1	1	75	5	1	7	0	1447	10	1	6	486	10
5	1	0	60	60	17	21	1	1	76	7	0	-1	0	1380	11	1	-1	-1	-1
5	1	0	60	60	17	21	1	1	77	9	0	-1	0	1534	10	1	-1	-1	-1
5	1	0	60	60	17	21	1	1	78	2	0	-1	0	2546	132	0	-1	-1	-1
5	1	0	60	60	17	21	1	1	79	4	1	3	1	1854	10	1	6	498	10
5	1	0	60	60	17	21	1	1	80	4	0	-1	0	1836	10	0	-1	-1	-1
5	1	0	60	60	17	21	1	1	81	4	1	5	1	1558	10	1	6	534	10
5	1	0	60	60	17	21	1	1	82	0	1	1	1	1676	306	1	6	908	10
5	1	0	60	60	17	21	1	1	83	7	1	10	0	1471	10	1	0	1000	10
5	1	0	60	60	17	21	1	1	84	3	0	-1	0	1713	11	0	-1	-1	-1
5	1	0	60	60	17	21	1	1	85	4	1	8	1	2064	10	1	6	512	10
5	1	0	60	60	17	21	1	1	86	1	1	0	1	2225	10	1	6	961	10
5	1	0	60	60	17	21	1	1	87	7	1	9	0	2156	10	1	6	603	10
5	1	0	60	60	17	21	1	1	88	8	0	-1	0	1625	10	1	-1	-1	-1
5	1	0	60	60	17	21	1	1	89	9	0	-1	0	1836	10	1	-1	-1	-1
5	1	0	60	60	17	21	1	1	90	4	0	-1	0	1590	10	0	-1	-1	-1
5	1	0	60	60	17	21	1	1	91	5	1	1	1	2282	10	0	6	410	10
5	1	0	60	60	17	21	1	1	92	-1	2	8	-1	5000	137	0	6	658	11
5	1	0	60	60	17	21	1	1	93	2	1	1	1	1536	10	1	0	1000	10
5	1	0	60	60	17	21	1	1	94	0	1	8	1	1574	10	1	0	1000	10
5	1	0	60	60	17	21	1	1	95	1	0	-1	0	1819	10	0	-1	-1	-1
5	1	0	60	60	17	21	1	1	96	9	1	7	1	1446	307	0	0	1000	10
5	1	0	60	60	17	21	1	1	97	9	1	4	1	1937	307	0	6	832	132
5	1	0	60	60	17	21	1	1	98	4	0	-1	1	1750	10	1	-1	-1	-1
5	1	0	60	60	17	21	1	1	99	2	1	6	1	1380	10	1	6	692	11
5	1	0	60	60	17	21	1	1	100	0	0	-1	1	2225	10	1	-1	-1	-1
5	1	0	60	60	17	21	1	1	101	-1	2	10	-1	5000	10	0	6	475	10
5	1	0	60	60	17	21	1	1	102	7	1	2	1	1307	344	0	6	741	10
5	1	0	60	60	17	21	1	1	103	4	1	2	1	1461	11	1	6	836	10
5	1	0	60	60	17	21	1	1	104	5	1	4	1	1669	11	0	0	1000	10
5	1	0	60	60	17	21	1	1	105	5	0	-1	0	2200	301	1	-1	-1	-1
5	1	0	60	60	17	21	2	0	106	-1	2	-1	-1	5000	11	0	0	1000	10
5	1	0	60	60	17	21	2	0	107	2	0	-1	1	1594	10	1	-1	-1	-1
5	1	0	60	60	17	21	2	0	108	3	1	-1	0	2126	10	0	6	766	10
5	1	0	60	60	17	21	2	0	109	2	1	1	0	1981	11	0	6	540	10
5	1	0	60	60	17	21	2	0	110	7	1	-1	0	1553	10	1	6	480	11
5	1	0	60	60	17	21	2	0	111	3	0	10	0	2368	101	0	-1	-1	-1
5	1	0	60	60	17	21	2	0	112	4	1	10	0	1938	10	0	6	902	10
5	1	0	60	60	17	21	2	0	113	-1	2	4	-1	5000	10	0	6	488	10
5	1	0	60	60	17	21	2	0	114	0	1	-1	1	1490	10	1	6	518	138
5	1	0	60	60	17	21	2	0	115	2	0	0	1	1615	315	1	-1	-1	-1
5	1	0	60	60	17	21	2	0	116	7	1	2	0	2392	10	1	6	721	132
5	1	0	60	60	17	21	2	0	117	6	0	10	0	2128	10	1	-1	-1	-1
5	1	0	60	60	17	21	2	0	118	1	0	9	0	2254	11	0	-1	-1	-1
5	1	0	60	60	17	21	2	0	119	5	1	5	0	1748	304	1	6	617	10
5	1	0	60	60	17	21	2	0	120	6	0	4	0	2712	312	1	-1	-1	-1
5	1	0	60	60	17	21	2	0	121	-1	2	-1	-1	5000	10	0	6	527	139
5	1	0	60	60	17	21	2	0	122	4	1	0	0	1517	314	0	6	749	10
5	1	0	60	60	17	21	2	0	123	2	0	5	0	3268	10	0	-1	-1	-1
5	1	0	60	60	17	21	2	0	124	0	1	0	1	2707	10	1	6	773	138
5	1	0	60	60	17	21	2	0	125	8	1	-1	0	1932	10	1	6	508	10
5	1	0	60	60	17	21	2	0	126	1	1	2	1	2211	10	1	0	1000	10
5	1	0	60	60	17	21	2	0	127	8	1	-1	0	2808	10	1	6	462	10
5	1	0	60	60	17	21	2	0	128	2	1	4	0	2796	262	0	6	496	10
5	1	0	60	60	17	21	2	0	129	1	1	-1	1	3772	10	1	6	628	11
5	1	0	60	60	17	21	2	0	130	8	0	6	0	1585	10	1	-1	-1	-1
5	1	0	60	60	17	21	2	0	131	4	0	-1	0	2363	10	0	-1	-1	-1
5	1	0	60	60	17	21	2	0	132	9	0	-1	0	2059	10	1	-1	-1	-1
5	1	0	60	60	17	21	2	0	133	8	0	-1	0	2604	10	1	-1	-1	-1
5	1	0	60	60	17	21	2	0	134	6	1	-1	0	2600	10	1	6	584	10
5	1	0	60	60	17	21	2	0	135	9	1	-1	0	2227	11	1	6	499	10
5	1	0	60	60	17	21	2	0	136	6	0	-1	1	2061	10	0	-1	-1	-1
5	1	0	60	60	17	21	2	0	137	5	1	-1	1	2692	10	0	0	1000	10
5	1	0	60	60	17	21	2	0	138	0	0	-1	1	1656	10	1	-1	-1	-1
5	1	0	60	60	17	21	2	0	139	6	1	-1	0	1641	10	1	0	1000	10
5	1	0	60	60	17	21	2	0	140	6	1	-1	0	2747	312	1	0	1000	10
5	1	0	60	60	17	21	2	0	141	1	1	3	1	1569	10	1	6	400	10
5	1	0	60	60	17	21	2	0	142	7	1	-1	1	2069	10	0	6	485	11
5	1	0	60	60	17	21	2	0	143	2	1	4	0	2241	10	0	6	678	10
5	1	0	60	60	17	21	2	0	144	0	1	-1	1	1329	10	1	0	1000	11
5	1	0	60	60	17	21	2	0	145	9	1	5	0	1599	136	1	6	815	10
5	1	0	60	60	17	21	2	0	146	3	1	3	1	2131	11	1	0	1000	10
5	1	0	60	60	17	21	2	0	147	3	0	8	1	2225	10	1	-1	-1	-1
5	1	0	60	60	17	21	2	0	148	2	1	-1	1	1884	10	1	0	1000	10
5	1	0	60	60	17	21	2	0	149	4	0	-1	1	2212	421	1	-1	-1	-1
5	1	0	60	60	17	21	2	0	150	4	0	8	2	2529	306	0	-1	-1	-1
5	1	0	60	60	17	21	2	0	151	8	1	1	0	1679	10	1	6	783	10
5	1	0	60	60	17	21	2	0	152	4	1	0	0	1920	10	0	6	832	10
5	1	0	60	60	17	21	2	0	153	7	0	8	0	1271	10	1	-1	-1	-1
5	1	0	60	60	17	21	2	0	154	0	0	-1	1	2456	10	1	-1	-1	-1
5	1	0	60	60	17	21	2	0	155	7	0	-1	1	1577	10	0	-1	-1	-1
5	1	0	60	60	17	21	2	0	156	5	0	-1	1	2238	11	0	-1	-1	-1
5	1	0	60	60	17	21	2	0	157	0	0	-1	1	1545	308	1	-1	-1	-1
5	1	0	60	60	17	21	2	0	158	6	1	10	0	1626	10	1	6	638	10
5	1	0	60	60	17	21	2	0	159	3	0	-1	0	2587	256	0	-1	-1	-1
5	1	0	60	60	17	21	2	0	160	-1	2	5	-1	5000	10	0	6	761	10
5	1	0	60	60	17	21	2	0	161	4	1	-1	0	1431	305	0	0	1000	10
5	1	0	60	60	17	21	2	0	162	7	0	3	0	1259	10	1	-1	-1	-1
5	1	0	60	60	17	21	2	0	163	3	1	-1	0	1683	10	0	6	819	135
5	1	0	60	60	17	21	2	0	164	0	1	9	0	1539	10	0	6	659	11
5	1	0	60	60	17	21	2	0	165	-1	2	-1	2	2924	10	0	6	537	10
5	1	0	60	60	17	21	2	0	166	1	1	-1	0	2229	10	0	6	875	10
5	1	0	60	60	17	21	2	0	167	8	1	7	0	1365	10	1	6	502	10
5	1	0	60	60	17	21	2	0	168	9	1	9	0	1586	11	1	6	499	11
5	1	0	60	60	17	21	2	0	169	5	0	-1	1	2151	10	0	-1	-1	-1
5	1	0	60	60	17	21	2	0	170	5	0	8	1	1981	10	0	-1	-1	-1
5	1	0	60	60	17	21	2	0	171	7	1	-1	0	2179	11	1	6	505	10
5	1	0	60	60	17	21	2	0	172	6	0	-1	0	1366	10	1	-1	-1	-1
5	1	0	60	60	17	21	2	0	173	3	0	1	1	1399	10	1	-1	-1	-1
5	1	0	60	60	17	21	2	0	174	5	0	-1	1	1504	9	0	-1	-1	-1
5	1	0	60	60	17	21	2	0	175	9	0	2	0	2222	325	1	-1	-1	-1
5	1	0	60	60	17	21	2	0	176	2	1	1	1	1746	10	1	6	962	11
5	1	0	60	60	17	21	2	0	177	1	0	1	1	1296	10	1	-1	-1	-1
5	1	0	60	60	17	21	2	0	178	2	0	-1	1	1617	288	1	-1	-1	-1
5	1	0	60	60	17	21	2	0	179	8	1	-1	0	1491	10	1	6	819	11
5	1	0	60	60	17	21	2	0	180	7	0	3	0	1451	10	1	-1	-1	-1
5	1	0	60	60	17	21	2	0	181	7	0	-1	0	1797	10	1	-1	-1	-1
5	1	0	60	60	17	21	2	0	182	5	0	-1	1	1314	10	0	-1	-1	-1
5	1	0	60	60	17	21	2	0	183	1	0	-1	1	1696	581	1	-1	-1	-1
5	1	0	60	60	17	21	2	0	184	5	1	4	0	1990	10	1	6	561	10
5	1	0	60	60	17	21	2	0	185	2	0	-1	0	1500	10	0	-1	-1	-1
5	1	0	60	60	17	21	2	0	186	9	0	9	0	1518	10	1	-1	-1	-1
5	1	0	60	60	17	21	2	0	187	0	0	7	1	1973	312	1	-1	-1	-1
5	1	0	60	60	17	21	2	0	188	3	0	0	0	1922	10	0	-1	-1	-1
5	1	0	60	60	17	21	2	0	189	6	0	-1	0	2001	302	1	-1	-1	-1
5	1	0	60	60	17	21	2	0	190	0	0	8	1	1701	10	1	-1	-1	-1
5	1	0	60	60	17	21	2	0	191	9	0	7	0	1429	10	1	-1	-1	-1
5	1	0	60	60	17	21	2	0	192	4	0	5	0	1424	10	0	-1	-1	-1
5	1	0	60	60	17	21	2	0	193	8	0	-1	0	1931	11	1	-1	-1	-1
5	1	0	60	60	17	21	2	0	194	8	0	-1	0	1346	10	1	-1	-1	-1
5	1	0	60	60	17	21	2	0	195	3	1	-1	1	1991	10	1	6	896	10
5	1	0	60	60	17	21	2	0	196	3	1	7	1	1652	10	1	0	1000	10
5	1	0	60	60	17	21	2	0	197	9	1	6	0	1413	10	1	6	661	10
5	1	0	60	60	17	21	2	0	198	1	1	6	1	1744	10	1	6	608	10
5	1	0	60	60	17	21	2	0	199	9	1	2	0	1588	10	1	0	1000	10
5	1	0	60	60	17	21	2	0	200	0	1	-1	1	1331	10	1	6	482	10
5	1	0	60	60	17	21	2	0	201	5	1	7	1	1873	11	0	6	481	10
5	1	0	60	60	17	21	2	0	202	4	1	6	1	1536	11	1	6	457	10
5	1	0	60	60	17	21	2	0	203	1	0	-1	1	1632	10	1	-1	-1	-1
5	1	0	60	60	17	21	2	0	204	9	0	9	0	1475	10	1	-1	-1	-1
5	1	0	60	60	17	21	2	0	205	5	1	-1	0	1531	11	1	6	699	10
5	1	0	60	60	17	21	2	0	206	1	0	3	1	1377	10	1	-1	-1	-1
5	1	0	60	60	17	21	2	0	207	8	0	6	0	2463	307	1	-1	-1	-1
5	1	0	60	60	17	21	2	0	208	4	0	2	0	2449	11	0	-1	-1	-1
5	1	0	60	60	17	21	2	0	209	7	1	10	0	2434	10	1	6	514	136
5	1	0	60	60	17	21	2	0	210	6	1	-1	1	2057	10	0	6	752	139
5	1	0	60	60	17	21	3	1	211	3	1	-1	1	1301	10	1	6	633	10
5	1	0	60	60	17	21	3	1	212	6	0	-1	1	1689	10	0	-1	-1	-1
5	1	0	60	60	17	21	3	1	213	9	0	-1	0	1306	10	1	-1	-1	-1
5	1	0	60	60	17	21	3	1	214	6	0	5	1	1593	10	0	-1	-1	-1
5	1	0	60	60	17	21	3	1	215	-1	2	-1	-1	5000	10	0	6	829	10
5	1	0	60	60	17	21	3	1	216	7	0	9	1	1500	10	0	-1	-1	-1
5	1	0	60	60	17	21	3	1	217	0	1	7	1	1811	10	1	6	787	11
5	1	0	60	60	17	21	3	1	218	5	1	3	0	1807	11	1	0	1000	10
5	1	0	60	60	17	21	3	1	219	2	0	-1	0	1546	10	0	-1	-1	-1
5	1	0	60	60	17	21	3	1	220	9	0	6	0	1406	10	1	-1	-1	-1
5	1	0	60	60	17	21	3	1	221	4	0	4	0	1980	10	0	-1	-1	-1
5	1	0	60	60	17	21	3	1	222	5	1	6	0	1744	10	1	6	448	10
5	1	0	60	60	17	21	3	1	223	8	0	1	0	2286	10	1	-1	-1	-1
5	1	0	60	60	17	21	3	1	224	1	1	10	1	1442	10	1	6	454	10
5	1	0	60	60	17	21	3	1	225	8	0	2	0	1453	309	1	-1	-1	-1
5	1	0	60	60	17	21	3	1	226	3	1	-1	1	2086	10	1	6	965	10
5	1	0	60	60	17	21	3	1	227	2	0	3	1	1495	10	1	-1	-1	-1
5	1	0	60	60	17	21	3	1	228	0	0	1	1	1391	9	1	-1	-1	-1
5	1	0	60	60	17	21	3	1	229	2	1	5	1	1563	10	1	6	779	11
5	1	0	60	60	17	21	3	1	230	9	0	-1	0	1729	10	1	-1	-1	-1
5	1	0	60	60	17	21	3	1	231	9	1	9	0	2047	10	1	6	895	10
5	1	0	60	60	17	21	3	1	232	9	1	-1	0	1905	10	1	6	481	131
5	1	0	60	60	17	21	3	1	233	4	0	0	1	1623	10	1	-1	-1	-1
5	1	0	60	60	17	21	3	1	234	2	1	-1	1	1483	11	1	6	603	10
5	1	0	60	60	17	21	3	1	235	3	0	0	1	2212	10	1	-1	-1	-1
5	1	0	60	60	17	21	3	1	236	4	1	-1	0	2602	10	0	6	415	10
5	1	0	60	60	17	21	3	1	237	5	1	-1	0	1803	10	1	6	811	10
5	1	0	60	60	17	21	3	1	238	6	1	-1	0	1638	10	1	6	694	10
5	1	0	60	60	17	21	3	1	239	8	1	-1	0	1576	10	1	6	552	132
5	1	0	60	60	17	21	3	1	240	4	0	-1	0	1869	10	0	-1	-1	-1
5	1	0	60	60	17	21	3	1	241	7	0	-1	0	1334	10	1	-1	-1	-1
5	1	0	60	60	17	21	3	1	242	5	1	-1	1	2107	10	0	0	1000	10
5	1	0	60	60	17	21	3	1	243	7	1	-1	1	1588	10	0	6	515	10
5	1	0	60	60	17	21	3	1	244	7	1	-1	0	1448	10	1	6	760	10
5	1	0	60	60	17	21	3	1	245	1	1	-1	1	1505	10	1	6	897	10
5	1	0	60	60	17	21	3	1	246	7	0	8	0	2057	10	1	-1	-1	-1
5	1	0	60	60	17	21	3	1	247	0	0	-1	1	1704	10	1	-1	-1	-1
5	1	0	60	60	17	21	3	1	248	3	1	8	1	1722	10	1	6	618	10
5	1	0	60	60	17	21	3	1	249	0	1	-1	1	1368	10	1	6	472	10
5	1	0	60	60	17	21	3	1	250	2	1	9	1	1526	11	1	6	549	10
5	1	0	60	60	17	21	3	1	251	1	0	8	0	2828	10	0	-1	-1	-1
5	1	0	60	60	17	21	3	1	252	0	1	1	1	1599	10	1	6	463	130
5	1	0	60	60	17	21	3	1	253	0	0	-1	1	1528	608	1	-1	-1	-1
5	1	0	60	60	17	21	3	1	254	0	1	-1	1	1364	10	1	6	602	10
5	1	0	60	60	17	21	3	1	255	5	0	9	1	1928	10	0	-1	-1	-1
5	1	0	60	60	17	21	3	1	256	3	0	8	1	1741	10	1	-1	-1	-1
5	1	0	60	60	17	21	3	1	257	8	1	6	0	1533	333	1	6	636	10
5	1	0	60	60	17	21	3	1	258	5	0	9	0	2195	10	1	-1	-1	-1
5	1	0	60	60	17	21	3	1	259	4	0	-1	0	1424	10	0	-1	-1	-1
5	1	0	60	60	17	21	3	1	260	4	1	-1	1	1786	10	1	6	746	10
5	1	0	60	60	17	21	3	1	261	1	0	-1	1	1653	10	1	-1	-1	-1
5	1	0	60	60	17	21	3	1	262	9	1	-1	0	2280	10	1	6	456	10
5	1	0	60	60	17	21	3	1	263	0	0	6	1	1521	11	1	-1	-1	-1
5	1	0	60	60	17	21	3	1	264	2	1	-1	1	1992	10	1	6	599	10
5	1	0	60	60	17	21	3	1	265	7	1	2	0	1580	10	1	6	540	10
5	1	0	60	60	17	21	3	1	266	5	0	-1	1	2091	10	0	-1	-1	-1
5	1	0	60	60	17	21	3	1	267	1	0	2	1	1673	102	1	-1	-1	-1
5	1	0	60	60	17	21	3	1	268	6	0	-1	0	1522	320	1	-1	-1	-1
5	1	0	60	60	17	21	3	1	269	1	1	4	1	1769	298	1	6	664	10
5	1	0	60	60	17	21	3	1	270	8	0	-1	0	1318	10	1	-1	-1	-1
5	1	0	60	60	17	21	3	1	271	8	0	-1	0	2242	10	1	-1	-1	-1
5	1	0	60	60	17	21	3	1	272	3	0	7	1	1967	10	1	-1	-1	-1
5	1	0	60	60	17	21	3	1	273	6	1	4	0	1904	10	1	6	884	10
5	1	0	60	60	17	21	3	1	274	8	1	-1	0	1532	10	1	6	492	10
5	1	0	60	60	17	21	3	1	275	2	0	5	1	1603	10	1	-1	-1	-1
5	1	0	60	60	17	21	3	1	276	0	0	-1	1	1321	10	1	-1	-1	-1
5	1	0	60	60	17	21	3	1	277	8	1	-1	1	2420	10	0	6	517	10
5	1	0	60	60	17	21	3	1	278	7	0	8	0	1480	299	1	-1	-1	-1
5	1	0	60	60	17	21	3	1	279	6	1	-1	1	1851	10	0	6	528	136
5	1	0	60	60	17	21	3	1	280	4	1	0	1	1865	10	1	6	457	10
5	1	0	60	60	17	21	3	1	281	7	1	0	0	1890	10	1	6	834	10
5	1	0	60	60	17	21	3	1	282	5	0	7	1	2650	10	0	-1	-1	-1
5	1	0	60	60	17	21	3	1	283	9	0	-1	0	1412	10	1	-1	-1	-1
5	1	0	60	60	17	21	3	1	284	6	0	-1	0	2016	10	1	-1	-1	-1
5	1	0	60	60	17	21	3	1	285	6	0	10	0	1423	302	1	-1	-1	-1
5	1	0	60	60	17	21	3	1	286	3	1	-1	0	1402	11	0	6	874	11
5	1	0	60	60	17	21	3	1	287	5	1	-1	0	1881	10	1	6	613	10
5	1	0	60	60	17	21	3	1	288	3	0	-1	1	1836	10	1	-1	-1	-1
5	1	0	60	60	17	21	3	1	289	4	1	1	1	2488	10	1	6	712	10
5	1	0	60	60	17	21	3	1	290	3	0	-1	0	1736	10	0	-1	-1	-1
5	1	0	60	60	17	21	3	1	291	1	0	10	1	2001	11	1	-1	-1	-1
5	1	0	60	60	17	21	3	1	292	7	0	2	0	1782	10	1	-1	-1	-1
5	1	0	60	60	17	21	3	1	293	1	1	2	1	2483	10	1	6	930	10
5	1	0	60	60	17	21	3	1	294	2	1	-1	1	2099	10	1	6	691	10
5	1	0	60	60	17	21	3	1	295	8	1	4	0	1618	10	1	6	498	10
5	1	0	60	60	17	21	3	1	296	5	0	3	0	1206	10	1	-1	-1	-1
5	1	0	60	60	17	21	3	1	297	-1	2	10	2	4631	10	0	6	857	10
5	1	0	60	60	17	21	3	1	298	1	0	-1	1	1298	10	1	-1	-1	-1
5	1	0	60	60	17	21	3	1	299	3	1	-1	1	2290	308	1	6	881	10
5	1	0	60	60	17	21	3	1	300	4	1	-1	1	2250	10	1	6	506	138
5	1	0	60	60	17	21	3	1	301	6	1	7	0	1939	10	1	6	419	10
5	1	0	60	60	17	21	3	1	302	-1	2	10	-1	5000	10	0	6	473	10
5	1	0	60	60	17	21	3	1	303	-1	2	0	-1	5000	10	0	6	819	11
5	1	0	60	60	17	21	3	1	304	7	1	3	0	1329	326	1	6	801	10
5	1	0	60	60	17	21	3	1	305	9	1	-1	0	1200	10	1	6	639	10
5	1	0	60	60	17	21	3	1	306	6	1	1	0	1539	10	1	6	755	11
5	1	0	60	60	17	21	3	1	307	9	1	4	0	1721	10	1	6	761	10
5	1	0	60	60	17	21	3	1	308	8	0	-1	0	1494	10	1	-1	-1	-1
5	1	0	60	60	17	21	3	1	309	1	1	5	1	1904	10	1	6	656	10
5	1	0	60	60	17	21	3	1	310	9	0	-1	0	2004	331	1	-1	-1	-1
5	1	0	60	60	17	21	3	1	311	2	0	3	1	1643	10	1	-1	-1	-1
5	1	0	60	60	17	21	3	1	312	2	0	6	1	1842	304	1	-1	-1	-1
5	1	0	60	60	17	21	3	1	313	4	0	7	1	1780	10	1	-1	-1	-1
5	1	0	60	60	17	21	3	1	314	-1	2	5	-1	5000	10	0	6	564	10
5	1	0	60	60	17	21	3	1	315	0	1	-1	1	1602	10	1	0	1000	10
5	1	0	60	60	17	21	4	0	316	1	1	-1	1	1352	10	1	0	1000	10
5	1	0	60	60	17	21	4	0	317	2	1	-1	1	1415	10	1	0	1000	10
5	1	0	60	60	17	21	4	0	318	6	0	-1	0	1227	10	1	-1	-1	-1
5	1	0	60	60	17	21	4	0	319	0	1	8	0	1754	10	0	6	466	11
5	1	0	60	60	17	21	4	0	320	7	0	-1	1	1670	11	0	-1	-1	-1
5	1	0	60	60	17	21	4	0	321	2	1	7	0	1376	10	0	6	448	10
5	1	0	60	60	17	21	4	0	322	6	0	9	0	1501	10	1	-1	-1	-1
5	1	0	60	60	17	21	4	0	323	-1	2	4	-1	5000	10	0	6	709	10
5	1	0	60	60	17	21	4	0	324	0	1	-1	1	1619	311	1	6	898	10
5	1	0	60	60	17	21	4	0	325	3	0	10	1	1793	10	1	-1	-1	-1
5	1	0	60	60	17	21	4	0	326	7	1	9	1	1389	10	0	6	429	10
5	1	0	60	60	17	21	4	0	327	6	1	5	0	2937	10	1	6	441	10
5	1	0	60	60	17	21	4	0	328	5	0	8	0	2807	10	1	-1	-1	-1
5	1	0	60	60	17	21	4	0	329	9	0	3	0	1771	10	1	-1	-1	-1
5	1	0	60	60	17	21	4	0	330	3	0	7	1	1621	10	1	-1	-1	-1
5	1	0	60	60	17	21	4	0	331	4	1	-1	1	1611	10	1	6	586	10
5	1	0	60	60	17	21	4	0	332	6	1	10	1	1450	10	0	6	430	10
5	1	0	60	60	17	21	4	0	333	3	0	3	0	1764	138	0	-1	-1	-1
5	1	0	60	60	17	21	4	0	334	-1	2	3	-1	5000	11	0	6	849	10
5	1	0	60	60	17	21	4	0	335	1	0	-1	1	1535	129	1	-1	-1	-1
5	1	0	60	60	17	21	4	0	336	1	0	4	1	1576	10	1	-1	-1	-1
5	1	0	60	60	17	21	4	0	337	3	0	-1	0	1515	10	0	-1	-1	-1
5	1	0	60	60	17	21	4	0	338	3	0	9	1	1481	10	1	-1	-1	-1
5	1	0	60	60	17	21	4	0	339	6	1	-1	0	1491	10	1	6	858	10
5	1	0	60	60	17	21	4	0	340	5	1	6	0	1455	321	1	6	659	10
5	1	0	60	60	17	21	4	0	341	3	1	-1	0	1500	10	0	6	700	10
5	1	0	60	60	17	21	4	0	342	1	0	-1	1	1524	312	1	-1	-1	-1
5	1	0	60	60	17	21	4	0	343	7	0	-1	0	1719	10	1	-1	-1	-1
5	1	0	60	60	17	21	4	0	344	0	1	-1	1	1562	10	1	6	762	10
5	1	0	60	60	17	21	4	0	345	4	1	-1	1	2352	10	1	6	735	10
5	1	0	60	60	17	21	4	0	346	8	0	-1	0	2006	305	1	-1	-1	-1
5	1	0	60	60	17	21	4	0	347	2	1	-1	1	1369	10	1	6	425	10
5	1	0	60	60	17	21	4	0	348	4	0	-1	0	1986	10	0	-1	-1	-1
5	1	0	60	60	17	21	4	0	349	7	1	-1	0	1786	10	1	6	730	10
5	1	0	60	60	17	21	4	0	350	0	0	-1	1	1270	10	1	-1	-1	-1
5	1	0	60	60	17	21	4	0	351	9	0	2	0	1543	10	1	-1	-1	-1
5	1	0	60	60	17	21	4	0	352	8	1	-1	0	1582	316	1	6	589	11
5	1	0	60	60	17	21	4	0	353	0	0	7	0	1649	10	0	-1	-1	-1
5	1	0	60	60	17	21	4	0	354	9	0	-1	0	1268	10	1	-1	-1	-1
5	1	0	60	60	17	21	4	0	355	1	1	5	1	1781	10	1	6	757	264
5	1	0	60	60	17	21	4	0	356	9	1	5	0	2209	10	1	6	609	10
5	1	0	60	60	17	21	4	0	357	7	1	2	0	1302	10	1	6	429	10
5	1	0	60	60	17	21	4	0	358	2	0	-1	1	940	11	1	-1	-1	-1
5	1	0	60	60	17	21	4	0	359	5	0	-1	1	283	10	0	-1	-1	-1
5	1	0	60	60	17	21	4	0	360	5	0	1	1	756	10	0	-1	-1	-1
5	1	0	60	60	17	21	4	0	361	-1	2	4	-1	5000	10	0	6	825	11
5	1	0	60	60	17	21	4	0	362	0	1	1	1	1180	10	1	6	695	10
5	1	0	60	60	17	21	4	0	363	5	0	7	0	1468	10	1	-1	-1	-1
5	1	0	60	60	17	21	4	0	364	8	1	-1	0	1972	10	1	6	517	10
5	1	0	60	60	17	21	4	0	365	2	1	-1	1	1655	10	1	6	761	10
5	1	0	60	60	17	21	4	0	366	9	1	-1	0	1323	10	1	6	795	10
5	1	0	60	60	17	21	4	0	367	8	0	-1	1	3770	10	0	-1	-1	-1
5	1	0	60	60	17	21	4	0	368	3	1	3	0	2070	10	0	0	1000	10
5	1	0	60	60	17	21	4	0	369	7	1	-1	0	2183	305	1	0	1000	10
5	1	0	60	60	17	21	4	0	370	2	0	8	0	1406	10	0	-1	-1	-1
5	1	0	60	60	17	21	4	0	371	2	0	-1	0	1168	10	0	-1	-1	-1
5	1	0	60	60	17	21	4	0	372	4	0	9	1	1796	77	1	-1	-1	-1
5	1	0	60	60	17	21	4	0	373	6	0	-1	0	1975	10	1	-1	-1	-1
5	1	0	60	60	17	21	4	0	374	-1	2	0	-1	5000	10	0	0	1000	10
5	1	0	60	60	17	21	4	0	375	9	0	-1	0	1620	10	1	-1	-1	-1
5	1	0	60	60	17	21	4	0	376	0	0	-1	1	1237	300	1	-1	-1	-1
5	1	0	60	60	17	21	4	0	377	7	0	6	0	1802	10	1	-1	-1	-1
5	1	0	60	60	17	21	4	0	378	4	0	3	1	2134	11	1	-1	-1	-1
5	1	0	60	60	17	21	4	0	379	5	0	-1	1	1557	10	0	-1	-1	-1
5	1	0	60	60	17	21	4	0	380	7	0	10	0	1247	10	1	-1	-1	-1
5	1	0	60	60	17	21	4	0	381	8	1	-1	0	1831	10	1	6	759	10
5	1	0	60	60	17	21	4	0	382	7	1	-1	0	1260	10	1	6	769	11
5	1	0	60	60	17	21	4	0	383	5	1	4	0	2595	10	1	6	947	10
5	1	0	60	60	17	21	4	0	384	9	1	-1	0	1242	10	1	6	895	10
5	1	0	60	60	17	21	4	0	385	8	1	8	0	1585	299	1	6	897	10
5	1	0	60	60	17	21	4	0	386	9	0	6	0	1222	10	1	-1	-1	-1
5	1	0	60	60	17	21	4	0	387	1	1	1	1	1305	10	1	6	889	10
5	1	0	60	60	17	21	4	0	388	1	0	-1	0	1544	10	0	-1	-1	-1
5	1	0	60	60	17	21	4	0	389	6	0	-1	1	1532	10	0	-1	-1	-1
5	1	0	60	60	17	21	4	0	390	7	0	9	0	1540	10	1	-1	-1	-1
5	1	0	60	60	17	21	4	0	391	0	0	-1	1	1132	10	1	-1	-1	-1
5	1	0	60	60	17	21	4	0	392	3	1	-1	1	1762	10	1	0	1000	10
5	1	0	60	60	17	21	4	0	393	4	0	-1	1	2975	134	1	-1	-1	-1
5	1	0	60	60	17	21	4	0	394	8	1	8	0	1852	10	1	6	700	10
5	1	0	60	60	17	21	4	0	395	4	0	-1	0	1653	10	0	-1	-1	-1
5	1	0	60	60	17	21	4	0	396	8	0	10	0	1680	10	1	-1	-1	-1
5	1	0	60	60	17	21	4	0	397	3	1	4	0	2035	10	0	6	723	10
5	1	0	60	60	17	21	4	0	398	5	1	5	0	1648	10	1	6	613	10
5	1	0	60	60	17	21	4	0	399	4	1	-1	1	1862	10	1	6	678	10
5	1	0	60	60	17	21	4	0	400	-1	2	0	-1	5000	10	0	6	880	11
5	1	0	60	60	17	21	4	0	401	0	1	5	1	1694	10	1	6	766	10
5	1	0	60	60	17	21	4	0	402	4	1	2	0	1822	10	0	6	734	10
5	1	0	60	60	17	21	4	0	403	8	0	-1	0	1785	10	1	-1	-1	-1
5	1	0	60	60	17	21	4	0	404	5	1	-1	1	2085	10	0	6	533	10
5	1	0	60	60	17	21	4	0	405	6	1	-1	1	1637	10	0	6	581	10
5	1	0	60	60	17	21	4	0	406	9	1	6	0	2151	10	1	6	615	10
5	1	0	60	60	17	21	4	0	407	2	0	2	0	2325	10	0	-1	-1	-1
5	1	0	60	60	17	21	4	0	408	1	1	0	1	1815	10	1	6	908	10
5	1	0	60	60	17	21	4	0	409	6	1	0	0	1508	10	1	6	823	10
5	1	0	60	60	17	21	4	0	410	2	1	-1	0	2222	10	0	0	1000	10
5	1	0	60	60	17	21	4	0	411	6	0	1	0	1560	11	1	-1	-1	-1
5	1	0	60	60	17	21	4	0	412	2	0	6	0	2014	10	0	-1	-1	-1
5	1	0	60	60	17	21	4	0	413	3	1	-1	1	1496	10	1	6	481	10
5	1	0	60	60	17	21	4	0	414	8	0	2	0	1161	10	1	-1	-1	-1
5	1	0	60	60	17	21	4	0	415	5	1	-1	0	1359	11	1	6	719	10
5	1	0	60	60	17	21	4	0	416	1	0	7	1	1357	10	1	-1	-1	-1
5	1	0	60	60	17	21	4	0	417	4	1	0	1	1918	10	1	6	538	10
5	1	0	60	60	17	21	4	0	418	1	1	1	1	2913	11	1	0	1000	10
5	1	0	60	60	17	21	4	0	419	9	1	10	0	1401	10	1	6	656	10
5	1	0	60	60	17	21	4	0	420	0	0	-1	1	1544	10	1	-1	-1	-1
