# Supplementary material for: No Evidence for Threat-Induced Spatial Prioritization of Somatosensory Stimulation during Pain Control Using a Synchrony Judgment Paradigm
Source: PLoS One. 2016 Jun 7;11(6):e0156648. doi: 10.1371/journal.pone.0156648 (PMC4896434; doi:10.1371/journal.pone.0156648)
Supplement: S1 Dataset — This dataset includes pretest questionnaire data, posttest questionnaire data, and experimental (SJ3) data. (ZIP) [file pone.0156648.s001.zip › S1 Dataset/PP06.dat]

PP	CUE	CTRL	TAMP1	TAMP2	SAMP1	SAMP2	BLOCK	SLOC	TRIAL	SOA	TYPE	FB	Resp	RT	RTerr	Acc	CResp	CRT	CRE
6	0	-1	60	60	25	24	0	0	1	6	1	-1	0	2217	10	1	-1	-1	-1
6	0	-1	60	60	25	24	0	1	2	2	0	-1	0	2069	10	0	-1	-1	-1
6	0	-1	60	60	25	24	0	1	3	5	0	-1	2	2119	10	0	-1	-1	-1
6	0	-1	60	60	25	24	0	1	4	0	0	-1	1	1828	10	1	-1	-1	-1
6	0	-1	60	60	25	24	0	0	5	8	0	-1	0	1797	10	1	-1	-1	-1
6	0	-1	60	60	25	24	0	0	6	-1	2	-1	2	4174	10	0	-1	-1	-1
6	0	-1	60	60	25	24	0	0	7	7	0	-1	0	1387	10	1	-1	-1	-1
6	0	-1	60	60	25	24	0	1	8	9	1	-1	0	1431	10	1	-1	-1	-1
6	0	-1	60	60	25	24	0	0	9	4	1	-1	2	3448	10	0	-1	-1	-1
6	0	-1	60	60	25	24	0	1	10	3	0	-1	0	2332	10	0	-1	-1	-1
6	0	-1	60	60	25	24	0	0	11	1	1	-1	0	2546	10	0	-1	-1	-1
6	0	-1	60	60	25	24	0	1	12	9	1	-1	0	1488	10	1	-1	-1	-1
6	0	-1	60	60	25	24	0	1	13	3	0	-1	1	2296	10	1	-1	-1	-1
6	0	-1	60	60	25	24	0	0	14	5	0	-1	1	1713	10	0	-1	-1	-1
6	0	-1	60	60	25	24	0	1	15	0	0	-1	1	1552	11	1	-1	-1	-1
6	0	-1	60	60	25	24	0	0	16	6	1	-1	0	1846	10	1	-1	-1	-1
6	0	-1	60	60	25	24	0	0	17	1	0	-1	0	2384	10	0	-1	-1	-1
6	0	-1	60	60	25	24	0	1	18	8	1	-1	0	1157	10	1	-1	-1	-1
6	0	-1	60	60	25	24	0	0	19	-1	2	-1	2	4174	305	0	-1	-1	-1
6	0	-1	60	60	25	24	0	0	20	2	1	-1	0	2010	10	0	-1	-1	-1
6	0	-1	60	60	25	24	0	1	21	7	1	-1	2	1918	10	0	-1	-1	-1
6	0	-1	60	60	25	24	0	0	22	4	1	-1	1	1809	10	1	-1	-1	-1
6	0	1	60	60	25	24	1	0	1	0	0	-1	0	1569	10	0	-1	-1	-1
6	0	1	60	60	25	24	1	0	2	5	1	6	0	1494	10	1	0	1000	10
6	0	1	60	60	25	24	1	0	3	6	1	2	2	2235	252	0	6	590	11
6	0	1	60	60	25	24	1	0	4	-1	2	10	0	3495	319	0	6	328	10
6	0	1	60	60	25	24	1	0	5	3	1	5	0	2110	10	0	6	990	11
6	0	1	60	60	25	24	1	0	6	8	0	-1	1	1575	10	0	-1	-1	-1
6	0	1	60	60	25	24	1	0	7	4	1	2	1	1955	10	1	6	307	10
6	0	1	60	60	25	24	1	0	8	4	0	-1	2	1905	10	0	-1	-1	-1
6	0	1	60	60	25	24	1	0	9	8	1	8	0	2176	10	1	6	320	134
6	0	1	60	60	25	24	1	0	10	0	0	-1	1	1884	10	1	-1	-1	-1
6	0	1	60	60	25	24	1	0	11	5	0	-1	1	2053	10	0	-1	-1	-1
6	0	1	60	60	25	24	1	0	12	5	0	-1	0	1719	10	1	-1	-1	-1
6	0	1	60	60	25	24	1	0	13	0	1	2	0	1670	10	0	6	485	11
6	0	1	60	60	25	24	1	0	14	8	0	-1	0	1359	10	1	-1	-1	-1
6	0	1	60	60	25	24	1	0	15	9	0	-1	0	1492	10	1	-1	-1	-1
6	0	1	60	60	25	24	1	0	16	0	0	-1	1	1420	10	1	-1	-1	-1
6	0	1	60	60	25	24	1	0	17	3	1	5	1	1511	10	1	6	327	10
6	0	1	60	60	25	24	1	0	18	7	1	4	1	1864	10	0	0	1000	10
6	0	1	60	60	25	24	1	0	19	2	0	-1	2	1928	10	0	-1	-1	-1
6	0	1	60	60	25	24	1	0	20	-1	2	8	0	445	10	0	6	542	133
6	0	1	60	60	25	24	1	0	21	1	0	-1	1	2009	10	1	-1	-1	-1
6	0	1	60	60	25	24	1	0	22	-1	2	6	-1	5000	10	0	6	739	10
6	0	1	60	60	25	24	1	0	23	1	1	2	0	2296	10	0	6	444	103
6	0	1	60	60	25	24	1	0	24	1	0	-1	1	1924	10	1	-1	-1	-1
6	0	1	60	60	25	24	1	0	25	1	0	-1	0	1691	11	0	-1	-1	-1
6	0	1	60	60	25	24	1	0	26	9	0	-1	0	1467	10	1	-1	-1	-1
6	0	1	60	60	25	24	1	0	27	9	1	7	0	1748	10	1	6	308	10
6	0	1	60	60	25	24	1	0	28	2	0	-1	1	1602	10	1	-1	-1	-1
6	0	1	60	60	25	24	1	0	29	7	0	-1	0	1334	10	1	-1	-1	-1
6	0	1	60	60	25	24	1	0	30	9	0	-1	0	1605	10	1	-1	-1	-1
6	0	1	60	60	25	24	1	0	31	3	0	-1	2	1736	10	0	-1	-1	-1
6	0	1	60	60	25	24	1	0	32	8	1	7	0	1765	11	1	6	518	10
6	0	1	60	60	25	24	1	0	33	1	0	-1	1	1108	10	1	-1	-1	-1
6	0	1	60	60	25	24	1	0	34	7	1	10	1	1496	10	0	6	475	11
6	0	1	60	60	25	24	1	0	35	0	0	-1	1	1124	10	1	-1	-1	-1
6	0	1	60	60	25	24	1	0	36	6	1	6	0	1594	11	1	6	570	10
6	0	1	60	60	25	24	1	0	37	6	0	-1	2	2730	10	0	-1	-1	-1
6	0	1	60	60	25	24	1	0	38	2	1	5	0	1663	10	0	6	565	10
6	0	1	60	60	25	24	1	0	39	5	0	-1	0	1506	10	1	-1	-1	-1
6	0	1	60	60	25	24	1	0	40	4	1	1	0	1262	10	0	6	605	11
6	0	1	60	60	25	24	1	0	41	9	0	-1	0	2207	10	1	-1	-1	-1
6	0	1	60	60	25	24	1	0	42	-1	2	1	-1	5000	10	0	6	586	10
6	0	1	60	60	25	24	1	0	43	4	1	7	0	1394	10	0	6	804	10
6	0	1	60	60	25	24	1	0	44	9	1	9	0	2080	10	1	6	816	10
6	0	1	60	60	25	24	1	0	45	7	1	1	0	1552	10	1	6	448	10
6	0	1	60	60	25	24	1	0	46	6	0	-1	2	1750	10	0	-1	-1	-1
6	0	1	60	60	25	24	1	0	47	9	1	10	0	1315	10	1	6	547	10
6	0	1	60	60	25	24	1	0	48	4	0	-1	2	1857	10	0	-1	-1	-1
6	0	1	60	60	25	24	1	0	49	5	1	1	2	2061	295	0	6	364	10
6	0	1	60	60	25	24	1	0	50	1	0	-1	0	2429	10	0	-1	-1	-1
6	0	1	60	60	25	24	1	0	51	2	0	-1	2	1600	10	0	-1	-1	-1
6	0	1	60	60	25	24	1	0	52	7	1	0	1	1844	10	0	6	484	10
6	0	1	60	60	25	24	1	0	53	3	1	5	2	2294	10	0	6	526	10
6	0	1	60	60	25	24	1	0	54	9	1	6	0	1782	10	1	6	710	11
6	0	1	60	60	25	24	1	0	55	6	0	-1	0	2465	10	1	-1	-1	-1
6	0	1	60	60	25	24	1	0	56	1	1	9	0	1828	10	0	6	548	10
6	0	1	60	60	25	24	1	0	57	0	1	4	0	1263	10	0	6	414	11
6	0	1	60	60	25	24	1	0	58	3	1	7	2	2022	10	0	6	576	10
6	0	1	60	60	25	24	1	0	59	4	0	-1	2	1539	10	0	-1	-1	-1
6	0	1	60	60	25	24	1	0	60	8	1	4	0	1631	11	1	6	569	11
6	0	1	60	60	25	24	1	0	61	7	1	2	0	1675	10	1	6	859	11
6	0	1	60	60	25	24	1	0	62	5	0	-1	2	1484	10	0	-1	-1	-1
6	0	1	60	60	25	24	1	0	63	7	0	-1	0	1445	10	1	-1	-1	-1
6	0	1	60	60	25	24	1	0	64	7	0	-1	0	1423	10	1	-1	-1	-1
6	0	1	60	60	25	24	1	0	65	6	0	-1	2	1850	10	0	-1	-1	-1
6	0	1	60	60	25	24	1	0	66	5	1	3	2	1892	324	0	6	499	10
6	0	1	60	60	25	24	1	0	67	8	1	0	0	1644	302	1	6	683	10
6	0	1	60	60	25	24	1	0	68	3	0	-1	2	4128	10	0	-1	-1	-1
6	0	1	60	60	25	24	1	0	69	4	0	-1	0	1420	10	0	-1	-1	-1
6	0	1	60	60	25	24	1	0	70	3	1	8	2	1988	10	0	6	631	10
6	0	1	60	60	25	24	1	0	71	7	0	-1	1	1595	10	0	-1	-1	-1
6	0	1	60	60	25	24	1	0	72	9	1	9	0	1247	10	1	6	591	10
6	0	1	60	60	25	24	1	0	73	1	1	4	1	1355	10	1	6	593	10
6	0	1	60	60	25	24	1	0	74	6	1	3	0	1246	10	1	6	430	11
6	0	1	60	60	25	24	1	0	75	0	1	10	1	1258	10	1	6	384	10
6	0	1	60	60	25	24	1	0	76	4	0	-1	0	1378	10	0	-1	-1	-1
6	0	1	60	60	25	24	1	0	77	6	1	1	0	1566	10	1	6	798	10
6	0	1	60	60	25	24	1	0	78	0	0	-1	1	1588	10	1	-1	-1	-1
6	0	1	60	60	25	24	1	0	79	3	0	-1	2	2168	10	0	-1	-1	-1
6	0	1	60	60	25	24	1	0	80	2	1	6	1	2229	10	1	6	405	11
6	0	1	60	60	25	24	1	0	81	0	1	3	1	2127	10	1	6	559	10
6	0	1	60	60	25	24	1	0	82	2	1	8	0	2542	10	0	6	494	10
6	0	1	60	60	25	24	1	0	83	7	0	-1	0	1468	10	1	-1	-1	-1
6	0	1	60	60	25	24	1	0	84	5	0	-1	0	2406	10	1	-1	-1	-1
6	0	1	60	60	25	24	1	0	85	8	0	-1	0	1497	11	1	-1	-1	-1
6	0	1	60	60	25	24	1	0	86	2	0	-1	2	2050	265	0	-1	-1	-1
6	0	1	60	60	25	24	1	0	87	8	0	-1	0	2046	257	1	-1	-1	-1
6	0	1	60	60	25	24	1	0	88	8	0	-1	0	1782	10	1	-1	-1	-1
6	0	1	60	60	25	24	1	0	89	4	1	10	0	1538	10	0	6	626	10
6	0	1	60	60	25	24	1	0	90	3	0	-1	0	1848	305	0	-1	-1	-1
6	0	1	60	60	25	24	1	0	91	6	1	9	2	3133	10	0	6	721	10
6	0	1	60	60	25	24	1	0	92	2	1	9	0	4327	10	0	0	1000	10
6	0	1	60	60	25	24	1	0	93	8	1	3	0	1966	299	1	6	510	10
6	0	1	60	60	25	24	1	0	94	-1	2	5	0	65	10	0	6	786	10
6	0	1	60	60	25	24	1	0	95	5	1	3	0	1954	10	1	6	546	10
6	0	1	60	60	25	24	1	0	96	2	1	7	2	3207	10	0	6	471	10
6	0	1	60	60	25	24	1	0	97	0	1	0	0	1643	10	0	6	395	10
6	0	1	60	60	25	24	1	0	98	3	0	-1	0	1373	10	0	-1	-1	-1
6	0	1	60	60	25	24	1	0	99	4	1	0	0	1226	10	0	6	986	10
6	0	1	60	60	25	24	1	0	100	1	1	0	1	2291	11	1	6	573	10
6	0	1	60	60	25	24	1	0	101	9	0	-1	0	1236	10	1	-1	-1	-1
6	0	1	60	60	25	24	1	0	102	6	0	-1	0	1825	10	1	-1	-1	-1
6	0	1	60	60	25	24	1	0	103	1	1	8	0	1330	10	0	6	434	10
6	0	1	60	60	25	24	1	0	104	2	0	-1	2	1985	10	0	-1	-1	-1
6	0	1	60	60	25	24	1	0	105	5	1	4	2	1579	10	0	6	485	10
6	0	1	60	60	25	24	2	1	106	-1	2	-1	1	0	5	1	0	1000	11
6	0	1	60	60	25	24	2	1	107	8	0	7	0	1609	11	1	-1	-1	-1
6	0	1	60	60	25	24	2	1	108	3	1	4	0	1580	10	0	6	572	10
6	0	1	60	60	25	24	2	1	109	4	0	6	2	2145	10	0	-1	-1	-1
6	0	1	60	60	25	24	2	1	110	2	1	4	1	4255	10	1	6	847	10
6	0	1	60	60	25	24	2	1	111	2	0	-1	0	1788	10	0	-1	-1	-1
6	0	1	60	60	25	24	2	1	112	3	0	8	1	2068	10	1	-1	-1	-1
6	0	1	60	60	25	24	2	1	113	3	1	-1	1	1425	10	1	6	453	134
6	0	1	60	60	25	24	2	1	114	-1	2	4	-1	5000	10	0	0	1000	10
6	0	1	60	60	25	24	2	1	115	5	0	-1	0	1345	10	1	-1	-1	-1
6	0	1	60	60	25	24	2	1	116	4	1	-1	0	1880	10	0	6	424	10
6	0	1	60	60	25	24	2	1	117	7	1	-1	2	2318	10	0	6	577	10
6	0	1	60	60	25	24	2	1	118	5	1	3	2	2339	10	0	6	791	10
6	0	1	60	60	25	24	2	1	119	3	0	-1	0	1966	10	0	-1	-1	-1
6	0	1	60	60	25	24	2	1	120	9	1	-1	0	2066	10	1	6	418	10
6	0	1	60	60	25	24	2	1	121	1	0	-1	1	1844	10	1	-1	-1	-1
6	0	1	60	60	25	24	2	1	122	1	0	1	1	2067	10	1	-1	-1	-1
6	0	1	60	60	25	24	2	1	123	5	0	0	0	1583	10	1	-1	-1	-1
6	0	1	60	60	25	24	2	1	124	3	0	-1	2	2212	10	0	-1	-1	-1
6	0	1	60	60	25	24	2	1	125	8	1	0	0	1424	10	1	6	687	10
6	0	1	60	60	25	24	2	1	126	8	0	-1	0	1962	10	1	-1	-1	-1
6	0	1	60	60	25	24	2	1	127	7	0	7	1	1888	10	0	-1	-1	-1
6	0	1	60	60	25	24	2	1	128	0	1	1	1	1960	10	1	6	536	10
6	0	1	60	60	25	24	2	1	129	6	1	-1	0	1534	307	1	6	573	10
6	0	1	60	60	25	24	2	1	130	9	0	-1	0	1636	10	1	-1	-1	-1
6	0	1	60	60	25	24	2	1	131	8	1	-1	0	1414	10	1	6	534	10
6	0	1	60	60	25	24	2	1	132	6	0	2	2	2450	11	0	-1	-1	-1
6	0	1	60	60	25	24	2	1	133	6	1	-1	2	2771	10	0	6	403	10
6	0	1	60	60	25	24	2	1	134	6	0	-1	1	2253	11	0	-1	-1	-1
6	0	1	60	60	25	24	2	1	135	3	0	-1	1	2129	10	1	-1	-1	-1
6	0	1	60	60	25	24	2	1	136	4	1	-1	2	2256	10	0	6	544	10
6	0	1	60	60	25	24	2	1	137	8	1	6	0	2154	10	1	6	602	10
6	0	1	60	60	25	24	2	1	138	5	0	-1	0	2199	10	1	-1	-1	-1
6	0	1	60	60	25	24	2	1	139	-1	2	0	1	72	312	1	6	482	10
6	0	1	60	60	25	24	2	1	140	3	1	-1	0	1602	10	0	6	690	10
6	0	1	60	60	25	24	2	1	141	1	1	0	1	1670	300	1	6	565	10
6	0	1	60	60	25	24	2	1	142	0	1	-1	1	1334	10	1	6	710	136
6	0	1	60	60	25	24	2	1	143	1	0	5	0	1669	10	0	-1	-1	-1
6	0	1	60	60	25	24	2	1	144	6	0	-1	0	1614	315	1	-1	-1	-1
6	0	1	60	60	25	24	2	1	145	7	1	6	0	1545	10	1	6	585	10
6	0	1	60	60	25	24	2	1	146	1	0	-1	1	1498	10	1	-1	-1	-1
6	0	1	60	60	25	24	2	1	147	6	0	6	1	1416	10	0	-1	-1	-1
6	0	1	60	60	25	24	2	1	148	2	1	3	1	1795	10	1	6	530	10
6	0	1	60	60	25	24	2	1	149	9	0	2	0	1795	10	1	-1	-1	-1
6	0	1	60	60	25	24	2	1	150	8	0	3	0	1179	10	1	-1	-1	-1
6	0	1	60	60	25	24	2	1	151	5	1	-1	0	1520	10	1	6	559	139
6	0	1	60	60	25	24	2	1	152	7	0	0	0	1831	10	1	-1	-1	-1
6	0	1	60	60	25	24	2	1	153	8	0	-1	0	1345	10	1	-1	-1	-1
6	0	1	60	60	25	24	2	1	154	1	1	6	1	1360	10	1	6	351	10
6	0	1	60	60	25	24	2	1	155	7	0	-1	0	1565	11	1	-1	-1	-1
6	0	1	60	60	25	24	2	1	156	4	0	-1	2	2062	10	0	-1	-1	-1
6	0	1	60	60	25	24	2	1	157	4	1	2	0	1972	309	0	6	596	9
6	0	1	60	60	25	24	2	1	158	3	1	9	2	1897	10	0	6	697	10
6	0	1	60	60	25	24	2	1	159	3	0	9	0	1793	311	0	-1	-1	-1
6	0	1	60	60	25	24	2	1	160	9	1	-1	0	1517	10	1	6	685	11
6	0	1	60	60	25	24	2	1	161	2	0	9	1	1701	10	1	-1	-1	-1
6	0	1	60	60	25	24	2	1	162	4	0	10	2	1860	10	0	-1	-1	-1
6	0	1	60	60	25	24	2	1	163	-1	2	7	-1	5000	10	0	6	526	10
6	0	1	60	60	25	24	2	1	164	7	1	-1	0	1688	11	1	6	759	11
6	0	1	60	60	25	24	2	1	165	4	1	5	0	1576	10	0	6	552	11
6	0	1	60	60	25	24	2	1	166	1	1	3	1	1629	10	1	6	732	10
6	0	1	60	60	25	24	2	1	167	5	1	-1	2	2162	10	0	6	367	10
6	0	1	60	60	25	24	2	1	168	8	1	-1	0	2845	10	1	6	365	10
6	0	1	60	60	25	24	2	1	169	2	1	-1	1	1839	10	1	6	383	10
6	0	1	60	60	25	24	2	1	170	6	1	-1	0	1705	10	1	6	729	10
6	0	1	60	60	25	24	2	1	171	7	1	5	2	2056	10	0	6	408	10
6	0	1	60	60	25	24	2	1	172	2	0	8	0	1786	11	0	-1	-1	-1
6	0	1	60	60	25	24	2	1	173	5	0	-1	2	2710	10	0	-1	-1	-1
6	0	1	60	60	25	24	2	1	174	2	0	-1	1	1660	10	1	-1	-1	-1
6	0	1	60	60	25	24	2	1	175	5	1	10	1	2111	10	0	6	479	10
6	0	1	60	60	25	24	2	1	176	4	1	-1	2	2174	10	0	6	574	10
6	0	1	60	60	25	24	2	1	177	8	1	5	0	2162	10	1	6	523	10
6	0	1	60	60	25	24	2	1	178	9	1	10	0	1545	10	1	6	456	105
6	0	1	60	60	25	24	2	1	179	6	0	9	0	2028	10	1	-1	-1	-1
6	0	1	60	60	25	24	2	1	180	8	0	1	0	1365	10	1	-1	-1	-1
6	0	1	60	60	25	24	2	1	181	7	0	-1	0	1375	10	1	-1	-1	-1
6	0	1	60	60	25	24	2	1	182	2	0	4	1	2156	101	1	-1	-1	-1
6	0	1	60	60	25	24	2	1	183	6	1	-1	1	1770	398	0	6	393	10
6	0	1	60	60	25	24	2	1	184	5	0	-1	0	1846	10	1	-1	-1	-1
6	0	1	60	60	25	24	2	1	185	9	0	3	0	1952	104	1	-1	-1	-1
6	0	1	60	60	25	24	2	1	186	9	1	2	0	1878	398	1	6	342	10
6	0	1	60	60	25	24	2	1	187	7	0	4	2	2094	10	0	-1	-1	-1
6	0	1	60	60	25	24	2	1	188	1	1	-1	1	2207	10	1	6	495	10
6	0	1	60	60	25	24	2	1	189	-1	2	-1	1	1416	10	1	6	490	10
6	0	1	60	60	25	24	2	1	190	0	0	-1	1	2306	10	1	-1	-1	-1
6	0	1	60	60	25	24	2	1	191	0	0	-1	1	1467	10	1	-1	-1	-1
6	0	1	60	60	25	24	2	1	192	0	0	-1	1	1029	10	1	-1	-1	-1
6	0	1	60	60	25	24	2	1	193	0	0	-1	1	1677	294	1	-1	-1	-1
6	0	1	60	60	25	24	2	1	194	1	1	7	1	1841	10	1	6	513	10
6	0	1	60	60	25	24	2	1	195	0	1	-1	1	1563	10	1	6	635	11
6	0	1	60	60	25	24	2	1	196	2	1	5	1	2384	10	1	6	528	11
6	0	1	60	60	25	24	2	1	197	6	1	2	0	2276	10	1	6	356	10
6	0	1	60	60	25	24	2	1	198	4	0	1	2	3117	10	0	-1	-1	-1
6	0	1	60	60	25	24	2	1	199	0	0	7	1	2369	10	1	-1	-1	-1
6	0	1	60	60	25	24	2	1	200	0	1	8	1	1652	10	1	6	555	10
6	0	1	60	60	25	24	2	1	201	0	1	10	1	1355	10	1	6	363	10
6	0	1	60	60	25	24	2	1	202	9	0	10	0	1528	10	1	-1	-1	-1
6	0	1	60	60	25	24	2	1	203	3	1	-1	1	1679	10	1	6	463	10
6	0	1	60	60	25	24	2	1	204	1	0	8	2	3006	10	0	-1	-1	-1
6	0	1	60	60	25	24	2	1	205	7	1	9	0	2468	10	1	6	523	10
6	0	1	60	60	25	24	2	1	206	9	1	-1	0	1708	10	1	6	779	10
6	0	1	60	60	25	24	2	1	207	9	0	-1	0	2617	10	1	-1	-1	-1
6	0	1	60	60	25	24	2	1	208	4	0	8	1	1588	11	1	-1	-1	-1
6	0	1	60	60	25	24	2	1	209	2	1	-1	2	2235	11	0	6	587	10
6	0	1	60	60	25	24	2	1	210	5	1	1	2	2485	10	0	6	773	10
6	0	1	60	60	25	24	3	0	211	5	1	-1	-1	5000	10	0	0	1000	11
6	0	1	60	60	25	24	3	0	212	8	0	4	0	1851	10	1	-1	-1	-1
6	0	1	60	60	25	24	3	0	213	2	1	3	0	1459	10	0	6	723	11
6	0	1	60	60	25	24	3	0	214	7	1	0	0	1725	315	1	0	1000	10
6	0	1	60	60	25	24	3	0	215	2	1	5	0	1774	10	0	0	1000	10
6	0	1	60	60	25	24	3	0	216	9	1	-1	0	1880	10	1	0	1000	9
6	0	1	60	60	25	24	3	0	217	9	0	2	0	1745	10	1	-1	-1	-1
6	0	1	60	60	25	24	3	0	218	1	0	-1	1	2255	426	1	-1	-1	-1
6	0	1	60	60	25	24	3	0	219	5	1	4	2	1861	10	0	0	1000	10
6	0	1	60	60	25	24	3	0	220	-1	2	-1	-1	5000	10	0	0	1000	10
6	0	1	60	60	25	24	3	0	221	6	1	-1	2	1564	10	0	0	1000	10
6	0	1	60	60	25	24	3	0	222	5	0	-1	0	2145	10	1	-1	-1	-1
6	0	1	60	60	25	24	3	0	223	7	1	4	0	1899	10	1	0	1000	11
6	0	1	60	60	25	24	3	0	224	6	0	-1	1	3306	10	0	-1	-1	-1
6	0	1	60	60	25	24	3	0	225	7	0	-1	0	1719	10	1	-1	-1	-1
6	0	1	60	60	25	24	3	0	226	6	1	-1	0	1957	11	1	0	1000	10
6	0	1	60	60	25	24	3	0	227	1	1	8	1	2475	304	1	0	1000	10
6	0	1	60	60	25	24	3	0	228	0	1	1	1	1753	10	1	0	1000	10
6	0	1	60	60	25	24	3	0	229	9	1	-1	0	2857	10	1	6	537	10
6	0	1	60	60	25	24	3	0	230	1	0	8	1	3034	10	1	-1	-1	-1
6	0	1	60	60	25	24	3	0	231	1	0	-1	1	2118	438	1	-1	-1	-1
6	0	1	60	60	25	24	3	0	232	0	1	6	1	3508	10	1	6	548	10
6	0	1	60	60	25	24	3	0	233	4	1	3	1	2011	10	1	0	1000	10
6	0	1	60	60	25	24	3	0	234	1	1	-1	1	2271	11	1	0	1000	10
6	0	1	60	60	25	24	3	0	235	2	0	-1	1	2215	10	1	-1	-1	-1
6	0	1	60	60	25	24	3	0	236	2	0	-1	1	2707	10	1	-1	-1	-1
6	0	1	60	60	25	24	3	0	237	7	0	7	0	1658	10	1	-1	-1	-1
6	0	1	60	60	25	24	3	0	238	3	0	-1	0	2556	10	0	-1	-1	-1
6	0	1	60	60	25	24	3	0	239	4	0	-1	1	2489	10	1	-1	-1	-1
6	0	1	60	60	25	24	3	0	240	8	1	-1	1	2425	10	0	0	1000	11
6	0	1	60	60	25	24	3	0	241	9	0	-1	0	1852	10	1	-1	-1	-1
6	0	1	60	60	25	24	3	0	242	1	0	10	1	2564	10	1	-1	-1	-1
6	0	1	60	60	25	24	3	0	243	0	0	-1	1	1988	296	1	-1	-1	-1
6	0	1	60	60	25	24	3	0	244	-1	2	9	0	0	5	0	0	1000	10
6	0	1	60	60	25	24	3	0	245	-1	2	-1	2	2792	314	0	0	1000	10
6	0	1	60	60	25	24	3	0	246	3	1	9	0	1596	10	0	0	1000	10
6	0	1	60	60	25	24	3	0	247	0	1	-1	0	1749	10	0	0	1000	10
6	0	1	60	60	25	24	3	0	248	7	0	5	0	1550	10	1	-1	-1	-1
6	0	1	60	60	25	24	3	0	249	4	0	-1	2	1589	304	0	-1	-1	-1
6	0	1	60	60	25	24	3	0	250	3	0	3	1	1721	10	1	-1	-1	-1
6	0	1	60	60	25	24	3	0	251	3	1	-1	0	1891	10	0	0	1000	10
6	0	1	60	60	25	24	3	0	252	5	1	1	2	1674	10	0	0	1000	10
6	0	1	60	60	25	24	3	0	253	7	1	3	0	2204	10	1	0	1000	10
6	0	1	60	60	25	24	3	0	254	6	1	7	2	2763	10	0	0	1000	10
6	0	1	60	60	25	24	3	0	255	0	1	2	1	1665	10	1	0	1000	10
6	0	1	60	60	25	24	3	0	256	8	1	-1	0	2482	10	1	0	1000	10
6	0	1	60	60	25	24	3	0	257	5	0	0	0	2595	10	1	-1	-1	-1
6	0	1	60	60	25	24	3	0	258	4	1	-1	0	1423	10	0	0	1000	10
6	0	1	60	60	25	24	3	0	259	4	1	7	0	2035	11	0	0	1000	11
6	0	1	60	60	25	24	3	0	260	2	1	-1	2	2220	10	0	0	1000	10
6	0	1	60	60	25	24	3	0	261	3	0	-1	2	1734	10	0	-1	-1	-1
6	0	1	60	60	25	24	3	0	262	3	0	8	1	2149	10	1	-1	-1	-1
6	0	1	60	60	25	24	3	0	263	5	0	8	0	1699	10	1	-1	-1	-1
6	0	1	60	60	25	24	3	0	264	4	0	7	2	2276	10	0	-1	-1	-1
6	0	1	60	60	25	24	3	0	265	2	0	-1	1	2236	10	1	-1	-1	-1
6	0	1	60	60	25	24	3	0	266	9	0	6	0	1766	10	1	-1	-1	-1
6	0	1	60	60	25	24	3	0	267	2	1	6	0	2531	10	0	0	1000	10
6	0	1	60	60	25	24	3	0	268	8	0	0	0	2098	10	1	-1	-1	-1
6	0	1	60	60	25	24	3	0	269	7	1	-1	0	2098	397	1	0	1000	11
6	0	1	60	60	25	24	3	0	270	2	0	9	0	1793	10	0	-1	-1	-1
6	0	1	60	60	25	24	3	0	271	3	0	5	1	1214	10	1	-1	-1	-1
6	0	1	60	60	25	24	3	0	272	9	0	-1	0	1777	10	1	-1	-1	-1
6	0	1	60	60	25	24	3	0	273	9	0	-1	0	1351	407	1	-1	-1	-1
6	0	1	60	60	25	24	3	0	274	8	1	-1	0	2268	316	1	0	1000	10
6	0	1	60	60	25	24	3	0	275	0	0	-1	1	2309	10	1	-1	-1	-1
6	0	1	60	60	25	24	3	0	276	0	1	2	1	1869	10	1	0	1000	10
6	0	1	60	60	25	24	3	0	277	6	1	9	0	1715	10	1	0	1000	10
6	0	1	60	60	25	24	3	0	278	7	0	-1	1	1727	10	0	-1	-1	-1
6	0	1	60	60	25	24	3	0	279	6	0	-1	0	1283	10	1	-1	-1	-1
6	0	1	60	60	25	24	3	0	280	3	1	0	0	2464	10	0	0	1000	10
6	0	1	60	60	25	24	3	0	281	-1	2	-1	-1	5000	10	0	0	1000	10
6	0	1	60	60	25	24	3	0	282	8	1	2	0	1454	10	1	6	845	134
6	0	1	60	60	25	24	3	0	283	1	1	10	0	1623	9	0	6	407	10
6	0	1	60	60	25	24	3	0	284	0	0	5	1	1690	10	1	-1	-1	-1
6	0	1	60	60	25	24	3	0	285	0	0	10	1	1498	10	1	-1	-1	-1
6	0	1	60	60	25	24	3	0	286	1	0	-1	1	1346	10	1	-1	-1	-1
6	0	1	60	60	25	24	3	0	287	-1	2	4	-1	5000	10	0	0	1000	11
6	0	1	60	60	25	24	3	0	288	5	0	-1	2	1402	10	0	-1	-1	-1
6	0	1	60	60	25	24	3	0	289	1	1	-1	0	3700	315	0	0	1000	10
6	0	1	60	60	25	24	3	0	290	3	1	5	0	2625	10	0	0	1000	10
6	0	1	60	60	25	24	3	0	291	2	0	9	0	2245	320	0	-1	-1	-1
6	0	1	60	60	25	24	3	0	292	9	1	0	0	2362	10	1	0	1000	10
6	0	1	60	60	25	24	3	0	293	8	0	-1	0	2175	10	1	-1	-1	-1
6	0	1	60	60	25	24	3	0	294	6	1	-1	2	2268	10	0	0	1000	10
6	0	1	60	60	25	24	3	0	295	8	1	-1	0	2484	71	1	0	1000	10
6	0	1	60	60	25	24	3	0	296	9	1	-1	0	1925	10	1	0	1000	10
6	0	1	60	60	25	24	3	0	297	5	1	-1	2	3115	10	0	0	1000	10
6	0	1	60	60	25	24	3	0	298	8	0	-1	0	1542	10	1	-1	-1	-1
6	0	1	60	60	25	24	3	0	299	6	0	10	2	3017	10	0	-1	-1	-1
6	0	1	60	60	25	24	3	0	300	6	0	-1	0	1716	11	1	-1	-1	-1
6	0	1	60	60	25	24	3	0	301	9	1	6	0	1683	10	1	0	1000	10
6	0	1	60	60	25	24	3	0	302	5	0	3	0	2260	10	1	-1	-1	-1
6	0	1	60	60	25	24	3	0	303	7	0	2	0	1533	10	1	-1	-1	-1
6	0	1	60	60	25	24	3	0	304	5	1	1	0	1907	10	1	0	1000	10
6	0	1	60	60	25	24	3	0	305	4	1	6	-1	5000	10	0	0	1000	10
6	0	1	60	60	25	24	3	0	306	0	0	4	1	1511	10	1	-1	-1	-1
6	0	1	60	60	25	24	3	0	307	1	1	1	1	1598	10	1	0	1000	10
6	0	1	60	60	25	24	3	0	308	4	1	-1	-1	5000	10	0	0	1000	10
6	0	1	60	60	25	24	3	0	309	3	1	10	2	1533	10	0	0	1000	10
6	0	1	60	60	25	24	3	0	310	7	1	1	1	1936	300	0	0	1000	10
6	0	1	60	60	25	24	3	0	311	4	0	-1	0	1590	10	0	-1	-1	-1
6	0	1	60	60	25	24	3	0	312	8	0	-1	0	1789	10	1	-1	-1	-1
6	0	1	60	60	25	24	3	0	313	2	1	7	1	1481	9	1	0	1000	10
6	0	1	60	60	25	24	3	0	314	6	0	-1	0	1858	10	1	-1	-1	-1
6	0	1	60	60	25	24	3	0	315	4	0	8	1	2693	10	1	-1	-1	-1
6	0	1	60	60	25	24	4	1	316	8	1	-1	-1	5000	10	0	6	996	11
6	0	1	60	60	25	24	4	1	317	8	0	0	0	2048	10	1	-1	-1	-1
6	0	1	60	60	25	24	4	1	318	3	0	8	1	1634	10	1	-1	-1	-1
6	0	1	60	60	25	24	4	1	319	8	1	1	0	1819	10	1	6	468	10
6	0	1	60	60	25	24	4	1	320	7	0	3	0	1727	10	1	-1	-1	-1
6	0	1	60	60	25	24	4	1	321	9	1	-1	0	2366	10	1	6	542	10
6	0	1	60	60	25	24	4	1	322	5	1	4	0	1837	10	1	6	579	11
6	0	1	60	60	25	24	4	1	323	-1	2	-1	1	12	102	1	6	509	10
6	0	1	60	60	25	24	4	1	324	1	1	5	1	3183	10	1	6	431	10
6	0	1	60	60	25	24	4	1	325	9	1	-1	0	1477	10	1	6	419	11
6	0	1	60	60	25	24	4	1	326	2	0	-1	0	2572	10	0	-1	-1	-1
6	0	1	60	60	25	24	4	1	327	5	0	-1	0	2361	10	1	-1	-1	-1
6	0	1	60	60	25	24	4	1	328	9	1	4	0	1614	10	1	6	574	10
6	0	1	60	60	25	24	4	1	329	5	0	-1	2	3313	10	0	-1	-1	-1
6	0	1	60	60	25	24	4	1	330	7	0	-1	0	2943	10	1	-1	-1	-1
6	0	1	60	60	25	24	4	1	331	6	1	-1	0	1935	10	1	6	399	10
6	0	1	60	60	25	24	4	1	332	-1	2	10	1	100	11	1	6	533	10
6	0	1	60	60	25	24	4	1	333	6	1	2	0	2819	10	1	0	1000	11
6	0	1	60	60	25	24	4	1	334	-1	2	-1	1	80	10	1	0	1000	10
6	0	1	60	60	25	24	4	1	335	4	1	5	0	2501	305	0	0	1000	10
6	0	1	60	60	25	24	4	1	336	5	1	-1	2	2804	10	0	0	1000	10
6	0	1	60	60	25	24	4	1	337	9	0	7	0	3053	10	1	-1	-1	-1
6	0	1	60	60	25	24	4	1	338	5	0	6	1	2793	10	0	-1	-1	-1
6	0	1	60	60	25	24	4	1	339	9	1	-1	0	3316	10	1	0	1000	10
6	0	1	60	60	25	24	4	1	340	2	1	-1	1	3571	10	1	0	1000	10
6	0	1	60	60	25	24	4	1	341	1	0	-1	1	2361	311	1	-1	-1	-1
6	0	1	60	60	25	24	4	1	342	4	0	2	2	2510	10	0	-1	-1	-1
6	0	1	60	60	25	24	4	1	343	1	0	-1	1	2237	10	1	-1	-1	-1
6	0	1	60	60	25	24	4	1	344	0	1	-1	1	2327	10	1	0	1000	10
6	0	1	60	60	25	24	4	1	345	8	1	-1	0	2862	10	1	0	1000	10
6	0	1	60	60	25	24	4	1	346	7	1	-1	0	1887	132	1	0	1000	10
6	0	1	60	60	25	24	4	1	347	8	1	5	0	2375	10	1	0	1000	10
6	0	1	60	60	25	24	4	1	348	9	0	-1	0	2412	303	1	-1	-1	-1
6	0	1	60	60	25	24	4	1	349	6	1	1	2	2406	82	0	0	1000	10
6	0	1	60	60	25	24	4	1	350	6	1	-1	2	1891	10	0	0	1000	11
6	0	1	60	60	25	24	4	1	351	1	0	7	1	1859	10	1	-1	-1	-1
6	0	1	60	60	25	24	4	1	352	5	0	-1	0	2501	10	1	-1	-1	-1
6	0	1	60	60	25	24	4	1	353	9	1	9	0	2756	10	1	0	1000	10
6	0	1	60	60	25	24	4	1	354	1	1	-1	1	2169	10	1	0	1000	10
6	0	1	60	60	25	24	4	1	355	4	1	9	0	2438	10	0	0	1000	10
6	0	1	60	60	25	24	4	1	356	0	0	-1	1	2184	10	1	-1	-1	-1
6	0	1	60	60	25	24	4	1	357	2	1	8	1	2644	10	1	0	1000	10
6	0	1	60	60	25	24	4	1	358	2	1	1	0	2767	372	0	0	1000	10
6	0	1	60	60	25	24	4	1	359	3	1	5	1	1971	10	1	0	1000	10
6	0	1	60	60	25	24	4	1	360	4	0	0	1	1864	10	1	-1	-1	-1
6	0	1	60	60	25	24	4	1	361	2	0	-1	0	1457	10	0	-1	-1	-1
6	0	1	60	60	25	24	4	1	362	0	0	6	1	1403	10	1	-1	-1	-1
6	0	1	60	60	25	24	4	1	363	6	0	-1	0	1566	10	1	-1	-1	-1
6	0	1	60	60	25	24	4	1	364	7	0	10	0	1452	10	1	-1	-1	-1
6	0	1	60	60	25	24	4	1	365	3	0	-1	0	1894	10	0	-1	-1	-1
6	0	1	60	60	25	24	4	1	366	5	1	-1	0	1977	10	1	0	1000	10
6	0	1	60	60	25	24	4	1	367	-1	2	0	-1	5000	10	0	0	1000	11
6	0	1	60	60	25	24	4	1	368	7	0	3	0	1133	300	1	-1	-1	-1
6	0	1	60	60	25	24	4	1	369	7	0	10	1	1620	10	0	-1	-1	-1
6	0	1	60	60	25	24	4	1	370	8	0	-1	0	1335	10	1	-1	-1	-1
6	0	1	60	60	25	24	4	1	371	5	1	3	0	1493	10	1	0	1000	10
6	0	1	60	60	25	24	4	1	372	3	1	0	2	1868	10	0	0	1000	10
6	0	1	60	60	25	24	4	1	373	1	0	4	0	2102	10	0	-1	-1	-1
6	0	1	60	60	25	24	4	1	374	9	0	-1	0	1636	10	1	-1	-1	-1
6	0	1	60	60	25	24	4	1	375	2	1	2	1	2008	10	1	0	1000	11
6	0	1	60	60	25	24	4	1	376	6	0	4	1	1644	11	0	-1	-1	-1
6	0	1	60	60	25	24	4	1	377	6	1	-1	2	1788	10	0	0	1000	10
6	0	1	60	60	25	24	4	1	378	0	0	-1	1	1258	10	1	-1	-1	-1
6	0	1	60	60	25	24	4	1	379	9	0	-1	0	1803	10	1	-1	-1	-1
6	0	1	60	60	25	24	4	1	380	8	0	-1	0	1357	10	1	-1	-1	-1
6	0	1	60	60	25	24	4	1	381	4	1	9	2	1444	10	0	0	1000	10
6	0	1	60	60	25	24	4	1	382	-1	2	8	-1	5000	10	0	0	1000	10
6	0	1	60	60	25	24	4	1	383	3	0	-1	2	1401	10	0	-1	-1	-1
6	0	1	60	60	25	24	4	1	384	8	1	-1	0	1701	308	1	0	1000	9
6	0	1	60	60	25	24	4	1	385	7	1	1	1	1728	309	0	0	1000	10
6	0	1	60	60	25	24	4	1	386	3	0	-1	2	1618	10	0	-1	-1	-1
6	0	1	60	60	25	24	4	1	387	7	1	6	0	1381	10	1	0	1000	10
6	0	1	60	60	25	24	4	1	388	7	1	7	0	1882	10	1	0	1000	10
6	0	1	60	60	25	24	4	1	389	9	0	2	0	1450	10	1	-1	-1	-1
6	0	1	60	60	25	24	4	1	390	6	0	8	1	1684	10	0	-1	-1	-1
6	0	1	60	60	25	24	4	1	391	2	0	-1	0	1317	10	0	-1	-1	-1
6	0	1	60	60	25	24	4	1	392	8	0	8	0	1605	311	1	-1	-1	-1
6	0	1	60	60	25	24	4	1	393	1	1	-1	-1	5000	10	0	0	1000	10
6	0	1	60	60	25	24	4	1	394	6	0	-1	0	1796	10	1	-1	-1	-1
6	0	1	60	60	25	24	4	1	395	4	0	9	0	1504	10	0	-1	-1	-1
6	0	1	60	60	25	24	4	1	396	3	1	3	-1	5000	10	0	0	1000	10
6	0	1	60	60	25	24	4	1	397	3	1	4	2	2035	10	0	6	627	10
6	0	1	60	60	25	24	4	1	398	2	0	-1	2	1605	10	0	-1	-1	-1
6	0	1	60	60	25	24	4	1	399	4	0	-1	0	1513	10	0	-1	-1	-1
6	0	1	60	60	25	24	4	1	400	0	1	-1	0	1600	10	0	6	560	10
6	0	1	60	60	25	24	4	1	401	7	1	-1	0	1338	10	1	6	739	10
6	0	1	60	60	25	24	4	1	402	3	0	-1	0	2061	11	0	-1	-1	-1
6	0	1	60	60	25	24	4	1	403	3	1	-1	2	1907	11	0	6	499	10
6	0	1	60	60	25	24	4	1	404	4	1	6	2	1722	10	0	6	458	10
6	0	1	60	60	25	24	4	1	405	5	0	-1	2	1786	312	0	-1	-1	-1
6	0	1	60	60	25	24	4	1	406	5	1	7	0	1909	10	1	6	421	11
6	0	1	60	60	25	24	4	1	407	8	0	7	0	1725	10	1	-1	-1	-1
6	0	1	60	60	25	24	4	1	408	2	0	2	1	1436	10	1	-1	-1	-1
6	0	1	60	60	25	24	4	1	409	0	1	1	0	1606	10	0	6	678	258
6	0	1	60	60	25	24	4	1	410	6	0	6	0	1465	10	1	-1	-1	-1
6	0	1	60	60	25	24	4	1	411	0	0	10	1	1313	394	1	-1	-1	-1
6	0	1	60	60	25	24	4	1	412	2	1	9	0	1975	10	0	6	690	10
6	0	1	60	60	25	24	4	1	413	0	1	-1	1	1367	304	1	6	631	10
6	0	1	60	60	25	24	4	1	414	4	1	0	1	1488	10	1	6	420	10
6	0	1	60	60	25	24	4	1	415	4	0	10	2	2092	10	0	-1	-1	-1
6	0	1	60	60	25	24	4	1	416	0	1	-1	0	1436	10	0	6	604	10
6	0	1	60	60	25	24	4	1	417	1	1	-1	0	1606	10	0	6	550	10
6	0	1	60	60	25	24	4	1	418	1	0	5	0	1818	10	0	-1	-1	-1
6	0	1	60	60	25	24	4	1	419	0	0	-1	1	1540	10	1	-1	-1	-1
6	0	1	60	60	25	24	4	1	420	1	1	3	2	2043	10	0	6	539	10
