# Supplementary material for: No Evidence for Threat-Induced Spatial Prioritization of Somatosensory Stimulation during Pain Control Using a Synchrony Judgment Paradigm
Source: PLoS One. 2016 Jun 7;11(6):e0156648. doi: 10.1371/journal.pone.0156648 (PMC4896434; doi:10.1371/journal.pone.0156648)
Supplement: S1 Dataset — This dataset includes pretest questionnaire data, posttest questionnaire data, and experimental (SJ3) data. (ZIP) [file pone.0156648.s001.zip › S1 Dataset/PP07.dat]

PP	CUE	CTRL	TAMP1	TAMP2	SAMP1	SAMP2	BLOCK	SLOC	TRIAL	SOA	TYPE	FB	Resp	RT	RTerr	Acc	CResp	CRT	CRE
7	1	-1	60	60	24	20	0	1	1	9	0	-1	0	2568	10	1	-1	-1	-1
7	1	-1	60	60	24	20	0	0	2	6	0	-1	2	1750	10	0	-1	-1	-1
7	1	-1	60	60	24	20	0	1	3	7	0	-1	2	2404	10	0	-1	-1	-1
7	1	-1	60	60	24	20	0	1	4	4	0	-1	2	2149	1233	0	-1	-1	-1
7	1	-1	60	60	24	20	0	0	5	1	0	-1	1	1539	11	1	-1	-1	-1
7	1	-1	60	60	24	20	0	1	6	2	1	-1	1	1749	10	1	-1	-1	-1
7	1	-1	60	60	24	20	0	1	7	0	0	-1	1	1322	10	1	-1	-1	-1
7	1	-1	60	60	24	20	0	0	8	8	1	-1	0	1753	10	1	-1	-1	-1
7	1	-1	60	60	24	20	0	1	9	5	1	-1	1	2079	10	0	-1	-1	-1
7	1	-1	60	60	24	20	0	0	10	3	1	-1	2	2247	311	0	-1	-1	-1
7	1	-1	60	60	24	20	0	0	11	-1	2	-1	1	2402	10	1	-1	-1	-1
7	1	-1	60	60	24	20	0	1	12	0	1	-1	1	1652	10	1	-1	-1	-1
7	1	-1	60	60	24	20	0	0	13	9	0	-1	0	1855	10	1	-1	-1	-1
7	1	-1	60	60	24	20	0	1	14	-1	2	-1	1	1909	10	1	-1	-1	-1
7	1	-1	60	60	24	20	0	0	15	7	1	-1	2	1933	10	0	-1	-1	-1
7	1	-1	60	60	24	20	0	1	16	2	0	-1	0	1219	10	0	-1	-1	-1
7	1	-1	60	60	24	20	0	0	17	6	0	-1	0	1799	302	1	-1	-1	-1
7	1	-1	60	60	24	20	0	0	18	5	1	-1	1	1986	10	0	-1	-1	-1
7	1	-1	60	60	24	20	0	0	19	4	0	-1	2	1975	10	0	-1	-1	-1
7	1	-1	60	60	24	20	0	0	20	3	1	-1	2	1496	10	0	-1	-1	-1
7	1	-1	60	60	24	20	0	1	21	8	1	-1	1	2483	10	0	-1	-1	-1
7	1	-1	60	60	24	20	0	1	22	1	0	-1	1	1524	10	1	-1	-1	-1
7	1	1	60	60	24	20	1	1	1	7	1	8	2	2711	11	0	6	921	10
7	1	1	60	60	24	20	1	1	2	1	0	-1	1	2144	10	1	-1	-1	-1
7	1	1	60	60	24	20	1	1	3	2	0	-1	0	1438	11	0	-1	-1	-1
7	1	1	60	60	24	20	1	1	4	4	1	3	2	1849	10	0	6	488	10
7	1	1	60	60	24	20	1	1	5	5	1	2	2	1616	322	0	6	882	10
7	1	1	60	60	24	20	1	1	6	4	1	1	0	1877	10	0	6	853	11
7	1	1	60	60	24	20	1	1	7	-1	2	3	-1	5000	10	0	6	542	10
7	1	1	60	60	24	20	1	1	8	8	1	7	1	1671	10	0	6	439	10
7	1	1	60	60	24	20	1	1	9	7	0	-1	1	1576	11	0	-1	-1	-1
7	1	1	60	60	24	20	1	1	10	9	1	3	0	2173	10	1	6	509	10
7	1	1	60	60	24	20	1	1	11	5	1	4	1	1945	10	0	6	473	10
7	1	1	60	60	24	20	1	1	12	1	1	9	1	1072	10	1	6	688	10
7	1	1	60	60	24	20	1	1	13	2	1	8	1	1785	10	1	6	536	10
7	1	1	60	60	24	20	1	1	14	6	1	4	1	1781	10	0	6	485	10
7	1	1	60	60	24	20	1	1	15	6	0	-1	1	1681	10	0	-1	-1	-1
7	1	1	60	60	24	20	1	1	16	6	0	-1	0	2066	11	1	-1	-1	-1
7	1	1	60	60	24	20	1	1	17	9	0	-1	0	2212	305	1	-1	-1	-1
7	1	1	60	60	24	20	1	1	18	1	1	0	0	2656	319	0	6	367	10
7	1	1	60	60	24	20	1	1	19	2	0	-1	1	2680	10	1	-1	-1	-1
7	1	1	60	60	24	20	1	1	20	4	0	-1	2	3825	10	0	-1	-1	-1
7	1	1	60	60	24	20	1	1	21	6	1	4	2	2362	10	0	6	796	10
7	1	1	60	60	24	20	1	1	22	2	1	5	2	2337	10	0	6	369	10
7	1	1	60	60	24	20	1	1	23	6	1	1	2	1735	11	0	6	631	11
7	1	1	60	60	24	20	1	1	24	1	0	-1	2	4502	10	0	-1	-1	-1
7	1	1	60	60	24	20	1	1	25	0	1	0	0	3397	10	0	6	661	10
7	1	1	60	60	24	20	1	1	26	3	0	-1	2	2385	10	0	-1	-1	-1
7	1	1	60	60	24	20	1	1	27	8	0	-1	0	1791	10	1	-1	-1	-1
7	1	1	60	60	24	20	1	1	28	-1	2	7	1	480	11	1	6	449	11
7	1	1	60	60	24	20	1	1	29	5	1	6	2	2672	10	0	6	976	10
7	1	1	60	60	24	20	1	1	30	8	1	0	0	2377	11	1	6	697	10
7	1	1	60	60	24	20	1	1	31	3	1	9	2	1854	10	0	6	589	11
7	1	1	60	60	24	20	1	1	32	7	0	-1	2	1831	303	0	-1	-1	-1
7	1	1	60	60	24	20	1	1	33	3	0	-1	1	2482	10	1	-1	-1	-1
7	1	1	60	60	24	20	1	1	34	3	0	-1	2	2003	10	0	-1	-1	-1
7	1	1	60	60	24	20	1	1	35	1	1	6	2	1878	10	0	6	502	134
7	1	1	60	60	24	20	1	1	36	5	0	-1	2	1455	10	0	-1	-1	-1
7	1	1	60	60	24	20	1	1	37	8	0	-1	0	1464	10	1	-1	-1	-1
7	1	1	60	60	24	20	1	1	38	5	1	9	2	2193	10	0	6	593	10
7	1	1	60	60	24	20	1	1	39	6	0	-1	2	2402	10	0	-1	-1	-1
7	1	1	60	60	24	20	1	1	40	2	0	-1	1	1933	10	1	-1	-1	-1
7	1	1	60	60	24	20	1	1	41	7	1	10	2	2199	10	0	6	935	10
7	1	1	60	60	24	20	1	1	42	7	1	10	1	3490	10	0	6	514	10
7	1	1	60	60	24	20	1	1	43	5	0	-1	2	3130	10	0	-1	-1	-1
7	1	1	60	60	24	20	1	1	44	9	1	6	0	1920	10	1	6	624	10
7	1	1	60	60	24	20	1	1	45	2	1	2	2	2087	10	0	6	647	10
7	1	1	60	60	24	20	1	1	46	0	0	-1	1	1799	10	1	-1	-1	-1
7	1	1	60	60	24	20	1	1	47	4	0	-1	1	1571	10	1	-1	-1	-1
7	1	1	60	60	24	20	1	1	48	9	0	-1	0	1703	312	1	-1	-1	-1
7	1	1	60	60	24	20	1	1	49	4	1	6	2	2295	10	0	6	711	11
7	1	1	60	60	24	20	1	1	50	5	0	-1	2	3231	10	0	-1	-1	-1
7	1	1	60	60	24	20	1	1	51	4	0	-1	2	1656	10	0	-1	-1	-1
7	1	1	60	60	24	20	1	1	52	5	0	-1	2	2030	10	0	-1	-1	-1
7	1	1	60	60	24	20	1	1	53	9	0	-1	0	1351	301	1	-1	-1	-1
7	1	1	60	60	24	20	1	1	54	1	1	0	2	1796	10	0	6	660	10
7	1	1	60	60	24	20	1	1	55	8	0	-1	1	2192	11	0	-1	-1	-1
7	1	1	60	60	24	20	1	1	56	7	0	-1	1	1628	68	0	-1	-1	-1
7	1	1	60	60	24	20	1	1	57	6	0	-1	2	2223	10	0	-1	-1	-1
7	1	1	60	60	24	20	1	1	58	8	1	2	0	2294	11	1	6	522	10
7	1	1	60	60	24	20	1	1	59	-1	2	5	1	257	314	1	6	642	10
7	1	1	60	60	24	20	1	1	60	2	1	3	2	2298	10	0	6	682	10
7	1	1	60	60	24	20	1	1	61	1	0	-1	2	1986	10	0	-1	-1	-1
7	1	1	60	60	24	20	1	1	62	4	0	-1	2	2160	346	0	-1	-1	-1
7	1	1	60	60	24	20	1	1	63	0	1	7	2	1539	10	0	6	659	10
7	1	1	60	60	24	20	1	1	64	6	1	5	2	1760	10	0	0	1000	10
7	1	1	60	60	24	20	1	1	65	0	0	-1	1	1895	10	1	-1	-1	-1
7	1	1	60	60	24	20	1	1	66	7	1	1	2	1583	10	0	6	415	11
7	1	1	60	60	24	20	1	1	67	0	1	7	1	1987	11	1	6	771	10
7	1	1	60	60	24	20	1	1	68	0	0	-1	1	1479	10	1	-1	-1	-1
7	1	1	60	60	24	20	1	1	69	5	0	-1	1	929	309	0	-1	-1	-1
7	1	1	60	60	24	20	1	1	70	4	1	6	2	4287	10	0	6	463	10
7	1	1	60	60	24	20	1	1	71	7	0	-1	0	2239	10	1	-1	-1	-1
7	1	1	60	60	24	20	1	1	72	9	1	4	2	2374	10	0	6	577	10
7	1	1	60	60	24	20	1	1	73	8	0	-1	0	4006	10	1	-1	-1	-1
7	1	1	60	60	24	20	1	1	74	6	0	-1	-1	5000	10	0	-1	-1	-1
7	1	1	60	60	24	20	1	1	75	3	0	-1	2	2453	10	0	-1	-1	-1
7	1	1	60	60	24	20	1	1	76	4	0	-1	0	1924	171	0	-1	-1	-1
7	1	1	60	60	24	20	1	1	77	7	0	-1	0	1453	10	1	-1	-1	-1
7	1	1	60	60	24	20	1	1	78	9	1	10	2	3544	10	0	6	454	10
7	1	1	60	60	24	20	1	1	79	0	1	10	1	2268	10	1	6	684	10
7	1	1	60	60	24	20	1	1	80	1	1	10	1	1445	10	1	6	821	10
7	1	1	60	60	24	20	1	1	81	3	0	-1	1	2323	10	1	-1	-1	-1
7	1	1	60	60	24	20	1	1	82	6	1	0	2	2886	130	0	6	710	140
7	1	1	60	60	24	20	1	1	83	3	1	3	-1	5000	10	0	6	470	10
7	1	1	60	60	24	20	1	1	84	0	0	-1	1	2866	10	1	-1	-1	-1
7	1	1	60	60	24	20	1	1	85	4	1	7	2	2690	10	0	6	514	10
7	1	1	60	60	24	20	1	1	86	9	0	-1	0	1947	10	1	-1	-1	-1
7	1	1	60	60	24	20	1	1	87	8	0	-1	0	1505	10	1	-1	-1	-1
7	1	1	60	60	24	20	1	1	88	8	1	8	2	2696	10	0	6	664	10
7	1	1	60	60	24	20	1	1	89	1	0	-1	1	2592	10	1	-1	-1	-1
7	1	1	60	60	24	20	1	1	90	9	0	-1	1	2892	10	0	-1	-1	-1
7	1	1	60	60	24	20	1	1	91	3	1	2	2	3964	11	0	6	700	11
7	1	1	60	60	24	20	1	1	92	2	0	-1	0	2844	11	0	-1	-1	-1
7	1	1	60	60	24	20	1	1	93	-1	2	5	1	0	5	1	6	819	10
7	1	1	60	60	24	20	1	1	94	3	1	9	0	3237	10	0	6	581	133
7	1	1	60	60	24	20	1	1	95	3	1	9	1	2855	10	1	6	471	10
7	1	1	60	60	24	20	1	1	96	-1	2	1	1	0	4	1	6	377	10
7	1	1	60	60	24	20	1	1	97	9	1	1	0	1691	10	1	6	571	10
7	1	1	60	60	24	20	1	1	98	5	1	8	2	2603	10	0	6	779	10
7	1	1	60	60	24	20	1	1	99	0	1	2	1	1943	11	1	6	534	10
7	1	1	60	60	24	20	1	1	100	0	0	-1	1	1773	10	1	-1	-1	-1
7	1	1	60	60	24	20	1	1	101	8	1	4	0	1545	10	1	6	441	10
7	1	1	60	60	24	20	1	1	102	1	0	-1	1	1680	10	1	-1	-1	-1
7	1	1	60	60	24	20	1	1	103	2	1	8	1	1837	11	1	6	383	257
7	1	1	60	60	24	20	1	1	104	2	0	-1	0	1999	10	0	-1	-1	-1
7	1	1	60	60	24	20	1	1	105	7	1	5	2	2756	10	0	6	477	10
7	1	1	60	60	24	20	2	0	106	5	1	8	2	1878	320	0	6	982	11
7	1	1	60	60	24	20	2	0	107	4	0	-1	2	2095	10	0	-1	-1	-1
7	1	1	60	60	24	20	2	0	108	4	0	-1	1	2255	299	1	-1	-1	-1
7	1	1	60	60	24	20	2	0	109	9	1	2	0	2223	10	1	6	696	10
7	1	1	60	60	24	20	2	0	110	2	0	8	0	2547	10	0	-1	-1	-1
7	1	1	60	60	24	20	2	0	111	2	0	5	1	1521	10	1	-1	-1	-1
7	1	1	60	60	24	20	2	0	112	2	1	1	2	3080	10	0	6	664	10
7	1	1	60	60	24	20	2	0	113	2	1	3	2	1984	10	0	6	624	137
7	1	1	60	60	24	20	2	0	114	5	0	-1	2	1701	10	0	-1	-1	-1
7	1	1	60	60	24	20	2	0	115	-1	2	5	-1	5000	10	0	6	612	10
7	1	1	60	60	24	20	2	0	116	7	1	7	2	2526	303	0	0	1000	11
7	1	1	60	60	24	20	2	0	117	8	0	4	0	1853	10	1	-1	-1	-1
7	1	1	60	60	24	20	2	0	118	0	0	9	1	1382	10	1	-1	-1	-1
7	1	1	60	60	24	20	2	0	119	6	1	3	0	2258	10	1	6	434	10
7	1	1	60	60	24	20	2	0	120	6	1	-1	2	2028	11	0	6	620	10
7	1	1	60	60	24	20	2	0	121	1	1	-1	1	1551	10	1	6	430	133
7	1	1	60	60	24	20	2	0	122	9	0	-1	0	1637	10	1	-1	-1	-1
7	1	1	60	60	24	20	2	0	123	8	1	4	0	1687	10	1	6	471	10
7	1	1	60	60	24	20	2	0	124	0	0	-1	1	1319	10	1	-1	-1	-1
7	1	1	60	60	24	20	2	0	125	6	1	-1	2	1846	10	0	6	550	10
7	1	1	60	60	24	20	2	0	126	4	0	10	2	2384	10	0	-1	-1	-1
7	1	1	60	60	24	20	2	0	127	5	0	2	2	2085	10	0	-1	-1	-1
7	1	1	60	60	24	20	2	0	128	0	0	3	1	1510	10	1	-1	-1	-1
7	1	1	60	60	24	20	2	0	129	8	1	-1	2	2301	10	0	6	733	10
7	1	1	60	60	24	20	2	0	130	8	1	2	1	2356	10	0	6	900	11
7	1	1	60	60	24	20	2	0	131	9	0	-1	0	1722	9	1	-1	-1	-1
7	1	1	60	60	24	20	2	0	132	8	1	-1	0	1945	10	1	6	729	10
7	1	1	60	60	24	20	2	0	133	7	0	2	2	1631	10	0	-1	-1	-1
7	1	1	60	60	24	20	2	0	134	5	0	10	2	1538	10	0	-1	-1	-1
7	1	1	60	60	24	20	2	0	135	3	1	6	2	1672	10	0	6	536	11
7	1	1	60	60	24	20	2	0	136	1	0	7	1	2073	10	1	-1	-1	-1
7	1	1	60	60	24	20	2	0	137	8	0	-1	0	1705	10	1	-1	-1	-1
7	1	1	60	60	24	20	2	0	138	1	1	-1	1	1705	10	1	6	521	10
7	1	1	60	60	24	20	2	0	139	2	0	-1	1	2105	305	1	-1	-1	-1
7	1	1	60	60	24	20	2	0	140	2	1	1	2	1896	10	0	6	568	10
7	1	1	60	60	24	20	2	0	141	9	0	-1	0	1392	11	1	-1	-1	-1
7	1	1	60	60	24	20	2	0	142	4	0	-1	2	1787	10	0	-1	-1	-1
7	1	1	60	60	24	20	2	0	143	4	1	7	2	2040	10	0	6	760	11
7	1	1	60	60	24	20	2	0	144	0	1	-1	1	2707	10	1	6	602	10
7	1	1	60	60	24	20	2	0	145	1	0	-1	2	2674	10	0	-1	-1	-1
7	1	1	60	60	24	20	2	0	146	2	1	0	2	2490	10	0	6	682	10
7	1	1	60	60	24	20	2	0	147	6	0	5	2	2602	10	0	-1	-1	-1
7	1	1	60	60	24	20	2	0	148	9	1	-1	0	1558	10	1	6	534	11
7	1	1	60	60	24	20	2	0	149	8	0	6	0	3499	10	1	-1	-1	-1
7	1	1	60	60	24	20	2	0	150	9	1	9	0	1449	10	1	6	450	133
7	1	1	60	60	24	20	2	0	151	4	0	-1	2	2109	10	0	-1	-1	-1
7	1	1	60	60	24	20	2	0	152	6	0	-1	2	2092	296	0	-1	-1	-1
7	1	1	60	60	24	20	2	0	153	7	0	-1	2	1484	10	0	-1	-1	-1
7	1	1	60	60	24	20	2	0	154	3	0	6	2	1621	10	0	-1	-1	-1
7	1	1	60	60	24	20	2	0	155	3	0	-1	2	1608	10	0	-1	-1	-1
7	1	1	60	60	24	20	2	0	156	7	0	-1	2	1595	10	0	-1	-1	-1
7	1	1	60	60	24	20	2	0	157	1	1	-1	1	2349	10	1	6	575	10
7	1	1	60	60	24	20	2	0	158	1	0	-1	1	1588	10	1	-1	-1	-1
7	1	1	60	60	24	20	2	0	159	3	0	9	2	1576	10	0	-1	-1	-1
7	1	1	60	60	24	20	2	0	160	4	1	-1	2	1487	10	0	6	798	10
7	1	1	60	60	24	20	2	0	161	4	1	-1	2	1415	10	0	6	679	10
7	1	1	60	60	24	20	2	0	162	8	0	-1	2	1890	10	0	-1	-1	-1
7	1	1	60	60	24	20	2	0	163	3	1	0	2	2420	10	0	6	602	10
7	1	1	60	60	24	20	2	0	164	3	0	0	2	1597	10	0	-1	-1	-1
7	1	1	60	60	24	20	2	0	165	5	0	3	1	2282	10	0	-1	-1	-1
7	1	1	60	60	24	20	2	0	166	4	1	-1	2	2086	323	0	6	649	10
7	1	1	60	60	24	20	2	0	167	1	1	-1	1	1289	10	1	6	761	10
7	1	1	60	60	24	20	2	0	168	6	0	10	1	1738	10	0	-1	-1	-1
7	1	1	60	60	24	20	2	0	169	9	1	8	0	1448	10	1	6	552	10
7	1	1	60	60	24	20	2	0	170	5	1	-1	2	1713	10	0	6	449	10
7	1	1	60	60	24	20	2	0	171	2	0	1	2	2145	10	0	-1	-1	-1
7	1	1	60	60	24	20	2	0	172	7	1	5	1	2207	10	0	6	495	10
7	1	1	60	60	24	20	2	0	173	6	1	-1	1	2011	307	0	6	682	10
7	1	1	60	60	24	20	2	0	174	2	0	-1	0	2446	10	0	-1	-1	-1
7	1	1	60	60	24	20	2	0	175	5	0	3	2	1504	10	0	-1	-1	-1
7	1	1	60	60	24	20	2	0	176	6	0	-1	1	2021	11	0	-1	-1	-1
7	1	1	60	60	24	20	2	0	177	3	1	5	2	1779	10	0	6	586	10
7	1	1	60	60	24	20	2	0	178	8	0	-1	0	2151	10	1	-1	-1	-1
7	1	1	60	60	24	20	2	0	179	0	1	-1	1	1956	10	1	6	708	11
7	1	1	60	60	24	20	2	0	180	0	0	-1	1	1674	10	1	-1	-1	-1
7	1	1	60	60	24	20	2	0	181	0	1	-1	2	2439	10	0	6	666	10
7	1	1	60	60	24	20	2	0	182	0	1	-1	0	2044	10	0	6	716	10
7	1	1	60	60	24	20	2	0	183	9	1	6	0	2047	10	1	6	382	11
7	1	1	60	60	24	20	2	0	184	-1	2	4	2	3694	101	0	6	464	11
7	1	1	60	60	24	20	2	0	185	3	1	4	2	2126	10	0	6	878	10
7	1	1	60	60	24	20	2	0	186	0	1	-1	1	2828	103	1	6	909	10
7	1	1	60	60	24	20	2	0	187	7	0	9	1	1692	10	0	-1	-1	-1
7	1	1	60	60	24	20	2	0	188	7	0	9	1	940	101	0	-1	-1	-1
7	1	1	60	60	24	20	2	0	189	3	1	-1	2	1934	306	0	6	526	104
7	1	1	60	60	24	20	2	0	190	9	0	0	0	1493	400	1	-1	-1	-1
7	1	1	60	60	24	20	2	0	191	7	1	-1	0	1565	307	1	6	589	10
7	1	1	60	60	24	20	2	0	192	3	0	-1	0	1747	10	0	-1	-1	-1
7	1	1	60	60	24	20	2	0	193	7	1	1	2	3024	11	0	6	592	11
7	1	1	60	60	24	20	2	0	194	-1	2	-1	-1	5000	10	0	6	603	10
7	1	1	60	60	24	20	2	0	195	0	0	-1	1	1685	10	1	-1	-1	-1
7	1	1	60	60	24	20	2	0	196	8	1	10	2	1717	10	0	6	709	10
7	1	1	60	60	24	20	2	0	197	1	1	-1	0	1892	10	0	6	788	10
7	1	1	60	60	24	20	2	0	198	2	1	2	0	1932	11	0	6	476	10
7	1	1	60	60	24	20	2	0	199	6	1	1	2	1490	10	0	6	546	10
7	1	1	60	60	24	20	2	0	200	5	1	8	2	2474	10	0	6	858	10
7	1	1	60	60	24	20	2	0	201	7	1	0	1	1739	11	0	6	443	10
7	1	1	60	60	24	20	2	0	202	4	1	7	2	1609	10	0	6	553	10
7	1	1	60	60	24	20	2	0	203	1	0	8	1	1699	10	1	-1	-1	-1
7	1	1	60	60	24	20	2	0	204	5	1	4	2	1900	10	0	6	636	10
7	1	1	60	60	24	20	2	0	205	9	0	-1	0	1476	10	1	-1	-1	-1
7	1	1	60	60	24	20	2	0	206	1	0	7	0	1853	10	0	-1	-1	-1
7	1	1	60	60	24	20	2	0	207	-1	2	-1	-1	5000	10	0	6	630	10
7	1	1	60	60	24	20	2	0	208	-1	2	10	2	3993	11	0	6	880	11
7	1	1	60	60	24	20	2	0	209	6	0	-1	2	1586	10	0	-1	-1	-1
7	1	1	60	60	24	20	2	0	210	5	1	6	2	1492	10	0	6	422	11
7	1	1	60	60	24	20	3	1	211	2	1	2	0	2388	10	0	6	797	10
7	1	1	60	60	24	20	3	1	212	2	0	-1	0	1569	10	0	-1	-1	-1
7	1	1	60	60	24	20	3	1	213	5	0	-1	2	1510	10	0	-1	-1	-1
7	1	1	60	60	24	20	3	1	214	1	0	5	1	1374	10	1	-1	-1	-1
7	1	1	60	60	24	20	3	1	215	7	1	4	0	1978	10	1	6	682	10
7	1	1	60	60	24	20	3	1	216	5	1	1	2	1519	131	0	6	447	10
7	1	1	60	60	24	20	3	1	217	5	0	9	2	1334	10	0	-1	-1	-1
7	1	1	60	60	24	20	3	1	218	-1	2	5	-1	5000	10	0	6	436	133
7	1	1	60	60	24	20	3	1	219	0	1	-1	1	1710	10	1	6	558	10
7	1	1	60	60	24	20	3	1	220	8	0	8	0	1501	10	1	-1	-1	-1
7	1	1	60	60	24	20	3	1	221	9	0	8	0	1365	10	1	-1	-1	-1
7	1	1	60	60	24	20	3	1	222	7	0	1	0	1459	10	1	-1	-1	-1
7	1	1	60	60	24	20	3	1	223	3	1	4	0	2316	10	0	6	460	10
7	1	1	60	60	24	20	3	1	224	4	0	0	2	2244	10	0	-1	-1	-1
7	1	1	60	60	24	20	3	1	225	4	1	-1	2	2206	10	0	6	590	10
7	1	1	60	60	24	20	3	1	226	2	0	-1	1	1929	10	1	-1	-1	-1
7	1	1	60	60	24	20	3	1	227	3	0	-1	2	1664	10	0	-1	-1	-1
7	1	1	60	60	24	20	3	1	228	4	1	9	2	1841	10	0	6	433	10
7	1	1	60	60	24	20	3	1	229	0	1	-1	0	1675	10	0	6	459	10
7	1	1	60	60	24	20	3	1	230	-1	2	-1	2	3354	10	0	6	556	10
7	1	1	60	60	24	20	3	1	231	4	0	4	2	1832	10	0	-1	-1	-1
7	1	1	60	60	24	20	3	1	232	1	1	1	0	2466	314	0	6	449	10
7	1	1	60	60	24	20	3	1	233	1	0	10	1	1587	10	1	-1	-1	-1
7	1	1	60	60	24	20	3	1	234	3	0	-1	2	1527	10	0	-1	-1	-1
7	1	1	60	60	24	20	3	1	235	7	1	0	0	1806	10	1	6	414	10
7	1	1	60	60	24	20	3	1	236	1	1	-1	1	1641	10	1	6	809	10
7	1	1	60	60	24	20	3	1	237	6	1	-1	0	1660	10	1	6	379	10
7	1	1	60	60	24	20	3	1	238	5	1	0	2	2189	10	0	6	605	10
7	1	1	60	60	24	20	3	1	239	7	0	2	2	1513	10	0	-1	-1	-1
7	1	1	60	60	24	20	3	1	240	3	1	5	2	3728	10	0	6	400	136
7	1	1	60	60	24	20	3	1	241	2	0	7	2	3198	10	0	-1	-1	-1
7	1	1	60	60	24	20	3	1	242	5	0	-1	1	2300	348	0	-1	-1	-1
7	1	1	60	60	24	20	3	1	243	9	0	-1	0	1682	611	1	-1	-1	-1
7	1	1	60	60	24	20	3	1	244	3	1	-1	2	1586	10	0	6	539	10
7	1	1	60	60	24	20	3	1	245	2	1	6	1	2980	10	1	6	623	10
7	1	1	60	60	24	20	3	1	246	-1	2	-1	1	1274	248	1	6	459	10
7	1	1	60	60	24	20	3	1	247	9	1	-1	1	122	10	0	6	506	10
7	1	1	60	60	24	20	3	1	248	7	1	3	2	2105	11	0	1	281	10
7	1	1	60	60	24	20	3	1	249	1	1	-1	1	1704	11	1	6	520	10
7	1	1	60	60	24	20	3	1	250	4	1	-1	2	1736	10	0	6	440	10
7	1	1	60	60	24	20	3	1	251	0	0	10	1	2326	10	1	-1	-1	-1
7	1	1	60	60	24	20	3	1	252	4	0	7	2	1837	10	0	-1	-1	-1
7	1	1	60	60	24	20	3	1	253	7	1	-1	0	2359	11	1	6	423	134
7	1	1	60	60	24	20	3	1	254	6	0	9	2	2316	11	0	-1	-1	-1
7	1	1	60	60	24	20	3	1	255	8	1	1	0	2703	10	1	6	515	10
7	1	1	60	60	24	20	3	1	256	6	1	-1	2	1903	10	0	6	474	11
7	1	1	60	60	24	20	3	1	257	7	0	-1	2	2306	10	0	-1	-1	-1
7	1	1	60	60	24	20	3	1	258	8	1	-1	1	1849	10	0	6	409	10
7	1	1	60	60	24	20	3	1	259	3	0	4	2	1748	10	0	-1	-1	-1
7	1	1	60	60	24	20	3	1	260	4	0	-1	1	2658	10	1	-1	-1	-1
7	1	1	60	60	24	20	3	1	261	7	0	-1	0	2360	10	1	-1	-1	-1
7	1	1	60	60	24	20	3	1	262	4	1	-1	2	1936	10	0	6	480	10
7	1	1	60	60	24	20	3	1	263	7	1	-1	1	4982	10	0	6	678	11
7	1	1	60	60	24	20	3	1	264	4	1	6	2	1356	10	0	6	482	10
7	1	1	60	60	24	20	3	1	265	6	1	-1	2	1664	10	0	6	432	10
7	1	1	60	60	24	20	3	1	266	5	1	-1	2	1601	10	0	6	497	10
7	1	1	60	60	24	20	3	1	267	-1	2	-1	-1	5000	10	0	6	436	10
7	1	1	60	60	24	20	3	1	268	9	1	6	0	2750	305	1	6	621	10
7	1	1	60	60	24	20	3	1	269	2	1	0	0	1843	10	0	6	371	10
7	1	1	60	60	24	20	3	1	270	6	0	1	1	2125	11	0	-1	-1	-1
7	1	1	60	60	24	20	3	1	271	9	1	-1	0	1308	10	1	6	556	10
7	1	1	60	60	24	20	3	1	272	6	0	-1	2	1988	10	0	-1	-1	-1
7	1	1	60	60	24	20	3	1	273	8	0	5	0	1776	301	1	-1	-1	-1
7	1	1	60	60	24	20	3	1	274	0	0	4	1	1420	10	1	-1	-1	-1
7	1	1	60	60	24	20	3	1	275	1	0	-1	1	1607	10	1	-1	-1	-1
7	1	1	60	60	24	20	3	1	276	3	0	6	2	1707	10	0	-1	-1	-1
7	1	1	60	60	24	20	3	1	277	9	0	10	0	1642	10	1	-1	-1	-1
7	1	1	60	60	24	20	3	1	278	2	0	-1	1	1580	11	1	-1	-1	-1
7	1	1	60	60	24	20	3	1	279	0	1	-1	1	1616	10	1	6	448	10
7	1	1	60	60	24	20	3	1	280	6	1	7	2	1651	10	0	6	435	10
7	1	1	60	60	24	20	3	1	281	0	1	-1	1	1397	10	1	6	628	10
7	1	1	60	60	24	20	3	1	282	9	1	8	0	2480	9	1	6	416	10
7	1	1	60	60	24	20	3	1	283	1	1	-1	1	1392	10	1	6	560	10
7	1	1	60	60	24	20	3	1	284	9	1	-1	0	1484	10	1	6	524	9
7	1	1	60	60	24	20	3	1	285	8	0	-1	0	1518	10	1	-1	-1	-1
7	1	1	60	60	24	20	3	1	286	8	0	-1	0	1245	10	1	-1	-1	-1
7	1	1	60	60	24	20	3	1	287	3	0	-1	0	1725	10	0	-1	-1	-1
7	1	1	60	60	24	20	3	1	288	5	0	2	2	1822	10	0	-1	-1	-1
7	1	1	60	60	24	20	3	1	289	1	0	3	1	1353	11	1	-1	-1	-1
7	1	1	60	60	24	20	3	1	290	-1	2	3	-1	5000	10	0	6	502	10
7	1	1	60	60	24	20	3	1	291	5	1	-1	2	2813	10	0	6	511	10
7	1	1	60	60	24	20	3	1	292	5	0	10	2	2867	10	0	-1	-1	-1
7	1	1	60	60	24	20	3	1	293	7	0	6	2	2628	10	0	-1	-1	-1
7	1	1	60	60	24	20	3	1	294	0	0	-1	1	1839	10	1	-1	-1	-1
7	1	1	60	60	24	20	3	1	295	1	0	8	1	2313	10	1	-1	-1	-1
7	1	1	60	60	24	20	3	1	296	1	1	-1	1	2560	250	1	6	704	10
7	1	1	60	60	24	20	3	1	297	4	0	-1	2	2972	10	0	-1	-1	-1
7	1	1	60	60	24	20	3	1	298	2	1	2	2	3930	10	0	6	618	10
7	1	1	60	60	24	20	3	1	299	2	1	-1	1	1472	10	1	6	496	10
7	1	1	60	60	24	20	3	1	300	0	0	-1	1	2937	10	1	-1	-1	-1
7	1	1	60	60	24	20	3	1	301	0	0	3	1	2983	10	1	-1	-1	-1
7	1	1	60	60	24	20	3	1	302	8	1	-1	0	3091	10	1	6	659	10
7	1	1	60	60	24	20	3	1	303	6	1	8	2	3051	10	0	6	331	10
7	1	1	60	60	24	20	3	1	304	6	0	0	2	2597	305	0	-1	-1	-1
7	1	1	60	60	24	20	3	1	305	2	0	3	2	3777	10	0	-1	-1	-1
7	1	1	60	60	24	20	3	1	306	9	0	5	0	2632	10	1	-1	-1	-1
7	1	1	60	60	24	20	3	1	307	9	0	9	0	2824	10	1	-1	-1	-1
7	1	1	60	60	24	20	3	1	308	8	1	2	2	2859	10	0	6	427	10
7	1	1	60	60	24	20	3	1	309	8	1	7	2	3564	10	0	6	540	10
7	1	1	60	60	24	20	3	1	310	6	0	-1	2	2098	10	0	-1	-1	-1
7	1	1	60	60	24	20	3	1	311	0	1	7	1	2737	11	1	6	529	10
7	1	1	60	60	24	20	3	1	312	3	1	-1	2	2052	10	0	6	439	10
7	1	1	60	60	24	20	3	1	313	8	0	10	0	1605	10	1	-1	-1	-1
7	1	1	60	60	24	20	3	1	314	3	1	-1	2	2092	10	0	6	508	10
7	1	1	60	60	24	20	3	1	315	5	1	9	2	2189	299	0	6	460	10
7	1	1	60	60	24	20	4	0	316	3	0	3	2	2364	10	0	-1	-1	-1
7	1	1	60	60	24	20	4	0	317	2	1	-1	1	2273	10	1	6	497	135
7	1	1	60	60	24	20	4	0	318	3	1	-1	0	2282	10	0	6	553	10
7	1	1	60	60	24	20	4	0	319	5	0	2	0	1842	10	1	-1	-1	-1
7	1	1	60	60	24	20	4	0	320	-1	2	2	-1	5000	11	0	6	556	10
7	1	1	60	60	24	20	4	0	321	8	0	4	0	2055	10	1	-1	-1	-1
7	1	1	60	60	24	20	4	0	322	8	0	2	1	1816	10	0	-1	-1	-1
7	1	1	60	60	24	20	4	0	323	4	1	9	1	2371	10	1	6	514	10
7	1	1	60	60	24	20	4	0	324	9	0	-1	0	2120	10	1	-1	-1	-1
7	1	1	60	60	24	20	4	0	325	1	1	4	1	1700	10	1	6	551	10
7	1	1	60	60	24	20	4	0	326	9	0	4	0	1671	301	1	-1	-1	-1
7	1	1	60	60	24	20	4	0	327	6	1	1	1	2039	11	0	6	471	10
7	1	1	60	60	24	20	4	0	328	3	0	8	1	2016	10	1	-1	-1	-1
7	1	1	60	60	24	20	4	0	329	3	0	3	2	2749	10	0	-1	-1	-1
7	1	1	60	60	24	20	4	0	330	5	1	-1	1	3826	10	0	6	690	10
7	1	1	60	60	24	20	4	0	331	5	1	-1	2	1997	10	0	6	397	10
7	1	1	60	60	24	20	4	0	332	7	0	-1	0	2065	10	1	-1	-1	-1
7	1	1	60	60	24	20	4	0	333	6	0	7	0	2291	317	1	-1	-1	-1
7	1	1	60	60	24	20	4	0	334	5	0	-1	2	1786	10	0	-1	-1	-1
7	1	1	60	60	24	20	4	0	335	6	0	-1	2	2279	10	0	-1	-1	-1
7	1	1	60	60	24	20	4	0	336	3	0	9	1	3199	10	1	-1	-1	-1
7	1	1	60	60	24	20	4	0	337	6	0	7	1	1731	10	0	-1	-1	-1
7	1	1	60	60	24	20	4	0	338	-1	2	5	-1	5000	10	0	6	609	10
7	1	1	60	60	24	20	4	0	339	9	1	-1	2	2283	10	0	6	747	10
7	1	1	60	60	24	20	4	0	340	5	1	2	1	2851	10	0	6	579	10
7	1	1	60	60	24	20	4	0	341	8	0	-1	0	1829	10	1	-1	-1	-1
7	1	1	60	60	24	20	4	0	342	9	0	-1	0	1568	305	1	-1	-1	-1
7	1	1	60	60	24	20	4	0	343	4	0	6	2	2213	10	0	-1	-1	-1
7	1	1	60	60	24	20	4	0	344	0	0	1	1	1477	10	1	-1	-1	-1
7	1	1	60	60	24	20	4	0	345	6	1	9	2	2520	264	0	6	521	10
7	1	1	60	60	24	20	4	0	346	2	1	5	2	2232	10	0	6	472	10
7	1	1	60	60	24	20	4	0	347	4	1	-1	1	2585	399	1	6	482	10
7	1	1	60	60	24	20	4	0	348	3	1	-1	2	2318	10	0	6	446	10
7	1	1	60	60	24	20	4	0	349	1	0	-1	1	1766	10	1	-1	-1	-1
7	1	1	60	60	24	20	4	0	350	1	0	7	1	1955	10	1	-1	-1	-1
7	1	1	60	60	24	20	4	0	351	9	1	-1	1	2057	10	0	6	537	10
7	1	1	60	60	24	20	4	0	352	8	1	-1	1	1946	10	0	6	538	10
7	1	1	60	60	24	20	4	0	353	6	0	3	2	4495	10	0	-1	-1	-1
7	1	1	60	60	24	20	4	0	354	2	1	-1	1	1856	10	1	6	672	10
7	1	1	60	60	24	20	4	0	355	0	1	-1	1	1743	10	1	6	489	10
7	1	1	60	60	24	20	4	0	356	-1	2	7	-1	5000	10	0	6	743	135
7	1	1	60	60	24	20	4	0	357	1	1	10	1	1473	10	1	6	481	10
7	1	1	60	60	24	20	4	0	358	5	1	-1	1	1354	10	0	6	394	10
7	1	1	60	60	24	20	4	0	359	7	0	10	1	1528	9	0	-1	-1	-1
7	1	1	60	60	24	20	4	0	360	8	1	8	1	1678	11	0	6	510	10
7	1	1	60	60	24	20	4	0	361	9	1	-1	1	2127	11	0	6	527	10
7	1	1	60	60	24	20	4	0	362	1	1	-1	1	1438	10	1	6	606	10
7	1	1	60	60	24	20	4	0	363	6	1	-1	1	1784	10	0	6	536	10
7	1	1	60	60	24	20	4	0	364	0	1	6	1	1380	10	1	6	436	11
7	1	1	60	60	24	20	4	0	365	0	0	-1	1	1473	10	1	-1	-1	-1
7	1	1	60	60	24	20	4	0	366	2	0	-1	2	2282	10	0	-1	-1	-1
7	1	1	60	60	24	20	4	0	367	8	1	-1	0	2514	10	1	6	530	10
7	1	1	60	60	24	20	4	0	368	3	1	-1	2	1869	10	0	6	656	10
7	1	1	60	60	24	20	4	0	369	0	1	10	1	2537	10	1	6	457	10
7	1	1	60	60	24	20	4	0	370	0	0	-1	2	2628	10	0	-1	-1	-1
7	1	1	60	60	24	20	4	0	371	5	0	-1	2	1491	304	0	-1	-1	-1
7	1	1	60	60	24	20	4	0	372	2	0	-1	2	2218	10	0	-1	-1	-1
7	1	1	60	60	24	20	4	0	373	3	1	3	2	1667	10	0	6	597	10
7	1	1	60	60	24	20	4	0	374	8	0	9	1	1639	10	0	-1	-1	-1
7	1	1	60	60	24	20	4	0	375	2	0	6	1	2425	298	1	-1	-1	-1
7	1	1	60	60	24	20	4	0	376	-1	2	-1	2	2921	311	0	6	587	10
7	1	1	60	60	24	20	4	0	377	7	1	-1	2	2440	10	0	6	584	10
7	1	1	60	60	24	20	4	0	378	7	1	0	2	1931	10	0	6	506	10
7	1	1	60	60	24	20	4	0	379	9	1	10	0	1233	10	1	6	560	11
7	1	1	60	60	24	20	4	0	380	6	1	-1	2	2035	10	0	6	355	10
7	1	1	60	60	24	20	4	0	381	8	1	6	0	1509	10	1	6	421	11
7	1	1	60	60	24	20	4	0	382	1	0	7	1	2364	10	1	-1	-1	-1
7	1	1	60	60	24	20	4	0	383	9	0	-1	0	2788	10	1	-1	-1	-1
7	1	1	60	60	24	20	4	0	384	0	1	-1	2	2662	10	0	6	534	134
7	1	1	60	60	24	20	4	0	385	7	1	1	0	1439	10	1	6	463	10
7	1	1	60	60	24	20	4	0	386	0	0	-1	1	1738	10	1	-1	-1	-1
7	1	1	60	60	24	20	4	0	387	7	1	10	2	2984	10	0	6	472	10
7	1	1	60	60	24	20	4	0	388	4	0	-1	2	1572	10	0	-1	-1	-1
7	1	1	60	60	24	20	4	0	389	0	0	-1	1	1401	10	1	-1	-1	-1
7	1	1	60	60	24	20	4	0	390	7	0	-1	2	3014	317	0	-1	-1	-1
7	1	1	60	60	24	20	4	0	391	1	1	-1	2	2256	10	0	6	608	142
7	1	1	60	60	24	20	4	0	392	4	1	-1	0	2884	11	0	6	473	10
7	1	1	60	60	24	20	4	0	393	5	0	0	0	2027	10	1	-1	-1	-1
7	1	1	60	60	24	20	4	0	394	4	0	5	2	2525	10	0	-1	-1	-1
7	1	1	60	60	24	20	4	0	395	4	1	0	2	1852	310	0	6	667	10
7	1	1	60	60	24	20	4	0	396	0	1	-1	1	2718	10	1	6	421	10
7	1	1	60	60	24	20	4	0	397	8	0	8	1	4268	305	0	-1	-1	-1
7	1	1	60	60	24	20	4	0	398	9	1	8	2	3269	10	0	6	629	10
7	1	1	60	60	24	20	4	0	399	1	0	-1	2	2418	10	0	-1	-1	-1
7	1	1	60	60	24	20	4	0	400	3	0	5	0	1912	10	0	-1	-1	-1
7	1	1	60	60	24	20	4	0	401	7	0	-1	0	2608	10	1	-1	-1	-1
7	1	1	60	60	24	20	4	0	402	7	1	-1	2	2982	11	0	6	555	11
7	1	1	60	60	24	20	4	0	403	2	1	4	2	3680	10	0	6	647	10
7	1	1	60	60	24	20	4	0	404	2	0	-1	1	2024	10	1	-1	-1	-1
7	1	1	60	60	24	20	4	0	405	5	1	-1	2	2186	10	0	6	602	10
7	1	1	60	60	24	20	4	0	406	4	0	6	1	2341	318	1	-1	-1	-1
7	1	1	60	60	24	20	4	0	407	-1	2	-1	2	4075	10	0	6	524	10
7	1	1	60	60	24	20	4	0	408	6	1	3	2	3035	10	0	6	651	133
7	1	1	60	60	24	20	4	0	409	8	1	4	2	3766	319	0	6	709	10
7	1	1	60	60	24	20	4	0	410	2	1	1	1	2114	10	1	6	418	10
7	1	1	60	60	24	20	4	0	411	3	1	8	2	1761	10	0	6	449	10
7	1	1	60	60	24	20	4	0	412	2	0	2	1	2458	10	1	-1	-1	-1
7	1	1	60	60	24	20	4	0	413	4	0	0	2	3552	10	0	-1	-1	-1
7	1	1	60	60	24	20	4	0	414	1	1	9	2	3570	104	0	6	501	10
7	1	1	60	60	24	20	4	0	415	9	0	-1	1	2569	10	0	-1	-1	-1
7	1	1	60	60	24	20	4	0	416	1	0	5	1	1471	10	1	-1	-1	-1
7	1	1	60	60	24	20	4	0	417	7	0	-1	0	1373	227	1	-1	-1	-1
7	1	1	60	60	24	20	4	0	418	5	0	0	2	1772	10	0	-1	-1	-1
7	1	1	60	60	24	20	4	0	419	6	0	-1	1	2409	10	0	-1	-1	-1
7	1	1	60	60	24	20	4	0	420	4	1	1	2	2764	11	0	6	380	104
