# Supplementary material for: No Evidence for Threat-Induced Spatial Prioritization of Somatosensory Stimulation during Pain Control Using a Synchrony Judgment Paradigm
Source: PLoS One. 2016 Jun 7;11(6):e0156648. doi: 10.1371/journal.pone.0156648 (PMC4896434; doi:10.1371/journal.pone.0156648)
Supplement: S1 Dataset — This dataset includes pretest questionnaire data, posttest questionnaire data, and experimental (SJ3) data. (ZIP) [file pone.0156648.s001.zip › S1 Dataset/PP08.dat]

PP	CUE	CTRL	TAMP1	TAMP2	SAMP1	SAMP2	BLOCK	SLOC	TRIAL	SOA	TYPE	FB	Resp	RT	RTerr	Acc	CResp	CRT	CRE
8	0	-1	60	60	33	39	0	0	1	6	1	-1	1	3876	10	0	-1	-1	-1
8	0	-1	60	60	33	39	0	1	2	7	0	-1	1	2570	10	0	-1	-1	-1
8	0	-1	60	60	33	39	0	1	3	3	0	-1	0	2074	10	0	-1	-1	-1
8	0	-1	60	60	33	39	0	1	4	1	1	-1	1	2533	10	1	-1	-1	-1
8	0	-1	60	60	33	39	0	0	5	-1	2	-1	0	2700	10	0	-1	-1	-1
8	0	-1	60	60	33	39	0	0	6	8	0	-1	1	2137	10	0	-1	-1	-1
8	0	-1	60	60	33	39	0	0	7	4	0	-1	0	1634	10	0	-1	-1	-1
8	0	-1	60	60	33	39	0	1	8	9	1	-1	0	1797	10	1	-1	-1	-1
8	0	-1	60	60	33	39	0	0	9	2	0	-1	1	1697	10	1	-1	-1	-1
8	0	-1	60	60	33	39	0	1	10	0	0	-1	1	1566	10	1	-1	-1	-1
8	0	-1	60	60	33	39	0	0	11	5	1	-1	2	2369	10	0	-1	-1	-1
8	0	-1	60	60	33	39	0	0	12	1	1	-1	1	2246	10	1	-1	-1	-1
8	0	-1	60	60	33	39	0	0	13	4	1	-1	1	1662	10	1	-1	-1	-1
8	0	-1	60	60	33	39	0	0	14	2	1	-1	1	1334	10	1	-1	-1	-1
8	0	-1	60	60	33	39	0	1	15	-1	2	-1	0	1608	10	0	-1	-1	-1
8	0	-1	60	60	33	39	0	0	16	7	1	-1	0	1548	10	1	-1	-1	-1
8	0	-1	60	60	33	39	0	0	17	0	1	-1	1	1234	319	1	-1	-1	-1
8	0	-1	60	60	33	39	0	1	18	6	1	-1	1	2115	10	0	-1	-1	-1
8	0	-1	60	60	33	39	0	0	19	8	0	-1	0	1430	10	1	-1	-1	-1
8	0	-1	60	60	33	39	0	1	20	3	0	-1	1	1439	10	1	-1	-1	-1
8	0	-1	60	60	33	39	0	1	21	5	1	-1	0	1545	11	1	-1	-1	-1
8	0	-1	60	60	33	39	0	0	22	9	1	-1	0	1792	10	1	-1	-1	-1
8	0	0	60	60	33	39	1	0	1	7	1	7	0	2291	10	1	6	803	10
8	0	0	60	60	33	39	1	0	2	1	0	-1	0	1611	10	0	-1	-1	-1
8	0	0	60	60	33	39	1	0	3	7	0	-1	0	1503	10	1	-1	-1	-1
8	0	0	60	60	33	39	1	0	4	-1	2	6	0	1657	10	0	0	1000	10
8	0	0	60	60	33	39	1	0	5	3	0	-1	1	1627	302	1	-1	-1	-1
8	0	0	60	60	33	39	1	0	6	5	1	9	1	1933	10	0	0	1000	10
8	0	0	60	60	33	39	1	0	7	6	1	7	0	1635	9	1	0	1000	10
8	0	0	60	60	33	39	1	0	8	1	0	-1	1	1941	10	1	-1	-1	-1
8	0	0	60	60	33	39	1	0	9	8	1	2	1	1977	10	0	6	603	10
8	0	0	60	60	33	39	1	0	10	9	0	-1	0	2016	10	1	-1	-1	-1
8	0	0	60	60	33	39	1	0	11	9	1	4	0	1299	10	1	6	963	10
8	0	0	60	60	33	39	1	0	12	8	1	6	0	1503	10	1	0	1000	10
8	0	0	60	60	33	39	1	0	13	7	0	-1	-1	5000	10	0	-1	-1	-1
8	0	0	60	60	33	39	1	0	14	7	1	1	0	2117	11	1	6	869	10
8	0	0	60	60	33	39	1	0	15	7	0	-1	2	2117	10	0	-1	-1	-1
8	0	0	60	60	33	39	1	0	16	5	1	5	0	2259	10	1	6	835	10
8	0	0	60	60	33	39	1	0	17	6	0	-1	0	1565	10	1	-1	-1	-1
8	0	0	60	60	33	39	1	0	18	5	0	-1	1	1986	10	0	-1	-1	-1
8	0	0	60	60	33	39	1	0	19	9	1	1	0	1271	10	1	6	630	10
8	0	0	60	60	33	39	1	0	20	8	1	3	0	1335	10	1	6	823	10
8	0	0	60	60	33	39	1	0	21	4	1	8	0	1670	10	0	6	629	10
8	0	0	60	60	33	39	1	0	22	4	0	-1	0	1750	10	0	-1	-1	-1
8	0	0	60	60	33	39	1	0	23	4	0	-1	1	2260	11	1	-1	-1	-1
8	0	0	60	60	33	39	1	0	24	3	1	5	0	2062	391	0	6	622	11
8	0	0	60	60	33	39	1	0	25	9	0	-1	0	1259	10	1	-1	-1	-1
8	0	0	60	60	33	39	1	0	26	2	1	4	0	1409	10	0	6	689	10
8	0	0	60	60	33	39	1	0	27	2	0	-1	1	1500	10	1	-1	-1	-1
8	0	0	60	60	33	39	1	0	28	2	1	7	0	1172	10	0	6	484	10
8	0	0	60	60	33	39	1	0	29	7	1	6	0	1417	10	1	6	825	10
8	0	0	60	60	33	39	1	0	30	9	1	1	0	1956	10	1	6	611	10
8	0	0	60	60	33	39	1	0	31	3	1	7	2	2393	10	0	6	825	11
8	0	0	60	60	33	39	1	0	32	3	0	-1	1	2749	10	1	-1	-1	-1
8	0	0	60	60	33	39	1	0	33	4	0	-1	1	2142	10	1	-1	-1	-1
8	0	0	60	60	33	39	1	0	34	1	1	8	2	2561	10	0	6	577	10
8	0	0	60	60	33	39	1	0	35	7	1	3	0	3837	10	1	6	878	11
8	0	0	60	60	33	39	1	0	36	0	0	-1	1	1278	10	1	-1	-1	-1
8	0	0	60	60	33	39	1	0	37	0	1	3	1	1561	10	1	6	937	10
8	0	0	60	60	33	39	1	0	38	2	1	0	1	2255	10	1	6	895	10
8	0	0	60	60	33	39	1	0	39	4	1	10	0	2451	10	0	6	680	140
8	0	0	60	60	33	39	1	0	40	4	1	1	0	1413	10	0	6	501	11
8	0	0	60	60	33	39	1	0	41	0	0	-1	1	1472	10	1	-1	-1	-1
8	0	0	60	60	33	39	1	0	42	3	1	3	0	1027	10	0	6	537	10
8	0	0	60	60	33	39	1	0	43	3	1	2	0	1172	10	0	6	692	10
8	0	0	60	60	33	39	1	0	44	7	1	9	0	1300	10	1	6	601	10
8	0	0	60	60	33	39	1	0	45	4	0	-1	2	1945	10	0	-1	-1	-1
8	0	0	60	60	33	39	1	0	46	6	1	8	0	1583	11	1	6	783	10
8	0	0	60	60	33	39	1	0	47	9	1	2	0	1555	10	1	6	515	10
8	0	0	60	60	33	39	1	0	48	0	1	1	1	1385	304	1	6	585	10
8	0	0	60	60	33	39	1	0	49	1	0	-1	1	1551	10	1	-1	-1	-1
8	0	0	60	60	33	39	1	0	50	3	0	-1	0	1852	10	0	-1	-1	-1
8	0	0	60	60	33	39	1	0	51	2	0	-1	2	1830	131	0	-1	-1	-1
8	0	0	60	60	33	39	1	0	52	0	0	-1	1	1249	10	1	-1	-1	-1
8	0	0	60	60	33	39	1	0	53	2	0	-1	2	1683	10	0	-1	-1	-1
8	0	0	60	60	33	39	1	0	54	6	1	9	0	2137	10	1	6	755	10
8	0	0	60	60	33	39	1	0	55	2	0	-1	2	1888	10	0	-1	-1	-1
8	0	0	60	60	33	39	1	0	56	-1	2	10	0	1768	10	0	6	889	10
8	0	0	60	60	33	39	1	0	57	0	0	-1	1	1246	9	1	-1	-1	-1
8	0	0	60	60	33	39	1	0	58	0	1	10	1	1116	10	1	6	487	11
8	0	0	60	60	33	39	1	0	59	1	1	0	1	1642	10	1	6	554	10
8	0	0	60	60	33	39	1	0	60	2	0	-1	2	1740	11	0	-1	-1	-1
8	0	0	60	60	33	39	1	0	61	9	1	6	0	1222	9	1	6	474	10
8	0	0	60	60	33	39	1	0	62	8	1	9	0	1933	11	1	6	653	9
8	0	0	60	60	33	39	1	0	63	2	1	5	1	1859	10	1	6	451	10
8	0	0	60	60	33	39	1	0	64	4	1	0	0	1389	10	0	6	461	10
8	0	0	60	60	33	39	1	0	65	0	0	-1	1	1497	10	1	-1	-1	-1
8	0	0	60	60	33	39	1	0	66	-1	2	9	0	1561	245	0	6	656	10
8	0	0	60	60	33	39	1	0	67	3	0	-1	2	3064	11	0	-1	-1	-1
8	0	0	60	60	33	39	1	0	68	8	0	-1	0	1314	10	1	-1	-1	-1
8	0	0	60	60	33	39	1	0	69	5	0	-1	1	1442	10	0	-1	-1	-1
8	0	0	60	60	33	39	1	0	70	9	0	-1	0	1052	10	1	-1	-1	-1
8	0	0	60	60	33	39	1	0	71	5	0	-1	0	1142	10	1	-1	-1	-1
8	0	0	60	60	33	39	1	0	72	6	0	-1	0	1596	10	1	-1	-1	-1
8	0	0	60	60	33	39	1	0	73	9	0	-1	0	1136	10	1	-1	-1	-1
8	0	0	60	60	33	39	1	0	74	6	0	-1	0	1478	10	1	-1	-1	-1
8	0	0	60	60	33	39	1	0	75	0	1	8	1	1375	10	1	6	783	10
8	0	0	60	60	33	39	1	0	76	5	1	7	1	1452	310	0	0	1000	11
8	0	0	60	60	33	39	1	0	77	8	0	-1	0	1094	10	1	-1	-1	-1
8	0	0	60	60	33	39	1	0	78	5	0	-1	0	1214	10	1	-1	-1	-1
8	0	0	60	60	33	39	1	0	79	4	0	-1	1	1282	296	1	-1	-1	-1
8	0	0	60	60	33	39	1	0	80	6	0	-1	1	1331	299	0	-1	-1	-1
8	0	0	60	60	33	39	1	0	81	4	1	4	0	1216	10	0	6	416	10
8	0	0	60	60	33	39	1	0	82	3	0	-1	1	1313	10	1	-1	-1	-1
8	0	0	60	60	33	39	1	0	83	-1	2	3	0	1510	10	0	6	675	10
8	0	0	60	60	33	39	1	0	84	1	0	-1	0	1502	312	0	-1	-1	-1
8	0	0	60	60	33	39	1	0	85	8	0	-1	1	1296	10	0	-1	-1	-1
8	0	0	60	60	33	39	1	0	86	1	1	0	0	1396	10	0	6	790	10
8	0	0	60	60	33	39	1	0	87	5	1	10	1	1421	11	0	6	801	10
8	0	0	60	60	33	39	1	0	88	8	0	-1	0	1304	10	1	-1	-1	-1
8	0	0	60	60	33	39	1	0	89	0	1	5	1	1640	11	1	6	743	10
8	0	0	60	60	33	39	1	0	90	6	1	0	0	2138	10	1	6	729	10
8	0	0	60	60	33	39	1	0	91	1	1	4	1	1448	307	1	6	520	142
8	0	0	60	60	33	39	1	0	92	5	1	5	1	2165	10	0	6	625	10
8	0	0	60	60	33	39	1	0	93	8	1	8	1	942	10	0	6	478	11
8	0	0	60	60	33	39	1	0	94	3	1	4	0	1427	10	0	6	524	10
8	0	0	60	60	33	39	1	0	95	1	0	-1	0	1527	10	0	-1	-1	-1
8	0	0	60	60	33	39	1	0	96	8	0	-1	0	1246	10	1	-1	-1	-1
8	0	0	60	60	33	39	1	0	97	9	0	-1	0	1148	10	1	-1	-1	-1
8	0	0	60	60	33	39	1	0	98	7	0	-1	0	1894	10	1	-1	-1	-1
8	0	0	60	60	33	39	1	0	99	1	1	2	0	1415	10	0	6	798	10
8	0	0	60	60	33	39	1	0	100	6	1	2	0	1641	10	1	6	969	10
8	0	0	60	60	33	39	1	0	101	7	0	-1	1	1774	10	0	-1	-1	-1
8	0	0	60	60	33	39	1	0	102	6	0	-1	0	1176	10	1	-1	-1	-1
8	0	0	60	60	33	39	1	0	103	2	1	6	0	1101	10	0	6	525	10
8	0	0	60	60	33	39	1	0	104	5	0	-1	0	1717	11	1	-1	-1	-1
8	0	0	60	60	33	39	1	0	105	-1	2	10	0	1491	10	0	0	1000	10
8	0	0	60	60	33	39	2	1	106	3	1	6	0	3094	10	0	0	1000	10
8	0	0	60	60	33	39	2	1	107	9	0	-1	0	1338	9	1	-1	-1	-1
8	0	0	60	60	33	39	2	1	108	5	0	-1	1	1229	10	0	-1	-1	-1
8	0	0	60	60	33	39	2	1	109	0	1	5	0	1536	10	0	6	880	10
8	0	0	60	60	33	39	2	1	110	-1	2	-1	1	1817	10	1	6	806	10
8	0	0	60	60	33	39	2	1	111	4	1	5	0	1386	10	0	6	675	10
8	0	0	60	60	33	39	2	1	112	3	0	10	0	1355	11	0	-1	-1	-1
8	0	0	60	60	33	39	2	1	113	2	0	-1	0	1657	10	0	-1	-1	-1
8	0	0	60	60	33	39	2	1	114	6	0	4	0	1466	11	1	-1	-1	-1
8	0	0	60	60	33	39	2	1	115	8	1	-1	1	1795	10	0	6	483	205
8	0	0	60	60	33	39	2	1	116	4	0	6	0	1423	134	0	-1	-1	-1
8	0	0	60	60	33	39	2	1	117	6	0	9	0	1226	10	1	-1	-1	-1
8	0	0	60	60	33	39	2	1	118	-1	2	-1	1	1887	10	1	6	828	10
8	0	0	60	60	33	39	2	1	119	6	1	8	1	1672	10	0	0	1000	10
8	0	0	60	60	33	39	2	1	120	0	1	-1	1	1449	10	1	6	488	10
8	0	0	60	60	33	39	2	1	121	8	0	1	0	1155	10	1	-1	-1	-1
8	0	0	60	60	33	39	2	1	122	9	0	-1	0	1352	10	1	-1	-1	-1
8	0	0	60	60	33	39	2	1	123	5	1	-1	1	1382	10	0	6	789	10
8	0	0	60	60	33	39	2	1	124	6	0	5	1	1471	9	0	-1	-1	-1
8	0	0	60	60	33	39	2	1	125	0	0	4	1	1372	10	1	-1	-1	-1
8	0	0	60	60	33	39	2	1	126	7	0	2	1	2008	10	0	-1	-1	-1
8	0	0	60	60	33	39	2	1	127	2	0	-1	0	1548	10	0	-1	-1	-1
8	0	0	60	60	33	39	2	1	128	9	0	-1	0	1522	10	1	-1	-1	-1
8	0	0	60	60	33	39	2	1	129	7	1	5	0	1241	10	1	6	617	10
8	0	0	60	60	33	39	2	1	130	0	0	-1	1	1259	10	1	-1	-1	-1
8	0	0	60	60	33	39	2	1	131	8	0	4	0	1403	10	1	-1	-1	-1
8	0	0	60	60	33	39	2	1	132	-1	2	-1	1	1435	10	1	6	504	11
8	0	0	60	60	33	39	2	1	133	4	0	3	0	1621	10	0	-1	-1	-1
8	0	0	60	60	33	39	2	1	134	9	1	6	0	1512	11	1	6	824	10
8	0	0	60	60	33	39	2	1	135	6	1	2	0	1680	11	1	6	720	10
8	0	0	60	60	33	39	2	1	136	6	0	8	0	1553	10	1	-1	-1	-1
8	0	0	60	60	33	39	2	1	137	0	0	-1	1	1781	10	1	-1	-1	-1
8	0	0	60	60	33	39	2	1	138	8	1	-1	0	1586	10	1	6	802	10
8	0	0	60	60	33	39	2	1	139	9	1	8	0	1127	302	1	6	614	10
8	0	0	60	60	33	39	2	1	140	4	1	10	0	2072	10	0	6	541	10
8	0	0	60	60	33	39	2	1	141	0	1	-1	1	1594	10	1	6	362	10
8	0	0	60	60	33	39	2	1	142	3	0	9	1	1678	10	1	-1	-1	-1
8	0	0	60	60	33	39	2	1	143	2	1	3	0	1679	10	0	6	431	10
8	0	0	60	60	33	39	2	1	144	2	1	0	0	1344	10	0	6	399	10
8	0	0	60	60	33	39	2	1	145	5	0	9	0	1806	11	1	-1	-1	-1
8	0	0	60	60	33	39	2	1	146	1	0	-1	1	2951	10	1	-1	-1	-1
8	0	0	60	60	33	39	2	1	147	7	0	4	0	1351	10	1	-1	-1	-1
8	0	0	60	60	33	39	2	1	148	-1	2	10	1	2323	10	1	6	772	10
8	0	0	60	60	33	39	2	1	149	3	1	6	0	1498	11	0	6	506	10
8	0	0	60	60	33	39	2	1	150	0	1	-1	1	1521	10	1	6	705	10
8	0	0	60	60	33	39	2	1	151	5	0	5	0	1401	442	1	-1	-1	-1
8	0	0	60	60	33	39	2	1	152	1	0	7	1	1269	310	1	-1	-1	-1
8	0	0	60	60	33	39	2	1	153	3	0	9	1	1395	10	1	-1	-1	-1
8	0	0	60	60	33	39	2	1	154	1	1	-1	0	1538	10	0	6	466	10
8	0	0	60	60	33	39	2	1	155	8	1	-1	0	1240	10	1	6	555	10
8	0	0	60	60	33	39	2	1	156	8	0	-1	0	1210	10	1	-1	-1	-1
8	0	0	60	60	33	39	2	1	157	6	0	-1	0	1310	10	1	-1	-1	-1
8	0	0	60	60	33	39	2	1	158	3	1	-1	0	1197	10	0	6	621	10
8	0	0	60	60	33	39	2	1	159	3	0	3	1	1570	10	1	-1	-1	-1
8	0	0	60	60	33	39	2	1	160	8	0	-1	0	2038	11	1	-1	-1	-1
8	0	0	60	60	33	39	2	1	161	5	1	10	0	1524	10	1	0	1000	10
8	0	0	60	60	33	39	2	1	162	9	1	-1	0	1547	10	1	6	507	11
8	0	0	60	60	33	39	2	1	163	4	0	8	1	2097	10	1	-1	-1	-1
8	0	0	60	60	33	39	2	1	164	2	0	0	0	1330	308	0	-1	-1	-1
8	0	0	60	60	33	39	2	1	165	4	0	-1	1	1360	10	1	-1	-1	-1
8	0	0	60	60	33	39	2	1	166	7	1	7	0	1547	10	1	6	366	10
8	0	0	60	60	33	39	2	1	167	1	1	1	1	1267	10	1	6	595	10
8	0	0	60	60	33	39	2	1	168	5	0	3	0	1637	10	1	-1	-1	-1
8	0	0	60	60	33	39	2	1	169	1	0	0	1	1399	10	1	-1	-1	-1
8	0	0	60	60	33	39	2	1	170	7	0	-1	0	1376	11	1	-1	-1	-1
8	0	0	60	60	33	39	2	1	171	5	1	1	0	1088	10	1	6	480	10
8	0	0	60	60	33	39	2	1	172	1	1	-1	0	1367	262	0	6	728	10
8	0	0	60	60	33	39	2	1	173	7	1	-1	0	1333	10	1	6	373	10
8	0	0	60	60	33	39	2	1	174	3	1	-1	0	1435	10	0	6	451	143
8	0	0	60	60	33	39	2	1	175	8	1	-1	1	1485	10	0	6	429	10
8	0	0	60	60	33	39	2	1	176	9	1	-1	0	966	10	1	6	389	10
8	0	0	60	60	33	39	2	1	177	8	1	-1	0	1091	379	1	6	482	10
8	0	0	60	60	33	39	2	1	178	5	1	-1	0	1915	10	1	6	426	10
8	0	0	60	60	33	39	2	1	179	9	0	-1	0	1746	10	1	-1	-1	-1
8	0	0	60	60	33	39	2	1	180	0	1	6	1	1392	10	1	6	752	10
8	0	0	60	60	33	39	2	1	181	-1	2	0	1	1295	10	1	6	396	10
8	0	0	60	60	33	39	2	1	182	6	1	-1	0	1584	304	1	6	447	10
8	0	0	60	60	33	39	2	1	183	5	1	-1	2	2020	300	0	6	531	10
8	0	0	60	60	33	39	2	1	184	7	1	-1	0	1251	10	1	6	470	10
8	0	0	60	60	33	39	2	1	185	7	0	-1	0	1752	10	1	-1	-1	-1
8	0	0	60	60	33	39	2	1	186	4	0	9	0	2038	10	0	-1	-1	-1
8	0	0	60	60	33	39	2	1	187	3	0	-1	1	1394	10	1	-1	-1	-1
8	0	0	60	60	33	39	2	1	188	3	1	2	0	1828	10	0	6	484	10
8	0	0	60	60	33	39	2	1	189	7	0	-1	0	1822	10	1	-1	-1	-1
8	0	0	60	60	33	39	2	1	190	8	0	-1	1	1796	10	0	-1	-1	-1
8	0	0	60	60	33	39	2	1	191	0	0	10	1	1410	10	1	-1	-1	-1
8	0	0	60	60	33	39	2	1	192	2	1	1	1	1724	10	1	6	781	10
8	0	0	60	60	33	39	2	1	193	1	0	-1	1	1579	10	1	-1	-1	-1
8	0	0	60	60	33	39	2	1	194	6	1	7	0	1569	10	1	6	816	134
8	0	0	60	60	33	39	2	1	195	2	0	7	1	1942	10	1	-1	-1	-1
8	0	0	60	60	33	39	2	1	196	1	0	3	0	2060	10	0	-1	-1	-1
8	0	0	60	60	33	39	2	1	197	4	1	8	1	1598	10	1	6	717	10
8	0	0	60	60	33	39	2	1	198	4	1	7	1	2113	10	1	6	609	11
8	0	0	60	60	33	39	2	1	199	2	1	1	0	1441	10	0	6	448	8
8	0	0	60	60	33	39	2	1	200	7	1	-1	0	2107	10	1	6	395	10
8	0	0	60	60	33	39	2	1	201	0	0	-1	1	1335	10	1	-1	-1	-1
8	0	0	60	60	33	39	2	1	202	9	0	-1	0	1288	10	1	-1	-1	-1
8	0	0	60	60	33	39	2	1	203	2	0	-1	1	1503	10	1	-1	-1	-1
8	0	0	60	60	33	39	2	1	204	5	0	2	0	1280	10	1	-1	-1	-1
8	0	0	60	60	33	39	2	1	205	1	1	0	0	1600	10	0	6	544	10
8	0	0	60	60	33	39	2	1	206	4	1	-1	0	2308	10	0	6	676	10
8	0	0	60	60	33	39	2	1	207	6	1	-1	1	1323	10	0	6	523	10
8	0	0	60	60	33	39	2	1	208	2	1	4	1	1418	11	1	6	394	10
8	0	0	60	60	33	39	2	1	209	1	1	-1	0	1220	317	0	6	549	10
8	0	0	60	60	33	39	2	1	210	9	1	2	0	1200	309	1	6	392	10
8	0	0	60	60	33	39	3	0	211	-1	2	7	0	1532	10	0	6	938	10
8	0	0	60	60	33	39	3	0	212	4	0	-1	0	1459	10	0	-1	-1	-1
8	0	0	60	60	33	39	3	0	213	8	0	-1	0	1181	10	1	-1	-1	-1
8	0	0	60	60	33	39	3	0	214	-1	2	1	0	1114	10	0	6	945	11
8	0	0	60	60	33	39	3	0	215	9	1	-1	0	1179	10	1	6	634	139
8	0	0	60	60	33	39	3	0	216	9	0	0	0	1487	10	1	-1	-1	-1
8	0	0	60	60	33	39	3	0	217	0	0	7	1	1047	10	1	-1	-1	-1
8	0	0	60	60	33	39	3	0	218	2	1	-1	0	1377	10	0	6	769	10
8	0	0	60	60	33	39	3	0	219	2	1	3	1	1246	10	1	6	606	10
8	0	0	60	60	33	39	3	0	220	9	1	-1	0	1424	10	1	6	624	10
8	0	0	60	60	33	39	3	0	221	4	0	6	0	1371	10	0	-1	-1	-1
8	0	0	60	60	33	39	3	0	222	2	1	2	0	1576	10	0	6	744	10
8	0	0	60	60	33	39	3	0	223	2	0	-1	1	3101	10	1	-1	-1	-1
8	0	0	60	60	33	39	3	0	224	7	1	8	0	1871	10	1	6	900	10
8	0	0	60	60	33	39	3	0	225	0	1	-1	1	3741	10	1	6	605	10
8	0	0	60	60	33	39	3	0	226	8	1	5	0	1289	10	1	6	874	10
8	0	0	60	60	33	39	3	0	227	5	1	-1	0	3211	10	1	6	558	10
8	0	0	60	60	33	39	3	0	228	0	0	-1	1	2702	313	1	-1	-1	-1
8	0	0	60	60	33	39	3	0	229	3	1	8	0	1814	10	0	6	629	10
8	0	0	60	60	33	39	3	0	230	5	0	3	1	1441	10	0	-1	-1	-1
8	0	0	60	60	33	39	3	0	231	5	0	9	1	1372	484	0	-1	-1	-1
8	0	0	60	60	33	39	3	0	232	8	1	-1	0	1384	331	1	6	584	10
8	0	0	60	60	33	39	3	0	233	3	1	-1	0	1269	310	0	6	516	10
8	0	0	60	60	33	39	3	0	234	-1	2	0	0	1704	10	0	6	581	10
8	0	0	60	60	33	39	3	0	235	6	0	-1	1	1446	10	0	-1	-1	-1
8	0	0	60	60	33	39	3	0	236	9	1	1	0	1553	10	1	6	657	10
8	0	0	60	60	33	39	3	0	237	2	0	-1	1	1621	11	1	-1	-1	-1
8	0	0	60	60	33	39	3	0	238	0	1	4	1	1295	10	1	6	569	10
8	0	0	60	60	33	39	3	0	239	4	0	9	0	1896	10	0	-1	-1	-1
8	0	0	60	60	33	39	3	0	240	-1	2	8	0	1381	10	0	6	581	10
8	0	0	60	60	33	39	3	0	241	9	0	6	0	1890	315	1	-1	-1	-1
8	0	0	60	60	33	39	3	0	242	2	0	-1	0	1610	10	0	-1	-1	-1
8	0	0	60	60	33	39	3	0	243	8	0	-1	0	1357	10	1	-1	-1	-1
8	0	0	60	60	33	39	3	0	244	4	1	7	1	1547	10	1	6	602	10
8	0	0	60	60	33	39	3	0	245	2	1	6	1	1260	469	1	6	704	10
8	0	0	60	60	33	39	3	0	246	6	1	-1	1	1714	10	0	6	657	10
8	0	0	60	60	33	39	3	0	247	4	1	4	0	1760	10	0	6	464	10
8	0	0	60	60	33	39	3	0	248	5	0	6	0	1662	10	1	-1	-1	-1
8	0	0	60	60	33	39	3	0	249	7	1	4	0	1631	10	1	6	591	11
8	0	0	60	60	33	39	3	0	250	8	0	1	1	1369	10	0	-1	-1	-1
8	0	0	60	60	33	39	3	0	251	7	0	-1	0	1471	10	1	-1	-1	-1
8	0	0	60	60	33	39	3	0	252	3	0	5	0	1224	10	0	-1	-1	-1
8	0	0	60	60	33	39	3	0	253	3	1	9	0	3081	10	0	0	1000	10
8	0	0	60	60	33	39	3	0	254	4	1	10	0	1262	10	0	6	566	10
8	0	0	60	60	33	39	3	0	255	7	0	-1	0	1696	10	1	-1	-1	-1
8	0	0	60	60	33	39	3	0	256	2	0	1	1	1088	10	1	-1	-1	-1
8	0	0	60	60	33	39	3	0	257	-1	2	7	0	1691	10	0	6	536	10
8	0	0	60	60	33	39	3	0	258	5	1	5	0	1332	11	1	0	1000	10
8	0	0	60	60	33	39	3	0	259	7	0	-1	0	1482	10	1	-1	-1	-1
8	0	0	60	60	33	39	3	0	260	2	0	-1	1	1955	10	1	-1	-1	-1
8	0	0	60	60	33	39	3	0	261	3	1	-1	0	1368	10	0	6	616	10
8	0	0	60	60	33	39	3	0	262	1	0	-1	1	1190	9	1	-1	-1	-1
8	0	0	60	60	33	39	3	0	263	2	1	-1	1	1578	10	1	6	666	10
8	0	0	60	60	33	39	3	0	264	7	0	3	0	1407	11	1	-1	-1	-1
8	0	0	60	60	33	39	3	0	265	0	0	-1	1	1418	10	1	-1	-1	-1
8	0	0	60	60	33	39	3	0	266	9	0	5	0	1254	10	1	-1	-1	-1
8	0	0	60	60	33	39	3	0	267	3	0	-1	1	1223	11	1	-1	-1	-1
8	0	0	60	60	33	39	3	0	268	5	1	4	0	2522	317	1	6	490	10
8	0	0	60	60	33	39	3	0	269	7	1	2	0	1301	10	1	6	393	10
8	0	0	60	60	33	39	3	0	270	9	0	-1	0	1371	10	1	-1	-1	-1
8	0	0	60	60	33	39	3	0	271	6	1	6	1	1270	10	0	6	790	10
8	0	0	60	60	33	39	3	0	272	1	1	9	1	1662	10	1	6	487	10
8	0	0	60	60	33	39	3	0	273	7	1	10	0	1412	10	1	6	408	10
8	0	0	60	60	33	39	3	0	274	0	0	9	1	1295	10	1	-1	-1	-1
8	0	0	60	60	33	39	3	0	275	7	1	-1	0	1408	10	1	6	480	11
8	0	0	60	60	33	39	3	0	276	9	0	3	0	1611	10	1	-1	-1	-1
8	0	0	60	60	33	39	3	0	277	8	1	-1	0	1471	10	1	6	494	10
8	0	0	60	60	33	39	3	0	278	8	0	-1	1	1911	10	0	-1	-1	-1
8	0	0	60	60	33	39	3	0	279	3	0	-1	1	1917	10	1	-1	-1	-1
8	0	0	60	60	33	39	3	0	280	5	0	-1	0	1702	10	1	-1	-1	-1
8	0	0	60	60	33	39	3	0	281	3	0	-1	1	1350	11	1	-1	-1	-1
8	0	0	60	60	33	39	3	0	282	1	0	-1	0	1152	10	0	-1	-1	-1
8	0	0	60	60	33	39	3	0	283	0	1	-1	1	1164	10	1	6	713	10
8	0	0	60	60	33	39	3	0	284	1	0	-1	1	2063	10	1	-1	-1	-1
8	0	0	60	60	33	39	3	0	285	1	0	5	0	2173	10	0	-1	-1	-1
8	0	0	60	60	33	39	3	0	286	8	0	1	0	1677	10	1	-1	-1	-1
8	0	0	60	60	33	39	3	0	287	0	1	-1	0	1966	10	0	6	702	225
8	0	0	60	60	33	39	3	0	288	5	1	-1	0	1619	10	1	6	723	10
8	0	0	60	60	33	39	3	0	289	1	1	-1	1	1862	10	1	6	677	10
8	0	0	60	60	33	39	3	0	290	6	0	-1	0	1640	10	1	-1	-1	-1
8	0	0	60	60	33	39	3	0	291	4	1	4	1	1953	10	1	6	673	11
8	0	0	60	60	33	39	3	0	292	8	1	-1	0	1479	303	1	6	470	11
8	0	0	60	60	33	39	3	0	293	1	1	0	1	1568	10	1	6	495	11
8	0	0	60	60	33	39	3	0	294	4	1	-1	0	1217	10	0	6	532	11
8	0	0	60	60	33	39	3	0	295	8	1	-1	0	1223	10	1	6	552	11
8	0	0	60	60	33	39	3	0	296	9	1	10	0	1014	10	1	6	810	10
8	0	0	60	60	33	39	3	0	297	4	0	2	0	1329	11	0	-1	-1	-1
8	0	0	60	60	33	39	3	0	298	3	1	-1	1	1238	10	1	6	816	10
8	0	0	60	60	33	39	3	0	299	1	1	3	1	1299	314	1	6	530	10
8	0	0	60	60	33	39	3	0	300	1	1	2	1	1362	10	1	6	578	10
8	0	0	60	60	33	39	3	0	301	3	0	0	0	1999	10	0	-1	-1	-1
8	0	0	60	60	33	39	3	0	302	5	1	8	0	2051	301	1	6	483	11
8	0	0	60	60	33	39	3	0	303	6	1	0	1	2288	10	0	6	756	10
8	0	0	60	60	33	39	3	0	304	4	0	2	-1	5000	10	0	-1	-1	-1
8	0	0	60	60	33	39	3	0	305	1	0	-1	0	1080	10	0	-1	-1	-1
8	0	0	60	60	33	39	3	0	306	0	0	-1	1	1294	10	1	-1	-1	-1
8	0	0	60	60	33	39	3	0	307	0	1	-1	1	1505	10	1	6	593	10
8	0	0	60	60	33	39	3	0	308	6	1	-1	1	1593	10	0	6	856	10
8	0	0	60	60	33	39	3	0	309	6	0	10	0	1641	307	1	-1	-1	-1
8	0	0	60	60	33	39	3	0	310	6	0	7	0	1499	10	1	-1	-1	-1
8	0	0	60	60	33	39	3	0	311	6	0	-1	0	1619	10	1	-1	-1	-1
8	0	0	60	60	33	39	3	0	312	9	1	-1	0	1875	10	1	6	709	10
8	0	0	60	60	33	39	3	0	313	6	1	10	1	2778	10	0	6	542	133
8	0	0	60	60	33	39	3	0	314	7	0	-1	0	1759	10	1	-1	-1	-1
8	0	0	60	60	33	39	3	0	315	5	0	8	1	2028	10	0	-1	-1	-1
8	0	0	60	60	33	39	4	1	316	7	0	5	0	1441	10	1	-1	-1	-1
8	0	0	60	60	33	39	4	1	317	-1	2	-1	1	1198	301	1	6	939	10
8	0	0	60	60	33	39	4	1	318	9	0	-1	0	1642	381	1	-1	-1	-1
8	0	0	60	60	33	39	4	1	319	-1	2	0	1	1671	10	1	6	612	10
8	0	0	60	60	33	39	4	1	320	5	0	-1	0	1958	10	1	-1	-1	-1
8	0	0	60	60	33	39	4	1	321	1	1	5	0	1877	10	0	6	829	10
8	0	0	60	60	33	39	4	1	322	2	0	6	0	1846	308	0	-1	-1	-1
8	0	0	60	60	33	39	4	1	323	8	1	-1	0	1408	10	1	0	1000	10
8	0	0	60	60	33	39	4	1	324	6	1	0	1	2664	10	0	6	476	10
8	0	0	60	60	33	39	4	1	325	8	1	-1	0	1972	11	1	6	549	11
8	0	0	60	60	33	39	4	1	326	2	0	8	1	1440	357	1	-1	-1	-1
8	0	0	60	60	33	39	4	1	327	7	1	4	0	1555	10	1	6	867	11
8	0	0	60	60	33	39	4	1	328	8	1	-1	0	1609	10	1	0	1000	10
8	0	0	60	60	33	39	4	1	329	8	1	9	0	2668	10	1	6	444	11
8	0	0	60	60	33	39	4	1	330	8	0	-1	0	1766	10	1	-1	-1	-1
8	0	0	60	60	33	39	4	1	331	8	0	4	0	2467	10	1	-1	-1	-1
8	0	0	60	60	33	39	4	1	332	8	0	-1	1	2580	10	0	-1	-1	-1
8	0	0	60	60	33	39	4	1	333	9	0	-1	0	2097	10	1	-1	-1	-1
8	0	0	60	60	33	39	4	1	334	7	0	10	0	1211	11	1	-1	-1	-1
8	0	0	60	60	33	39	4	1	335	4	0	2	0	2017	10	0	-1	-1	-1
8	0	0	60	60	33	39	4	1	336	9	1	1	0	2243	10	1	6	579	11
8	0	0	60	60	33	39	4	1	337	1	1	-1	0	1453	10	0	0	1000	10
8	0	0	60	60	33	39	4	1	338	7	0	-1	1	1447	10	0	-1	-1	-1
8	0	0	60	60	33	39	4	1	339	5	0	6	1	1345	10	0	-1	-1	-1
8	0	0	60	60	33	39	4	1	340	6	0	-1	0	1568	319	1	-1	-1	-1
8	0	0	60	60	33	39	4	1	341	4	0	5	1	1461	320	1	-1	-1	-1
8	0	0	60	60	33	39	4	1	342	3	1	-1	0	1311	302	0	6	782	10
8	0	0	60	60	33	39	4	1	343	7	0	8	0	1686	10	1	-1	-1	-1
8	0	0	60	60	33	39	4	1	344	4	1	1	1	1715	11	1	6	574	10
8	0	0	60	60	33	39	4	1	345	2	1	10	0	1177	10	0	6	573	10
8	0	0	60	60	33	39	4	1	346	7	0	9	1	1453	10	0	-1	-1	-1
8	0	0	60	60	33	39	4	1	347	3	0	-1	0	1222	466	0	-1	-1	-1
8	0	0	60	60	33	39	4	1	348	2	0	-1	1	1655	10	1	-1	-1	-1
8	0	0	60	60	33	39	4	1	349	1	0	0	0	1249	10	0	-1	-1	-1
8	0	0	60	60	33	39	4	1	350	-1	2	3	1	1403	10	1	6	717	11
8	0	0	60	60	33	39	4	1	351	-1	2	-1	1	1406	10	1	6	507	10
8	0	0	60	60	33	39	4	1	352	2	0	7	0	1705	10	0	-1	-1	-1
8	0	0	60	60	33	39	4	1	353	5	1	0	0	1716	10	1	6	696	9
8	0	0	60	60	33	39	4	1	354	5	0	9	1	2424	10	0	-1	-1	-1
8	0	0	60	60	33	39	4	1	355	-1	2	1	1	2445	10	1	6	619	10
8	0	0	60	60	33	39	4	1	356	0	0	-1	1	1276	294	1	-1	-1	-1
8	0	0	60	60	33	39	4	1	357	6	1	4	0	1565	10	1	6	784	10
8	0	0	60	60	33	39	4	1	358	1	0	6	1	1414	10	1	-1	-1	-1
8	0	0	60	60	33	39	4	1	359	4	1	4	0	1914	320	0	6	784	10
8	0	0	60	60	33	39	4	1	360	6	1	-1	1	2263	10	0	6	583	139
8	0	0	60	60	33	39	4	1	361	5	1	1	0	1680	10	1	6	512	10
8	0	0	60	60	33	39	4	1	362	9	0	2	0	1473	10	1	-1	-1	-1
8	0	0	60	60	33	39	4	1	363	0	1	7	1	1514	10	1	6	490	10
8	0	0	60	60	33	39	4	1	364	0	0	-1	1	1473	10	1	-1	-1	-1
8	0	0	60	60	33	39	4	1	365	2	1	-1	0	1655	320	0	6	746	10
8	0	0	60	60	33	39	4	1	366	3	1	-1	0	1717	10	0	6	651	11
8	0	0	60	60	33	39	4	1	367	6	1	-1	0	1498	10	1	6	586	10
8	0	0	60	60	33	39	4	1	368	1	0	-1	1	1955	10	1	-1	-1	-1
8	0	0	60	60	33	39	4	1	369	6	0	1	0	1592	10	1	-1	-1	-1
8	0	0	60	60	33	39	4	1	370	3	1	-1	0	1964	10	0	6	732	11
8	0	0	60	60	33	39	4	1	371	7	1	0	1	1665	304	0	6	625	10
8	0	0	60	60	33	39	4	1	372	3	0	-1	0	1970	101	0	-1	-1	-1
8	0	0	60	60	33	39	4	1	373	9	1	10	1	2058	10	0	6	631	10
8	0	0	60	60	33	39	4	1	374	8	0	7	1	1764	10	0	-1	-1	-1
8	0	0	60	60	33	39	4	1	375	3	0	-1	1	1522	305	1	-1	-1	-1
8	0	0	60	60	33	39	4	1	376	0	0	4	1	1673	10	1	-1	-1	-1
8	0	0	60	60	33	39	4	1	377	0	0	9	1	1189	102	1	-1	-1	-1
8	0	0	60	60	33	39	4	1	378	3	1	5	1	1982	10	1	6	653	102
8	0	0	60	60	33	39	4	1	379	4	1	2	1	2526	10	1	0	1000	10
8	0	0	60	60	33	39	4	1	380	3	0	-1	1	3201	309	1	-1	-1	-1
8	0	0	60	60	33	39	4	1	381	9	1	2	0	1668	336	1	6	628	11
8	0	0	60	60	33	39	4	1	382	0	1	-1	1	1717	10	1	6	580	10
8	0	0	60	60	33	39	4	1	383	2	1	-1	1	1875	10	1	6	531	10
8	0	0	60	60	33	39	4	1	384	5	0	-1	0	1580	10	1	-1	-1	-1
8	0	0	60	60	33	39	4	1	385	3	1	-1	0	1744	10	0	0	1000	10
8	0	0	60	60	33	39	4	1	386	4	0	-1	1	1903	315	1	-1	-1	-1
8	0	0	60	60	33	39	4	1	387	7	1	-1	0	1744	310	1	6	582	10
8	0	0	60	60	33	39	4	1	388	0	1	-1	0	2260	10	0	6	772	10
8	0	0	60	60	33	39	4	1	389	9	1	-1	0	2557	10	1	6	557	10
8	0	0	60	60	33	39	4	1	390	0	1	6	0	1995	10	0	6	859	10
8	0	0	60	60	33	39	4	1	391	7	1	9	1	2367	10	0	6	511	132
8	0	0	60	60	33	39	4	1	392	1	1	-1	0	2356	10	0	6	500	11
8	0	0	60	60	33	39	4	1	393	2	0	-1	0	2073	10	0	-1	-1	-1
8	0	0	60	60	33	39	4	1	394	0	1	-1	1	1770	315	1	0	1000	10
8	0	0	60	60	33	39	4	1	395	1	1	-1	1	2839	10	1	6	551	10
8	0	0	60	60	33	39	4	1	396	6	0	8	0	1753	10	1	-1	-1	-1
8	0	0	60	60	33	39	4	1	397	5	0	-1	0	1430	10	1	-1	-1	-1
8	0	0	60	60	33	39	4	1	398	2	1	10	0	1276	10	0	6	528	10
8	0	0	60	60	33	39	4	1	399	5	1	-1	0	1798	10	1	6	605	10
8	0	0	60	60	33	39	4	1	400	5	1	-1	1	1688	10	0	6	792	143
8	0	0	60	60	33	39	4	1	401	8	1	8	0	1477	10	1	6	424	10
8	0	0	60	60	33	39	4	1	402	2	1	3	1	1761	10	1	6	433	10
8	0	0	60	60	33	39	4	1	403	9	0	-1	0	1375	295	1	-1	-1	-1
8	0	0	60	60	33	39	4	1	404	9	0	3	0	1676	10	1	-1	-1	-1
8	0	0	60	60	33	39	4	1	405	4	0	5	1	1756	10	1	-1	-1	-1
8	0	0	60	60	33	39	4	1	406	4	1	8	0	2042	10	0	6	650	10
8	0	0	60	60	33	39	4	1	407	1	0	3	1	2044	10	1	-1	-1	-1
8	0	0	60	60	33	39	4	1	408	6	0	2	0	2862	10	1	-1	-1	-1
8	0	0	60	60	33	39	4	1	409	4	1	7	1	2633	10	1	6	543	10
8	0	0	60	60	33	39	4	1	410	3	0	-1	0	1729	10	0	-1	-1	-1
8	0	0	60	60	33	39	4	1	411	6	1	-1	0	2537	10	1	6	777	10
8	0	0	60	60	33	39	4	1	412	8	0	-1	0	2103	10	1	-1	-1	-1
8	0	0	60	60	33	39	4	1	413	1	0	-1	1	1907	10	1	-1	-1	-1
8	0	0	60	60	33	39	4	1	414	7	1	3	1	1678	10	0	6	654	10
8	0	0	60	60	33	39	4	1	415	1	1	6	0	2799	10	0	6	591	11
8	0	0	60	60	33	39	4	1	416	0	0	-1	1	1427	10	1	-1	-1	-1
8	0	0	60	60	33	39	4	1	417	4	0	-1	1	1550	10	1	-1	-1	-1
8	0	0	60	60	33	39	4	1	418	5	1	10	2	1103	10	0	6	675	10
8	0	0	60	60	33	39	4	1	419	9	1	-1	0	1398	10	1	6	614	10
8	0	0	60	60	33	39	4	1	420	6	0	7	0	1747	303	1	-1	-1	-1
