# Supplementary material for: No Evidence for Threat-Induced Spatial Prioritization of Somatosensory Stimulation during Pain Control Using a Synchrony Judgment Paradigm
Source: PLoS One. 2016 Jun 7;11(6):e0156648. doi: 10.1371/journal.pone.0156648 (PMC4896434; doi:10.1371/journal.pone.0156648)
Supplement: S1 Dataset — This dataset includes pretest questionnaire data, posttest questionnaire data, and experimental (SJ3) data. (ZIP) [file pone.0156648.s001.zip › S1 Dataset/PP09.dat]

PP	CUE	CTRL	TAMP1	TAMP2	SAMP1	SAMP2	BLOCK	SLOC	TRIAL	SOA	TYPE	FB	Resp	RT	RTerr	Acc	CResp	CRT	CRE
9	1	-1	60	60	28	27	0	0	1	4	1	-1	1	2890	10	1	-1	-1	-1
9	1	-1	60	60	28	27	0	1	2	6	0	-1	0	2362	10	1	-1	-1	-1
9	1	-1	60	60	28	27	0	1	3	0	1	-1	1	1408	10	1	-1	-1	-1
9	1	-1	60	60	28	27	0	1	4	8	0	-1	0	1290	10	1	-1	-1	-1
9	1	-1	60	60	28	27	0	0	5	1	0	-1	1	1419	10	1	-1	-1	-1
9	1	-1	60	60	28	27	0	0	6	2	0	-1	2	2198	11	0	-1	-1	-1
9	1	-1	60	60	28	27	0	1	7	9	0	-1	1	1666	10	0	-1	-1	-1
9	1	-1	60	60	28	27	0	1	8	-1	2	-1	2	3062	10	0	-1	-1	-1
9	1	-1	60	60	28	27	0	1	9	3	0	-1	2	1872	308	0	-1	-1	-1
9	1	-1	60	60	28	27	0	0	10	5	0	-1	1	1737	307	0	-1	-1	-1
9	1	-1	60	60	28	27	0	0	11	7	0	-1	1	1863	10	0	-1	-1	-1
9	1	-1	60	60	28	27	0	1	12	5	0	-1	2	1693	10	0	-1	-1	-1
9	1	-1	60	60	28	27	0	0	13	6	1	-1	2	3535	10	0	-1	-1	-1
9	1	-1	60	60	28	27	0	1	14	8	1	-1	0	2199	10	1	-1	-1	-1
9	1	-1	60	60	28	27	0	1	15	4	1	-1	2	2547	10	0	-1	-1	-1
9	1	-1	60	60	28	27	0	1	16	-1	2	-1	2	4708	10	0	-1	-1	-1
9	1	-1	60	60	28	27	0	1	17	7	1	-1	1	2033	10	0	-1	-1	-1
9	1	-1	60	60	28	27	0	0	18	0	1	-1	1	1947	10	1	-1	-1	-1
9	1	-1	60	60	28	27	0	0	19	3	0	-1	1	1876	10	1	-1	-1	-1
9	1	-1	60	60	28	27	0	1	20	1	0	-1	1	1229	10	1	-1	-1	-1
9	1	-1	60	60	28	27	0	1	21	9	1	-1	0	1392	10	1	-1	-1	-1
9	1	-1	60	60	28	27	0	0	22	2	0	-1	1	1500	10	1	-1	-1	-1
9	1	0	60	60	28	27	1	1	1	5	1	9	2	2817	10	0	0	1000	10
9	1	0	60	60	28	27	1	1	2	1	0	-1	1	1553	10	1	-1	-1	-1
9	1	0	60	60	28	27	1	1	3	2	0	-1	2	1700	10	0	-1	-1	-1
9	1	0	60	60	28	27	1	1	4	8	1	8	0	1705	10	1	6	761	10
9	1	0	60	60	28	27	1	1	5	0	0	-1	1	1459	10	1	-1	-1	-1
9	1	0	60	60	28	27	1	1	6	4	1	1	1	1730	11	1	6	562	10
9	1	0	60	60	28	27	1	1	7	2	0	-1	2	1966	10	0	-1	-1	-1
9	1	0	60	60	28	27	1	1	8	-1	2	4	2	4956	11	0	6	806	11
9	1	0	60	60	28	27	1	1	9	2	1	0	1	2150	10	1	0	1000	11
9	1	0	60	60	28	27	1	1	10	4	0	-1	1	692	10	1	-1	-1	-1
9	1	0	60	60	28	27	1	1	11	5	0	-1	2	1644	10	0	-1	-1	-1
9	1	0	60	60	28	27	1	1	12	6	1	8	1	2078	10	0	6	798	10
9	1	0	60	60	28	27	1	1	13	9	0	-1	0	2383	11	1	-1	-1	-1
9	1	0	60	60	28	27	1	1	14	-1	2	6	-1	5000	10	0	6	659	10
9	1	0	60	60	28	27	1	1	15	7	1	4	2	2145	10	0	0	1000	10
9	1	0	60	60	28	27	1	1	16	8	1	3	1	2287	10	0	0	1000	11
9	1	0	60	60	28	27	1	1	17	1	0	-1	2	2215	10	0	-1	-1	-1
9	1	0	60	60	28	27	1	1	18	0	0	-1	1	2002	10	1	-1	-1	-1
9	1	0	60	60	28	27	1	1	19	3	1	6	1	1958	10	1	6	710	10
9	1	0	60	60	28	27	1	1	20	7	0	-1	2	1756	10	0	-1	-1	-1
9	1	0	60	60	28	27	1	1	21	9	0	-1	0	1625	10	1	-1	-1	-1
9	1	0	60	60	28	27	1	1	22	0	1	0	1	1436	11	1	6	508	10
9	1	0	60	60	28	27	1	1	23	-1	2	6	-1	5000	11	0	6	470	10
9	1	0	60	60	28	27	1	1	24	4	0	-1	2	1397	10	0	-1	-1	-1
9	1	0	60	60	28	27	1	1	25	9	1	3	0	1680	312	1	6	896	10
9	1	0	60	60	28	27	1	1	26	8	1	3	0	1472	10	1	6	560	10
9	1	0	60	60	28	27	1	1	27	3	0	-1	1	1561	10	1	-1	-1	-1
9	1	0	60	60	28	27	1	1	28	3	0	-1	2	1749	10	0	-1	-1	-1
9	1	0	60	60	28	27	1	1	29	2	1	1	2	2012	10	0	6	796	10
9	1	0	60	60	28	27	1	1	30	7	0	-1	0	1360	10	1	-1	-1	-1
9	1	0	60	60	28	27	1	1	31	4	1	1	2	1707	10	0	6	877	134
9	1	0	60	60	28	27	1	1	32	9	0	-1	0	1277	315	1	-1	-1	-1
9	1	0	60	60	28	27	1	1	33	7	1	8	2	1902	11	0	6	493	10
9	1	0	60	60	28	27	1	1	34	0	0	-1	1	2070	10	1	-1	-1	-1
9	1	0	60	60	28	27	1	1	35	4	1	1	2	1751	144	0	6	646	10
9	1	0	60	60	28	27	1	1	36	4	0	-1	2	1589	10	0	-1	-1	-1
9	1	0	60	60	28	27	1	1	37	2	1	3	1	1945	305	1	6	793	10
9	1	0	60	60	28	27	1	1	38	0	1	8	1	1471	11	1	6	879	10
9	1	0	60	60	28	27	1	1	39	0	0	-1	1	1592	10	1	-1	-1	-1
9	1	0	60	60	28	27	1	1	40	3	1	2	1	2198	10	1	6	828	10
9	1	0	60	60	28	27	1	1	41	5	1	1	1	2367	10	0	6	743	10
9	1	0	60	60	28	27	1	1	42	1	1	0	1	1580	10	1	6	572	10
9	1	0	60	60	28	27	1	1	43	3	0	-1	1	1936	10	1	-1	-1	-1
9	1	0	60	60	28	27	1	1	44	4	0	-1	2	2325	10	0	-1	-1	-1
9	1	0	60	60	28	27	1	1	45	-1	2	10	-1	5000	10	0	6	526	10
9	1	0	60	60	28	27	1	1	46	0	1	3	1	1630	10	1	6	462	10
9	1	0	60	60	28	27	1	1	47	5	0	-1	2	1937	317	0	-1	-1	-1
9	1	0	60	60	28	27	1	1	48	8	1	0	1	1784	308	0	6	631	10
9	1	0	60	60	28	27	1	1	49	1	0	-1	1	1539	11	1	-1	-1	-1
9	1	0	60	60	28	27	1	1	50	5	1	6	0	1386	94	1	6	650	10
9	1	0	60	60	28	27	1	1	51	7	0	-1	0	1670	10	1	-1	-1	-1
9	1	0	60	60	28	27	1	1	52	8	0	-1	0	1623	10	1	-1	-1	-1
9	1	0	60	60	28	27	1	1	53	2	0	-1	1	1674	10	1	-1	-1	-1
9	1	0	60	60	28	27	1	1	54	8	0	-1	0	1899	10	1	-1	-1	-1
9	1	0	60	60	28	27	1	1	55	7	0	-1	1	1603	314	0	-1	-1	-1
9	1	0	60	60	28	27	1	1	56	6	1	5	1	3030	10	0	0	1000	10
9	1	0	60	60	28	27	1	1	57	5	1	10	1	2412	10	0	6	864	10
9	1	0	60	60	28	27	1	1	58	-1	2	2	-1	5000	11	0	6	480	10
9	1	0	60	60	28	27	1	1	59	3	1	5	2	1867	10	0	6	558	11
9	1	0	60	60	28	27	1	1	60	6	1	8	2	2422	10	0	6	550	10
9	1	0	60	60	28	27	1	1	61	7	1	4	0	2169	314	1	6	441	10
9	1	0	60	60	28	27	1	1	62	8	0	-1	0	1542	307	1	-1	-1	-1
9	1	0	60	60	28	27	1	1	63	7	1	7	0	1749	10	1	6	476	10
9	1	0	60	60	28	27	1	1	64	7	1	6	0	1882	10	1	6	649	10
9	1	0	60	60	28	27	1	1	65	6	0	-1	2	1635	10	0	-1	-1	-1
9	1	0	60	60	28	27	1	1	66	6	0	-1	0	2022	313	1	-1	-1	-1
9	1	0	60	60	28	27	1	1	67	8	1	2	0	1656	10	1	6	696	10
9	1	0	60	60	28	27	1	1	68	6	1	4	2	1994	10	0	6	953	10
9	1	0	60	60	28	27	1	1	69	0	0	-1	1	2452	305	1	-1	-1	-1
9	1	0	60	60	28	27	1	1	70	7	0	-1	0	1743	136	1	-1	-1	-1
9	1	0	60	60	28	27	1	1	71	3	0	-1	0	3469	10	0	-1	-1	-1
9	1	0	60	60	28	27	1	1	72	9	1	2	0	2038	10	1	6	918	11
9	1	0	60	60	28	27	1	1	73	2	1	10	0	1700	10	0	6	904	11
9	1	0	60	60	28	27	1	1	74	1	1	5	1	1645	10	1	0	1000	10
9	1	0	60	60	28	27	1	1	75	3	0	-1	1	1606	10	1	-1	-1	-1
9	1	0	60	60	28	27	1	1	76	3	1	10	2	1813	10	0	6	505	10
9	1	0	60	60	28	27	1	1	77	6	0	-1	2	2432	10	0	-1	-1	-1
9	1	0	60	60	28	27	1	1	78	0	1	9	-1	5000	10	0	6	466	10
9	1	0	60	60	28	27	1	1	79	9	0	-1	0	1413	10	1	-1	-1	-1
9	1	0	60	60	28	27	1	1	80	5	1	9	0	2678	10	1	6	650	10
9	1	0	60	60	28	27	1	1	81	2	0	-1	0	2349	10	0	-1	-1	-1
9	1	0	60	60	28	27	1	1	82	9	1	10	0	1876	10	1	0	1000	132
9	1	0	60	60	28	27	1	1	83	3	1	7	0	1693	302	0	6	876	10
9	1	0	60	60	28	27	1	1	84	5	0	-1	0	1469	10	1	-1	-1	-1
9	1	0	60	60	28	27	1	1	85	1	1	0	1	2038	306	1	0	1000	10
9	1	0	60	60	28	27	1	1	86	5	0	-1	2	2120	10	0	-1	-1	-1
9	1	0	60	60	28	27	1	1	87	6	0	-1	2	2134	10	0	-1	-1	-1
9	1	0	60	60	28	27	1	1	88	9	1	7	0	1925	303	1	6	372	10
9	1	0	60	60	28	27	1	1	89	4	1	5	2	2027	10	0	6	891	134
9	1	0	60	60	28	27	1	1	90	1	1	7	0	2350	10	0	6	606	10
9	1	0	60	60	28	27	1	1	91	1	0	-1	1	2180	10	1	-1	-1	-1
9	1	0	60	60	28	27	1	1	92	5	0	-1	2	1851	10	0	-1	-1	-1
9	1	0	60	60	28	27	1	1	93	1	0	-1	1	1356	309	1	-1	-1	-1
9	1	0	60	60	28	27	1	1	94	9	0	-1	0	1177	10	1	-1	-1	-1
9	1	0	60	60	28	27	1	1	95	0	1	2	1	1822	10	1	6	701	10
9	1	0	60	60	28	27	1	1	96	8	0	-1	0	1330	10	1	-1	-1	-1
9	1	0	60	60	28	27	1	1	97	4	1	5	2	1847	10	0	6	614	10
9	1	0	60	60	28	27	1	1	98	1	1	4	2	2342	11	0	6	688	10
9	1	0	60	60	28	27	1	1	99	2	1	9	1	2422	315	1	6	406	10
9	1	0	60	60	28	27	1	1	100	4	0	-1	2	1833	10	0	-1	-1	-1
9	1	0	60	60	28	27	1	1	101	6	1	9	1	2656	10	0	6	595	10
9	1	0	60	60	28	27	1	1	102	6	0	-1	0	2172	10	1	-1	-1	-1
9	1	0	60	60	28	27	1	1	103	8	0	-1	0	1764	10	1	-1	-1	-1
9	1	0	60	60	28	27	1	1	104	2	0	-1	1	1751	306	1	-1	-1	-1
9	1	0	60	60	28	27	1	1	105	9	1	7	0	2100	10	1	6	836	10
9	1	0	60	60	28	27	2	0	106	4	1	8	0	1882	10	0	6	858	10
9	1	0	60	60	28	27	2	0	107	6	0	-1	1	2163	10	0	-1	-1	-1
9	1	0	60	60	28	27	2	0	108	7	0	-1	0	1191	11	1	-1	-1	-1
9	1	0	60	60	28	27	2	0	109	3	1	7	1	1413	10	1	6	948	10
9	1	0	60	60	28	27	2	0	110	8	1	-1	0	1552	10	1	6	720	10
9	1	0	60	60	28	27	2	0	111	1	0	2	1	1734	10	1	-1	-1	-1
9	1	0	60	60	28	27	2	0	112	2	0	-1	1	2452	10	1	-1	-1	-1
9	1	0	60	60	28	27	2	0	113	8	0	7	0	1446	10	1	-1	-1	-1
9	1	0	60	60	28	27	2	0	114	-1	2	1	-1	5000	10	0	6	768	10
9	1	0	60	60	28	27	2	0	115	3	0	-1	1	1631	10	1	-1	-1	-1
9	1	0	60	60	28	27	2	0	116	9	1	-1	0	2044	10	1	6	849	10
9	1	0	60	60	28	27	2	0	117	-1	2	8	2	4693	10	0	6	739	10
9	1	0	60	60	28	27	2	0	118	0	1	-1	1	1949	10	1	0	1000	11
9	1	0	60	60	28	27	2	0	119	7	1	5	0	2451	10	1	6	515	11
9	1	0	60	60	28	27	2	0	120	3	1	4	2	1971	10	0	6	452	10
9	1	0	60	60	28	27	2	0	121	9	0	2	0	1193	309	1	-1	-1	-1
9	1	0	60	60	28	27	2	0	122	5	0	-1	1	1805	10	0	-1	-1	-1
9	1	0	60	60	28	27	2	0	123	2	1	-1	1	1673	10	1	6	904	10
9	1	0	60	60	28	27	2	0	124	0	0	0	1	2249	10	1	-1	-1	-1
9	1	0	60	60	28	27	2	0	125	0	0	-1	1	1601	10	1	-1	-1	-1
9	1	0	60	60	28	27	2	0	126	8	0	-1	0	1464	10	1	-1	-1	-1
9	1	0	60	60	28	27	2	0	127	6	0	8	0	3633	11	1	-1	-1	-1
9	1	0	60	60	28	27	2	0	128	1	1	10	1	3259	10	1	6	595	10
9	1	0	60	60	28	27	2	0	129	3	1	-1	0	1600	10	0	6	384	10
9	1	0	60	60	28	27	2	0	130	2	0	9	1	1621	10	1	-1	-1	-1
9	1	0	60	60	28	27	2	0	131	0	1	3	1	1687	10	1	6	935	10
9	1	0	60	60	28	27	2	0	132	9	1	-1	0	1432	10	1	6	551	11
9	1	0	60	60	28	27	2	0	133	6	1	-1	1	1778	10	0	6	578	10
9	1	0	60	60	28	27	2	0	134	6	1	5	0	1391	9	1	6	606	11
9	1	0	60	60	28	27	2	0	135	0	0	-1	1	1387	10	1	-1	-1	-1
9	1	0	60	60	28	27	2	0	136	8	1	10	0	1373	11	1	6	647	10
9	1	0	60	60	28	27	2	0	137	9	1	-1	0	1088	300	1	6	367	10
9	1	0	60	60	28	27	2	0	138	5	1	4	2	1544	10	0	6	392	10
9	1	0	60	60	28	27	2	0	139	1	1	-1	1	2027	10	1	6	638	10
9	1	0	60	60	28	27	2	0	140	7	0	9	2	2305	10	0	-1	-1	-1
9	1	0	60	60	28	27	2	0	141	7	1	-1	1	1496	10	0	6	392	10
9	1	0	60	60	28	27	2	0	142	5	0	8	2	2032	10	0	-1	-1	-1
9	1	0	60	60	28	27	2	0	143	0	1	7	1	1539	10	1	6	786	10
9	1	0	60	60	28	27	2	0	144	8	0	-1	0	1433	10	1	-1	-1	-1
9	1	0	60	60	28	27	2	0	145	1	1	10	1	1359	10	1	6	515	10
9	1	0	60	60	28	27	2	0	146	9	1	4	0	1564	11	1	6	492	10
9	1	0	60	60	28	27	2	0	147	6	0	9	0	1698	10	1	-1	-1	-1
9	1	0	60	60	28	27	2	0	148	8	1	-1	1	1537	11	0	6	513	10
9	1	0	60	60	28	27	2	0	149	5	0	-1	2	2055	10	0	-1	-1	-1
9	1	0	60	60	28	27	2	0	150	6	1	5	1	2105	10	0	6	552	10
9	1	0	60	60	28	27	2	0	151	7	0	9	0	985	305	1	-1	-1	-1
9	1	0	60	60	28	27	2	0	152	0	0	-1	1	1717	10	1	-1	-1	-1
9	1	0	60	60	28	27	2	0	153	3	0	6	2	1365	10	0	-1	-1	-1
9	1	0	60	60	28	27	2	0	154	1	1	-1	1	1657	10	1	6	705	11
9	1	0	60	60	28	27	2	0	155	-1	2	0	-1	5000	10	0	6	371	105
9	1	0	60	60	28	27	2	0	156	6	0	-1	0	2109	162	1	-1	-1	-1
9	1	0	60	60	28	27	2	0	157	6	1	-1	2	1729	102	0	6	753	10
9	1	0	60	60	28	27	2	0	158	4	0	-1	2	1951	10	0	-1	-1	-1
9	1	0	60	60	28	27	2	0	159	3	0	-1	2	2198	305	0	-1	-1	-1
9	1	0	60	60	28	27	2	0	160	3	1	-1	1	1727	10	1	6	657	10
9	1	0	60	60	28	27	2	0	161	4	1	4	2	1926	10	0	6	416	139
9	1	0	60	60	28	27	2	0	162	7	0	1	0	1252	10	1	-1	-1	-1
9	1	0	60	60	28	27	2	0	163	8	1	0	0	2056	10	1	6	744	10
9	1	0	60	60	28	27	2	0	164	4	0	0	2	1626	11	0	-1	-1	-1
9	1	0	60	60	28	27	2	0	165	9	0	2	0	1597	10	1	-1	-1	-1
9	1	0	60	60	28	27	2	0	166	8	0	3	0	1569	11	1	-1	-1	-1
9	1	0	60	60	28	27	2	0	167	1	0	-1	1	1413	10	1	-1	-1	-1
9	1	0	60	60	28	27	2	0	168	5	0	1	0	1570	410	1	-1	-1	-1
9	1	0	60	60	28	27	2	0	169	2	0	5	1	2326	10	1	-1	-1	-1
9	1	0	60	60	28	27	2	0	170	-1	2	-1	-1	5000	10	0	6	525	10
9	1	0	60	60	28	27	2	0	171	4	0	-1	1	2123	10	1	-1	-1	-1
9	1	0	60	60	28	27	2	0	172	1	1	8	1	2039	10	1	0	1000	10
9	1	0	60	60	28	27	2	0	173	2	1	6	2	3132	10	0	6	604	10
9	1	0	60	60	28	27	2	0	174	9	1	-1	0	1586	10	1	6	626	10
9	1	0	60	60	28	27	2	0	175	2	0	-1	1	1766	10	1	-1	-1	-1
9	1	0	60	60	28	27	2	0	176	3	1	-1	2	1875	10	0	6	531	10
9	1	0	60	60	28	27	2	0	177	3	0	9	0	1532	10	0	-1	-1	-1
9	1	0	60	60	28	27	2	0	178	4	0	0	2	1803	10	0	-1	-1	-1
9	1	0	60	60	28	27	2	0	179	9	0	3	0	1167	10	1	-1	-1	-1
9	1	0	60	60	28	27	2	0	180	-1	2	-1	0	4854	10	0	6	499	24
9	1	0	60	60	28	27	2	0	181	7	0	4	0	2471	11	1	-1	-1	-1
9	1	0	60	60	28	27	2	0	182	5	1	-1	-1	5000	10	0	0	1000	135
9	1	0	60	60	28	27	2	0	183	7	1	7	0	2147	10	1	6	563	133
9	1	0	60	60	28	27	2	0	184	2	1	-1	1	1937	313	1	6	464	10
9	1	0	60	60	28	27	2	0	185	4	0	3	0	1991	10	0	-1	-1	-1
9	1	0	60	60	28	27	2	0	186	1	0	-1	1	2347	10	1	-1	-1	-1
9	1	0	60	60	28	27	2	0	187	8	0	2	0	2561	10	1	-1	-1	-1
9	1	0	60	60	28	27	2	0	188	0	1	3	1	2030	10	1	6	766	11
9	1	0	60	60	28	27	2	0	189	5	0	-1	2	3569	10	0	-1	-1	-1
9	1	0	60	60	28	27	2	0	190	1	0	5	1	1679	10	1	-1	-1	-1
9	1	0	60	60	28	27	2	0	191	9	0	-1	0	1334	10	1	-1	-1	-1
9	1	0	60	60	28	27	2	0	192	7	1	-1	2	2629	10	0	6	740	11
9	1	0	60	60	28	27	2	0	193	3	0	2	2	1551	10	0	-1	-1	-1
9	1	0	60	60	28	27	2	0	194	5	1	6	2	2149	10	0	6	661	10
9	1	0	60	60	28	27	2	0	195	2	1	1	1	3122	11	1	6	674	10
9	1	0	60	60	28	27	2	0	196	7	1	-1	0	4441	10	1	6	697	10
9	1	0	60	60	28	27	2	0	197	9	0	-1	2	3451	10	0	-1	-1	-1
9	1	0	60	60	28	27	2	0	198	8	1	-1	0	1700	10	1	6	788	9
9	1	0	60	60	28	27	2	0	199	1	0	-1	1	1924	10	1	-1	-1	-1
9	1	0	60	60	28	27	2	0	200	4	1	6	2	2987	10	0	6	859	10
9	1	0	60	60	28	27	2	0	201	0	0	-1	1	2439	10	1	-1	-1	-1
9	1	0	60	60	28	27	2	0	202	5	1	1	2	1865	11	0	6	505	10
9	1	0	60	60	28	27	2	0	203	0	1	10	1	2395	10	1	6	594	10
9	1	0	60	60	28	27	2	0	204	4	1	6	2	1810	10	0	6	498	10
9	1	0	60	60	28	27	2	0	205	6	1	-1	0	2926	307	1	6	605	10
9	1	0	60	60	28	27	2	0	206	2	1	7	1	2682	10	1	6	845	11
9	1	0	60	60	28	27	2	0	207	4	1	-1	2	2612	10	0	6	548	134
9	1	0	60	60	28	27	2	0	208	6	0	-1	2	1920	10	0	-1	-1	-1
9	1	0	60	60	28	27	2	0	209	2	0	-1	1	2006	10	1	-1	-1	-1
9	1	0	60	60	28	27	2	0	210	5	1	10	1	3301	10	0	0	1000	10
9	1	0	60	60	28	27	3	1	211	9	0	9	0	2623	309	1	-1	-1	-1
9	1	0	60	60	28	27	3	1	212	8	0	-1	0	1194	10	1	-1	-1	-1
9	1	0	60	60	28	27	3	1	213	5	1	-1	0	1742	10	1	6	958	11
9	1	0	60	60	28	27	3	1	214	6	0	8	0	1340	10	1	-1	-1	-1
9	1	0	60	60	28	27	3	1	215	9	1	-1	0	2386	9	1	6	586	10
9	1	0	60	60	28	27	3	1	216	7	0	4	0	1662	11	1	-1	-1	-1
9	1	0	60	60	28	27	3	1	217	5	0	-1	1	1808	10	0	-1	-1	-1
9	1	0	60	60	28	27	3	1	218	4	0	4	2	2123	10	0	-1	-1	-1
9	1	0	60	60	28	27	3	1	219	8	0	6	0	3130	10	1	-1	-1	-1
9	1	0	60	60	28	27	3	1	220	-1	2	-1	2	4147	10	0	6	512	10
9	1	0	60	60	28	27	3	1	221	0	1	-1	1	1884	10	1	6	800	11
9	1	0	60	60	28	27	3	1	222	3	1	1	1	1448	342	1	6	728	10
9	1	0	60	60	28	27	3	1	223	5	1	-1	0	2257	10	1	6	626	10
9	1	0	60	60	28	27	3	1	224	7	1	5	2	2091	10	0	6	571	10
9	1	0	60	60	28	27	3	1	225	6	0	1	2	2603	10	0	-1	-1	-1
9	1	0	60	60	28	27	3	1	226	4	0	8	2	1991	10	0	-1	-1	-1
9	1	0	60	60	28	27	3	1	227	7	0	-1	2	1723	10	0	-1	-1	-1
9	1	0	60	60	28	27	3	1	228	9	0	-1	0	2810	10	1	-1	-1	-1
9	1	0	60	60	28	27	3	1	229	8	0	8	0	1769	10	1	-1	-1	-1
9	1	0	60	60	28	27	3	1	230	7	1	-1	1	1658	304	0	6	490	10
9	1	0	60	60	28	27	3	1	231	3	0	-1	2	2715	10	0	-1	-1	-1
9	1	0	60	60	28	27	3	1	232	1	1	0	1	2530	10	1	6	914	10
9	1	0	60	60	28	27	3	1	233	2	0	5	1	2449	10	1	-1	-1	-1
9	1	0	60	60	28	27	3	1	234	6	0	-1	2	2515	305	0	-1	-1	-1
9	1	0	60	60	28	27	3	1	235	-1	2	1	2	4432	259	0	6	945	10
9	1	0	60	60	28	27	3	1	236	5	1	4	2	1878	10	0	6	678	10
9	1	0	60	60	28	27	3	1	237	6	1	-1	0	2223	10	1	6	687	10
9	1	0	60	60	28	27	3	1	238	3	0	-1	1	2874	11	1	-1	-1	-1
9	1	0	60	60	28	27	3	1	239	1	1	7	1	2746	11	1	6	922	11
9	1	0	60	60	28	27	3	1	240	9	1	-1	0	1501	10	1	6	736	10
9	1	0	60	60	28	27	3	1	241	2	1	8	1	3128	10	1	6	552	137
9	1	0	60	60	28	27	3	1	242	-1	2	-1	-1	5000	10	0	6	542	10
9	1	0	60	60	28	27	3	1	243	0	1	2	1	1820	10	1	6	732	137
9	1	0	60	60	28	27	3	1	244	4	1	-1	0	1405	10	0	6	855	136
9	1	0	60	60	28	27	3	1	245	3	0	2	2	2163	10	0	-1	-1	-1
9	1	0	60	60	28	27	3	1	246	-1	2	-1	2	4323	10	0	6	992	10
9	1	0	60	60	28	27	3	1	247	0	1	6	1	3034	302	1	0	1000	10
9	1	0	60	60	28	27	3	1	248	6	1	3	0	3315	10	1	6	499	10
9	1	0	60	60	28	27	3	1	249	3	1	-1	0	3938	10	0	6	674	11
9	1	0	60	60	28	27	3	1	250	5	1	0	2	3048	10	0	6	424	10
9	1	0	60	60	28	27	3	1	251	0	0	3	1	1378	300	1	-1	-1	-1
9	1	0	60	60	28	27	3	1	252	8	0	5	0	3119	10	1	-1	-1	-1
9	1	0	60	60	28	27	3	1	253	9	1	-1	0	3941	10	1	6	421	11
9	1	0	60	60	28	27	3	1	254	9	0	-1	0	1660	10	1	-1	-1	-1
9	1	0	60	60	28	27	3	1	255	6	0	10	0	2323	10	1	-1	-1	-1
9	1	0	60	60	28	27	3	1	256	9	0	10	0	3077	68	1	-1	-1	-1
9	1	0	60	60	28	27	3	1	257	8	1	-1	1	2388	11	0	6	659	10
9	1	0	60	60	28	27	3	1	258	6	0	6	0	1880	10	1	-1	-1	-1
9	1	0	60	60	28	27	3	1	259	8	1	-1	0	1456	10	1	6	592	10
9	1	0	60	60	28	27	3	1	260	3	1	6	2	1562	10	0	6	665	11
9	1	0	60	60	28	27	3	1	261	4	1	-1	2	2696	10	0	6	703	11
9	1	0	60	60	28	27	3	1	262	7	1	-1	0	1751	10	1	6	631	10
9	1	0	60	60	28	27	3	1	263	5	1	-1	2	2133	10	0	6	517	10
9	1	0	60	60	28	27	3	1	264	6	1	-1	2	1957	10	0	6	595	10
9	1	0	60	60	28	27	3	1	265	9	1	-1	0	1768	11	1	6	696	10
9	1	0	60	60	28	27	3	1	266	4	0	7	1	1830	10	1	-1	-1	-1
9	1	0	60	60	28	27	3	1	267	1	0	7	1	2544	10	1	-1	-1	-1
9	1	0	60	60	28	27	3	1	268	7	0	8	0	2558	10	1	-1	-1	-1
9	1	0	60	60	28	27	3	1	269	2	0	5	1	1931	10	1	-1	-1	-1
9	1	0	60	60	28	27	3	1	270	5	0	4	2	2367	10	0	-1	-1	-1
9	1	0	60	60	28	27	3	1	271	8	1	9	0	1783	10	1	6	535	10
9	1	0	60	60	28	27	3	1	272	0	1	-1	1	1684	10	1	6	627	10
9	1	0	60	60	28	27	3	1	273	6	1	3	2	2084	10	0	6	564	134
9	1	0	60	60	28	27	3	1	274	2	1	9	1	2144	10	1	6	996	10
9	1	0	60	60	28	27	3	1	275	2	0	-1	1	1864	307	1	-1	-1	-1
9	1	0	60	60	28	27	3	1	276	5	0	-1	2	2059	10	0	-1	-1	-1
9	1	0	60	60	28	27	3	1	277	3	1	2	2	2717	10	0	6	589	10
9	1	0	60	60	28	27	3	1	278	8	1	1	0	1524	9	1	6	659	10
9	1	0	60	60	28	27	3	1	279	8	1	-1	0	3402	10	1	6	618	10
9	1	0	60	60	28	27	3	1	280	1	0	-1	1	1267	11	1	-1	-1	-1
9	1	0	60	60	28	27	3	1	281	4	1	-1	1	1895	10	1	0	1000	10
9	1	0	60	60	28	27	3	1	282	5	0	6	1	1838	10	0	-1	-1	-1
9	1	0	60	60	28	27	3	1	283	2	1	0	2	1801	10	0	0	1000	10
9	1	0	60	60	28	27	3	1	284	1	0	4	1	1349	10	1	-1	-1	-1
9	1	0	60	60	28	27	3	1	285	0	0	-1	1	1651	10	1	-1	-1	-1
9	1	0	60	60	28	27	3	1	286	7	1	7	0	1333	311	1	6	789	10
9	1	0	60	60	28	27	3	1	287	7	1	-1	1	1419	10	0	6	563	11
9	1	0	60	60	28	27	3	1	288	0	0	7	1	1326	10	1	-1	-1	-1
9	1	0	60	60	28	27	3	1	289	1	0	-1	1	1197	10	1	-1	-1	-1
9	1	0	60	60	28	27	3	1	290	2	0	9	1	1186	10	1	-1	-1	-1
9	1	0	60	60	28	27	3	1	291	9	1	-1	0	1350	10	1	6	822	10
9	1	0	60	60	28	27	3	1	292	3	0	0	1	1460	10	1	-1	-1	-1
9	1	0	60	60	28	27	3	1	293	0	0	2	1	1092	10	1	-1	-1	-1
9	1	0	60	60	28	27	3	1	294	2	0	-1	1	1126	10	1	-1	-1	-1
9	1	0	60	60	28	27	3	1	295	4	0	10	0	1640	10	0	-1	-1	-1
9	1	0	60	60	28	27	3	1	296	3	0	-1	1	1224	10	1	-1	-1	-1
9	1	0	60	60	28	27	3	1	297	7	0	-1	0	1469	10	1	-1	-1	-1
9	1	0	60	60	28	27	3	1	298	1	1	0	1	1919	10	1	6	758	11
9	1	0	60	60	28	27	3	1	299	4	1	10	2	2308	10	0	6	461	10
9	1	0	60	60	28	27	3	1	300	1	1	5	1	1792	10	1	6	448	11
9	1	0	60	60	28	27	3	1	301	1	0	-1	1	1540	10	1	-1	-1	-1
9	1	0	60	60	28	27	3	1	302	-1	2	-1	-1	5000	10	0	6	786	10
9	1	0	60	60	28	27	3	1	303	9	0	-1	0	1601	10	1	-1	-1	-1
9	1	0	60	60	28	27	3	1	304	5	0	-1	1	1333	10	0	-1	-1	-1
9	1	0	60	60	28	27	3	1	305	4	0	9	2	2356	10	0	-1	-1	-1
9	1	0	60	60	28	27	3	1	306	8	0	-1	0	1145	10	1	-1	-1	-1
9	1	0	60	60	28	27	3	1	307	0	1	3	1	1040	11	1	6	687	11
9	1	0	60	60	28	27	3	1	308	4	1	2	1	1578	10	1	6	602	10
9	1	0	60	60	28	27	3	1	309	2	1	1	0	1087	10	0	6	542	10
9	1	0	60	60	28	27	3	1	310	6	1	-1	2	1621	10	0	6	519	10
9	1	0	60	60	28	27	3	1	311	3	1	10	2	1621	10	0	6	714	10
9	1	0	60	60	28	27	3	1	312	2	1	-1	1	2312	309	1	6	680	10
9	1	0	60	60	28	27	3	1	313	7	0	-1	2	2464	10	0	-1	-1	-1
9	1	0	60	60	28	27	3	1	314	1	1	-1	1	1760	10	1	6	560	11
9	1	0	60	60	28	27	3	1	315	0	0	3	1	1310	10	1	-1	-1	-1
9	1	0	60	60	28	27	4	0	316	1	1	2	1	1500	10	1	0	1000	10
9	1	0	60	60	28	27	4	0	317	-1	2	-1	-1	5000	11	0	0	1000	10
9	1	0	60	60	28	27	4	0	318	1	0	-1	1	1714	10	1	-1	-1	-1
9	1	0	60	60	28	27	4	0	319	-1	2	3	-1	5000	11	0	0	1000	10
9	1	0	60	60	28	27	4	0	320	3	1	-1	1	2974	10	1	0	1000	10
9	1	0	60	60	28	27	4	0	321	6	1	4	1	2110	10	0	0	1000	10
9	1	0	60	60	28	27	4	0	322	9	0	-1	0	1467	10	1	-1	-1	-1
9	1	0	60	60	28	27	4	0	323	6	1	5	0	1748	10	1	0	1000	10
9	1	0	60	60	28	27	4	0	324	8	1	2	1	1569	10	0	0	1000	10
9	1	0	60	60	28	27	4	0	325	5	0	-1	0	1766	10	1	-1	-1	-1
9	1	0	60	60	28	27	4	0	326	9	1	-1	0	1395	10	1	0	1000	10
9	1	0	60	60	28	27	4	0	327	6	0	10	0	1723	11	1	-1	-1	-1
9	1	0	60	60	28	27	4	0	328	1	1	-1	2	2329	10	0	6	649	10
9	1	0	60	60	28	27	4	0	329	6	0	9	0	1488	10	1	-1	-1	-1
9	1	0	60	60	28	27	4	0	330	3	0	5	1	1480	10	1	-1	-1	-1
9	1	0	60	60	28	27	4	0	331	6	1	8	2	2044	10	0	6	576	10
9	1	0	60	60	28	27	4	0	332	3	1	-1	0	1667	10	0	6	499	10
9	1	0	60	60	28	27	4	0	333	7	0	-1	0	1551	10	1	-1	-1	-1
9	1	0	60	60	28	27	4	0	334	7	1	2	0	1962	409	1	6	490	11
9	1	0	60	60	28	27	4	0	335	9	0	-1	0	1359	11	1	-1	-1	-1
9	1	0	60	60	28	27	4	0	336	2	0	-1	0	1341	10	0	-1	-1	-1
9	1	0	60	60	28	27	4	0	337	8	1	8	0	1243	10	1	6	811	10
9	1	0	60	60	28	27	4	0	338	4	0	2	1	1037	298	1	-1	-1	-1
9	1	0	60	60	28	27	4	0	339	-1	2	-1	-1	5000	10	0	6	903	11
9	1	0	60	60	28	27	4	0	340	2	1	10	2	1435	306	0	6	853	10
9	1	0	60	60	28	27	4	0	341	7	0	6	0	1699	10	1	-1	-1	-1
9	1	0	60	60	28	27	4	0	342	6	1	-1	0	1307	10	1	6	507	10
9	1	0	60	60	28	27	4	0	343	4	0	-1	0	1899	10	0	-1	-1	-1
9	1	0	60	60	28	27	4	0	344	6	0	5	0	1507	10	1	-1	-1	-1
9	1	0	60	60	28	27	4	0	345	8	1	-1	0	1368	10	1	6	570	10
9	1	0	60	60	28	27	4	0	346	2	0	1	1	1336	11	1	-1	-1	-1
9	1	0	60	60	28	27	4	0	347	0	0	-1	1	1391	10	1	-1	-1	-1
9	1	0	60	60	28	27	4	0	348	8	1	5	0	1202	10	1	6	578	10
9	1	0	60	60	28	27	4	0	349	2	0	-1	1	1238	10	1	-1	-1	-1
9	1	0	60	60	28	27	4	0	350	1	1	7	1	1256	10	1	6	776	10
9	1	0	60	60	28	27	4	0	351	7	0	-1	0	1306	10	1	-1	-1	-1
9	1	0	60	60	28	27	4	0	352	0	1	0	1	1161	10	1	6	569	10
9	1	0	60	60	28	27	4	0	353	2	0	3	1	1487	10	1	-1	-1	-1
9	1	0	60	60	28	27	4	0	354	4	1	-1	1	1206	392	1	6	599	11
9	1	0	60	60	28	27	4	0	355	7	1	0	0	1358	11	1	6	810	10
9	1	0	60	60	28	27	4	0	356	9	0	3	0	1288	288	1	-1	-1	-1
9	1	0	60	60	28	27	4	0	357	8	0	9	0	1478	10	1	-1	-1	-1
9	1	0	60	60	28	27	4	0	358	9	1	-1	0	1521	10	1	6	529	10
9	1	0	60	60	28	27	4	0	359	5	1	-1	0	2325	11	1	6	967	10
9	1	0	60	60	28	27	4	0	360	8	0	7	0	2239	303	1	-1	-1	-1
9	1	0	60	60	28	27	4	0	361	2	1	6	1	1641	10	1	6	632	10
9	1	0	60	60	28	27	4	0	362	-1	2	-1	-1	5000	10	0	6	618	10
9	1	0	60	60	28	27	4	0	363	5	0	3	2	1465	10	0	-1	-1	-1
9	1	0	60	60	28	27	4	0	364	7	1	-1	0	1726	10	1	6	610	10
9	1	0	60	60	28	27	4	0	365	0	1	9	1	1265	305	1	6	705	10
9	1	0	60	60	28	27	4	0	366	5	0	-1	2	2674	10	0	-1	-1	-1
9	1	0	60	60	28	27	4	0	367	4	1	-1	2	2155	10	0	6	683	10
9	1	0	60	60	28	27	4	0	368	8	0	-1	0	1542	10	1	-1	-1	-1
9	1	0	60	60	28	27	4	0	369	0	0	-1	1	1279	10	1	-1	-1	-1
9	1	0	60	60	28	27	4	0	370	5	1	-1	2	2048	298	0	6	704	10
9	1	0	60	60	28	27	4	0	371	4	1	7	1	1697	10	1	0	1000	10
9	1	0	60	60	28	27	4	0	372	8	1	4	0	1729	10	1	6	976	10
9	1	0	60	60	28	27	4	0	373	0	1	9	1	1503	132	1	6	879	10
9	1	0	60	60	28	27	4	0	374	5	0	0	0	1925	290	1	-1	-1	-1
9	1	0	60	60	28	27	4	0	375	6	1	9	2	2510	10	0	6	605	10
9	1	0	60	60	28	27	4	0	376	3	0	8	1	1165	10	1	-1	-1	-1
9	1	0	60	60	28	27	4	0	377	9	0	-1	0	1811	10	1	-1	-1	-1
9	1	0	60	60	28	27	4	0	378	5	1	1	2	2430	10	0	6	814	10
9	1	0	60	60	28	27	4	0	379	9	1	7	0	2320	10	1	6	576	10
9	1	0	60	60	28	27	4	0	380	1	1	-1	1	1575	10	1	6	711	10
9	1	0	60	60	28	27	4	0	381	4	1	-1	2	1756	10	0	6	700	11
9	1	0	60	60	28	27	4	0	382	0	1	6	1	1977	10	1	6	713	10
9	1	0	60	60	28	27	4	0	383	7	1	4	2	2686	10	0	0	1000	10
9	1	0	60	60	28	27	4	0	384	2	1	-1	1	2480	10	1	6	630	10
9	1	0	60	60	28	27	4	0	385	5	1	-1	2	1687	10	0	6	631	10
9	1	0	60	60	28	27	4	0	386	4	0	-1	2	3255	10	0	-1	-1	-1
9	1	0	60	60	28	27	4	0	387	8	0	8	0	1560	10	1	-1	-1	-1
9	1	0	60	60	28	27	4	0	388	7	0	8	0	1879	10	1	-1	-1	-1
9	1	0	60	60	28	27	4	0	389	1	0	7	1	1175	305	1	-1	-1	-1
9	1	0	60	60	28	27	4	0	390	1	0	-1	1	1979	10	1	-1	-1	-1
9	1	0	60	60	28	27	4	0	391	3	0	1	1	1782	10	1	-1	-1	-1
9	1	0	60	60	28	27	4	0	392	2	1	-1	1	1565	307	1	6	604	10
9	1	0	60	60	28	27	4	0	393	9	1	2	0	2001	9	1	6	609	10
9	1	0	60	60	28	27	4	0	394	2	0	-1	2	2069	10	0	-1	-1	-1
9	1	0	60	60	28	27	4	0	395	3	1	1	2	2309	10	0	6	726	10
9	1	0	60	60	28	27	4	0	396	1	1	-1	1	2413	11	1	6	733	10
9	1	0	60	60	28	27	4	0	397	3	1	10	2	1980	10	0	6	656	10
9	1	0	60	60	28	27	4	0	398	3	1	1	0	3136	10	0	6	608	10
9	1	0	60	60	28	27	4	0	399	7	1	-1	0	1793	10	1	6	726	10
9	1	0	60	60	28	27	4	0	400	5	1	10	2	1662	10	0	6	658	10
9	1	0	60	60	28	27	4	0	401	9	1	-1	0	3215	10	1	6	767	10
9	1	0	60	60	28	27	4	0	402	2	1	-1	2	2402	10	0	0	1000	10
9	1	0	60	60	28	27	4	0	403	-1	2	6	-1	5000	10	0	6	853	10
9	1	0	60	60	28	27	4	0	404	4	0	6	2	1794	10	0	-1	-1	-1
9	1	0	60	60	28	27	4	0	405	7	0	0	2	2864	10	0	-1	-1	-1
9	1	0	60	60	28	27	4	0	406	4	0	-1	2	3905	10	0	-1	-1	-1
9	1	0	60	60	28	27	4	0	407	9	0	-1	0	2825	10	1	-1	-1	-1
9	1	0	60	60	28	27	4	0	408	4	1	-1	2	2575	306	0	6	891	11
9	1	0	60	60	28	27	4	0	409	0	0	-1	1	1352	10	1	-1	-1	-1
9	1	0	60	60	28	27	4	0	410	6	0	0	0	1350	10	1	-1	-1	-1
9	1	0	60	60	28	27	4	0	411	3	0	-1	1	1397	10	1	-1	-1	-1
9	1	0	60	60	28	27	4	0	412	8	0	10	0	1548	10	1	-1	-1	-1
9	1	0	60	60	28	27	4	0	413	3	0	5	2	2240	10	0	-1	-1	-1
9	1	0	60	60	28	27	4	0	414	6	0	3	0	2413	10	1	-1	-1	-1
9	1	0	60	60	28	27	4	0	415	0	0	-1	1	1456	10	1	-1	-1	-1
9	1	0	60	60	28	27	4	0	416	1	0	4	1	1571	10	1	-1	-1	-1
9	1	0	60	60	28	27	4	0	417	1	0	-1	1	1662	10	1	-1	-1	-1
9	1	0	60	60	28	27	4	0	418	0	0	-1	1	1435	101	1	-1	-1	-1
9	1	0	60	60	28	27	4	0	419	0	1	-1	1	1322	300	1	6	666	11
9	1	0	60	60	28	27	4	0	420	5	0	4	0	2089	10	1	-1	-1	-1
