# Supplementary material for: No Evidence for Threat-Induced Spatial Prioritization of Somatosensory Stimulation during Pain Control Using a Synchrony Judgment Paradigm
Source: PLoS One. 2016 Jun 7;11(6):e0156648. doi: 10.1371/journal.pone.0156648 (PMC4896434; doi:10.1371/journal.pone.0156648)
Supplement: S1 Dataset — This dataset includes pretest questionnaire data, posttest questionnaire data, and experimental (SJ3) data. (ZIP) [file pone.0156648.s001.zip › S1 Dataset/PP10.dat]

PP	CUE	CTRL	TAMP1	TAMP2	SAMP1	SAMP2	BLOCK	SLOC	TRIAL	SOA	TYPE	FB	Resp	RT	RTerr	Acc	CResp	CRT	CRE
10	0	-1	60	60	30	30	0	0	1	8	0	-1	-1	5000	10	0	-1	-1	-1
10	0	-1	60	60	30	30	0	0	2	1	1	-1	2	2036	10	0	-1	-1	-1
10	0	-1	60	60	30	30	0	0	3	9	0	-1	0	2348	315	1	-1	-1	-1
10	0	-1	60	60	30	30	0	0	4	3	0	-1	2	1948	10	0	-1	-1	-1
10	0	-1	60	60	30	30	0	1	5	4	0	-1	2	1730	10	0	-1	-1	-1
10	0	-1	60	60	30	30	0	0	6	7	1	-1	2	2129	10	0	-1	-1	-1
10	0	-1	60	60	30	30	0	1	7	0	1	-1	1	1552	11	1	-1	-1	-1
10	0	-1	60	60	30	30	0	0	8	6	0	-1	2	1590	10	0	-1	-1	-1
10	0	-1	60	60	30	30	0	1	9	5	0	-1	2	1450	10	0	-1	-1	-1
10	0	-1	60	60	30	30	0	0	10	2	1	-1	2	1428	10	0	-1	-1	-1
10	0	-1	60	60	30	30	0	1	11	-1	2	-1	1	1569	10	1	-1	-1	-1
10	0	-1	60	60	30	30	0	1	12	3	1	-1	2	1830	10	0	-1	-1	-1
10	0	-1	60	60	30	30	0	0	13	0	0	-1	1	1761	10	1	-1	-1	-1
10	0	-1	60	60	30	30	0	1	14	-1	2	-1	1	1740	10	1	-1	-1	-1
10	0	-1	60	60	30	30	0	1	15	9	1	-1	0	1579	11	1	-1	-1	-1
10	0	-1	60	60	30	30	0	1	16	5	0	-1	2	2420	10	0	-1	-1	-1
10	0	-1	60	60	30	30	0	1	17	8	1	-1	0	1767	10	1	-1	-1	-1
10	0	-1	60	60	30	30	0	1	18	2	1	-1	2	1988	10	0	-1	-1	-1
10	0	-1	60	60	30	30	0	1	19	7	0	-1	2	1529	10	0	-1	-1	-1
10	0	-1	60	60	30	30	0	1	20	1	1	-1	2	1823	10	0	-1	-1	-1
10	0	-1	60	60	30	30	0	0	21	4	0	-1	2	1322	10	0	-1	-1	-1
10	0	-1	60	60	30	30	0	1	22	6	1	-1	2	1558	10	0	-1	-1	-1
10	0	1	60	60	30	30	1	1	1	-1	2	0	-1	5000	10	0	0	1000	10
10	0	1	60	60	30	30	1	1	2	-1	2	3	-1	5000	10	0	0	1000	10
10	0	1	60	60	30	30	1	1	3	9	0	-1	0	1649	10	1	-1	-1	-1
10	0	1	60	60	30	30	1	1	4	4	0	-1	0	2338	10	0	-1	-1	-1
10	0	1	60	60	30	30	1	1	5	-1	2	1	2	3831	10	0	0	1000	10
10	0	1	60	60	30	30	1	1	6	3	0	-1	0	1618	10	0	-1	-1	-1
10	0	1	60	60	30	30	1	1	7	2	1	4	1	1989	10	1	6	533	10
10	0	1	60	60	30	30	1	1	8	3	1	2	2	1961	10	0	6	505	10
10	0	1	60	60	30	30	1	1	9	5	1	10	2	2095	11	0	6	591	10
10	0	1	60	60	30	30	1	1	10	0	0	-1	1	1151	10	1	-1	-1	-1
10	0	1	60	60	30	30	1	1	11	3	0	-1	0	2037	10	0	-1	-1	-1
10	0	1	60	60	30	30	1	1	12	7	1	6	2	1895	11	0	6	439	11
10	0	1	60	60	30	30	1	1	13	6	1	8	2	2543	10	0	0	1000	10
10	0	1	60	60	30	30	1	1	14	9	0	-1	1	1880	10	0	-1	-1	-1
10	0	1	60	60	30	30	1	1	15	6	0	-1	0	2101	10	1	-1	-1	-1
10	0	1	60	60	30	30	1	1	16	8	0	-1	0	1638	10	1	-1	-1	-1
10	0	1	60	60	30	30	1	1	17	2	0	-1	1	1576	10	1	-1	-1	-1
10	0	1	60	60	30	30	1	1	18	5	1	5	2	1965	10	0	0	1000	10
10	0	1	60	60	30	30	1	1	19	1	0	-1	1	1951	10	1	-1	-1	-1
10	0	1	60	60	30	30	1	1	20	6	0	-1	2	1511	10	0	-1	-1	-1
10	0	1	60	60	30	30	1	1	21	7	0	-1	2	1760	10	0	-1	-1	-1
10	0	1	60	60	30	30	1	1	22	9	0	-1	0	1406	10	1	-1	-1	-1
10	0	1	60	60	30	30	1	1	23	4	0	-1	2	2089	10	0	-1	-1	-1
10	0	1	60	60	30	30	1	1	24	9	1	4	1	2297	103	0	6	953	10
10	0	1	60	60	30	30	1	1	25	2	0	-1	1	1728	10	1	-1	-1	-1
10	0	1	60	60	30	30	1	1	26	3	1	6	2	1984	10	0	6	928	10
10	0	1	60	60	30	30	1	1	27	0	0	-1	1	1423	306	1	-1	-1	-1
10	0	1	60	60	30	30	1	1	28	-1	2	1	1	1006	11	1	6	688	10
10	0	1	60	60	30	30	1	1	29	3	1	9	2	2250	10	0	6	858	10
10	0	1	60	60	30	30	1	1	30	6	0	-1	1	1668	10	0	-1	-1	-1
10	0	1	60	60	30	30	1	1	31	4	1	7	1	2381	318	1	6	725	11
10	0	1	60	60	30	30	1	1	32	8	1	9	2	2217	310	0	6	553	10
10	0	1	60	60	30	30	1	1	33	2	0	-1	2	2035	332	0	-1	-1	-1
10	0	1	60	60	30	30	1	1	34	1	0	-1	1	1431	10	1	-1	-1	-1
10	0	1	60	60	30	30	1	1	35	9	1	2	0	2401	10	1	6	657	10
10	0	1	60	60	30	30	1	1	36	8	0	-1	0	1397	10	1	-1	-1	-1
10	0	1	60	60	30	30	1	1	37	1	1	9	0	1857	10	0	6	705	10
10	0	1	60	60	30	30	1	1	38	9	0	-1	0	2234	10	1	-1	-1	-1
10	0	1	60	60	30	30	1	1	39	0	0	-1	1	1301	10	1	-1	-1	-1
10	0	1	60	60	30	30	1	1	40	6	1	5	0	1941	10	1	6	628	10
10	0	1	60	60	30	30	1	1	41	2	0	-1	2	1803	10	0	-1	-1	-1
10	0	1	60	60	30	30	1	1	42	1	1	6	0	1750	10	0	6	662	10
10	0	1	60	60	30	30	1	1	43	3	0	-1	2	2116	10	0	-1	-1	-1
10	0	1	60	60	30	30	1	1	44	7	0	-1	2	1540	10	0	-1	-1	-1
10	0	1	60	60	30	30	1	1	45	5	0	-1	2	2090	10	0	-1	-1	-1
10	0	1	60	60	30	30	1	1	46	1	0	-1	1	2746	10	1	-1	-1	-1
10	0	1	60	60	30	30	1	1	47	-1	2	4	2	4270	10	0	6	880	10
10	0	1	60	60	30	30	1	1	48	9	1	6	-1	5000	9	0	0	1000	10
10	0	1	60	60	30	30	1	1	49	9	1	6	0	1996	10	1	0	1000	10
10	0	1	60	60	30	30	1	1	50	4	0	-1	2	1459	10	0	-1	-1	-1
10	0	1	60	60	30	30	1	1	51	5	1	3	2	2000	10	0	6	607	10
10	0	1	60	60	30	30	1	1	52	9	0	-1	0	1444	10	1	-1	-1	-1
10	0	1	60	60	30	30	1	1	53	5	0	-1	0	1870	10	1	-1	-1	-1
10	0	1	60	60	30	30	1	1	54	0	0	-1	1	1716	10	1	-1	-1	-1
10	0	1	60	60	30	30	1	1	55	9	1	10	0	1638	10	1	6	806	10
10	0	1	60	60	30	30	1	1	56	6	1	7	2	2024	10	0	6	760	10
10	0	1	60	60	30	30	1	1	57	4	0	-1	1	1467	10	1	-1	-1	-1
10	0	1	60	60	30	30	1	1	58	0	1	10	1	1636	300	1	6	947	10
10	0	1	60	60	30	30	1	1	59	7	1	8	0	1733	10	1	6	965	10
10	0	1	60	60	30	30	1	1	60	6	1	8	2	1712	10	0	6	692	10
10	0	1	60	60	30	30	1	1	61	0	1	2	1	1347	10	1	6	771	10
10	0	1	60	60	30	30	1	1	62	1	1	4	1	1617	299	1	6	705	10
10	0	1	60	60	30	30	1	1	63	8	0	-1	0	1460	10	1	-1	-1	-1
10	0	1	60	60	30	30	1	1	64	2	1	0	1	1822	302	1	6	813	10
10	0	1	60	60	30	30	1	1	65	5	1	9	0	1966	11	1	6	728	10
10	0	1	60	60	30	30	1	1	66	4	1	0	2	1725	10	0	6	893	10
10	0	1	60	60	30	30	1	1	67	2	1	5	2	1997	300	0	6	700	10
10	0	1	60	60	30	30	1	1	68	8	0	-1	0	1456	10	1	-1	-1	-1
10	0	1	60	60	30	30	1	1	69	8	1	1	2	1914	313	0	6	825	11
10	0	1	60	60	30	30	1	1	70	4	0	-1	2	1554	394	0	-1	-1	-1
10	0	1	60	60	30	30	1	1	71	0	1	7	1	1939	10	1	0	1000	10
10	0	1	60	60	30	30	1	1	72	5	0	-1	2	1437	10	0	-1	-1	-1
10	0	1	60	60	30	30	1	1	73	7	0	-1	0	1778	10	1	-1	-1	-1
10	0	1	60	60	30	30	1	1	74	6	0	-1	2	1876	11	0	-1	-1	-1
10	0	1	60	60	30	30	1	1	75	3	1	3	1	1663	10	1	6	989	10
10	0	1	60	60	30	30	1	1	76	1	1	5	1	1725	10	1	6	669	10
10	0	1	60	60	30	30	1	1	77	7	0	-1	0	2064	10	1	-1	-1	-1
10	0	1	60	60	30	30	1	1	78	4	1	2	2	1821	10	0	6	845	10
10	0	1	60	60	30	30	1	1	79	8	1	7	1	1960	10	0	6	808	10
10	0	1	60	60	30	30	1	1	80	1	1	2	2	2413	10	0	0	1000	10
10	0	1	60	60	30	30	1	1	81	4	1	9	1	1984	10	1	6	784	10
10	0	1	60	60	30	30	1	1	82	7	1	7	0	2356	10	1	6	740	10
10	0	1	60	60	30	30	1	1	83	7	1	5	2	2426	10	0	6	761	10
10	0	1	60	60	30	30	1	1	84	8	1	8	1	1972	10	0	6	716	11
10	0	1	60	60	30	30	1	1	85	2	0	-1	1	1569	300	1	-1	-1	-1
10	0	1	60	60	30	30	1	1	86	1	0	-1	1	1686	10	1	-1	-1	-1
10	0	1	60	60	30	30	1	1	87	7	1	4	2	2150	10	0	6	918	10
10	0	1	60	60	30	30	1	1	88	1	0	-1	1	1487	10	1	-1	-1	-1
10	0	1	60	60	30	30	1	1	89	0	1	1	1	1560	10	1	6	764	10
10	0	1	60	60	30	30	1	1	90	5	0	-1	0	1706	10	1	-1	-1	-1
10	0	1	60	60	30	30	1	1	91	6	1	0	2	2273	10	0	6	993	133
10	0	1	60	60	30	30	1	1	92	3	0	-1	1	1818	10	1	-1	-1	-1
10	0	1	60	60	30	30	1	1	93	5	1	8	2	1857	10	0	0	1000	10
10	0	1	60	60	30	30	1	1	94	3	1	10	2	1710	10	0	6	910	10
10	0	1	60	60	30	30	1	1	95	2	1	0	1	1854	10	1	6	910	10
10	0	1	60	60	30	30	1	1	96	0	1	10	1	1335	10	1	6	791	10
10	0	1	60	60	30	30	1	1	97	8	0	-1	2	1750	10	0	-1	-1	-1
10	0	1	60	60	30	30	1	1	98	7	0	-1	1	1892	10	0	-1	-1	-1
10	0	1	60	60	30	30	1	1	99	4	1	1	1	1740	11	1	0	1000	10
10	0	1	60	60	30	30	1	1	100	8	1	3	2	1883	10	0	6	810	10
10	0	1	60	60	30	30	1	1	101	5	0	-1	2	1699	10	0	-1	-1	-1
10	0	1	60	60	30	30	1	1	102	2	1	3	2	1955	10	0	6	947	10
10	0	1	60	60	30	30	1	1	103	3	0	-1	2	1720	10	0	-1	-1	-1
10	0	1	60	60	30	30	1	1	104	0	0	-1	1	2127	10	1	-1	-1	-1
10	0	1	60	60	30	30	1	1	105	6	0	-1	2	1718	308	0	-1	-1	-1
10	0	1	60	60	30	30	2	0	106	-1	2	3	-1	5000	10	0	0	1000	10
10	0	1	60	60	30	30	2	0	107	4	0	3	2	1542	10	0	-1	-1	-1
10	0	1	60	60	30	30	2	0	108	0	0	-1	1	1485	10	1	-1	-1	-1
10	0	1	60	60	30	30	2	0	109	0	0	-1	1	1334	10	1	-1	-1	-1
10	0	1	60	60	30	30	2	0	110	5	0	5	2	2261	10	0	-1	-1	-1
10	0	1	60	60	30	30	2	0	111	0	1	-1	1	1582	10	1	6	878	10
10	0	1	60	60	30	30	2	0	112	8	0	5	0	2064	101	1	-1	-1	-1
10	0	1	60	60	30	30	2	0	113	-1	2	7	-1	5000	11	0	6	996	10
10	0	1	60	60	30	30	2	0	114	7	0	2	0	2094	10	1	-1	-1	-1
10	0	1	60	60	30	30	2	0	115	1	0	-1	1	2382	10	1	-1	-1	-1
10	0	1	60	60	30	30	2	0	116	7	1	-1	0	1858	10	1	6	626	10
10	0	1	60	60	30	30	2	0	117	8	1	1	0	2268	10	1	6	572	10
10	0	1	60	60	30	30	2	0	118	3	1	4	1	1829	11	1	6	676	10
10	0	1	60	60	30	30	2	0	119	4	1	-1	2	3055	10	0	6	703	10
10	0	1	60	60	30	30	2	0	120	5	0	-1	2	1673	10	0	-1	-1	-1
10	0	1	60	60	30	30	2	0	121	0	1	-1	1	1402	296	1	6	953	10
10	0	1	60	60	30	30	2	0	122	7	0	-1	0	1302	10	1	-1	-1	-1
10	0	1	60	60	30	30	2	0	123	3	0	6	2	1270	306	0	-1	-1	-1
10	0	1	60	60	30	30	2	0	124	3	1	-1	2	1383	310	0	6	743	10
10	0	1	60	60	30	30	2	0	125	4	1	-1	2	1219	10	0	6	867	134
10	0	1	60	60	30	30	2	0	126	8	0	-1	1	1590	11	0	-1	-1	-1
10	0	1	60	60	30	30	2	0	127	7	1	-1	2	1736	10	0	6	938	10
10	0	1	60	60	30	30	2	0	128	9	1	-1	0	1495	10	1	6	664	10
10	0	1	60	60	30	30	2	0	129	6	1	9	1	1808	11	0	6	704	11
10	0	1	60	60	30	30	2	0	130	0	0	-1	1	1436	10	1	-1	-1	-1
10	0	1	60	60	30	30	2	0	131	1	1	10	1	1686	11	1	6	949	11
10	0	1	60	60	30	30	2	0	132	7	1	-1	2	2246	10	0	6	774	10
10	0	1	60	60	30	30	2	0	133	4	0	1	2	1712	313	0	-1	-1	-1
10	0	1	60	60	30	30	2	0	134	0	0	7	1	1600	10	1	-1	-1	-1
10	0	1	60	60	30	30	2	0	135	-1	2	-1	2	1761	11	0	6	659	10
10	0	1	60	60	30	30	2	0	136	3	0	8	1	1807	10	1	-1	-1	-1
10	0	1	60	60	30	30	2	0	137	4	0	3	0	1833	10	0	-1	-1	-1
10	0	1	60	60	30	30	2	0	138	-1	2	-1	2	4654	10	0	6	724	10
10	0	1	60	60	30	30	2	0	139	6	1	-1	1	1804	11	0	6	652	10
10	0	1	60	60	30	30	2	0	140	2	1	0	2	1768	10	0	6	615	10
10	0	1	60	60	30	30	2	0	141	2	1	-1	2	1871	10	0	6	692	10
10	0	1	60	60	30	30	2	0	142	1	1	5	1	1811	303	1	6	621	10
10	0	1	60	60	30	30	2	0	143	5	1	-1	2	1582	10	0	6	680	10
10	0	1	60	60	30	30	2	0	144	2	0	-1	1	1228	10	1	-1	-1	-1
10	0	1	60	60	30	30	2	0	145	8	0	3	0	1792	10	1	-1	-1	-1
10	0	1	60	60	30	30	2	0	146	5	0	-1	2	2860	10	0	-1	-1	-1
10	0	1	60	60	30	30	2	0	147	6	0	10	2	1870	10	0	-1	-1	-1
10	0	1	60	60	30	30	2	0	148	9	1	-1	0	1367	10	1	6	950	10
10	0	1	60	60	30	30	2	0	149	8	1	-1	0	1565	10	1	6	707	10
10	0	1	60	60	30	30	2	0	150	8	1	-1	2	2296	11	0	6	840	10
10	0	1	60	60	30	30	2	0	151	7	1	-1	2	1665	10	0	6	768	11
10	0	1	60	60	30	30	2	0	152	4	0	10	2	2046	10	0	-1	-1	-1
10	0	1	60	60	30	30	2	0	153	4	1	10	2	3268	10	0	6	900	10
10	0	1	60	60	30	30	2	0	154	4	1	0	2	3316	10	0	6	916	10
10	0	1	60	60	30	30	2	0	155	9	0	-1	0	2676	303	1	-1	-1	-1
10	0	1	60	60	30	30	2	0	156	5	0	7	2	2573	322	0	-1	-1	-1
10	0	1	60	60	30	30	2	0	157	6	1	-1	2	3087	10	0	6	697	10
10	0	1	60	60	30	30	2	0	158	1	0	-1	1	3265	10	1	-1	-1	-1
10	0	1	60	60	30	30	2	0	159	3	1	-1	1	2474	10	1	6	962	10
10	0	1	60	60	30	30	2	0	160	7	0	8	2	2227	10	0	-1	-1	-1
10	0	1	60	60	30	30	2	0	161	4	1	0	2	2253	10	0	6	717	10
10	0	1	60	60	30	30	2	0	162	7	0	-1	2	3412	10	0	-1	-1	-1
10	0	1	60	60	30	30	2	0	163	6	0	0	2	1677	10	0	-1	-1	-1
10	0	1	60	60	30	30	2	0	164	2	0	0	1	1754	10	1	-1	-1	-1
10	0	1	60	60	30	30	2	0	165	1	0	9	1	1153	10	1	-1	-1	-1
10	0	1	60	60	30	30	2	0	166	9	0	8	0	1382	10	1	-1	-1	-1
10	0	1	60	60	30	30	2	0	167	8	0	1	0	1523	10	1	-1	-1	-1
10	0	1	60	60	30	30	2	0	168	9	1	-1	0	2257	10	1	6	649	10
10	0	1	60	60	30	30	2	0	169	1	0	4	1	3411	10	1	-1	-1	-1
10	0	1	60	60	30	30	2	0	170	1	1	1	1	2654	10	1	6	798	10
10	0	1	60	60	30	30	2	0	171	0	1	1	1	2104	10	1	6	952	10
10	0	1	60	60	30	30	2	0	172	2	0	7	1	1879	10	1	-1	-1	-1
10	0	1	60	60	30	30	2	0	173	7	0	-1	0	1490	296	1	-1	-1	-1
10	0	1	60	60	30	30	2	0	174	6	0	7	2	2120	10	0	-1	-1	-1
10	0	1	60	60	30	30	2	0	175	1	1	-1	1	1719	10	1	6	903	10
10	0	1	60	60	30	30	2	0	176	3	1	2	2	1894	10	0	6	790	10
10	0	1	60	60	30	30	2	0	177	3	0	-1	2	2414	305	0	-1	-1	-1
10	0	1	60	60	30	30	2	0	178	2	1	-1	2	2336	9	0	6	832	11
10	0	1	60	60	30	30	2	0	179	7	1	-1	0	3126	10	1	6	694	10
10	0	1	60	60	30	30	2	0	180	8	0	3	0	1405	10	1	-1	-1	-1
10	0	1	60	60	30	30	2	0	181	3	0	5	1	1289	10	1	-1	-1	-1
10	0	1	60	60	30	30	2	0	182	9	1	-1	0	1865	10	1	6	873	10
10	0	1	60	60	30	30	2	0	183	6	0	9	0	1378	10	1	-1	-1	-1
10	0	1	60	60	30	30	2	0	184	9	1	5	0	1483	135	1	6	959	10
10	0	1	60	60	30	30	2	0	185	2	0	2	1	1339	10	1	-1	-1	-1
10	0	1	60	60	30	30	2	0	186	1	0	6	1	1367	296	1	-1	-1	-1
10	0	1	60	60	30	30	2	0	187	8	1	2	0	2001	10	1	6	979	11
10	0	1	60	60	30	30	2	0	188	5	1	6	2	3030	10	0	6	822	11
10	0	1	60	60	30	30	2	0	189	9	0	4	0	1502	10	1	-1	-1	-1
10	0	1	60	60	30	30	2	0	190	6	1	-1	2	1801	10	0	6	809	10
10	0	1	60	60	30	30	2	0	191	5	1	-1	2	1556	11	0	0	1000	10
10	0	1	60	60	30	30	2	0	192	0	0	2	1	1430	248	1	-1	-1	-1
10	0	1	60	60	30	30	2	0	193	5	1	-1	2	2318	10	0	6	932	10
10	0	1	60	60	30	30	2	0	194	-1	2	9	-1	5000	10	0	0	1000	10
10	0	1	60	60	30	30	2	0	195	8	1	-1	0	1711	10	1	6	788	10
10	0	1	60	60	30	30	2	0	196	9	0	4	0	1668	303	1	-1	-1	-1
10	0	1	60	60	30	30	2	0	197	3	0	-1	1	1733	10	1	-1	-1	-1
10	0	1	60	60	30	30	2	0	198	9	0	8	0	1251	10	1	-1	-1	-1
10	0	1	60	60	30	30	2	0	199	2	0	10	1	1174	10	1	-1	-1	-1
10	0	1	60	60	30	30	2	0	200	0	1	8	1	1353	10	1	6	859	11
10	0	1	60	60	30	30	2	0	201	5	0	6	2	1544	11	0	-1	-1	-1
10	0	1	60	60	30	30	2	0	202	4	0	-1	2	1375	10	0	-1	-1	-1
10	0	1	60	60	30	30	2	0	203	0	1	-1	1	1708	10	1	6	987	10
10	0	1	60	60	30	30	2	0	204	1	1	9	1	1467	10	1	0	1000	10
10	0	1	60	60	30	30	2	0	205	2	1	4	2	1588	10	0	6	868	10
10	0	1	60	60	30	30	2	0	206	6	0	-1	2	1544	10	0	-1	-1	-1
10	0	1	60	60	30	30	2	0	207	5	1	6	2	1710	11	0	6	878	10
10	0	1	60	60	30	30	2	0	208	3	1	-1	2	1566	10	0	6	941	10
10	0	1	60	60	30	30	2	0	209	2	1	-1	1	2210	10	1	6	882	10
10	0	1	60	60	30	30	2	0	210	6	1	-1	2	1726	10	0	6	862	10
10	0	1	60	60	30	30	3	1	211	1	1	0	-1	5000	10	0	0	1000	10
10	0	1	60	60	30	30	3	1	212	4	1	3	2	1544	10	0	6	856	10
10	0	1	60	60	30	30	3	1	213	7	0	-1	0	1286	10	1	-1	-1	-1
10	0	1	60	60	30	30	3	1	214	-1	2	-1	2	397	10	0	6	719	133
10	0	1	60	60	30	30	3	1	215	-1	2	8	2	3519	138	0	6	913	10
10	0	1	60	60	30	30	3	1	216	1	1	-1	1	1142	289	1	6	630	10
10	0	1	60	60	30	30	3	1	217	5	1	4	1	1804	10	0	6	620	10
10	0	1	60	60	30	30	3	1	218	4	1	9	2	1534	10	0	6	583	10
10	0	1	60	60	30	30	3	1	219	6	1	10	0	1463	10	1	6	637	137
10	0	1	60	60	30	30	3	1	220	6	0	-1	2	1495	10	0	-1	-1	-1
10	0	1	60	60	30	30	3	1	221	9	0	-1	0	1199	132	1	-1	-1	-1
10	0	1	60	60	30	30	3	1	222	5	1	8	2	2035	10	0	6	851	10
10	0	1	60	60	30	30	3	1	223	7	1	5	0	1427	10	1	6	805	10
10	0	1	60	60	30	30	3	1	224	8	1	-1	0	1520	10	1	6	816	10
10	0	1	60	60	30	30	3	1	225	1	1	-1	1	1231	9	1	6	694	10
10	0	1	60	60	30	30	3	1	226	4	0	-1	0	1383	10	0	-1	-1	-1
10	0	1	60	60	30	30	3	1	227	5	0	-1	1	1254	10	0	-1	-1	-1
10	0	1	60	60	30	30	3	1	228	8	0	2	0	1957	9	1	-1	-1	-1
10	0	1	60	60	30	30	3	1	229	2	0	-1	1	1532	11	1	-1	-1	-1
10	0	1	60	60	30	30	3	1	230	5	0	-1	2	1587	11	0	-1	-1	-1
10	0	1	60	60	30	30	3	1	231	-1	2	-1	-1	5000	10	0	6	888	10
10	0	1	60	60	30	30	3	1	232	9	1	-1	0	1522	10	1	6	914	11
10	0	1	60	60	30	30	3	1	233	5	1	-1	0	1518	258	1	6	729	10
10	0	1	60	60	30	30	3	1	234	3	1	9	1	1456	10	1	6	719	10
10	0	1	60	60	30	30	3	1	235	2	0	-1	1	1225	304	1	-1	-1	-1
10	0	1	60	60	30	30	3	1	236	5	0	2	2	1500	11	0	-1	-1	-1
10	0	1	60	60	30	30	3	1	237	2	0	-1	2	1380	10	0	-1	-1	-1
10	0	1	60	60	30	30	3	1	238	4	1	0	2	1649	318	0	6	704	10
10	0	1	60	60	30	30	3	1	239	9	1	5	0	1233	10	1	6	770	10
10	0	1	60	60	30	30	3	1	240	9	0	-1	0	1301	295	1	-1	-1	-1
10	0	1	60	60	30	30	3	1	241	5	0	1	2	1461	10	0	-1	-1	-1
10	0	1	60	60	30	30	3	1	242	1	0	1	1	1822	10	1	-1	-1	-1
10	0	1	60	60	30	30	3	1	243	3	1	-1	2	1993	10	0	6	601	11
10	0	1	60	60	30	30	3	1	244	9	1	-1	0	1482	256	1	6	621	10
10	0	1	60	60	30	30	3	1	245	1	0	3	0	3350	10	0	-1	-1	-1
10	0	1	60	60	30	30	3	1	246	2	1	-1	1	2227	11	1	6	915	11
10	0	1	60	60	30	30	3	1	247	6	0	0	1	1710	10	0	-1	-1	-1
10	0	1	60	60	30	30	3	1	248	0	1	-1	1	1534	292	1	6	909	222
10	0	1	60	60	30	30	3	1	249	1	1	-1	1	1364	10	1	6	755	10
10	0	1	60	60	30	30	3	1	250	8	1	10	0	1326	10	1	6	656	10
10	0	1	60	60	30	30	3	1	251	0	0	-1	1	1237	10	1	-1	-1	-1
10	0	1	60	60	30	30	3	1	252	7	0	0	0	1435	10	1	-1	-1	-1
10	0	1	60	60	30	30	3	1	253	7	0	-1	2	2316	10	0	-1	-1	-1
10	0	1	60	60	30	30	3	1	254	1	0	-1	1	1549	289	1	-1	-1	-1
10	0	1	60	60	30	30	3	1	255	3	0	-1	1	1525	10	1	-1	-1	-1
10	0	1	60	60	30	30	3	1	256	2	1	-1	1	1345	10	1	6	641	10
10	0	1	60	60	30	30	3	1	257	3	1	10	1	1343	10	1	6	655	10
10	0	1	60	60	30	30	3	1	258	6	1	7	2	1629	10	0	6	733	10
10	0	1	60	60	30	30	3	1	259	9	1	7	0	1536	10	1	6	800	11
10	0	1	60	60	30	30	3	1	260	6	0	-1	2	1734	11	0	-1	-1	-1
10	0	1	60	60	30	30	3	1	261	3	1	5	2	1812	10	0	6	772	10
10	0	1	60	60	30	30	3	1	262	-1	2	-1	2	2070	10	0	6	735	141
10	0	1	60	60	30	30	3	1	263	1	0	-1	1	1638	307	1	-1	-1	-1
10	0	1	60	60	30	30	3	1	264	0	1	-1	1	4139	11	1	6	945	10
10	0	1	60	60	30	30	3	1	265	8	0	2	0	1935	10	1	-1	-1	-1
10	0	1	60	60	30	30	3	1	266	1	0	6	1	1414	10	1	-1	-1	-1
10	0	1	60	60	30	30	3	1	267	6	1	-1	2	3762	11	0	6	752	131
10	0	1	60	60	30	30	3	1	268	7	1	4	1	3390	10	0	6	718	10
10	0	1	60	60	30	30	3	1	269	0	1	9	1	1319	10	1	6	831	10
10	0	1	60	60	30	30	3	1	270	8	1	9	0	1225	10	1	6	776	10
10	0	1	60	60	30	30	3	1	271	8	1	1	0	1244	11	1	6	811	10
10	0	1	60	60	30	30	3	1	272	0	0	0	1	1143	313	1	-1	-1	-1
10	0	1	60	60	30	30	3	1	273	2	0	-1	2	1956	10	0	-1	-1	-1
10	0	1	60	60	30	30	3	1	274	3	0	8	2	1353	10	0	-1	-1	-1
10	0	1	60	60	30	30	3	1	275	7	1	10	0	1639	10	1	6	807	10
10	0	1	60	60	30	30	3	1	276	4	0	4	1	1257	10	1	-1	-1	-1
10	0	1	60	60	30	30	3	1	277	9	0	6	0	1195	10	1	-1	-1	-1
10	0	1	60	60	30	30	3	1	278	5	0	-1	2	1423	10	0	-1	-1	-1
10	0	1	60	60	30	30	3	1	279	4	1	5	2	1884	10	0	6	633	134
10	0	1	60	60	30	30	3	1	280	0	1	-1	1	1282	102	1	6	850	11
10	0	1	60	60	30	30	3	1	281	2	1	7	1	1282	10	1	6	690	10
10	0	1	60	60	30	30	3	1	282	6	0	-1	0	1379	385	1	-1	-1	-1
10	0	1	60	60	30	30	3	1	283	2	1	-1	1	1120	10	1	6	927	10
10	0	1	60	60	30	30	3	1	284	8	1	-1	0	1239	302	1	6	758	10
10	0	1	60	60	30	30	3	1	285	3	0	1	0	1497	11	0	-1	-1	-1
10	0	1	60	60	30	30	3	1	286	0	0	7	1	1553	399	1	-1	-1	-1
10	0	1	60	60	30	30	3	1	287	4	0	-1	1	1830	10	1	-1	-1	-1
10	0	1	60	60	30	30	3	1	288	8	0	6	0	1217	10	1	-1	-1	-1
10	0	1	60	60	30	30	3	1	289	1	1	4	1	1412	10	1	6	772	10
10	0	1	60	60	30	30	3	1	290	6	1	2	1	1248	10	0	6	607	10
10	0	1	60	60	30	30	3	1	291	6	1	1	0	1233	10	1	6	705	10
10	0	1	60	60	30	30	3	1	292	0	1	3	1	1235	10	1	6	851	134
10	0	1	60	60	30	30	3	1	293	-1	2	3	2	580	10	0	6	693	10
10	0	1	60	60	30	30	3	1	294	7	0	10	1	1313	291	0	-1	-1	-1
10	0	1	60	60	30	30	3	1	295	7	1	-1	1	1808	307	0	0	1000	10
10	0	1	60	60	30	30	3	1	296	0	0	-1	1	1327	10	1	-1	-1	-1
10	0	1	60	60	30	30	3	1	297	3	0	4	1	1211	10	1	-1	-1	-1
10	0	1	60	60	30	30	3	1	298	8	0	-1	0	1086	10	1	-1	-1	-1
10	0	1	60	60	30	30	3	1	299	8	0	7	0	1206	10	1	-1	-1	-1
10	0	1	60	60	30	30	3	1	300	7	0	-1	2	1536	10	0	-1	-1	-1
10	0	1	60	60	30	30	3	1	301	2	1	8	1	1376	10	1	6	864	10
10	0	1	60	60	30	30	3	1	302	5	1	-1	0	1133	10	1	6	701	11
10	0	1	60	60	30	30	3	1	303	9	1	3	0	1155	10	1	6	851	10
10	0	1	60	60	30	30	3	1	304	0	0	2	1	1385	10	1	-1	-1	-1
10	0	1	60	60	30	30	3	1	305	4	0	6	1	1334	307	1	-1	-1	-1
10	0	1	60	60	30	30	3	1	306	6	0	5	2	1684	10	0	-1	-1	-1
10	0	1	60	60	30	30	3	1	307	7	1	-1	2	2186	10	0	6	852	10
10	0	1	60	60	30	30	3	1	308	4	0	-1	2	1934	10	0	-1	-1	-1
10	0	1	60	60	30	30	3	1	309	9	0	8	0	1605	10	1	-1	-1	-1
10	0	1	60	60	30	30	3	1	310	3	1	9	1	1707	310	1	6	923	10
10	0	1	60	60	30	30	3	1	311	4	1	-1	1	1802	11	1	0	1000	10
10	0	1	60	60	30	30	3	1	312	2	0	6	1	1298	10	1	-1	-1	-1
10	0	1	60	60	30	30	3	1	313	9	0	-1	0	1014	10	1	-1	-1	-1
10	0	1	60	60	30	30	3	1	314	3	0	-1	1	1554	343	1	-1	-1	-1
10	0	1	60	60	30	30	3	1	315	5	1	-1	0	1383	10	1	6	711	10
10	0	1	60	60	30	30	4	0	316	8	1	2	-1	5000	10	0	0	1000	10
10	0	1	60	60	30	30	4	0	317	2	1	0	0	1285	10	0	6	837	10
10	0	1	60	60	30	30	4	0	318	3	0	-1	1	1206	354	1	-1	-1	-1
10	0	1	60	60	30	30	4	0	319	5	1	-1	1	1078	10	0	6	777	11
10	0	1	60	60	30	30	4	0	320	9	0	1	0	1346	10	1	-1	-1	-1
10	0	1	60	60	30	30	4	0	321	0	0	-1	1	2352	11	1	-1	-1	-1
10	0	1	60	60	30	30	4	0	322	5	1	4	0	1990	10	1	6	918	10
10	0	1	60	60	30	30	4	0	323	4	1	5	1	1402	10	1	6	762	10
10	0	1	60	60	30	30	4	0	324	4	0	9	1	1318	10	1	-1	-1	-1
10	0	1	60	60	30	30	4	0	325	-1	2	-1	-1	5000	10	0	6	965	134
10	0	1	60	60	30	30	4	0	326	0	0	-1	1	1167	10	1	-1	-1	-1
10	0	1	60	60	30	30	4	0	327	2	1	8	1	1348	10	1	6	708	10
10	0	1	60	60	30	30	4	0	328	0	1	1	1	1186	298	1	0	1000	10
10	0	1	60	60	30	30	4	0	329	8	1	-1	0	1318	10	1	6	693	10
10	0	1	60	60	30	30	4	0	330	8	0	-1	0	1313	11	1	-1	-1	-1
10	0	1	60	60	30	30	4	0	331	0	0	-1	1	1285	10	1	-1	-1	-1
10	0	1	60	60	30	30	4	0	332	9	0	-1	0	1270	10	1	-1	-1	-1
10	0	1	60	60	30	30	4	0	333	6	0	1	0	1223	10	1	-1	-1	-1
10	0	1	60	60	30	30	4	0	334	7	0	-1	0	1289	10	1	-1	-1	-1
10	0	1	60	60	30	30	4	0	335	8	1	-1	0	2201	10	1	6	665	10
10	0	1	60	60	30	30	4	0	336	4	1	-1	2	1989	314	0	6	885	136
10	0	1	60	60	30	30	4	0	337	7	1	-1	0	1081	10	1	6	665	10
10	0	1	60	60	30	30	4	0	338	1	0	-1	1	1178	10	1	-1	-1	-1
10	0	1	60	60	30	30	4	0	339	0	1	7	1	1495	10	1	6	855	10
10	0	1	60	60	30	30	4	0	340	9	0	-1	0	1750	251	1	-1	-1	-1
10	0	1	60	60	30	30	4	0	341	7	1	0	0	1103	10	1	6	700	11
10	0	1	60	60	30	30	4	0	342	1	1	-1	1	1059	10	1	6	708	10
10	0	1	60	60	30	30	4	0	343	1	0	10	1	1326	10	1	-1	-1	-1
10	0	1	60	60	30	30	4	0	344	5	0	3	2	1757	311	0	-1	-1	-1
10	0	1	60	60	30	30	4	0	345	2	1	-1	1	1370	10	1	6	762	10
10	0	1	60	60	30	30	4	0	346	9	1	0	0	999	10	1	6	934	10
10	0	1	60	60	30	30	4	0	347	7	0	9	0	1341	10	1	-1	-1	-1
10	0	1	60	60	30	30	4	0	348	9	0	-1	0	2497	10	1	-1	-1	-1
10	0	1	60	60	30	30	4	0	349	4	0	-1	1	1387	417	1	-1	-1	-1
10	0	1	60	60	30	30	4	0	350	4	0	5	1	1533	10	1	-1	-1	-1
10	0	1	60	60	30	30	4	0	351	6	0	-1	0	1252	303	1	-1	-1	-1
10	0	1	60	60	30	30	4	0	352	6	0	4	0	1431	310	1	-1	-1	-1
10	0	1	60	60	30	30	4	0	353	4	0	-1	2	1764	10	0	-1	-1	-1
10	0	1	60	60	30	30	4	0	354	8	0	-1	0	1117	10	1	-1	-1	-1
10	0	1	60	60	30	30	4	0	355	9	1	8	0	1366	10	1	6	597	10
10	0	1	60	60	30	30	4	0	356	3	0	-1	1	1235	10	1	-1	-1	-1
10	0	1	60	60	30	30	4	0	357	8	1	10	0	1205	11	1	6	757	10
10	0	1	60	60	30	30	4	0	358	6	1	-1	0	1317	10	1	6	744	10
10	0	1	60	60	30	30	4	0	359	8	0	-1	0	2008	11	1	-1	-1	-1
10	0	1	60	60	30	30	4	0	360	-1	2	-1	2	3722	10	0	6	859	10
10	0	1	60	60	30	30	4	0	361	6	0	-1	2	1865	315	0	-1	-1	-1
10	0	1	60	60	30	30	4	0	362	2	0	3	1	1631	10	1	-1	-1	-1
10	0	1	60	60	30	30	4	0	363	5	0	6	2	1445	10	0	-1	-1	-1
10	0	1	60	60	30	30	4	0	364	2	0	10	1	1319	10	1	-1	-1	-1
10	0	1	60	60	30	30	4	0	365	6	1	-1	0	1950	10	1	6	558	11
10	0	1	60	60	30	30	4	0	366	8	0	0	0	1103	10	1	-1	-1	-1
10	0	1	60	60	30	30	4	0	367	7	0	-1	2	1715	10	0	-1	-1	-1
10	0	1	60	60	30	30	4	0	368	0	1	-1	1	1336	10	1	6	906	10
10	0	1	60	60	30	30	4	0	369	7	0	-1	2	1337	10	0	-1	-1	-1
10	0	1	60	60	30	30	4	0	370	5	1	6	0	1383	10	1	6	854	10
10	0	1	60	60	30	30	4	0	371	9	1	3	0	1363	302	1	0	1000	11
10	0	1	60	60	30	30	4	0	372	6	1	-1	2	1632	10	0	6	672	10
10	0	1	60	60	30	30	4	0	373	1	1	2	1	2115	10	1	6	722	10
10	0	1	60	60	30	30	4	0	374	6	1	2	1	1835	10	0	6	881	10
10	0	1	60	60	30	30	4	0	375	0	0	9	1	1996	10	1	-1	-1	-1
10	0	1	60	60	30	30	4	0	376	8	1	8	0	1344	10	1	6	848	11
10	0	1	60	60	30	30	4	0	377	2	0	9	1	1950	10	1	-1	-1	-1
10	0	1	60	60	30	30	4	0	378	1	0	-1	1	1637	10	1	-1	-1	-1
10	0	1	60	60	30	30	4	0	379	-1	2	10	-1	5000	10	0	6	791	10
10	0	1	60	60	30	30	4	0	380	1	1	5	1	2352	11	1	6	768	11
10	0	1	60	60	30	30	4	0	381	7	1	4	0	1718	303	1	6	662	10
10	0	1	60	60	30	30	4	0	382	1	1	8	1	1708	10	1	6	708	10
10	0	1	60	60	30	30	4	0	383	2	0	-1	2	1572	10	0	-1	-1	-1
10	0	1	60	60	30	30	4	0	384	3	0	3	2	1769	11	0	-1	-1	-1
10	0	1	60	60	30	30	4	0	385	9	1	-1	0	1502	10	1	6	869	10
10	0	1	60	60	30	30	4	0	386	5	1	8	2	1977	295	0	6	685	10
10	0	1	60	60	30	30	4	0	387	9	0	-1	0	2018	10	1	-1	-1	-1
10	0	1	60	60	30	30	4	0	388	6	1	-1	2	2197	303	0	6	948	132
10	0	1	60	60	30	30	4	0	389	1	0	-1	1	2081	10	1	-1	-1	-1
10	0	1	60	60	30	30	4	0	390	3	1	2	1	2241	11	1	6	721	10
10	0	1	60	60	30	30	4	0	391	3	0	1	1	2155	10	1	-1	-1	-1
10	0	1	60	60	30	30	4	0	392	-1	2	-1	2	3766	11	0	6	824	11
10	0	1	60	60	30	30	4	0	393	4	1	7	1	1651	10	1	6	867	10
10	0	1	60	60	30	30	4	0	394	0	0	9	1	1285	10	1	-1	-1	-1
10	0	1	60	60	30	30	4	0	395	5	0	0	1	2262	10	0	-1	-1	-1
10	0	1	60	60	30	30	4	0	396	3	1	3	2	2175	10	0	6	767	10
10	0	1	60	60	30	30	4	0	397	5	0	6	2	1443	10	0	-1	-1	-1
10	0	1	60	60	30	30	4	0	398	7	0	5	0	1990	10	1	-1	-1	-1
10	0	1	60	60	30	30	4	0	399	1	1	7	1	1310	10	1	6	858	10
10	0	1	60	60	30	30	4	0	400	1	0	-1	1	1770	10	1	-1	-1	-1
10	0	1	60	60	30	30	4	0	401	3	1	-1	1	1637	10	1	6	806	10
10	0	1	60	60	30	30	4	0	402	5	1	7	2	2264	10	0	6	760	10
10	0	1	60	60	30	30	4	0	403	0	1	-1	1	2289	310	1	6	849	10
10	0	1	60	60	30	30	4	0	404	4	1	5	1	1817	10	1	6	793	10
10	0	1	60	60	30	30	4	0	405	7	1	-1	0	1732	312	1	6	839	980
10	0	1	60	60	30	30	4	0	406	-1	2	4	-1	5000	10	0	0	1000	10
10	0	1	60	60	30	30	4	0	407	2	0	-1	1	1228	10	1	-1	-1	-1
10	0	1	60	60	30	30	4	0	408	3	1	4	1	1519	11	1	6	911	10
10	0	1	60	60	30	30	4	0	409	9	1	6	0	1717	10	1	6	886	141
10	0	1	60	60	30	30	4	0	410	3	0	2	1	2418	10	1	-1	-1	-1
10	0	1	60	60	30	30	4	0	411	6	0	1	2	2104	11	0	-1	-1	-1
10	0	1	60	60	30	30	4	0	412	7	1	-1	0	2504	10	1	0	1000	10
10	0	1	60	60	30	30	4	0	413	5	0	-1	2	2072	10	0	-1	-1	-1
10	0	1	60	60	30	30	4	0	414	2	1	7	1	1641	10	1	6	904	11
10	0	1	60	60	30	30	4	0	415	0	1	6	1	1595	10	1	6	842	10
10	0	1	60	60	30	30	4	0	416	4	0	-1	2	1579	10	0	-1	-1	-1
10	0	1	60	60	30	30	4	0	417	8	0	10	1	2288	10	0	-1	-1	-1
10	0	1	60	60	30	30	4	0	418	4	1	-1	1	1804	10	1	6	827	10
10	0	1	60	60	30	30	4	0	419	2	1	-1	1	2215	10	1	6	711	10
10	0	1	60	60	30	30	4	0	420	3	1	-1	2	2250	10	0	6	754	10
