# Supplementary material for: No Evidence for Threat-Induced Spatial Prioritization of Somatosensory Stimulation during Pain Control Using a Synchrony Judgment Paradigm
Source: PLoS One. 2016 Jun 7;11(6):e0156648. doi: 10.1371/journal.pone.0156648 (PMC4896434; doi:10.1371/journal.pone.0156648)
Supplement: S1 Dataset — This dataset includes pretest questionnaire data, posttest questionnaire data, and experimental (SJ3) data. (ZIP) [file pone.0156648.s001.zip › S1 Dataset/PP11.dat]

PP	CUE	CTRL	TAMP1	TAMP2	SAMP1	SAMP2	BLOCK	SLOC	TRIAL	SOA	TYPE	FB	Resp	RT	RTerr	Acc	CResp	CRT	CRE
11	1	-1	60	60	30	30	0	0	1	9	1	-1	0	4057	10	1	-1	-1	-1
11	1	-1	60	60	30	30	0	0	2	-1	2	-1	-1	5000	10	0	-1	-1	-1
11	1	-1	60	60	30	30	0	0	3	1	1	-1	1	2078	11	1	-1	-1	-1
11	1	-1	60	60	30	30	0	1	4	2	0	-1	1	2879	10	1	-1	-1	-1
11	1	-1	60	60	30	30	0	0	5	8	0	-1	0	2241	10	1	-1	-1	-1
11	1	-1	60	60	30	30	0	1	6	6	1	-1	2	2376	10	0	-1	-1	-1
11	1	-1	60	60	30	30	0	0	7	0	0	-1	1	2190	10	1	-1	-1	-1
11	1	-1	60	60	30	30	0	0	8	4	0	-1	0	1891	10	0	-1	-1	-1
11	1	-1	60	60	30	30	0	1	9	7	0	-1	0	4111	10	1	-1	-1	-1
11	1	-1	60	60	30	30	0	0	10	3	1	-1	1	2114	11	1	-1	-1	-1
11	1	-1	60	60	30	30	0	1	11	5	1	-1	1	2429	11	0	-1	-1	-1
11	1	-1	60	60	30	30	0	1	12	-1	2	-1	-1	5000	10	0	-1	-1	-1
11	1	-1	60	60	30	30	0	1	13	0	0	-1	1	1318	313	1	-1	-1	-1
11	1	-1	60	60	30	30	0	0	14	5	1	-1	1	1683	11	0	-1	-1	-1
11	1	-1	60	60	30	30	0	0	15	3	1	-1	1	3221	10	1	-1	-1	-1
11	1	-1	60	60	30	30	0	1	16	9	0	-1	0	1865	10	1	-1	-1	-1
11	1	-1	60	60	30	30	0	1	17	1	0	-1	1	2711	10	1	-1	-1	-1
11	1	-1	60	60	30	30	0	0	18	7	1	-1	0	1567	10	1	-1	-1	-1
11	1	-1	60	60	30	30	0	1	19	8	0	-1	1	4698	10	0	-1	-1	-1
11	1	-1	60	60	30	30	0	1	20	6	1	-1	2	2395	241	0	-1	-1	-1
11	1	-1	60	60	30	30	0	0	21	4	0	-1	1	3369	10	1	-1	-1	-1
11	1	-1	60	60	30	30	0	0	22	2	1	-1	1	2309	10	1	-1	-1	-1
11	1	1	60	60	30	30	1	1	1	1	1	7	0	2172	308	0	0	1000	11
11	1	1	60	60	30	30	1	1	2	1	1	9	1	1280	253	1	0	1000	10
11	1	1	60	60	30	30	1	1	3	9	1	6	0	2037	10	1	0	1000	10
11	1	1	60	60	30	30	1	1	4	3	0	-1	1	1872	10	1	-1	-1	-1
11	1	1	60	60	30	30	1	1	5	0	0	-1	1	1218	10	1	-1	-1	-1
11	1	1	60	60	30	30	1	1	6	0	1	1	0	2339	10	0	0	1000	10
11	1	1	60	60	30	30	1	1	7	1	0	-1	1	1109	313	1	-1	-1	-1
11	1	1	60	60	30	30	1	1	8	-1	2	7	2	4615	10	0	0	1000	10
11	1	1	60	60	30	30	1	1	9	6	0	-1	0	2431	11	1	-1	-1	-1
11	1	1	60	60	30	30	1	1	10	2	0	-1	1	2258	10	1	-1	-1	-1
11	1	1	60	60	30	30	1	1	11	0	0	-1	1	1220	10	1	-1	-1	-1
11	1	1	60	60	30	30	1	1	12	7	0	-1	0	2434	103	1	-1	-1	-1
11	1	1	60	60	30	30	1	1	13	6	1	5	1	2120	10	0	0	1000	100
11	1	1	60	60	30	30	1	1	14	2	1	8	1	3012	102	1	0	1000	11
11	1	1	60	60	30	30	1	1	15	6	1	7	-1	5000	102	0	0	1000	10
11	1	1	60	60	30	30	1	1	16	6	1	3	1	3765	103	0	3	67	10
11	1	1	60	60	30	30	1	1	17	7	0	-1	0	2039	10	1	-1	-1	-1
11	1	1	60	60	30	30	1	1	18	4	0	-1	0	2218	10	0	-1	-1	-1
11	1	1	60	60	30	30	1	1	19	6	0	-1	1	1762	10	0	-1	-1	-1
11	1	1	60	60	30	30	1	1	20	2	0	-1	1	1365	10	1	-1	-1	-1
11	1	1	60	60	30	30	1	1	21	5	1	4	1	2976	10	0	0	1000	10
11	1	1	60	60	30	30	1	1	22	9	0	-1	0	1519	10	1	-1	-1	-1
11	1	1	60	60	30	30	1	1	23	5	0	-1	1	1653	10	0	-1	-1	-1
11	1	1	60	60	30	30	1	1	24	5	0	-1	1	1934	10	0	-1	-1	-1
11	1	1	60	60	30	30	1	1	25	3	1	3	0	2697	10	0	0	1000	10
11	1	1	60	60	30	30	1	1	26	8	0	-1	0	1429	10	1	-1	-1	-1
11	1	1	60	60	30	30	1	1	27	2	0	-1	1	1897	10	1	-1	-1	-1
11	1	1	60	60	30	30	1	1	28	7	0	-1	0	1445	337	1	-1	-1	-1
11	1	1	60	60	30	30	1	1	29	2	1	5	0	2692	11	0	0	1000	10
11	1	1	60	60	30	30	1	1	30	2	0	-1	1	2331	10	1	-1	-1	-1
11	1	1	60	60	30	30	1	1	31	4	0	-1	1	2336	248	1	-1	-1	-1
11	1	1	60	60	30	30	1	1	32	9	0	-1	0	1418	10	1	-1	-1	-1
11	1	1	60	60	30	30	1	1	33	5	0	-1	0	2135	10	1	-1	-1	-1
11	1	1	60	60	30	30	1	1	34	-1	2	10	2	4047	10	0	0	1000	10
11	1	1	60	60	30	30	1	1	35	0	1	10	-1	5000	10	0	0	1000	10
11	1	1	60	60	30	30	1	1	36	5	1	2	-1	5000	10	0	0	1000	10
11	1	1	60	60	30	30	1	1	37	3	1	2	1	3258	10	1	0	1000	10
11	1	1	60	60	30	30	1	1	38	6	0	-1	0	1408	10	1	-1	-1	-1
11	1	1	60	60	30	30	1	1	39	7	0	-1	1	1798	10	0	-1	-1	-1
11	1	1	60	60	30	30	1	1	40	3	0	-1	1	1446	10	1	-1	-1	-1
11	1	1	60	60	30	30	1	1	41	6	0	-1	1	1772	10	0	-1	-1	-1
11	1	1	60	60	30	30	1	1	42	9	1	5	0	2218	10	1	0	1000	10
11	1	1	60	60	30	30	1	1	43	7	1	5	2	2229	299	0	0	1000	10
11	1	1	60	60	30	30	1	1	44	6	1	2	1	2225	10	0	0	1000	10
11	1	1	60	60	30	30	1	1	45	5	0	-1	0	1564	10	1	-1	-1	-1
11	1	1	60	60	30	30	1	1	46	0	0	-1	1	1336	10	1	-1	-1	-1
11	1	1	60	60	30	30	1	1	47	8	0	-1	0	1137	10	1	-1	-1	-1
11	1	1	60	60	30	30	1	1	48	8	0	-1	1	1872	306	0	-1	-1	-1
11	1	1	60	60	30	30	1	1	49	4	0	-1	1	2217	10	1	-1	-1	-1
11	1	1	60	60	30	30	1	1	50	3	0	-1	1	1589	10	1	-1	-1	-1
11	1	1	60	60	30	30	1	1	51	8	0	-1	0	2140	10	1	-1	-1	-1
11	1	1	60	60	30	30	1	1	52	4	1	9	0	2078	10	0	0	1000	10
11	1	1	60	60	30	30	1	1	53	2	0	-1	1	1677	10	1	-1	-1	-1
11	1	1	60	60	30	30	1	1	54	3	1	9	1	1723	10	1	0	1000	10
11	1	1	60	60	30	30	1	1	55	3	1	2	0	1828	10	0	0	1000	10
11	1	1	60	60	30	30	1	1	56	9	1	0	0	1583	11	1	0	1000	10
11	1	1	60	60	30	30	1	1	57	-1	2	4	2	4607	335	0	0	1000	11
11	1	1	60	60	30	30	1	1	58	5	0	-1	0	1656	10	1	-1	-1	-1
11	1	1	60	60	30	30	1	1	59	9	1	8	0	1453	10	1	0	1000	10
11	1	1	60	60	30	30	1	1	60	9	0	-1	0	1950	299	1	-1	-1	-1
11	1	1	60	60	30	30	1	1	61	3	1	8	0	2712	10	0	0	1000	10
11	1	1	60	60	30	30	1	1	62	8	1	0	0	1834	11	1	0	1000	10
11	1	1	60	60	30	30	1	1	63	1	1	4	0	1900	10	0	0	1000	11
11	1	1	60	60	30	30	1	1	64	7	1	1	1	3087	10	0	0	1000	10
11	1	1	60	60	30	30	1	1	65	5	1	6	1	2310	10	0	0	1000	10
11	1	1	60	60	30	30	1	1	66	2	1	9	1	1754	10	1	0	1000	10
11	1	1	60	60	30	30	1	1	67	0	1	4	1	2107	10	1	0	1000	10
11	1	1	60	60	30	30	1	1	68	4	1	0	2	3016	10	0	0	1000	10
11	1	1	60	60	30	30	1	1	69	9	0	-1	0	1494	10	1	-1	-1	-1
11	1	1	60	60	30	30	1	1	70	4	0	-1	0	1676	10	0	-1	-1	-1
11	1	1	60	60	30	30	1	1	71	3	0	-1	2	2394	393	0	-1	-1	-1
11	1	1	60	60	30	30	1	1	72	6	0	-1	1	1769	10	0	-1	-1	-1
11	1	1	60	60	30	30	1	1	73	7	1	6	1	1777	10	0	0	1000	10
11	1	1	60	60	30	30	1	1	74	5	1	5	1	2379	10	0	0	1000	10
11	1	1	60	60	30	30	1	1	75	6	1	6	1	2037	10	0	0	1000	10
11	1	1	60	60	30	30	1	1	76	4	1	7	1	2576	314	1	0	1000	10
11	1	1	60	60	30	30	1	1	77	8	1	1	1	3596	10	0	0	1000	11
11	1	1	60	60	30	30	1	1	78	1	0	-1	1	1772	10	1	-1	-1	-1
11	1	1	60	60	30	30	1	1	79	5	1	0	0	2843	10	1	0	1000	10
11	1	1	60	60	30	30	1	1	80	8	1	3	0	1659	10	1	0	1000	10
11	1	1	60	60	30	30	1	1	81	1	0	-1	1	1222	10	1	-1	-1	-1
11	1	1	60	60	30	30	1	1	82	1	0	-1	1	1561	10	1	-1	-1	-1
11	1	1	60	60	30	30	1	1	83	2	1	2	1	1567	10	1	0	1000	10
11	1	1	60	60	30	30	1	1	84	2	1	7	1	1728	10	1	0	1000	10
11	1	1	60	60	30	30	1	1	85	0	0	-1	1	1474	10	1	-1	-1	-1
11	1	1	60	60	30	30	1	1	86	-1	2	3	2	4786	10	0	0	1000	10
11	1	1	60	60	30	30	1	1	87	7	0	-1	1	1559	10	0	-1	-1	-1
11	1	1	60	60	30	30	1	1	88	1	0	-1	1	1393	10	1	-1	-1	-1
11	1	1	60	60	30	30	1	1	89	7	1	1	1	1410	10	0	0	1000	10
11	1	1	60	60	30	30	1	1	90	4	1	10	2	2409	10	0	0	1000	10
11	1	1	60	60	30	30	1	1	91	4	1	4	0	1644	10	0	0	1000	10
11	1	1	60	60	30	30	1	1	92	0	1	10	1	2879	11	1	0	1000	10
11	1	1	60	60	30	30	1	1	93	9	1	10	0	3115	309	1	0	1000	10
11	1	1	60	60	30	30	1	1	94	9	0	-1	1	1649	10	0	-1	-1	-1
11	1	1	60	60	30	30	1	1	95	0	0	-1	1	1494	10	1	-1	-1	-1
11	1	1	60	60	30	30	1	1	96	4	0	-1	2	2239	453	0	-1	-1	-1
11	1	1	60	60	30	30	1	1	97	8	0	-1	0	2514	10	1	-1	-1	-1
11	1	1	60	60	30	30	1	1	98	1	1	3	1	2023	267	1	0	1000	11
11	1	1	60	60	30	30	1	1	99	8	1	8	1	2453	10	0	0	1000	10
11	1	1	60	60	30	30	1	1	100	3	0	-1	1	1418	10	1	-1	-1	-1
11	1	1	60	60	30	30	1	1	101	1	1	1	1	1948	10	1	0	1000	10
11	1	1	60	60	30	30	1	1	102	7	1	9	0	1351	10	1	0	1000	11
11	1	1	60	60	30	30	1	1	103	-1	2	8	2	2311	10	0	0	1000	10
11	1	1	60	60	30	30	1	1	104	0	1	0	1	1630	10	1	0	1000	10
11	1	1	60	60	30	30	1	1	105	8	1	6	1	2052	10	0	0	1000	11
11	1	1	60	60	30	30	2	0	106	4	0	7	1	1547	10	1	-1	-1	-1
11	1	1	60	60	30	30	2	0	107	3	0	6	1	1586	10	1	-1	-1	-1
11	1	1	60	60	30	30	2	0	108	7	0	10	0	1543	10	1	-1	-1	-1
11	1	1	60	60	30	30	2	0	109	-1	2	-1	2	1148	10	0	0	1000	10
11	1	1	60	60	30	30	2	0	110	2	1	-1	1	1320	10	1	0	1000	10
11	1	1	60	60	30	30	2	0	111	5	1	4	1	1856	10	0	0	1000	10
11	1	1	60	60	30	30	2	0	112	8	0	-1	0	1390	10	1	-1	-1	-1
11	1	1	60	60	30	30	2	0	113	4	1	1	1	1516	10	1	0	1000	10
11	1	1	60	60	30	30	2	0	114	5	0	-1	1	2275	10	0	-1	-1	-1
11	1	1	60	60	30	30	2	0	115	0	1	-1	1	1736	10	1	0	1000	10
11	1	1	60	60	30	30	2	0	116	6	0	-1	1	1528	10	0	-1	-1	-1
11	1	1	60	60	30	30	2	0	117	9	0	-1	0	1536	306	1	-1	-1	-1
11	1	1	60	60	30	30	2	0	118	9	1	0	0	1621	11	1	0	1000	10
11	1	1	60	60	30	30	2	0	119	-1	2	0	2	4237	10	0	0	1000	10
11	1	1	60	60	30	30	2	0	120	3	0	5	1	1247	10	1	-1	-1	-1
11	1	1	60	60	30	30	2	0	121	-1	2	8	2	3354	10	0	0	1000	10
11	1	1	60	60	30	30	2	0	122	5	1	-1	1	1904	10	0	0	1000	10
11	1	1	60	60	30	30	2	0	123	1	0	-1	1	1529	10	1	-1	-1	-1
11	1	1	60	60	30	30	2	0	124	9	1	-1	0	1302	10	1	0	1000	10
11	1	1	60	60	30	30	2	0	125	1	0	-1	1	1388	10	1	-1	-1	-1
11	1	1	60	60	30	30	2	0	126	5	1	3	0	2185	10	1	0	1000	11
11	1	1	60	60	30	30	2	0	127	0	1	-1	1	2058	10	1	0	1000	10
11	1	1	60	60	30	30	2	0	128	7	1	-1	1	2908	11	0	0	1000	10
11	1	1	60	60	30	30	2	0	129	4	1	-1	0	2017	10	0	0	1000	10
11	1	1	60	60	30	30	2	0	130	1	1	1	1	3509	10	1	0	1000	10
11	1	1	60	60	30	30	2	0	131	8	0	-1	1	1800	10	0	-1	-1	-1
11	1	1	60	60	30	30	2	0	132	-1	2	-1	2	2529	10	0	0	1000	10
11	1	1	60	60	30	30	2	0	133	2	0	-1	1	1318	10	1	-1	-1	-1
11	1	1	60	60	30	30	2	0	134	1	0	3	1	1621	10	1	-1	-1	-1
11	1	1	60	60	30	30	2	0	135	4	1	-1	0	1873	10	0	0	1000	10
11	1	1	60	60	30	30	2	0	136	3	0	-1	1	2250	10	1	-1	-1	-1
11	1	1	60	60	30	30	2	0	137	2	0	-1	1	1541	11	1	-1	-1	-1
11	1	1	60	60	30	30	2	0	138	6	1	-1	0	1736	10	1	0	1000	11
11	1	1	60	60	30	30	2	0	139	2	1	4	0	1606	10	0	0	1000	11
11	1	1	60	60	30	30	2	0	140	9	0	9	0	1109	10	1	-1	-1	-1
11	1	1	60	60	30	30	2	0	141	1	1	0	1	1502	10	1	0	1000	10
11	1	1	60	60	30	30	2	0	142	6	1	7	0	2449	10	1	0	1000	10
11	1	1	60	60	30	30	2	0	143	0	0	-1	1	1494	10	1	-1	-1	-1
11	1	1	60	60	30	30	2	0	144	5	1	-1	0	2410	10	1	0	1000	10
11	1	1	60	60	30	30	2	0	145	5	0	-1	2	2238	10	0	-1	-1	-1
11	1	1	60	60	30	30	2	0	146	2	1	-1	1	1561	10	1	0	1000	11
11	1	1	60	60	30	30	2	0	147	3	0	6	1	1364	258	1	-1	-1	-1
11	1	1	60	60	30	30	2	0	148	7	0	4	0	1476	10	1	-1	-1	-1
11	1	1	60	60	30	30	2	0	149	5	0	1	2	2112	10	0	-1	-1	-1
11	1	1	60	60	30	30	2	0	150	4	0	-1	0	2506	10	0	-1	-1	-1
11	1	1	60	60	30	30	2	0	151	0	0	-1	1	1952	10	1	-1	-1	-1
11	1	1	60	60	30	30	2	0	152	1	1	-1	1	2043	10	1	0	1000	10
11	1	1	60	60	30	30	2	0	153	6	1	-1	0	3253	11	1	0	1000	10
11	1	1	60	60	30	30	2	0	154	7	1	-1	0	1606	11	1	0	1000	10
11	1	1	60	60	30	30	2	0	155	9	0	-1	-1	5000	67	0	-1	-1	-1
11	1	1	60	60	30	30	2	0	156	9	1	-1	0	1243	10	1	0	1000	10
11	1	1	60	60	30	30	2	0	157	5	0	7	0	1988	10	1	-1	-1	-1
11	1	1	60	60	30	30	2	0	158	7	0	-1	0	1623	10	1	-1	-1	-1
11	1	1	60	60	30	30	2	0	159	6	0	7	1	1625	10	0	-1	-1	-1
11	1	1	60	60	30	30	2	0	160	4	0	5	0	2642	10	0	-1	-1	-1
11	1	1	60	60	30	30	2	0	161	1	0	4	1	1393	11	1	-1	-1	-1
11	1	1	60	60	30	30	2	0	162	6	0	7	1	2003	10	0	-1	-1	-1
11	1	1	60	60	30	30	2	0	163	3	1	-1	0	2029	312	0	0	1000	10
11	1	1	60	60	30	30	2	0	164	6	1	9	0	2349	10	1	0	1000	10
11	1	1	60	60	30	30	2	0	165	3	1	-1	0	2071	252	0	0	1000	10
11	1	1	60	60	30	30	2	0	166	9	1	5	0	2247	10	1	0	1000	10
11	1	1	60	60	30	30	2	0	167	3	1	10	0	3585	10	0	0	1000	10
11	1	1	60	60	30	30	2	0	168	5	1	8	2	2854	10	0	0	1000	10
11	1	1	60	60	30	30	2	0	169	1	1	1	1	2295	10	1	0	1000	10
11	1	1	60	60	30	30	2	0	170	3	1	6	1	2755	10	1	0	1000	10
11	1	1	60	60	30	30	2	0	171	2	0	3	1	2108	10	1	-1	-1	-1
11	1	1	60	60	30	30	2	0	172	0	0	3	1	1970	10	1	-1	-1	-1
11	1	1	60	60	30	30	2	0	173	-1	2	5	2	2126	10	0	0	1000	10
11	1	1	60	60	30	30	2	0	174	8	1	-1	0	2050	10	1	0	1000	10
11	1	1	60	60	30	30	2	0	175	6	0	-1	1	1776	10	0	-1	-1	-1
11	1	1	60	60	30	30	2	0	176	0	0	-1	1	2862	10	1	-1	-1	-1
11	1	1	60	60	30	30	2	0	177	2	0	-1	1	1381	10	1	-1	-1	-1
11	1	1	60	60	30	30	2	0	178	4	1	8	0	1991	10	0	0	1000	10
11	1	1	60	60	30	30	2	0	179	2	1	6	0	2017	10	0	0	1000	10
11	1	1	60	60	30	30	2	0	180	9	0	10	0	1588	10	1	-1	-1	-1
11	1	1	60	60	30	30	2	0	181	0	1	8	1	2420	10	1	0	1000	11
11	1	1	60	60	30	30	2	0	182	9	0	5	0	2138	11	1	-1	-1	-1
11	1	1	60	60	30	30	2	0	183	4	1	-1	0	2670	11	0	0	1000	10
11	1	1	60	60	30	30	2	0	184	8	0	10	0	2825	10	1	-1	-1	-1
11	1	1	60	60	30	30	2	0	185	7	0	2	0	2205	11	1	-1	-1	-1
11	1	1	60	60	30	30	2	0	186	8	0	-1	0	1936	10	1	-1	-1	-1
11	1	1	60	60	30	30	2	0	187	5	0	-1	1	1809	10	0	-1	-1	-1
11	1	1	60	60	30	30	2	0	188	7	0	1	1	4377	10	0	-1	-1	-1
11	1	1	60	60	30	30	2	0	189	8	0	0	0	1317	10	1	-1	-1	-1
11	1	1	60	60	30	30	2	0	190	0	1	-1	1	1806	10	1	0	1000	10
11	1	1	60	60	30	30	2	0	191	8	1	2	0	1812	11	1	0	1000	10
11	1	1	60	60	30	30	2	0	192	7	1	-1	0	2631	10	1	0	1000	10
11	1	1	60	60	30	30	2	0	193	8	1	-1	0	1757	305	1	0	1000	10
11	1	1	60	60	30	30	2	0	194	7	1	10	1	4266	309	0	0	1000	10
11	1	1	60	60	30	30	2	0	195	0	1	4	1	1461	10	1	0	1000	10
11	1	1	60	60	30	30	2	0	196	8	1	9	0	2036	10	1	0	1000	10
11	1	1	60	60	30	30	2	0	197	2	0	9	1	1965	10	1	-1	-1	-1
11	1	1	60	60	30	30	2	0	198	6	1	3	0	1726	11	1	0	1000	10
11	1	1	60	60	30	30	2	0	199	3	1	-1	0	1191	10	0	0	1000	10
11	1	1	60	60	30	30	2	0	200	7	1	-1	0	1751	10	1	0	1000	10
11	1	1	60	60	30	30	2	0	201	6	0	-1	1	2230	10	0	-1	-1	-1
11	1	1	60	60	30	30	2	0	202	4	0	-1	1	2194	10	1	-1	-1	-1
11	1	1	60	60	30	30	2	0	203	9	1	8	0	1473	10	1	0	1000	10
11	1	1	60	60	30	30	2	0	204	4	0	9	1	2141	10	1	-1	-1	-1
11	1	1	60	60	30	30	2	0	205	1	0	-1	1	1673	10	1	-1	-1	-1
11	1	1	60	60	30	30	2	0	206	8	1	2	0	1281	10	1	0	1000	10
11	1	1	60	60	30	30	2	0	207	1	1	0	1	1929	11	1	0	1000	10
11	1	1	60	60	30	30	2	0	208	3	0	2	2	2646	10	0	-1	-1	-1
11	1	1	60	60	30	30	2	0	209	2	1	2	0	2302	10	0	0	1000	10
11	1	1	60	60	30	30	2	0	210	0	0	6	1	1590	10	1	-1	-1	-1
11	1	1	60	60	30	30	3	1	211	9	0	6	0	1393	10	1	-1	-1	-1
11	1	1	60	60	30	30	3	1	212	6	1	9	0	1706	241	1	0	1000	10
11	1	1	60	60	30	30	3	1	213	8	1	0	1	2078	313	0	0	1000	10
11	1	1	60	60	30	30	3	1	214	-1	2	-1	2	2712	303	0	0	1000	10
11	1	1	60	60	30	30	3	1	215	2	1	-1	0	1521	352	0	0	1000	10
11	1	1	60	60	30	30	3	1	216	0	0	3	1	1217	10	1	-1	-1	-1
11	1	1	60	60	30	30	3	1	217	6	1	-1	0	1587	10	1	0	1000	10
11	1	1	60	60	30	30	3	1	218	4	1	4	1	2638	11	1	0	1000	10
11	1	1	60	60	30	30	3	1	219	9	0	-1	0	2608	10	1	-1	-1	-1
11	1	1	60	60	30	30	3	1	220	4	1	-1	1	2345	10	1	0	1000	10
11	1	1	60	60	30	30	3	1	221	3	0	-1	1	1974	11	1	-1	-1	-1
11	1	1	60	60	30	30	3	1	222	3	0	-1	1	2204	10	1	-1	-1	-1
11	1	1	60	60	30	30	3	1	223	0	1	8	1	1936	311	1	0	1000	10
11	1	1	60	60	30	30	3	1	224	9	1	5	0	3136	10	1	0	1000	10
11	1	1	60	60	30	30	3	1	225	6	1	1	1	1434	11	0	0	1000	10
11	1	1	60	60	30	30	3	1	226	3	1	10	1	2229	313	1	0	1000	10
11	1	1	60	60	30	30	3	1	227	3	1	-1	1	2021	10	1	0	1000	10
11	1	1	60	60	30	30	3	1	228	5	0	-1	1	2404	10	0	-1	-1	-1
11	1	1	60	60	30	30	3	1	229	1	1	-1	1	1810	10	1	0	1000	10
11	1	1	60	60	30	30	3	1	230	6	1	-1	0	1582	308	1	0	1000	10
11	1	1	60	60	30	30	3	1	231	6	1	5	0	2492	9	1	0	1000	10
11	1	1	60	60	30	30	3	1	232	9	0	-1	0	1565	10	1	-1	-1	-1
11	1	1	60	60	30	30	3	1	233	6	0	-1	0	1790	10	1	-1	-1	-1
11	1	1	60	60	30	30	3	1	234	6	0	-1	0	1578	10	1	-1	-1	-1
11	1	1	60	60	30	30	3	1	235	2	1	3	1	1817	10	1	0	1000	11
11	1	1	60	60	30	30	3	1	236	2	1	-1	1	2166	10	1	0	1000	10
11	1	1	60	60	30	30	3	1	237	5	0	-1	0	2447	10	1	-1	-1	-1
11	1	1	60	60	30	30	3	1	238	2	0	-1	1	2336	10	1	-1	-1	-1
11	1	1	60	60	30	30	3	1	239	4	1	6	2	2089	10	0	0	1000	10
11	1	1	60	60	30	30	3	1	240	1	0	-1	1	2406	10	1	-1	-1	-1
11	1	1	60	60	30	30	3	1	241	-1	2	-1	2	3629	10	0	0	1000	10
11	1	1	60	60	30	30	3	1	242	1	0	-1	1	1880	10	1	-1	-1	-1
11	1	1	60	60	30	30	3	1	243	8	1	-1	0	1756	10	1	0	1000	10
11	1	1	60	60	30	30	3	1	244	0	0	9	1	1344	10	1	-1	-1	-1
11	1	1	60	60	30	30	3	1	245	-1	2	7	2	242	10	0	0	1000	10
11	1	1	60	60	30	30	3	1	246	5	0	1	0	2081	10	1	-1	-1	-1
11	1	1	60	60	30	30	3	1	247	1	1	2	1	1647	10	1	0	1000	10
11	1	1	60	60	30	30	3	1	248	9	1	-1	0	1647	10	1	0	1000	10
11	1	1	60	60	30	30	3	1	249	4	1	-1	0	1709	10	0	0	1000	10
11	1	1	60	60	30	30	3	1	250	3	0	-1	1	2113	436	1	-1	-1	-1
11	1	1	60	60	30	30	3	1	251	8	0	-1	0	2131	11	1	-1	-1	-1
11	1	1	60	60	30	30	3	1	252	9	1	4	0	2382	10	1	0	1000	10
11	1	1	60	60	30	30	3	1	253	7	1	5	0	2523	10	1	0	1000	10
11	1	1	60	60	30	30	3	1	254	2	0	0	1	2047	10	1	-1	-1	-1
11	1	1	60	60	30	30	3	1	255	0	1	-1	1	1928	10	1	0	1000	10
11	1	1	60	60	30	30	3	1	256	2	1	-1	1	1724	10	1	0	1000	10
11	1	1	60	60	30	30	3	1	257	7	1	-1	1	1688	10	0	0	1000	10
11	1	1	60	60	30	30	3	1	258	8	1	-1	1	1889	10	0	0	1000	10
11	1	1	60	60	30	30	3	1	259	7	1	-1	0	1765	10	1	0	1000	10
11	1	1	60	60	30	30	3	1	260	6	0	-1	0	1790	10	1	-1	-1	-1
11	1	1	60	60	30	30	3	1	261	2	1	-1	1	2578	10	1	0	1000	10
11	1	1	60	60	30	30	3	1	262	0	0	4	1	2958	10	1	-1	-1	-1
11	1	1	60	60	30	30	3	1	263	5	0	-1	1	2736	100	0	-1	-1	-1
11	1	1	60	60	30	30	3	1	264	3	1	7	1	2668	10	1	0	1000	10
11	1	1	60	60	30	30	3	1	265	6	0	7	0	3168	10	1	-1	-1	-1
11	1	1	60	60	30	30	3	1	266	4	0	10	0	2714	10	0	-1	-1	-1
11	1	1	60	60	30	30	3	1	267	8	1	1	0	1882	351	1	0	1000	10
11	1	1	60	60	30	30	3	1	268	3	0	-1	0	1993	10	0	-1	-1	-1
11	1	1	60	60	30	30	3	1	269	8	1	2	0	1597	422	1	0	1000	10
11	1	1	60	60	30	30	3	1	270	-1	2	-1	2	2713	10	0	0	1000	10
11	1	1	60	60	30	30	3	1	271	7	0	6	0	2257	10	1	-1	-1	-1
11	1	1	60	60	30	30	3	1	272	7	1	9	1	2954	10	0	0	1000	10
11	1	1	60	60	30	30	3	1	273	7	0	3	1	2513	10	0	-1	-1	-1
11	1	1	60	60	30	30	3	1	274	7	0	3	1	2319	375	0	-1	-1	-1
11	1	1	60	60	30	30	3	1	275	7	1	2	0	1840	10	1	0	1000	10
11	1	1	60	60	30	30	3	1	276	2	0	4	0	1781	10	0	-1	-1	-1
11	1	1	60	60	30	30	3	1	277	9	0	8	0	2477	11	1	-1	-1	-1
11	1	1	60	60	30	30	3	1	278	1	0	8	1	1582	10	1	-1	-1	-1
11	1	1	60	60	30	30	3	1	279	4	0	-1	1	4727	10	1	-1	-1	-1
11	1	1	60	60	30	30	3	1	280	5	1	-1	0	1895	10	1	0	1000	10
11	1	1	60	60	30	30	3	1	281	8	0	-1	0	2052	10	1	-1	-1	-1
11	1	1	60	60	30	30	3	1	282	3	0	-1	1	1824	10	1	-1	-1	-1
11	1	1	60	60	30	30	3	1	283	3	1	8	1	2344	10	1	0	1000	10
11	1	1	60	60	30	30	3	1	284	0	1	4	1	1754	10	1	0	1000	11
11	1	1	60	60	30	30	3	1	285	9	1	6	0	1748	10	1	0	1000	10
11	1	1	60	60	30	30	3	1	286	1	1	5	1	1523	291	1	0	1000	10
11	1	1	60	60	30	30	3	1	287	0	1	1	1	1500	10	1	0	1000	11
11	1	1	60	60	30	30	3	1	288	2	0	-1	1	1572	10	1	-1	-1	-1
11	1	1	60	60	30	30	3	1	289	5	1	7	2	2593	10	0	0	1000	11
11	1	1	60	60	30	30	3	1	290	8	0	8	0	1660	298	1	-1	-1	-1
11	1	1	60	60	30	30	3	1	291	3	1	-1	1	2113	11	1	0	1000	10
11	1	1	60	60	30	30	3	1	292	4	0	-1	1	2069	304	1	-1	-1	-1
11	1	1	60	60	30	30	3	1	293	1	0	7	1	1542	10	1	-1	-1	-1
11	1	1	60	60	30	30	3	1	294	5	1	0	0	1690	11	1	0	1000	10
11	1	1	60	60	30	30	3	1	295	7	0	-1	0	2360	10	1	-1	-1	-1
11	1	1	60	60	30	30	3	1	296	9	1	1	0	1753	10	1	0	1000	10
11	1	1	60	60	30	30	3	1	297	5	1	-1	1	2012	10	0	0	1000	10
11	1	1	60	60	30	30	3	1	298	0	0	-1	1	1240	10	1	-1	-1	-1
11	1	1	60	60	30	30	3	1	299	0	1	0	1	1782	10	1	0	1000	10
11	1	1	60	60	30	30	3	1	300	1	1	2	1	2242	10	1	0	1000	10
11	1	1	60	60	30	30	3	1	301	1	0	0	1	1659	10	1	-1	-1	-1
11	1	1	60	60	30	30	3	1	302	1	1	5	1	1612	10	1	0	1000	10
11	1	1	60	60	30	30	3	1	303	4	0	10	0	2614	10	0	-1	-1	-1
11	1	1	60	60	30	30	3	1	304	8	0	-1	0	1930	10	1	-1	-1	-1
11	1	1	60	60	30	30	3	1	305	9	0	-1	0	1663	11	1	-1	-1	-1
11	1	1	60	60	30	30	3	1	306	6	0	-1	1	2553	10	0	-1	-1	-1
11	1	1	60	60	30	30	3	1	307	5	0	-1	2	2356	10	0	-1	-1	-1
11	1	1	60	60	30	30	3	1	308	2	0	10	1	2344	10	1	-1	-1	-1
11	1	1	60	60	30	30	3	1	309	-1	2	9	2	2555	255	0	0	1000	10
11	1	1	60	60	30	30	3	1	310	0	0	-1	1	2655	10	1	-1	-1	-1
11	1	1	60	60	30	30	3	1	311	5	1	3	0	3108	309	1	0	1000	11
11	1	1	60	60	30	30	3	1	312	4	1	9	1	2814	10	1	0	1000	10
11	1	1	60	60	30	30	3	1	313	4	0	10	1	2976	10	1	-1	-1	-1
11	1	1	60	60	30	30	3	1	314	7	0	2	0	2175	347	1	-1	-1	-1
11	1	1	60	60	30	30	3	1	315	8	0	6	0	1845	10	1	-1	-1	-1
11	1	1	60	60	30	30	4	0	316	6	1	0	1	2112	10	0	0	1000	10
11	1	1	60	60	30	30	4	0	317	8	1	4	0	1162	10	1	0	1000	10
11	1	1	60	60	30	30	4	0	318	4	1	5	2	2099	320	0	0	1000	10
11	1	1	60	60	30	30	4	0	319	-1	2	-1	2	2512	10	0	0	1000	10
11	1	1	60	60	30	30	4	0	320	9	0	-1	0	2631	10	1	-1	-1	-1
11	1	1	60	60	30	30	4	0	321	8	1	9	0	2319	10	1	0	1000	10
11	1	1	60	60	30	30	4	0	322	3	0	-1	0	1793	10	0	-1	-1	-1
11	1	1	60	60	30	30	4	0	323	7	0	3	0	1831	10	1	-1	-1	-1
11	1	1	60	60	30	30	4	0	324	4	0	-1	1	2008	11	1	-1	-1	-1
11	1	1	60	60	30	30	4	0	325	8	1	-1	0	2018	10	1	0	1000	10
11	1	1	60	60	30	30	4	0	326	7	0	-1	0	4714	10	1	-1	-1	-1
11	1	1	60	60	30	30	4	0	327	2	1	-1	0	2647	10	0	0	1000	10
11	1	1	60	60	30	30	4	0	328	6	1	10	0	2069	10	1	0	1000	10
11	1	1	60	60	30	30	4	0	329	7	1	1	0	2215	322	1	0	1000	10
11	1	1	60	60	30	30	4	0	330	1	1	5	1	1538	10	1	0	1000	11
11	1	1	60	60	30	30	4	0	331	6	0	9	1	1670	10	0	-1	-1	-1
11	1	1	60	60	30	30	4	0	332	1	0	-1	1	2042	10	1	-1	-1	-1
11	1	1	60	60	30	30	4	0	333	4	0	-1	0	2364	10	0	-1	-1	-1
11	1	1	60	60	30	30	4	0	334	9	1	-1	0	1928	11	1	0	1000	10
11	1	1	60	60	30	30	4	0	335	0	0	-1	1	1646	10	1	-1	-1	-1
11	1	1	60	60	30	30	4	0	336	4	0	1	1	2053	10	1	-1	-1	-1
11	1	1	60	60	30	30	4	0	337	4	1	-1	1	2215	11	1	0	1000	10
11	1	1	60	60	30	30	4	0	338	3	0	-1	0	2212	10	0	-1	-1	-1
11	1	1	60	60	30	30	4	0	339	7	1	-1	0	2349	10	1	0	1000	10
11	1	1	60	60	30	30	4	0	340	0	1	9	1	2415	10	1	0	1000	10
11	1	1	60	60	30	30	4	0	341	7	0	-1	0	1805	10	1	-1	-1	-1
11	1	1	60	60	30	30	4	0	342	0	0	-1	1	1499	10	1	-1	-1	-1
11	1	1	60	60	30	30	4	0	343	2	1	-1	1	1648	10	1	0	1000	10
11	1	1	60	60	30	30	4	0	344	9	1	3	0	1679	10	1	0	1000	11
11	1	1	60	60	30	30	4	0	345	9	1	-1	0	1647	10	1	0	1000	10
11	1	1	60	60	30	30	4	0	346	2	0	-1	1	1898	11	1	-1	-1	-1
11	1	1	60	60	30	30	4	0	347	1	1	-1	1	2257	10	1	0	1000	10
11	1	1	60	60	30	30	4	0	348	8	0	-1	0	1532	10	1	-1	-1	-1
11	1	1	60	60	30	30	4	0	349	5	1	9	1	2336	10	0	0	1000	10
11	1	1	60	60	30	30	4	0	350	1	1	6	1	1652	10	1	0	1000	10
11	1	1	60	60	30	30	4	0	351	3	0	6	0	2652	10	0	-1	-1	-1
11	1	1	60	60	30	30	4	0	352	5	1	5	2	3183	10	0	0	1000	10
11	1	1	60	60	30	30	4	0	353	1	0	-1	1	1635	10	1	-1	-1	-1
11	1	1	60	60	30	30	4	0	354	8	0	-1	0	1417	10	1	-1	-1	-1
11	1	1	60	60	30	30	4	0	355	9	0	-1	0	3613	10	1	-1	-1	-1
11	1	1	60	60	30	30	4	0	356	3	0	-1	1	1904	10	1	-1	-1	-1
11	1	1	60	60	30	30	4	0	357	4	0	4	0	2279	10	0	-1	-1	-1
11	1	1	60	60	30	30	4	0	358	0	0	10	1	1709	10	1	-1	-1	-1
11	1	1	60	60	30	30	4	0	359	5	0	7	0	1924	10	1	-1	-1	-1
11	1	1	60	60	30	30	4	0	360	1	1	-1	1	1361	10	1	0	1000	10
11	1	1	60	60	30	30	4	0	361	9	0	-1	0	2614	10	1	-1	-1	-1
11	1	1	60	60	30	30	4	0	362	7	1	-1	0	2287	10	1	0	1000	10
11	1	1	60	60	30	30	4	0	363	4	1	-1	1	2982	10	1	0	1000	10
11	1	1	60	60	30	30	4	0	364	0	1	-1	1	2352	10	1	0	1000	10
11	1	1	60	60	30	30	4	0	365	-1	2	-1	2	3640	10	0	0	1000	10
11	1	1	60	60	30	30	4	0	366	2	0	-1	0	2094	302	0	-1	-1	-1
11	1	1	60	60	30	30	4	0	367	1	0	2	1	1926	10	1	-1	-1	-1
11	1	1	60	60	30	30	4	0	368	5	1	-1	1	2503	10	0	0	1000	11
11	1	1	60	60	30	30	4	0	369	5	1	6	0	2809	10	1	0	1000	10
11	1	1	60	60	30	30	4	0	370	2	1	10	1	2643	312	1	0	1000	10
11	1	1	60	60	30	30	4	0	371	8	0	6	0	1957	299	1	-1	-1	-1
11	1	1	60	60	30	30	4	0	372	0	1	7	1	1687	10	1	0	1000	10
11	1	1	60	60	30	30	4	0	373	6	0	-1	0	1935	10	1	-1	-1	-1
11	1	1	60	60	30	30	4	0	374	9	0	4	0	1496	10	1	-1	-1	-1
11	1	1	60	60	30	30	4	0	375	1	1	-1	1	1976	252	1	0	1000	10
11	1	1	60	60	30	30	4	0	376	7	0	10	0	1424	10	1	-1	-1	-1
11	1	1	60	60	30	30	4	0	377	4	0	3	1	1486	298	1	-1	-1	-1
11	1	1	60	60	30	30	4	0	378	5	0	7	0	2106	10	1	-1	-1	-1
11	1	1	60	60	30	30	4	0	379	3	1	0	1	2484	10	1	0	1000	10
11	1	1	60	60	30	30	4	0	380	-1	2	6	2	4467	10	0	0	1000	10
11	1	1	60	60	30	30	4	0	381	8	0	0	0	1511	10	1	-1	-1	-1
11	1	1	60	60	30	30	4	0	382	3	1	7	1	1458	241	1	0	1000	10
11	1	1	60	60	30	30	4	0	383	6	0	1	0	2001	10	1	-1	-1	-1
11	1	1	60	60	30	30	4	0	384	6	1	-1	0	4057	11	1	0	1000	10
11	1	1	60	60	30	30	4	0	385	2	1	-1	0	2235	10	0	0	1000	11
11	1	1	60	60	30	30	4	0	386	6	1	-1	0	2823	303	1	0	1000	10
11	1	1	60	60	30	30	4	0	387	7	0	-1	0	1984	10	1	-1	-1	-1
11	1	1	60	60	30	30	4	0	388	2	0	7	1	1964	10	1	-1	-1	-1
11	1	1	60	60	30	30	4	0	389	6	0	2	0	3211	10	1	-1	-1	-1
11	1	1	60	60	30	30	4	0	390	3	1	4	0	1473	10	0	0	1000	10
11	1	1	60	60	30	30	4	0	391	5	0	8	0	1703	11	1	-1	-1	-1
11	1	1	60	60	30	30	4	0	392	0	0	10	1	2466	10	1	-1	-1	-1
11	1	1	60	60	30	30	4	0	393	4	1	-1	2	2336	11	0	0	1000	10
11	1	1	60	60	30	30	4	0	394	8	1	4	0	1840	10	1	0	1000	10
11	1	1	60	60	30	30	4	0	395	1	0	2	1	1485	10	1	-1	-1	-1
11	1	1	60	60	30	30	4	0	396	9	1	-1	0	2714	10	1	0	1000	10
11	1	1	60	60	30	30	4	0	397	0	1	-1	1	1741	10	1	0	1000	10
11	1	1	60	60	30	30	4	0	398	3	1	3	0	2329	10	0	0	1000	10
11	1	1	60	60	30	30	4	0	399	5	0	8	0	1584	10	1	-1	-1	-1
11	1	1	60	60	30	30	4	0	400	4	1	-1	1	1354	10	1	0	1000	10
11	1	1	60	60	30	30	4	0	401	8	0	5	0	1622	10	1	-1	-1	-1
11	1	1	60	60	30	30	4	0	402	9	1	-1	0	1734	10	1	0	1000	10
11	1	1	60	60	30	30	4	0	403	7	1	-1	0	2494	10	1	0	1000	10
11	1	1	60	60	30	30	4	0	404	3	0	2	1	2364	293	1	-1	-1	-1
11	1	1	60	60	30	30	4	0	405	7	1	1	0	2381	357	1	0	1000	10
11	1	1	60	60	30	30	4	0	406	1	0	3	1	2758	10	1	-1	-1	-1
11	1	1	60	60	30	30	4	0	407	2	0	9	1	2314	10	1	-1	-1	-1
11	1	1	60	60	30	30	4	0	408	5	1	1	1	3413	10	0	0	1000	10
11	1	1	60	60	30	30	4	0	409	-1	2	-1	1	130	10	1	0	1000	10
11	1	1	60	60	30	30	4	0	410	2	1	-1	0	2168	10	0	0	1000	10
11	1	1	60	60	30	30	4	0	411	0	1	-1	1	1261	10	1	0	1000	10
11	1	1	60	60	30	30	4	0	412	8	1	-1	0	1442	10	1	0	1000	10
11	1	1	60	60	30	30	4	0	413	-1	2	0	2	85	300	0	0	1000	10
11	1	1	60	60	30	30	4	0	414	6	0	8	0	1324	283	1	-1	-1	-1
11	1	1	60	60	30	30	4	0	415	2	0	-1	1	2266	10	1	-1	-1	-1
11	1	1	60	60	30	30	4	0	416	3	1	5	0	1634	10	0	0	1000	10
11	1	1	60	60	30	30	4	0	417	0	0	0	1	1448	11	1	-1	-1	-1
11	1	1	60	60	30	30	4	0	418	5	0	8	0	1759	11	1	-1	-1	-1
11	1	1	60	60	30	30	4	0	419	6	1	2	0	1502	10	1	0	1000	10
11	1	1	60	60	30	30	4	0	420	9	0	8	0	1231	10	1	-1	-1	-1
