# Supplementary material for: No Evidence for Threat-Induced Spatial Prioritization of Somatosensory Stimulation during Pain Control Using a Synchrony Judgment Paradigm
Source: PLoS One. 2016 Jun 7;11(6):e0156648. doi: 10.1371/journal.pone.0156648 (PMC4896434; doi:10.1371/journal.pone.0156648)
Supplement: S1 Dataset — This dataset includes pretest questionnaire data, posttest questionnaire data, and experimental (SJ3) data. (ZIP) [file pone.0156648.s001.zip › S1 Dataset/PP12.dat]

PP	CUE	CTRL	TAMP1	TAMP2	SAMP1	SAMP2	BLOCK	SLOC	TRIAL	SOA	TYPE	FB	Resp	RT	RTerr	Acc	CResp	CRT	CRE
12	0	-1	60	60	25	28	0	0	1	2	0	-1	2	2114	315	0	-1	-1	-1
12	0	-1	60	60	25	28	0	0	2	1	0	-1	1	1718	10	1	-1	-1	-1
12	0	-1	60	60	25	28	0	0	3	9	0	-1	0	2565	10	1	-1	-1	-1
12	0	-1	60	60	25	28	0	1	4	8	1	-1	2	4771	10	0	-1	-1	-1
12	0	-1	60	60	25	28	0	1	5	6	1	-1	2	2643	10	0	-1	-1	-1
12	0	-1	60	60	25	28	0	0	6	3	1	-1	2	3649	11	0	-1	-1	-1
12	0	-1	60	60	25	28	0	1	7	7	1	-1	2	2771	10	0	-1	-1	-1
12	0	-1	60	60	25	28	0	0	8	4	1	-1	1	3112	339	1	-1	-1	-1
12	0	-1	60	60	25	28	0	1	9	5	0	-1	1	2687	10	0	-1	-1	-1
12	0	-1	60	60	25	28	0	0	10	0	1	-1	1	1592	399	1	-1	-1	-1
12	0	-1	60	60	25	28	0	1	11	-1	2	-1	0	3021	10	0	-1	-1	-1
12	0	-1	60	60	25	28	0	1	12	8	1	-1	0	2377	327	1	-1	-1	-1
12	0	-1	60	60	25	28	0	1	13	3	0	-1	1	2286	10	1	-1	-1	-1
12	0	-1	60	60	25	28	0	1	14	0	1	-1	1	1543	332	1	-1	-1	-1
12	0	-1	60	60	25	28	0	0	15	4	0	-1	2	3084	10	0	-1	-1	-1
12	0	-1	60	60	25	28	0	0	16	5	1	-1	1	2901	9	0	-1	-1	-1
12	0	-1	60	60	25	28	0	0	17	7	0	-1	2	2597	10	0	-1	-1	-1
12	0	-1	60	60	25	28	0	0	18	1	0	-1	-1	5000	10	0	-1	-1	-1
12	0	-1	60	60	25	28	0	0	19	2	1	-1	-1	5000	10	0	-1	-1	-1
12	0	-1	60	60	25	28	0	0	20	-1	2	-1	-1	5000	10	0	-1	-1	-1
12	0	-1	60	60	25	28	0	0	21	6	0	-1	-1	5000	10	0	-1	-1	-1
12	0	-1	60	60	25	28	0	1	22	9	1	-1	-1	5000	10	0	-1	-1	-1
12	0	0	60	60	25	28	1	0	1	5	1	8	2	2617	10	0	0	1000	10
12	0	0	60	60	25	28	1	0	2	4	0	-1	2	2036	10	0	-1	-1	-1
12	0	0	60	60	25	28	1	0	3	3	1	6	2	2295	10	0	6	550	240
12	0	0	60	60	25	28	1	0	4	-1	2	9	-1	5000	11	0	6	942	10
12	0	0	60	60	25	28	1	0	5	6	1	5	2	2636	11	0	0	1000	10
12	0	0	60	60	25	28	1	0	6	3	0	-1	2	2383	10	0	-1	-1	-1
12	0	0	60	60	25	28	1	0	7	2	0	-1	2	2827	10	0	-1	-1	-1
12	0	0	60	60	25	28	1	0	8	5	0	-1	2	1484	10	0	-1	-1	-1
12	0	0	60	60	25	28	1	0	9	2	1	9	2	3713	10	0	0	1000	77
12	0	0	60	60	25	28	1	0	10	1	1	7	2	2085	10	0	0	1000	10
12	0	0	60	60	25	28	1	0	11	0	0	-1	1	1979	10	1	-1	-1	-1
12	0	0	60	60	25	28	1	0	12	0	0	-1	1	3754	10	1	-1	-1	-1
12	0	0	60	60	25	28	1	0	13	-1	2	9	0	3050	10	0	6	679	10
12	0	0	60	60	25	28	1	0	14	9	0	-1	0	2884	10	1	-1	-1	-1
12	0	0	60	60	25	28	1	0	15	4	1	4	2	3188	11	0	6	916	10
12	0	0	60	60	25	28	1	0	16	9	0	-1	0	2120	10	1	-1	-1	-1
12	0	0	60	60	25	28	1	0	17	9	1	8	0	2527	10	1	6	502	10
12	0	0	60	60	25	28	1	0	18	6	0	-1	2	3301	10	0	-1	-1	-1
12	0	0	60	60	25	28	1	0	19	7	0	-1	2	2495	331	0	-1	-1	-1
12	0	0	60	60	25	28	1	0	20	4	0	-1	2	1701	10	0	-1	-1	-1
12	0	0	60	60	25	28	1	0	21	0	0	-1	1	2245	10	1	-1	-1	-1
12	0	0	60	60	25	28	1	0	22	1	1	0	1	2463	10	1	6	767	10
12	0	0	60	60	25	28	1	0	23	3	0	-1	2	2129	10	0	-1	-1	-1
12	0	0	60	60	25	28	1	0	24	8	0	-1	2	2168	11	0	-1	-1	-1
12	0	0	60	60	25	28	1	0	25	5	0	-1	2	1901	10	0	-1	-1	-1
12	0	0	60	60	25	28	1	0	26	2	0	-1	2	1653	10	0	-1	-1	-1
12	0	0	60	60	25	28	1	0	27	1	0	-1	1	1716	290	1	-1	-1	-1
12	0	0	60	60	25	28	1	0	28	0	1	0	1	1701	10	1	6	805	10
12	0	0	60	60	25	28	1	0	29	7	1	10	1	1537	10	0	6	661	11
12	0	0	60	60	25	28	1	0	30	7	0	-1	1	1687	10	0	-1	-1	-1
12	0	0	60	60	25	28	1	0	31	1	1	1	2	2727	345	0	6	663	10
12	0	0	60	60	25	28	1	0	32	6	1	2	2	1661	10	0	6	813	155
12	0	0	60	60	25	28	1	0	33	1	0	-1	2	1919	10	0	-1	-1	-1
12	0	0	60	60	25	28	1	0	34	2	0	-1	2	1398	323	0	-1	-1	-1
12	0	0	60	60	25	28	1	0	35	4	0	-1	2	1938	10	0	-1	-1	-1
12	0	0	60	60	25	28	1	0	36	8	1	0	2	2616	11	0	6	680	10
12	0	0	60	60	25	28	1	0	37	9	1	1	0	1395	10	1	6	723	11
12	0	0	60	60	25	28	1	0	38	7	1	5	2	1755	10	0	6	879	10
12	0	0	60	60	25	28	1	0	39	9	0	-1	0	2637	327	1	-1	-1	-1
12	0	0	60	60	25	28	1	0	40	8	0	-1	0	2214	10	1	-1	-1	-1
12	0	0	60	60	25	28	1	0	41	0	1	6	1	2011	10	1	6	705	10
12	0	0	60	60	25	28	1	0	42	8	0	-1	0	1637	10	1	-1	-1	-1
12	0	0	60	60	25	28	1	0	43	4	0	-1	2	2677	10	0	-1	-1	-1
12	0	0	60	60	25	28	1	0	44	4	1	6	2	2352	327	0	6	671	10
12	0	0	60	60	25	28	1	0	45	3	0	-1	2	2293	11	0	-1	-1	-1
12	0	0	60	60	25	28	1	0	46	9	0	-1	0	2029	152	1	-1	-1	-1
12	0	0	60	60	25	28	1	0	47	0	0	-1	0	1711	10	0	-1	-1	-1
12	0	0	60	60	25	28	1	0	48	3	1	3	2	2304	10	0	6	832	150
12	0	0	60	60	25	28	1	0	49	5	0	-1	2	2103	10	0	-1	-1	-1
12	0	0	60	60	25	28	1	0	50	6	0	-1	2	1873	10	0	-1	-1	-1
12	0	0	60	60	25	28	1	0	51	6	0	-1	2	2767	225	0	-1	-1	-1
12	0	0	60	60	25	28	1	0	52	0	1	2	1	1908	10	1	6	756	10
12	0	0	60	60	25	28	1	0	53	6	1	3	2	1492	10	0	6	955	10
12	0	0	60	60	25	28	1	0	54	-1	2	2	0	1878	10	0	0	1000	11
12	0	0	60	60	25	28	1	0	55	0	1	5	1	1951	11	1	0	1000	10
12	0	0	60	60	25	28	1	0	56	1	1	7	2	1972	10	0	0	1000	10
12	0	0	60	60	25	28	1	0	57	8	0	-1	0	1641	10	1	-1	-1	-1
12	0	0	60	60	25	28	1	0	58	7	1	6	1	1486	10	0	6	971	10
12	0	0	60	60	25	28	1	0	59	8	1	7	0	2291	11	1	6	627	10
12	0	0	60	60	25	28	1	0	60	9	1	4	0	2472	352	1	6	779	10
12	0	0	60	60	25	28	1	0	61	8	1	8	0	1964	10	1	6	700	10
12	0	0	60	60	25	28	1	0	62	6	1	3	2	3275	10	0	6	625	10
12	0	0	60	60	25	28	1	0	63	7	1	7	2	2290	10	0	6	641	10
12	0	0	60	60	25	28	1	0	64	7	0	-1	-1	5000	10	0	-1	-1	-1
12	0	0	60	60	25	28	1	0	65	1	0	-1	-1	5000	10	0	-1	-1	-1
12	0	0	60	60	25	28	1	0	66	4	1	8	1	1732	10	1	6	688	11
12	0	0	60	60	25	28	1	0	67	7	1	10	0	2086	10	1	6	782	10
12	0	0	60	60	25	28	1	0	68	2	1	1	1	1637	10	1	6	602	10
12	0	0	60	60	25	28	1	0	69	2	0	-1	2	2525	10	0	-1	-1	-1
12	0	0	60	60	25	28	1	0	70	1	0	-1	2	2283	10	0	-1	-1	-1
12	0	0	60	60	25	28	1	0	71	3	1	0	2	1620	333	0	6	771	10
12	0	0	60	60	25	28	1	0	72	9	1	5	0	1606	10	1	6	870	10
12	0	0	60	60	25	28	1	0	73	3	0	-1	2	1914	10	0	-1	-1	-1
12	0	0	60	60	25	28	1	0	74	8	1	5	-1	5000	10	0	6	848	151
12	0	0	60	60	25	28	1	0	75	5	1	1	2	2923	10	0	6	875	10
12	0	0	60	60	25	28	1	0	76	5	0	-1	2	2762	10	0	-1	-1	-1
12	0	0	60	60	25	28	1	0	77	3	0	-1	2	1632	10	0	-1	-1	-1
12	0	0	60	60	25	28	1	0	78	6	1	8	2	1986	10	0	6	657	10
12	0	0	60	60	25	28	1	0	79	2	0	-1	2	1494	10	0	-1	-1	-1
12	0	0	60	60	25	28	1	0	80	5	1	6	2	2007	10	0	6	638	10
12	0	0	60	60	25	28	1	0	81	2	1	9	2	1719	10	0	6	737	10
12	0	0	60	60	25	28	1	0	82	1	1	3	1	2336	10	1	6	656	10
12	0	0	60	60	25	28	1	0	83	8	0	-1	2	1750	10	0	-1	-1	-1
12	0	0	60	60	25	28	1	0	84	5	0	-1	2	1444	10	0	-1	-1	-1
12	0	0	60	60	25	28	1	0	85	5	1	4	2	1998	10	0	6	718	10
12	0	0	60	60	25	28	1	0	86	0	0	-1	1	1747	324	1	-1	-1	-1
12	0	0	60	60	25	28	1	0	87	9	0	-1	0	2497	10	1	-1	-1	-1
12	0	0	60	60	25	28	1	0	88	4	1	10	2	1564	10	0	6	736	10
12	0	0	60	60	25	28	1	0	89	2	1	2	2	2736	11	0	6	720	10
12	0	0	60	60	25	28	1	0	90	5	1	9	2	2178	10	0	6	502	10
12	0	0	60	60	25	28	1	0	91	4	0	-1	2	2489	10	0	-1	-1	-1
12	0	0	60	60	25	28	1	0	92	9	1	3	0	1874	11	1	6	675	10
12	0	0	60	60	25	28	1	0	93	4	1	4	2	1708	11	0	6	780	10
12	0	0	60	60	25	28	1	0	94	-1	2	10	0	1705	10	0	6	971	151
12	0	0	60	60	25	28	1	0	95	3	1	4	2	1624	10	0	0	1000	11
12	0	0	60	60	25	28	1	0	96	1	0	-1	2	2156	10	0	-1	-1	-1
12	0	0	60	60	25	28	1	0	97	2	1	1	2	2186	10	0	6	473	151
12	0	0	60	60	25	28	1	0	98	-1	2	10	0	2260	10	0	6	838	10
12	0	0	60	60	25	28	1	0	99	3	1	7	2	2668	10	0	6	637	11
12	0	0	60	60	25	28	1	0	100	0	1	0	1	2246	10	1	6	662	10
12	0	0	60	60	25	28	1	0	101	8	1	2	2	2832	11	0	6	576	151
12	0	0	60	60	25	28	1	0	102	7	0	-1	2	2322	11	0	-1	-1	-1
12	0	0	60	60	25	28	1	0	103	6	0	-1	2	1850	10	0	-1	-1	-1
12	0	0	60	60	25	28	1	0	104	7	0	-1	2	1220	10	0	-1	-1	-1
12	0	0	60	60	25	28	1	0	105	6	0	-1	2	4550	10	0	-1	-1	-1
12	0	0	60	60	25	28	2	1	106	-1	2	1	1	1775	10	1	6	908	10
12	0	0	60	60	25	28	2	1	107	1	1	-1	1	2000	10	1	6	812	10
12	0	0	60	60	25	28	2	1	108	4	1	1	0	2540	147	0	6	703	10
12	0	0	60	60	25	28	2	1	109	2	0	2	1	3453	10	1	-1	-1	-1
12	0	0	60	60	25	28	2	1	110	4	1	2	2	2806	10	0	6	662	10
12	0	0	60	60	25	28	2	1	111	0	1	-1	1	2282	10	1	6	618	10
12	0	0	60	60	25	28	2	1	112	3	1	-1	2	2034	10	0	6	690	10
12	0	0	60	60	25	28	2	1	113	2	0	-1	0	2869	10	0	-1	-1	-1
12	0	0	60	60	25	28	2	1	114	7	1	6	1	2036	10	0	6	885	104
12	0	0	60	60	25	28	2	1	115	6	1	4	1	4695	333	0	6	503	10
12	0	0	60	60	25	28	2	1	116	3	0	-1	1	2431	152	1	-1	-1	-1
12	0	0	60	60	25	28	2	1	117	3	0	-1	1	2882	320	1	-1	-1	-1
12	0	0	60	60	25	28	2	1	118	8	1	6	1	2818	10	0	6	802	10
12	0	0	60	60	25	28	2	1	119	2	1	-1	2	2357	10	0	6	932	148
12	0	0	60	60	25	28	2	1	120	2	1	4	1	1986	10	1	6	618	10
12	0	0	60	60	25	28	2	1	121	4	0	-1	2	2110	10	0	-1	-1	-1
12	0	0	60	60	25	28	2	1	122	1	0	9	1	1998	335	1	-1	-1	-1
12	0	0	60	60	25	28	2	1	123	5	1	-1	1	3992	10	0	6	529	10
12	0	0	60	60	25	28	2	1	124	1	0	-1	1	2853	10	1	-1	-1	-1
12	0	0	60	60	25	28	2	1	125	9	0	-1	0	2246	10	1	-1	-1	-1
12	0	0	60	60	25	28	2	1	126	5	0	-1	0	3728	10	1	-1	-1	-1
12	0	0	60	60	25	28	2	1	127	6	1	3	0	1839	11	1	6	671	10
12	0	0	60	60	25	28	2	1	128	3	1	-1	1	1881	10	1	6	729	10
12	0	0	60	60	25	28	2	1	129	0	0	-1	1	2882	10	1	-1	-1	-1
12	0	0	60	60	25	28	2	1	130	1	0	-1	1	2930	10	1	-1	-1	-1
12	0	0	60	60	25	28	2	1	131	7	0	-1	1	2209	10	0	-1	-1	-1
12	0	0	60	60	25	28	2	1	132	6	0	-1	0	1964	10	1	-1	-1	-1
12	0	0	60	60	25	28	2	1	133	7	0	0	2	1745	10	0	-1	-1	-1
12	0	0	60	60	25	28	2	1	134	6	0	0	2	1920	10	0	-1	-1	-1
12	0	0	60	60	25	28	2	1	135	7	1	-1	1	1543	10	0	6	455	10
12	0	0	60	60	25	28	2	1	136	0	0	4	1	1789	10	1	-1	-1	-1
12	0	0	60	60	25	28	2	1	137	5	1	6	1	1862	10	0	6	841	10
12	0	0	60	60	25	28	2	1	138	5	0	-1	0	3107	328	1	-1	-1	-1
12	0	0	60	60	25	28	2	1	139	9	1	-1	0	1818	10	1	6	793	11
12	0	0	60	60	25	28	2	1	140	0	1	-1	1	1748	10	1	6	692	10
12	0	0	60	60	25	28	2	1	141	1	1	9	1	2018	10	1	6	706	10
12	0	0	60	60	25	28	2	1	142	5	1	5	2	2277	10	0	6	660	11
12	0	0	60	60	25	28	2	1	143	-1	2	0	1	2064	10	1	6	557	10
12	0	0	60	60	25	28	2	1	144	7	1	-1	2	2111	10	0	6	673	11
12	0	0	60	60	25	28	2	1	145	2	0	-1	2	2020	10	0	-1	-1	-1
12	0	0	60	60	25	28	2	1	146	1	1	3	1	1763	10	1	6	755	11
12	0	0	60	60	25	28	2	1	147	0	0	-1	1	1696	10	1	-1	-1	-1
12	0	0	60	60	25	28	2	1	148	9	1	-1	0	2048	325	1	6	720	10
12	0	0	60	60	25	28	2	1	149	6	1	1	2	1569	10	0	6	721	10
12	0	0	60	60	25	28	2	1	150	5	1	-1	2	1462	10	0	6	838	10
12	0	0	60	60	25	28	2	1	151	-1	2	-1	1	2130	10	1	6	575	11
12	0	0	60	60	25	28	2	1	152	0	1	-1	1	1889	332	1	6	864	10
12	0	0	60	60	25	28	2	1	153	8	1	3	0	1305	10	1	6	472	10
12	0	0	60	60	25	28	2	1	154	5	0	-1	2	2680	10	0	-1	-1	-1
12	0	0	60	60	25	28	2	1	155	6	1	-1	2	1760	10	0	6	800	10
12	0	0	60	60	25	28	2	1	156	2	1	-1	2	2477	10	0	6	621	10
12	0	0	60	60	25	28	2	1	157	0	1	10	1	1642	10	1	6	702	10
12	0	0	60	60	25	28	2	1	158	7	1	5	0	1836	10	1	0	1000	10
12	0	0	60	60	25	28	2	1	159	1	0	2	0	1942	437	0	-1	-1	-1
12	0	0	60	60	25	28	2	1	160	6	1	5	0	2028	10	1	6	588	10
12	0	0	60	60	25	28	2	1	161	5	1	10	2	1835	338	0	6	687	10
12	0	0	60	60	25	28	2	1	162	8	1	-1	0	2357	10	1	6	725	11
12	0	0	60	60	25	28	2	1	163	4	0	7	2	2378	10	0	-1	-1	-1
12	0	0	60	60	25	28	2	1	164	4	0	4	2	2170	323	0	-1	-1	-1
12	0	0	60	60	25	28	2	1	165	4	0	8	0	2481	10	0	-1	-1	-1
12	0	0	60	60	25	28	2	1	166	3	0	3	1	1964	10	1	-1	-1	-1
12	0	0	60	60	25	28	2	1	167	1	1	1	0	2113	10	0	6	881	146
12	0	0	60	60	25	28	2	1	168	9	0	7	0	1569	392	1	-1	-1	-1
12	0	0	60	60	25	28	2	1	169	0	1	-1	1	1668	10	1	6	757	10
12	0	0	60	60	25	28	2	1	170	3	1	-1	0	1807	11	0	6	758	10
12	0	0	60	60	25	28	2	1	171	-1	2	8	1	2388	10	1	6	705	10
12	0	0	60	60	25	28	2	1	172	5	0	7	0	2616	10	1	-1	-1	-1
12	0	0	60	60	25	28	2	1	173	8	0	2	0	3235	10	1	-1	-1	-1
12	0	0	60	60	25	28	2	1	174	0	0	-1	1	2149	10	1	-1	-1	-1
12	0	0	60	60	25	28	2	1	175	7	1	-1	0	2628	10	1	6	755	10
12	0	0	60	60	25	28	2	1	176	9	0	10	0	1497	10	1	-1	-1	-1
12	0	0	60	60	25	28	2	1	177	4	0	7	2	1858	10	0	-1	-1	-1
12	0	0	60	60	25	28	2	1	178	1	1	-1	0	2523	10	0	6	795	10
12	0	0	60	60	25	28	2	1	179	0	0	10	1	1509	10	1	-1	-1	-1
12	0	0	60	60	25	28	2	1	180	6	0	5	2	1501	10	0	-1	-1	-1
12	0	0	60	60	25	28	2	1	181	9	0	-1	0	1405	10	1	-1	-1	-1
12	0	0	60	60	25	28	2	1	182	-1	2	-1	1	2331	10	1	6	720	10
12	0	0	60	60	25	28	2	1	183	5	0	9	2	1754	10	0	-1	-1	-1
12	0	0	60	60	25	28	2	1	184	8	1	-1	2	2839	10	0	6	999	10
12	0	0	60	60	25	28	2	1	185	3	0	6	1	1927	10	1	-1	-1	-1
12	0	0	60	60	25	28	2	1	186	9	1	8	0	2316	10	1	6	768	10
12	0	0	60	60	25	28	2	1	187	7	0	3	0	2071	10	1	-1	-1	-1
12	0	0	60	60	25	28	2	1	188	4	1	-1	0	2281	464	0	6	872	10
12	0	0	60	60	25	28	2	1	189	4	1	-1	0	2720	10	0	0	1000	11
12	0	0	60	60	25	28	2	1	190	3	0	8	2	3895	10	0	-1	-1	-1
12	0	0	60	60	25	28	2	1	191	3	1	-1	0	1935	10	0	6	607	10
12	0	0	60	60	25	28	2	1	192	8	0	-1	0	1798	10	1	-1	-1	-1
12	0	0	60	60	25	28	2	1	193	2	0	0	1	3858	10	1	-1	-1	-1
12	0	0	60	60	25	28	2	1	194	2	0	6	0	2251	10	0	-1	-1	-1
12	0	0	60	60	25	28	2	1	195	8	0	7	1	2597	10	0	-1	-1	-1
12	0	0	60	60	25	28	2	1	196	8	0	-1	1	2817	10	0	-1	-1	-1
12	0	0	60	60	25	28	2	1	197	3	1	9	2	3075	10	0	6	803	10
12	0	0	60	60	25	28	2	1	198	2	1	2	1	3468	103	1	6	748	10
12	0	0	60	60	25	28	2	1	199	6	0	1	2	2443	276	0	-1	-1	-1
12	0	0	60	60	25	28	2	1	200	9	1	5	0	2216	10	1	6	696	10
12	0	0	60	60	25	28	2	1	201	1	0	-1	1	3619	10	1	-1	-1	-1
12	0	0	60	60	25	28	2	1	202	8	1	0	2	2182	10	0	6	917	10
12	0	0	60	60	25	28	2	1	203	9	1	10	0	2013	10	1	6	737	100
12	0	0	60	60	25	28	2	1	204	6	0	9	2	1809	10	0	-1	-1	-1
12	0	0	60	60	25	28	2	1	205	4	1	4	1	2012	10	1	6	972	10
12	0	0	60	60	25	28	2	1	206	7	0	8	2	1629	10	0	-1	-1	-1
12	0	0	60	60	25	28	2	1	207	7	0	-1	0	1554	10	1	-1	-1	-1
12	0	0	60	60	25	28	2	1	208	9	0	-1	0	1944	10	1	-1	-1	-1
12	0	0	60	60	25	28	2	1	209	2	1	-1	1	1509	10	1	6	670	238
12	0	0	60	60	25	28	2	1	210	8	0	-1	0	3397	10	1	-1	-1	-1
12	0	0	60	60	25	28	3	0	211	9	0	7	0	2849	10	1	-1	-1	-1
12	0	0	60	60	25	28	3	0	212	1	0	-1	0	2098	10	0	-1	-1	-1
12	0	0	60	60	25	28	3	0	213	7	0	1	1	2883	10	0	-1	-1	-1
12	0	0	60	60	25	28	3	0	214	4	0	1	2	2420	11	0	-1	-1	-1
12	0	0	60	60	25	28	3	0	215	9	0	8	0	1495	10	1	-1	-1	-1
12	0	0	60	60	25	28	3	0	216	-1	2	-1	0	2066	11	0	6	879	10
12	0	0	60	60	25	28	3	0	217	3	1	-1	1	3506	26	1	6	962	10
12	0	0	60	60	25	28	3	0	218	1	0	-1	1	2762	9	1	-1	-1	-1
12	0	0	60	60	25	28	3	0	219	4	0	5	2	1743	10	0	-1	-1	-1
12	0	0	60	60	25	28	3	0	220	4	1	10	0	3017	10	0	6	733	10
12	0	0	60	60	25	28	3	0	221	0	0	-1	0	3956	339	0	-1	-1	-1
12	0	0	60	60	25	28	3	0	222	5	1	-1	-1	5000	10	0	6	745	10
12	0	0	60	60	25	28	3	0	223	3	1	3	1	4228	10	1	6	612	10
12	0	0	60	60	25	28	3	0	224	4	0	-1	0	3661	10	0	-1	-1	-1
12	0	0	60	60	25	28	3	0	225	6	0	0	1	3360	10	0	-1	-1	-1
12	0	0	60	60	25	28	3	0	226	8	1	-1	0	3213	10	1	6	765	10
12	0	0	60	60	25	28	3	0	227	1	1	3	1	2720	10	1	6	624	10
12	0	0	60	60	25	28	3	0	228	3	0	-1	2	3218	10	0	-1	-1	-1
12	0	0	60	60	25	28	3	0	229	0	1	-1	1	2761	10	1	6	921	10
12	0	0	60	60	25	28	3	0	230	6	1	-1	2	3487	10	0	6	878	10
12	0	0	60	60	25	28	3	0	231	8	1	-1	0	2717	10	1	6	583	10
12	0	0	60	60	25	28	3	0	232	6	1	7	0	3037	11	1	6	557	11
12	0	0	60	60	25	28	3	0	233	2	0	-1	1	2231	10	1	-1	-1	-1
12	0	0	60	60	25	28	3	0	234	2	1	-1	0	2129	11	0	6	609	10
12	0	0	60	60	25	28	3	0	235	2	0	-1	1	2169	10	1	-1	-1	-1
12	0	0	60	60	25	28	3	0	236	6	0	-1	1	3037	10	0	-1	-1	-1
12	0	0	60	60	25	28	3	0	237	9	0	-1	1	2695	10	0	-1	-1	-1
12	0	0	60	60	25	28	3	0	238	1	0	10	1	2641	11	1	-1	-1	-1
12	0	0	60	60	25	28	3	0	239	8	1	8	0	3188	11	1	6	948	10
12	0	0	60	60	25	28	3	0	240	2	1	-1	0	1656	11	0	6	840	242
12	0	0	60	60	25	28	3	0	241	0	1	6	-1	5000	10	0	6	602	10
12	0	0	60	60	25	28	3	0	242	8	0	1	1	4278	348	0	-1	-1	-1
12	0	0	60	60	25	28	3	0	243	2	0	-1	1	2049	10	1	-1	-1	-1
12	0	0	60	60	25	28	3	0	244	3	1	-1	-1	5000	10	0	6	704	11
12	0	0	60	60	25	28	3	0	245	0	0	-1	1	1419	10	1	-1	-1	-1
12	0	0	60	60	25	28	3	0	246	9	0	0	0	1501	10	1	-1	-1	-1
12	0	0	60	60	25	28	3	0	247	9	1	2	1	1982	10	0	6	846	154
12	0	0	60	60	25	28	3	0	248	9	0	3	0	1603	10	1	-1	-1	-1
12	0	0	60	60	25	28	3	0	249	3	0	-1	1	1670	10	1	-1	-1	-1
12	0	0	60	60	25	28	3	0	250	9	1	-1	0	1351	325	1	6	663	10
12	0	0	60	60	25	28	3	0	251	0	1	9	1	1364	10	1	6	772	10
12	0	0	60	60	25	28	3	0	252	4	1	-1	2	2129	10	0	6	833	10
12	0	0	60	60	25	28	3	0	253	4	0	-1	2	1632	10	0	-1	-1	-1
12	0	0	60	60	25	28	3	0	254	6	0	2	1	2003	10	0	-1	-1	-1
12	0	0	60	60	25	28	3	0	255	-1	2	-1	0	1529	326	0	6	710	11
12	0	0	60	60	25	28	3	0	256	7	1	-1	0	1488	10	1	6	895	10
12	0	0	60	60	25	28	3	0	257	6	1	-1	1	1624	10	0	6	807	10
12	0	0	60	60	25	28	3	0	258	0	1	5	1	2074	10	1	6	554	10
12	0	0	60	60	25	28	3	0	259	1	0	-1	1	2459	10	1	-1	-1	-1
12	0	0	60	60	25	28	3	0	260	4	1	-1	2	3100	10	0	6	716	10
12	0	0	60	60	25	28	3	0	261	0	0	-1	0	3165	10	0	-1	-1	-1
12	0	0	60	60	25	28	3	0	262	1	1	9	2	3689	10	0	0	1000	10
12	0	0	60	60	25	28	3	0	263	9	1	10	0	1412	304	1	6	633	10
12	0	0	60	60	25	28	3	0	264	4	1	4	2	4352	10	0	6	848	10
12	0	0	60	60	25	28	3	0	265	1	1	2	0	1685	10	0	6	597	10
12	0	0	60	60	25	28	3	0	266	0	0	3	1	2629	10	1	-1	-1	-1
12	0	0	60	60	25	28	3	0	267	1	0	-1	1	2736	11	1	-1	-1	-1
12	0	0	60	60	25	28	3	0	268	7	0	6	2	3254	10	0	-1	-1	-1
12	0	0	60	60	25	28	3	0	269	7	1	9	0	2024	10	1	6	807	10
12	0	0	60	60	25	28	3	0	270	5	1	4	2	3050	10	0	6	650	10
12	0	0	60	60	25	28	3	0	271	1	1	10	0	2991	10	0	6	643	11
12	0	0	60	60	25	28	3	0	272	7	1	9	0	2442	317	1	6	667	11
12	0	0	60	60	25	28	3	0	273	9	1	6	0	2621	10	1	6	560	10
12	0	0	60	60	25	28	3	0	274	8	0	-1	0	2552	10	1	-1	-1	-1
12	0	0	60	60	25	28	3	0	275	9	1	-1	0	1525	10	1	6	693	10
12	0	0	60	60	25	28	3	0	276	-1	2	4	0	1807	10	0	6	620	10
12	0	0	60	60	25	28	3	0	277	7	0	4	0	2331	324	1	-1	-1	-1
12	0	0	60	60	25	28	3	0	278	2	0	5	1	3185	10	1	-1	-1	-1
12	0	0	60	60	25	28	3	0	279	5	1	-1	1	2965	10	0	6	597	10
12	0	0	60	60	25	28	3	0	280	5	0	-1	2	2466	10	0	-1	-1	-1
12	0	0	60	60	25	28	3	0	281	6	1	7	1	2067	10	0	6	771	10
12	0	0	60	60	25	28	3	0	282	8	1	2	0	2244	10	1	6	660	10
12	0	0	60	60	25	28	3	0	283	3	0	-1	2	2554	10	0	-1	-1	-1
12	0	0	60	60	25	28	3	0	284	7	1	5	0	3227	10	1	6	507	10
12	0	0	60	60	25	28	3	0	285	4	1	7	2	3853	10	0	6	702	11
12	0	0	60	60	25	28	3	0	286	3	1	-1	2	3703	326	0	0	1000	10
12	0	0	60	60	25	28	3	0	287	1	1	-1	0	2836	10	0	6	790	10
12	0	0	60	60	25	28	3	0	288	2	1	6	2	2424	10	0	6	744	10
12	0	0	60	60	25	28	3	0	289	4	0	-1	0	2299	10	0	-1	-1	-1
12	0	0	60	60	25	28	3	0	290	7	0	5	1	3267	10	0	-1	-1	-1
12	0	0	60	60	25	28	3	0	291	8	0	0	0	1636	10	1	-1	-1	-1
12	0	0	60	60	25	28	3	0	292	6	0	8	2	3286	10	0	-1	-1	-1
12	0	0	60	60	25	28	3	0	293	8	1	-1	0	4066	10	1	6	902	11
12	0	0	60	60	25	28	3	0	294	3	0	-1	2	3760	10	0	-1	-1	-1
12	0	0	60	60	25	28	3	0	295	-1	2	1	0	1767	10	0	6	692	10
12	0	0	60	60	25	28	3	0	296	5	1	-1	2	3187	10	0	6	708	10
12	0	0	60	60	25	28	3	0	297	2	1	-1	0	1732	10	0	6	696	10
12	0	0	60	60	25	28	3	0	298	6	1	9	1	1814	10	0	6	758	11
12	0	0	60	60	25	28	3	0	299	-1	2	0	0	3107	10	0	6	641	10
12	0	0	60	60	25	28	3	0	300	5	0	2	1	3067	10	0	-1	-1	-1
12	0	0	60	60	25	28	3	0	301	6	0	-1	2	3124	10	0	-1	-1	-1
12	0	0	60	60	25	28	3	0	302	7	0	7	0	2059	11	1	-1	-1	-1
12	0	0	60	60	25	28	3	0	303	3	1	10	-1	5000	149	0	6	524	11
12	0	0	60	60	25	28	3	0	304	5	1	8	1	2027	10	0	6	819	10
12	0	0	60	60	25	28	3	0	305	3	0	6	1	2035	10	1	-1	-1	-1
12	0	0	60	60	25	28	3	0	306	0	0	-1	1	3784	10	1	-1	-1	-1
12	0	0	60	60	25	28	3	0	307	5	0	3	2	2228	10	0	-1	-1	-1
12	0	0	60	60	25	28	3	0	308	5	0	8	2	1775	10	0	-1	-1	-1
12	0	0	60	60	25	28	3	0	309	8	0	1	1	2117	10	0	-1	-1	-1
12	0	0	60	60	25	28	3	0	310	0	1	0	1	3258	10	1	6	938	11
12	0	0	60	60	25	28	3	0	311	2	1	4	1	4472	10	1	6	732	152
12	0	0	60	60	25	28	3	0	312	8	0	-1	1	2396	10	0	-1	-1	-1
12	0	0	60	60	25	28	3	0	313	5	0	-1	2	3056	10	0	-1	-1	-1
12	0	0	60	60	25	28	3	0	314	7	1	-1	1	2618	10	0	6	745	11
12	0	0	60	60	25	28	3	0	315	2	0	-1	0	2852	10	0	-1	-1	-1
12	0	0	60	60	25	28	4	1	316	4	0	2	1	2515	10	1	-1	-1	-1
12	0	0	60	60	25	28	4	1	317	-1	2	-1	1	2356	10	1	0	1000	10
12	0	0	60	60	25	28	4	1	318	3	0	5	0	3417	10	0	-1	-1	-1
12	0	0	60	60	25	28	4	1	319	5	1	6	1	2932	10	0	6	660	10
12	0	0	60	60	25	28	4	1	320	7	1	3	0	2306	10	1	6	802	11
12	0	0	60	60	25	28	4	1	321	-1	2	-1	1	2204	10	1	6	777	10
12	0	0	60	60	25	28	4	1	322	4	0	-1	0	1847	10	0	-1	-1	-1
12	0	0	60	60	25	28	4	1	323	0	1	-1	1	1729	10	1	6	689	10
12	0	0	60	60	25	28	4	1	324	1	0	10	1	1963	10	1	-1	-1	-1
12	0	0	60	60	25	28	4	1	325	3	1	10	0	1900	10	0	6	816	10
12	0	0	60	60	25	28	4	1	326	3	0	-1	0	1831	10	0	-1	-1	-1
12	0	0	60	60	25	28	4	1	327	7	0	-1	0	1519	10	1	-1	-1	-1
12	0	0	60	60	25	28	4	1	328	1	1	6	0	2357	10	0	6	741	10
12	0	0	60	60	25	28	4	1	329	5	1	-1	1	1753	10	0	6	683	10
12	0	0	60	60	25	28	4	1	330	4	0	2	1	2025	336	1	-1	-1	-1
12	0	0	60	60	25	28	4	1	331	2	1	-1	0	1786	10	0	6	635	11
12	0	0	60	60	25	28	4	1	332	6	1	10	0	1459	11	1	6	647	10
12	0	0	60	60	25	28	4	1	333	4	1	-1	1	2524	10	1	6	716	10
12	0	0	60	60	25	28	4	1	334	6	1	-1	1	2298	10	0	6	747	10
12	0	0	60	60	25	28	4	1	335	7	1	-1	0	1617	10	1	6	738	10
12	0	0	60	60	25	28	4	1	336	4	0	-1	2	2806	345	0	-1	-1	-1
12	0	0	60	60	25	28	4	1	337	2	0	8	0	1657	10	0	-1	-1	-1
12	0	0	60	60	25	28	4	1	338	9	1	-1	0	2395	332	1	6	635	10
12	0	0	60	60	25	28	4	1	339	4	1	-1	2	2533	11	0	6	639	10
12	0	0	60	60	25	28	4	1	340	7	0	-1	0	1709	10	1	-1	-1	-1
12	0	0	60	60	25	28	4	1	341	4	1	-1	1	1959	11	1	6	685	10
12	0	0	60	60	25	28	4	1	342	1	0	-1	0	2754	10	0	-1	-1	-1
12	0	0	60	60	25	28	4	1	343	2	0	7	2	2472	10	0	-1	-1	-1
12	0	0	60	60	25	28	4	1	344	4	1	7	0	1816	10	0	6	680	10
12	0	0	60	60	25	28	4	1	345	1	1	-1	1	1699	10	1	6	707	11
12	0	0	60	60	25	28	4	1	346	0	0	0	1	2819	11	1	-1	-1	-1
12	0	0	60	60	25	28	4	1	347	6	0	9	1	3766	10	0	-1	-1	-1
12	0	0	60	60	25	28	4	1	348	4	0	-1	0	3187	10	0	-1	-1	-1
12	0	0	60	60	25	28	4	1	349	8	0	-1	0	1607	10	1	-1	-1	-1
12	0	0	60	60	25	28	4	1	350	6	1	-1	2	3274	10	0	0	1000	11
12	0	0	60	60	25	28	4	1	351	7	1	5	2	2330	10	0	0	1000	10
12	0	0	60	60	25	28	4	1	352	6	1	8	0	2657	10	1	6	689	10
12	0	0	60	60	25	28	4	1	353	3	0	5	2	3402	10	0	-1	-1	-1
12	0	0	60	60	25	28	4	1	354	8	1	-1	0	3396	329	1	6	822	10
12	0	0	60	60	25	28	4	1	355	7	0	-1	0	2930	324	1	-1	-1	-1
12	0	0	60	60	25	28	4	1	356	3	1	6	0	2096	10	0	6	832	11
12	0	0	60	60	25	28	4	1	357	9	1	-1	0	1711	10	1	6	880	11
12	0	0	60	60	25	28	4	1	358	8	1	-1	1	2591	153	0	6	655	10
12	0	0	60	60	25	28	4	1	359	-1	2	9	1	1404	10	1	6	779	10
12	0	0	60	60	25	28	4	1	360	1	0	-1	1	1658	325	1	-1	-1	-1
12	0	0	60	60	25	28	4	1	361	8	0	-1	1	2059	10	0	-1	-1	-1
12	0	0	60	60	25	28	4	1	362	2	1	-1	0	2300	10	0	6	684	10
12	0	0	60	60	25	28	4	1	363	5	0	9	2	1838	10	0	-1	-1	-1
12	0	0	60	60	25	28	4	1	364	0	0	-1	1	2217	10	1	-1	-1	-1
12	0	0	60	60	25	28	4	1	365	1	0	-1	1	1370	10	1	-1	-1	-1
12	0	0	60	60	25	28	4	1	366	0	0	-1	1	2055	10	1	-1	-1	-1
12	0	0	60	60	25	28	4	1	367	2	1	7	1	1336	10	1	6	632	10
12	0	0	60	60	25	28	4	1	368	1	1	3	1	2070	354	1	6	806	10
12	0	0	60	60	25	28	4	1	369	6	1	10	2	2035	321	0	6	615	149
12	0	0	60	60	25	28	4	1	370	5	0	3	2	1909	10	0	-1	-1	-1
12	0	0	60	60	25	28	4	1	371	8	1	0	0	1613	10	1	6	637	10
12	0	0	60	60	25	28	4	1	372	1	0	-1	1	2512	10	1	-1	-1	-1
12	0	0	60	60	25	28	4	1	373	3	1	3	2	3167	11	0	6	608	10
12	0	0	60	60	25	28	4	1	374	0	1	8	1	2000	11	1	6	708	11
12	0	0	60	60	25	28	4	1	375	6	0	7	2	2025	10	0	-1	-1	-1
12	0	0	60	60	25	28	4	1	376	9	1	4	0	1595	10	1	6	891	10
12	0	0	60	60	25	28	4	1	377	5	1	2	0	1423	10	1	6	671	11
12	0	0	60	60	25	28	4	1	378	5	0	4	1	1864	10	0	-1	-1	-1
12	0	0	60	60	25	28	4	1	379	8	1	-1	0	1347	10	1	6	723	11
12	0	0	60	60	25	28	4	1	380	8	0	-1	0	1297	10	1	-1	-1	-1
12	0	0	60	60	25	28	4	1	381	8	1	4	1	1905	322	0	6	576	10
12	0	0	60	60	25	28	4	1	382	3	1	4	2	2008	333	0	6	552	11
12	0	0	60	60	25	28	4	1	383	6	0	3	2	1627	10	0	-1	-1	-1
12	0	0	60	60	25	28	4	1	384	5	1	-1	1	1854	10	0	6	558	10
12	0	0	60	60	25	28	4	1	385	7	0	-1	0	1816	10	1	-1	-1	-1
12	0	0	60	60	25	28	4	1	386	7	1	6	1	2739	10	0	6	450	10
12	0	0	60	60	25	28	4	1	387	7	1	1	0	2377	327	1	6	680	10
12	0	0	60	60	25	28	4	1	388	0	0	-1	1	2685	10	1	-1	-1	-1
12	0	0	60	60	25	28	4	1	389	9	0	5	0	1494	10	1	-1	-1	-1
12	0	0	60	60	25	28	4	1	390	9	1	6	1	2206	324	0	6	910	10
12	0	0	60	60	25	28	4	1	391	9	0	-1	0	3366	10	1	-1	-1	-1
12	0	0	60	60	25	28	4	1	392	-1	2	-1	1	4313	334	1	6	742	10
12	0	0	60	60	25	28	4	1	393	3	0	2	0	2080	327	0	-1	-1	-1
12	0	0	60	60	25	28	4	1	394	9	0	-1	0	1840	10	1	-1	-1	-1
12	0	0	60	60	25	28	4	1	395	8	0	10	0	1254	10	1	-1	-1	-1
12	0	0	60	60	25	28	4	1	396	0	0	0	-1	5000	151	0	-1	-1	-1
12	0	0	60	60	25	28	4	1	397	6	0	2	1	1508	10	0	-1	-1	-1
12	0	0	60	60	25	28	4	1	398	2	1	-1	2	2155	10	0	6	907	11
12	0	0	60	60	25	28	4	1	399	1	1	-1	1	1759	10	1	6	712	11
12	0	0	60	60	25	28	4	1	400	3	0	7	2	1446	10	0	-1	-1	-1
12	0	0	60	60	25	28	4	1	401	2	0	-1	1	1391	10	1	-1	-1	-1
12	0	0	60	60	25	28	4	1	402	5	1	-1	1	1900	328	0	6	748	10
12	0	0	60	60	25	28	4	1	403	2	0	9	1	1620	11	1	-1	-1	-1
12	0	0	60	60	25	28	4	1	404	2	0	1	1	1959	10	1	-1	-1	-1
12	0	0	60	60	25	28	4	1	405	4	1	0	0	3436	10	0	6	844	11
12	0	0	60	60	25	28	4	1	406	3	1	-1	0	3510	10	0	6	982	150
12	0	0	60	60	25	28	4	1	407	5	0	9	1	2142	10	0	-1	-1	-1
12	0	0	60	60	25	28	4	1	408	8	0	1	0	2956	11	1	-1	-1	-1
12	0	0	60	60	25	28	4	1	409	0	1	8	1	2771	10	1	6	745	10
12	0	0	60	60	25	28	4	1	410	2	1	1	1	2158	10	1	6	813	10
12	0	0	60	60	25	28	4	1	411	0	1	-1	1	1931	10	1	6	651	11
12	0	0	60	60	25	28	4	1	412	9	0	0	0	2450	10	1	-1	-1	-1
12	0	0	60	60	25	28	4	1	413	0	1	5	0	2387	10	0	6	739	150
12	0	0	60	60	25	28	4	1	414	-1	2	4	1	2954	335	1	6	791	10
12	0	0	60	60	25	28	4	1	415	7	0	1	0	2463	10	1	-1	-1	-1
12	0	0	60	60	25	28	4	1	416	9	0	8	0	2409	10	1	-1	-1	-1
12	0	0	60	60	25	28	4	1	417	5	0	-1	2	1976	321	0	-1	-1	-1
12	0	0	60	60	25	28	4	1	418	9	1	-1	0	1297	10	1	6	817	10
12	0	0	60	60	25	28	4	1	419	6	0	-1	0	2017	10	1	-1	-1	-1
12	0	0	60	60	25	28	4	1	420	1	1	-1	1	1393	102	1	6	579	10
