# Supplementary material for: No Evidence for Threat-Induced Spatial Prioritization of Somatosensory Stimulation during Pain Control Using a Synchrony Judgment Paradigm
Source: PLoS One. 2016 Jun 7;11(6):e0156648. doi: 10.1371/journal.pone.0156648 (PMC4896434; doi:10.1371/journal.pone.0156648)
Supplement: S1 Dataset — This dataset includes pretest questionnaire data, posttest questionnaire data, and experimental (SJ3) data. (ZIP) [file pone.0156648.s001.zip › S1 Dataset/PP13.dat]

PP	CUE	CTRL	TAMP1	TAMP2	SAMP1	SAMP2	BLOCK	SLOC	TRIAL	SOA	TYPE	FB	Resp	RT	RTerr	Acc	CResp	CRT	CRE
13	1	-1	60	60	26	25	0	0	1	5	0	-1	2	2018	10	0	-1	-1	-1
13	1	-1	60	60	26	25	0	1	2	3	0	-1	2	1317	11	0	-1	-1	-1
13	1	-1	60	60	26	25	0	1	3	7	0	-1	0	1445	301	1	-1	-1	-1
13	1	-1	60	60	26	25	0	0	4	2	0	-1	2	1743	10	0	-1	-1	-1
13	1	-1	60	60	26	25	0	0	5	4	0	-1	2	1949	10	0	-1	-1	-1
13	1	-1	60	60	26	25	0	1	6	9	0	-1	0	1460	10	1	-1	-1	-1
13	1	-1	60	60	26	25	0	1	7	6	1	-1	2	1805	10	0	-1	-1	-1
13	1	-1	60	60	26	25	0	0	8	-1	2	-1	1	1420	10	1	-1	-1	-1
13	1	-1	60	60	26	25	0	0	9	1	0	-1	1	2135	10	1	-1	-1	-1
13	1	-1	60	60	26	25	0	0	10	8	0	-1	0	1456	11	1	-1	-1	-1
13	1	-1	60	60	26	25	0	1	11	0	0	-1	1	1504	314	1	-1	-1	-1
13	1	-1	60	60	26	25	0	1	12	6	1	-1	2	2551	308	0	-1	-1	-1
13	1	-1	60	60	26	25	0	1	13	-1	2	-1	1	1592	11	1	-1	-1	-1
13	1	-1	60	60	26	25	0	1	14	0	0	-1	1	1352	10	1	-1	-1	-1
13	1	-1	60	60	26	25	0	0	15	3	0	-1	1	1690	11	1	-1	-1	-1
13	1	-1	60	60	26	25	0	0	16	1	1	-1	1	1594	10	1	-1	-1	-1
13	1	-1	60	60	26	25	0	0	17	8	0	-1	0	1889	10	1	-1	-1	-1
13	1	-1	60	60	26	25	0	1	18	9	0	-1	0	1623	10	1	-1	-1	-1
13	1	-1	60	60	26	25	0	0	19	4	0	-1	2	1433	10	0	-1	-1	-1
13	1	-1	60	60	26	25	0	0	20	7	1	-1	2	2020	11	0	-1	-1	-1
13	1	-1	60	60	26	25	0	0	21	2	1	-1	1	1415	10	1	-1	-1	-1
13	1	-1	60	60	26	25	0	0	22	5	0	-1	2	2499	10	0	-1	-1	-1
13	1	0	60	60	26	25	1	1	1	4	1	9	2	2607	10	0	0	1000	10
13	1	0	60	60	26	25	1	1	2	0	1	1	1	1435	9	1	6	522	11
13	1	0	60	60	26	25	1	1	3	5	1	10	2	1484	10	0	6	693	10
13	1	0	60	60	26	25	1	1	4	-1	2	2	1	1297	10	1	6	494	288
13	1	0	60	60	26	25	1	1	5	7	1	4	0	1585	10	1	6	449	10
13	1	0	60	60	26	25	1	1	6	7	0	-1	2	1619	10	0	-1	-1	-1
13	1	0	60	60	26	25	1	1	7	7	0	-1	1	1575	338	0	-1	-1	-1
13	1	0	60	60	26	25	1	1	8	5	1	10	2	1450	10	0	6	446	11
13	1	0	60	60	26	25	1	1	9	1	1	1	1	1667	10	1	6	483	10
13	1	0	60	60	26	25	1	1	10	2	1	9	1	1919	10	1	6	452	10
13	1	0	60	60	26	25	1	1	11	4	1	3	2	1611	10	0	6	539	10
13	1	0	60	60	26	25	1	1	12	-1	2	4	1	1553	10	1	6	510	10
13	1	0	60	60	26	25	1	1	13	3	1	8	2	1383	10	0	0	1000	11
13	1	0	60	60	26	25	1	1	14	3	0	-1	2	1540	11	0	-1	-1	-1
13	1	0	60	60	26	25	1	1	15	1	1	2	1	1546	10	1	6	458	11
13	1	0	60	60	26	25	1	1	16	9	1	5	1	1775	10	0	6	528	10
13	1	0	60	60	26	25	1	1	17	5	1	3	2	1768	10	0	6	493	10
13	1	0	60	60	26	25	1	1	18	0	0	-1	1	1626	10	1	-1	-1	-1
13	1	0	60	60	26	25	1	1	19	7	0	-1	2	1597	10	0	-1	-1	-1
13	1	0	60	60	26	25	1	1	20	8	0	-1	1	1730	10	0	-1	-1	-1
13	1	0	60	60	26	25	1	1	21	2	0	-1	2	2240	10	0	-1	-1	-1
13	1	0	60	60	26	25	1	1	22	2	1	10	2	1601	10	0	6	506	10
13	1	0	60	60	26	25	1	1	23	7	0	-1	1	2234	10	0	-1	-1	-1
13	1	0	60	60	26	25	1	1	24	1	1	6	1	1765	10	1	6	420	10
13	1	0	60	60	26	25	1	1	25	4	0	-1	2	2306	90	0	-1	-1	-1
13	1	0	60	60	26	25	1	1	26	3	0	-1	2	1896	10	0	-1	-1	-1
13	1	0	60	60	26	25	1	1	27	2	0	-1	1	1714	10	1	-1	-1	-1
13	1	0	60	60	26	25	1	1	28	0	1	9	1	1649	10	1	6	576	10
13	1	0	60	60	26	25	1	1	29	6	0	-1	2	1763	10	0	-1	-1	-1
13	1	0	60	60	26	25	1	1	30	-1	2	10	1	1759	304	1	6	768	10
13	1	0	60	60	26	25	1	1	31	5	0	-1	2	1404	10	0	-1	-1	-1
13	1	0	60	60	26	25	1	1	32	5	0	-1	2	1603	10	0	-1	-1	-1
13	1	0	60	60	26	25	1	1	33	4	1	8	2	1465	10	0	6	443	10
13	1	0	60	60	26	25	1	1	34	9	0	-1	1	1712	344	0	-1	-1	-1
13	1	0	60	60	26	25	1	1	35	8	1	1	2	2116	10	0	0	1000	10
13	1	0	60	60	26	25	1	1	36	0	0	-1	1	1806	10	1	-1	-1	-1
13	1	0	60	60	26	25	1	1	37	0	1	10	1	1280	10	1	6	431	10
13	1	0	60	60	26	25	1	1	38	-1	2	8	1	1374	10	1	6	491	10
13	1	0	60	60	26	25	1	1	39	7	1	0	2	1915	10	0	6	747	11
13	1	0	60	60	26	25	1	1	40	9	0	-1	0	1603	303	1	-1	-1	-1
13	1	0	60	60	26	25	1	1	41	2	0	-1	2	1574	10	0	-1	-1	-1
13	1	0	60	60	26	25	1	1	42	1	1	0	1	1531	288	1	6	475	10
13	1	0	60	60	26	25	1	1	43	8	0	-1	0	1378	10	1	-1	-1	-1
13	1	0	60	60	26	25	1	1	44	4	0	-1	2	1854	10	0	-1	-1	-1
13	1	0	60	60	26	25	1	1	45	9	1	6	1	2002	10	0	6	504	10
13	1	0	60	60	26	25	1	1	46	5	0	-1	2	1419	10	0	-1	-1	-1
13	1	0	60	60	26	25	1	1	47	8	1	6	0	1670	10	1	6	774	10
13	1	0	60	60	26	25	1	1	48	3	0	-1	2	1399	10	0	-1	-1	-1
13	1	0	60	60	26	25	1	1	49	9	0	-1	0	1571	10	1	-1	-1	-1
13	1	0	60	60	26	25	1	1	50	1	0	-1	1	2488	10	1	-1	-1	-1
13	1	0	60	60	26	25	1	1	51	4	1	2	2	2632	10	0	0	1000	9
13	1	0	60	60	26	25	1	1	52	5	1	6	2	1506	10	0	6	770	133
13	1	0	60	60	26	25	1	1	53	7	0	-1	0	2282	10	1	-1	-1	-1
13	1	0	60	60	26	25	1	1	54	4	0	-1	2	1651	10	0	-1	-1	-1
13	1	0	60	60	26	25	1	1	55	7	1	0	2	1876	10	0	6	420	10
13	1	0	60	60	26	25	1	1	56	9	1	7	0	1405	10	1	6	733	10
13	1	0	60	60	26	25	1	1	57	3	1	9	2	1913	10	0	6	536	10
13	1	0	60	60	26	25	1	1	58	0	0	-1	1	1520	10	1	-1	-1	-1
13	1	0	60	60	26	25	1	1	59	5	0	-1	2	1607	10	0	-1	-1	-1
13	1	0	60	60	26	25	1	1	60	6	1	4	2	1786	9	0	6	602	10
13	1	0	60	60	26	25	1	1	61	9	1	0	0	2546	10	1	6	774	10
13	1	0	60	60	26	25	1	1	62	7	1	4	2	2388	10	0	0	1000	10
13	1	0	60	60	26	25	1	1	63	8	0	-1	0	1585	10	1	-1	-1	-1
13	1	0	60	60	26	25	1	1	64	8	1	6	2	2076	10	0	6	732	10
13	1	0	60	60	26	25	1	1	65	9	1	3	0	1547	10	1	0	1000	11
13	1	0	60	60	26	25	1	1	66	0	1	7	1	1427	10	1	6	498	10
13	1	0	60	60	26	25	1	1	67	4	0	-1	2	2013	10	0	-1	-1	-1
13	1	0	60	60	26	25	1	1	68	9	0	-1	0	1393	10	1	-1	-1	-1
13	1	0	60	60	26	25	1	1	69	4	0	-1	2	2530	10	0	-1	-1	-1
13	1	0	60	60	26	25	1	1	70	6	0	-1	2	1724	315	0	-1	-1	-1
13	1	0	60	60	26	25	1	1	71	1	0	-1	1	1995	303	1	-1	-1	-1
13	1	0	60	60	26	25	1	1	72	2	1	2	2	1743	10	0	6	543	10
13	1	0	60	60	26	25	1	1	73	4	1	0	2	1820	10	0	6	589	11
13	1	0	60	60	26	25	1	1	74	7	1	1	2	1591	298	0	0	1000	136
13	1	0	60	60	26	25	1	1	75	0	0	-1	1	1985	10	1	-1	-1	-1
13	1	0	60	60	26	25	1	1	76	6	0	-1	2	1792	10	0	-1	-1	-1
13	1	0	60	60	26	25	1	1	77	1	1	7	1	1964	10	1	6	812	10
13	1	0	60	60	26	25	1	1	78	6	0	-1	2	2002	302	0	-1	-1	-1
13	1	0	60	60	26	25	1	1	79	0	0	-1	1	1222	310	1	-1	-1	-1
13	1	0	60	60	26	25	1	1	80	0	1	5	1	1641	9	1	6	569	10
13	1	0	60	60	26	25	1	1	81	2	0	-1	1	2107	10	1	-1	-1	-1
13	1	0	60	60	26	25	1	1	82	8	1	7	1	1931	303	0	0	1000	11
13	1	0	60	60	26	25	1	1	83	-1	2	8	1	1811	10	1	0	1000	10
13	1	0	60	60	26	25	1	1	84	8	0	-1	0	1743	9	1	-1	-1	-1
13	1	0	60	60	26	25	1	1	85	3	0	-1	2	2221	11	0	-1	-1	-1
13	1	0	60	60	26	25	1	1	86	8	0	-1	0	2040	11	1	-1	-1	-1
13	1	0	60	60	26	25	1	1	87	1	0	-1	1	1905	10	1	-1	-1	-1
13	1	0	60	60	26	25	1	1	88	5	1	7	2	1681	10	0	0	1000	10
13	1	0	60	60	26	25	1	1	89	9	0	-1	0	1666	10	1	-1	-1	-1
13	1	0	60	60	26	25	1	1	90	8	1	5	1	1777	10	0	0	1000	10
13	1	0	60	60	26	25	1	1	91	6	1	2	2	1696	10	0	0	1000	10
13	1	0	60	60	26	25	1	1	92	3	1	1	2	1502	10	0	0	1000	10
13	1	0	60	60	26	25	1	1	93	6	1	4	2	1640	10	0	0	1000	10
13	1	0	60	60	26	25	1	1	94	3	1	5	2	1715	307	0	0	1000	11
13	1	0	60	60	26	25	1	1	95	6	1	9	2	2258	10	0	0	1000	10
13	1	0	60	60	26	25	1	1	96	6	0	-1	2	2345	367	0	-1	-1	-1
13	1	0	60	60	26	25	1	1	97	3	1	3	1	1832	10	1	0	1000	10
13	1	0	60	60	26	25	1	1	98	1	0	-1	1	1698	10	1	-1	-1	-1
13	1	0	60	60	26	25	1	1	99	2	1	3	1	1363	10	1	0	1000	10
13	1	0	60	60	26	25	1	1	100	3	0	-1	2	2447	10	0	-1	-1	-1
13	1	0	60	60	26	25	1	1	101	2	0	-1	1	2178	10	1	-1	-1	-1
13	1	0	60	60	26	25	1	1	102	6	1	8	2	1839	10	0	0	1000	10
13	1	0	60	60	26	25	1	1	103	1	0	-1	1	1785	10	1	-1	-1	-1
13	1	0	60	60	26	25	1	1	104	5	0	-1	2	1986	10	0	-1	-1	-1
13	1	0	60	60	26	25	1	1	105	2	1	5	2	2215	10	0	0	1000	10
13	1	0	60	60	26	25	2	0	106	8	1	0	2	1674	10	0	0	1000	10
13	1	0	60	60	26	25	2	0	107	3	0	3	2	1882	10	0	-1	-1	-1
13	1	0	60	60	26	25	2	0	108	9	0	5	0	1203	10	1	-1	-1	-1
13	1	0	60	60	26	25	2	0	109	7	1	5	2	1397	10	0	6	631	10
13	1	0	60	60	26	25	2	0	110	3	0	3	2	1715	10	0	-1	-1	-1
13	1	0	60	60	26	25	2	0	111	-1	2	-1	0	2194	10	0	0	1000	10
13	1	0	60	60	26	25	2	0	112	7	0	-1	0	2241	10	1	-1	-1	-1
13	1	0	60	60	26	25	2	0	113	2	0	2	1	1563	10	1	-1	-1	-1
13	1	0	60	60	26	25	2	0	114	6	0	10	2	2332	10	0	-1	-1	-1
13	1	0	60	60	26	25	2	0	115	1	1	0	1	2024	10	1	0	1000	10
13	1	0	60	60	26	25	2	0	116	2	0	6	1	1333	10	1	-1	-1	-1
13	1	0	60	60	26	25	2	0	117	2	0	10	1	1488	10	1	-1	-1	-1
13	1	0	60	60	26	25	2	0	118	0	0	4	1	1960	10	1	-1	-1	-1
13	1	0	60	60	26	25	2	0	119	4	1	-1	2	2573	10	0	0	1000	10
13	1	0	60	60	26	25	2	0	120	5	1	7	2	3018	10	0	0	1000	10
13	1	0	60	60	26	25	2	0	121	8	0	8	0	2027	10	1	-1	-1	-1
13	1	0	60	60	26	25	2	0	122	6	1	9	2	2120	10	0	0	1000	10
13	1	0	60	60	26	25	2	0	123	7	0	-1	1	2037	10	0	-1	-1	-1
13	1	0	60	60	26	25	2	0	124	1	0	-1	1	2729	10	1	-1	-1	-1
13	1	0	60	60	26	25	2	0	125	9	0	-1	0	1840	10	1	-1	-1	-1
13	1	0	60	60	26	25	2	0	126	0	0	-1	1	2458	10	1	-1	-1	-1
13	1	0	60	60	26	25	2	0	127	2	1	1	2	2107	10	0	6	731	11
13	1	0	60	60	26	25	2	0	128	4	1	-1	2	2325	10	0	0	1000	10
13	1	0	60	60	26	25	2	0	129	1	1	2	1	1458	10	1	6	626	103
13	1	0	60	60	26	25	2	0	130	7	0	-1	1	1292	306	0	-1	-1	-1
13	1	0	60	60	26	25	2	0	131	3	0	-1	2	1899	10	0	-1	-1	-1
13	1	0	60	60	26	25	2	0	132	9	1	-1	1	1971	10	0	0	1000	10
13	1	0	60	60	26	25	2	0	133	6	1	9	2	1944	10	0	0	1000	10
13	1	0	60	60	26	25	2	0	134	4	0	-1	2	1749	10	0	-1	-1	-1
13	1	0	60	60	26	25	2	0	135	0	0	10	1	2936	395	1	-1	-1	-1
13	1	0	60	60	26	25	2	0	136	-1	2	-1	0	1917	10	0	6	598	10
13	1	0	60	60	26	25	2	0	137	5	1	-1	1	1727	10	0	6	671	10
13	1	0	60	60	26	25	2	0	138	5	0	5	2	1966	10	0	-1	-1	-1
13	1	0	60	60	26	25	2	0	139	6	0	-1	2	1684	10	0	-1	-1	-1
13	1	0	60	60	26	25	2	0	140	3	1	10	2	1472	10	0	6	564	10
13	1	0	60	60	26	25	2	0	141	9	0	-1	0	1720	10	1	-1	-1	-1
13	1	0	60	60	26	25	2	0	142	2	0	0	2	2343	10	0	-1	-1	-1
13	1	0	60	60	26	25	2	0	143	9	1	4	1	1805	10	0	6	589	10
13	1	0	60	60	26	25	2	0	144	5	0	1	2	1497	10	0	-1	-1	-1
13	1	0	60	60	26	25	2	0	145	6	1	-1	2	1664	10	0	6	496	9
13	1	0	60	60	26	25	2	0	146	9	1	-1	0	1457	10	1	6	481	10
13	1	0	60	60	26	25	2	0	147	2	1	9	1	1881	305	1	6	458	10
13	1	0	60	60	26	25	2	0	148	2	1	-1	2	1795	10	0	6	483	10
13	1	0	60	60	26	25	2	0	149	1	0	-1	1	2201	10	1	-1	-1	-1
13	1	0	60	60	26	25	2	0	150	8	0	7	0	1979	10	1	-1	-1	-1
13	1	0	60	60	26	25	2	0	151	5	0	-1	2	1760	10	0	-1	-1	-1
13	1	0	60	60	26	25	2	0	152	2	1	8	1	1885	10	1	6	493	10
13	1	0	60	60	26	25	2	0	153	6	1	-1	2	2262	10	0	6	726	11
13	1	0	60	60	26	25	2	0	154	5	1	-1	2	2229	10	0	0	1000	11
13	1	0	60	60	26	25	2	0	155	2	1	-1	1	2850	11	1	6	602	10
13	1	0	60	60	26	25	2	0	156	9	0	5	0	1500	10	1	-1	-1	-1
13	1	0	60	60	26	25	2	0	157	-1	2	6	0	1945	261	0	6	659	10
13	1	0	60	60	26	25	2	0	158	8	1	-1	0	2458	11	1	6	540	10
13	1	0	60	60	26	25	2	0	159	3	0	-1	1	1630	10	1	-1	-1	-1
13	1	0	60	60	26	25	2	0	160	9	1	4	0	1936	10	1	6	672	10
13	1	0	60	60	26	25	2	0	161	7	1	7	1	1975	314	0	6	470	10
13	1	0	60	60	26	25	2	0	162	0	0	2	1	1467	10	1	-1	-1	-1
13	1	0	60	60	26	25	2	0	163	7	1	-1	1	1460	10	0	6	468	11
13	1	0	60	60	26	25	2	0	164	-1	2	-1	0	1884	10	0	6	638	11
13	1	0	60	60	26	25	2	0	165	6	0	7	1	2089	10	0	-1	-1	-1
13	1	0	60	60	26	25	2	0	166	0	1	1	1	1433	10	1	6	793	10
13	1	0	60	60	26	25	2	0	167	5	0	1	2	2004	10	0	-1	-1	-1
13	1	0	60	60	26	25	2	0	168	-1	2	-1	0	1962	10	0	6	743	11
13	1	0	60	60	26	25	2	0	169	1	1	4	1	2112	10	1	0	1000	10
13	1	0	60	60	26	25	2	0	170	7	0	6	1	1935	10	0	-1	-1	-1
13	1	0	60	60	26	25	2	0	171	0	1	7	1	1638	9	1	6	469	10
13	1	0	60	60	26	25	2	0	172	9	1	-1	0	1448	10	1	6	551	11
13	1	0	60	60	26	25	2	0	173	0	0	-1	1	1687	10	1	-1	-1	-1
13	1	0	60	60	26	25	2	0	174	0	1	-1	1	1378	10	1	6	818	11
13	1	0	60	60	26	25	2	0	175	3	1	-1	1	1631	11	1	6	479	10
13	1	0	60	60	26	25	2	0	176	1	1	-1	1	1601	11	1	6	465	10
13	1	0	60	60	26	25	2	0	177	4	1	8	2	2116	10	0	6	404	10
13	1	0	60	60	26	25	2	0	178	7	1	3	1	1826	10	0	6	531	11
13	1	0	60	60	26	25	2	0	179	5	0	9	2	2110	302	0	-1	-1	-1
13	1	0	60	60	26	25	2	0	180	7	1	-1	1	2062	10	0	6	509	10
13	1	0	60	60	26	25	2	0	181	4	1	-1	2	2015	11	0	6	543	10
13	1	0	60	60	26	25	2	0	182	6	0	2	0	1715	101	1	-1	-1	-1
13	1	0	60	60	26	25	2	0	183	8	1	-1	0	1969	10	1	6	593	10
13	1	0	60	60	26	25	2	0	184	3	0	-1	0	2214	10	0	-1	-1	-1
13	1	0	60	60	26	25	2	0	185	5	1	1	2	2465	101	0	6	689	10
13	1	0	60	60	26	25	2	0	186	1	0	-1	1	1282	102	1	-1	-1	-1
13	1	0	60	60	26	25	2	0	187	4	1	6	2	1779	10	0	0	1000	10
13	1	0	60	60	26	25	2	0	188	4	0	6	1	2367	101	1	-1	-1	-1
13	1	0	60	60	26	25	2	0	189	4	0	-1	2	2491	10	0	-1	-1	-1
13	1	0	60	60	26	25	2	0	190	5	1	-1	2	2277	10	0	6	805	11
13	1	0	60	60	26	25	2	0	191	6	1	-1	1	2206	10	0	6	669	10
13	1	0	60	60	26	25	2	0	192	4	0	-1	2	1513	11	0	-1	-1	-1
13	1	0	60	60	26	25	2	0	193	1	1	0	1	2389	10	1	6	688	10
13	1	0	60	60	26	25	2	0	194	7	0	-1	0	2156	10	1	-1	-1	-1
13	1	0	60	60	26	25	2	0	195	3	1	5	2	2050	10	0	6	513	10
13	1	0	60	60	26	25	2	0	196	1	0	4	1	1636	10	1	-1	-1	-1
13	1	0	60	60	26	25	2	0	197	3	1	2	1	1686	10	1	6	550	10
13	1	0	60	60	26	25	2	0	198	8	0	3	0	1174	10	1	-1	-1	-1
13	1	0	60	60	26	25	2	0	199	2	0	8	1	2347	10	1	-1	-1	-1
13	1	0	60	60	26	25	2	0	200	8	0	3	0	1889	10	1	-1	-1	-1
13	1	0	60	60	26	25	2	0	201	9	0	-1	0	1929	10	1	-1	-1	-1
13	1	0	60	60	26	25	2	0	202	0	1	9	1	2304	10	1	6	720	10
13	1	0	60	60	26	25	2	0	203	6	0	-1	0	2215	10	1	-1	-1	-1
13	1	0	60	60	26	25	2	0	204	4	0	10	2	1711	10	0	-1	-1	-1
13	1	0	60	60	26	25	2	0	205	8	1	-1	1	1966	10	0	6	942	10
13	1	0	60	60	26	25	2	0	206	8	1	-1	1	2080	11	0	6	627	10
13	1	0	60	60	26	25	2	0	207	0	1	0	1	1795	10	1	0	1000	10
13	1	0	60	60	26	25	2	0	208	8	0	-1	0	1615	132	1	-1	-1	-1
13	1	0	60	60	26	25	2	0	209	1	0	-1	1	1939	10	1	-1	-1	-1
13	1	0	60	60	26	25	2	0	210	3	1	8	2	2441	10	0	6	552	10
13	1	0	60	60	26	25	3	1	211	-1	2	8	1	1227	10	1	6	856	11
13	1	0	60	60	26	25	3	1	212	1	1	10	1	1366	10	1	6	621	10
13	1	0	60	60	26	25	3	1	213	-1	2	9	1	1449	310	1	6	710	10
13	1	0	60	60	26	25	3	1	214	3	0	0	2	1667	74	0	-1	-1	-1
13	1	0	60	60	26	25	3	1	215	9	0	6	0	1557	10	1	-1	-1	-1
13	1	0	60	60	26	25	3	1	216	5	1	-1	2	1657	10	0	6	410	11
13	1	0	60	60	26	25	3	1	217	7	1	-1	1	1868	11	0	6	491	10
13	1	0	60	60	26	25	3	1	218	6	0	7	1	2051	10	0	-1	-1	-1
13	1	0	60	60	26	25	3	1	219	1	1	1	1	1869	10	1	6	550	155
13	1	0	60	60	26	25	3	1	220	4	1	0	2	3135	430	0	6	591	10
13	1	0	60	60	26	25	3	1	221	4	1	6	1	2069	11	1	6	517	10
13	1	0	60	60	26	25	3	1	222	3	1	10	2	2018	10	0	6	630	10
13	1	0	60	60	26	25	3	1	223	4	0	9	0	1701	10	0	-1	-1	-1
13	1	0	60	60	26	25	3	1	224	6	0	-1	2	1909	10	0	-1	-1	-1
13	1	0	60	60	26	25	3	1	225	0	1	7	1	1485	10	1	6	637	10
13	1	0	60	60	26	25	3	1	226	6	0	10	2	2301	563	0	-1	-1	-1
13	1	0	60	60	26	25	3	1	227	-1	2	3	2	1691	10	0	6	472	10
13	1	0	60	60	26	25	3	1	228	9	1	-1	0	1483	10	1	6	619	10
13	1	0	60	60	26	25	3	1	229	1	0	-1	1	1668	10	1	-1	-1	-1
13	1	0	60	60	26	25	3	1	230	2	1	-1	1	1646	10	1	6	645	10
13	1	0	60	60	26	25	3	1	231	5	1	-1	2	1831	10	0	6	551	10
13	1	0	60	60	26	25	3	1	232	6	0	2	2	1698	10	0	-1	-1	-1
13	1	0	60	60	26	25	3	1	233	0	0	-1	1	1442	10	1	-1	-1	-1
13	1	0	60	60	26	25	3	1	234	8	1	8	0	1468	10	1	6	652	10
13	1	0	60	60	26	25	3	1	235	5	0	-1	2	1558	10	0	-1	-1	-1
13	1	0	60	60	26	25	3	1	236	1	0	-1	1	1563	10	1	-1	-1	-1
13	1	0	60	60	26	25	3	1	237	5	1	-1	2	2015	10	0	6	528	10
13	1	0	60	60	26	25	3	1	238	2	1	2	1	4115	10	1	6	546	10
13	1	0	60	60	26	25	3	1	239	2	0	-1	1	2482	10	1	-1	-1	-1
13	1	0	60	60	26	25	3	1	240	2	1	5	1	2364	10	1	0	1000	10
13	1	0	60	60	26	25	3	1	241	3	1	-1	1	1991	10	1	6	535	10
13	1	0	60	60	26	25	3	1	242	5	1	-1	2	1819	10	0	6	539	10
13	1	0	60	60	26	25	3	1	243	9	1	3	0	1686	10	1	6	710	10
13	1	0	60	60	26	25	3	1	244	0	1	-1	1	1478	10	1	6	710	10
13	1	0	60	60	26	25	3	1	245	1	0	3	1	3015	10	1	-1	-1	-1
13	1	0	60	60	26	25	3	1	246	2	0	-1	1	1555	10	1	-1	-1	-1
13	1	0	60	60	26	25	3	1	247	2	0	5	2	1765	10	0	-1	-1	-1
13	1	0	60	60	26	25	3	1	248	3	0	3	2	2237	10	0	-1	-1	-1
13	1	0	60	60	26	25	3	1	249	3	1	4	2	1940	10	0	6	727	11
13	1	0	60	60	26	25	3	1	250	8	1	-1	0	1598	11	1	6	621	10
13	1	0	60	60	26	25	3	1	251	7	0	-1	0	1634	307	1	-1	-1	-1
13	1	0	60	60	26	25	3	1	252	5	0	1	2	2131	10	0	-1	-1	-1
13	1	0	60	60	26	25	3	1	253	8	1	-1	1	2083	10	0	0	1000	10
13	1	0	60	60	26	25	3	1	254	1	0	-1	1	1715	10	1	-1	-1	-1
13	1	0	60	60	26	25	3	1	255	7	0	6	1	2307	10	0	-1	-1	-1
13	1	0	60	60	26	25	3	1	256	9	1	-1	0	1578	325	1	6	714	10
13	1	0	60	60	26	25	3	1	257	6	1	0	2	1770	10	0	6	863	10
13	1	0	60	60	26	25	3	1	258	4	1	-1	2	3132	308	0	6	492	10
13	1	0	60	60	26	25	3	1	259	6	1	-1	1	2034	10	0	6	690	10
13	1	0	60	60	26	25	3	1	260	2	1	-1	1	1924	10	1	6	852	11
13	1	0	60	60	26	25	3	1	261	-1	2	8	1	1992	10	1	6	619	10
13	1	0	60	60	26	25	3	1	262	3	0	10	1	2573	10	1	-1	-1	-1
13	1	0	60	60	26	25	3	1	263	4	0	-1	2	2773	10	0	-1	-1	-1
13	1	0	60	60	26	25	3	1	264	1	1	-1	1	2175	10	1	6	511	10
13	1	0	60	60	26	25	3	1	265	6	0	2	0	2524	10	1	-1	-1	-1
13	1	0	60	60	26	25	3	1	266	9	0	9	0	1563	10	1	-1	-1	-1
13	1	0	60	60	26	25	3	1	267	3	1	8	1	1826	466	1	6	544	10
13	1	0	60	60	26	25	3	1	268	4	1	-1	2	1931	10	0	6	587	10
13	1	0	60	60	26	25	3	1	269	4	0	-1	2	1746	10	0	-1	-1	-1
13	1	0	60	60	26	25	3	1	270	2	0	2	1	1620	10	1	-1	-1	-1
13	1	0	60	60	26	25	3	1	271	9	0	9	0	1987	10	1	-1	-1	-1
13	1	0	60	60	26	25	3	1	272	7	1	1	2	1959	10	0	0	1000	10
13	1	0	60	60	26	25	3	1	273	5	0	-1	1	2045	301	0	-1	-1	-1
13	1	0	60	60	26	25	3	1	274	1	1	5	1	1854	10	1	0	1000	10
13	1	0	60	60	26	25	3	1	275	8	0	1	0	1672	10	1	-1	-1	-1
13	1	0	60	60	26	25	3	1	276	5	1	5	1	2153	10	0	6	649	10
13	1	0	60	60	26	25	3	1	277	1	1	-1	1	1414	10	1	6	694	11
13	1	0	60	60	26	25	3	1	278	0	0	-1	1	1058	301	1	-1	-1	-1
13	1	0	60	60	26	25	3	1	279	8	1	-1	1	1787	10	0	6	683	10
13	1	0	60	60	26	25	3	1	280	8	0	-1	0	1573	10	1	-1	-1	-1
13	1	0	60	60	26	25	3	1	281	6	1	-1	2	2015	10	0	0	1000	10
13	1	0	60	60	26	25	3	1	282	0	1	8	1	2079	302	1	0	1000	10
13	1	0	60	60	26	25	3	1	283	7	0	3	0	1435	10	1	-1	-1	-1
13	1	0	60	60	26	25	3	1	284	5	0	4	2	1730	10	0	-1	-1	-1
13	1	0	60	60	26	25	3	1	285	8	1	-1	1	3321	10	0	6	537	11
13	1	0	60	60	26	25	3	1	286	6	1	-1	2	2324	10	0	6	535	9
13	1	0	60	60	26	25	3	1	287	0	1	10	1	1338	10	1	6	446	10
13	1	0	60	60	26	25	3	1	288	9	1	-1	0	1544	10	1	6	648	10
13	1	0	60	60	26	25	3	1	289	1	0	-1	1	1543	10	1	-1	-1	-1
13	1	0	60	60	26	25	3	1	290	7	1	4	2	1644	10	0	6	580	10
13	1	0	60	60	26	25	3	1	291	7	0	-1	0	1783	10	1	-1	-1	-1
13	1	0	60	60	26	25	3	1	292	4	1	0	2	2819	10	0	6	611	10
13	1	0	60	60	26	25	3	1	293	0	0	7	1	1334	10	1	-1	-1	-1
13	1	0	60	60	26	25	3	1	294	4	0	-1	2	1392	10	0	-1	-1	-1
13	1	0	60	60	26	25	3	1	295	6	1	-1	1	1809	10	0	6	833	10
13	1	0	60	60	26	25	3	1	296	2	0	-1	2	1917	11	0	-1	-1	-1
13	1	0	60	60	26	25	3	1	297	8	0	-1	0	4708	10	1	-1	-1	-1
13	1	0	60	60	26	25	3	1	298	9	0	4	0	4571	10	1	-1	-1	-1
13	1	0	60	60	26	25	3	1	299	3	0	-1	2	3048	10	0	-1	-1	-1
13	1	0	60	60	26	25	3	1	300	7	1	7	1	1681	10	0	0	1000	10
13	1	0	60	60	26	25	3	1	301	4	0	1	2	2801	11	0	-1	-1	-1
13	1	0	60	60	26	25	3	1	302	0	0	0	1	2401	10	1	-1	-1	-1
13	1	0	60	60	26	25	3	1	303	3	1	9	1	2297	10	1	6	633	12
13	1	0	60	60	26	25	3	1	304	8	0	4	0	1410	10	1	-1	-1	-1
13	1	0	60	60	26	25	3	1	305	-1	2	7	1	2000	10	1	6	589	12
13	1	0	60	60	26	25	3	1	306	9	1	-1	0	1795	10	1	6	851	10
13	1	0	60	60	26	25	3	1	307	9	0	6	0	1296	10	1	-1	-1	-1
13	1	0	60	60	26	25	3	1	308	0	1	-1	1	1404	10	1	0	1000	136
13	1	0	60	60	26	25	3	1	309	8	0	6	1	1995	10	0	-1	-1	-1
13	1	0	60	60	26	25	3	1	310	7	1	-1	1	2239	131	0	6	607	10
13	1	0	60	60	26	25	3	1	311	0	0	-1	1	1706	10	1	-1	-1	-1
13	1	0	60	60	26	25	3	1	312	7	0	2	0	1859	250	1	-1	-1	-1
13	1	0	60	60	26	25	3	1	313	2	1	-1	2	1746	11	0	6	978	10
13	1	0	60	60	26	25	3	1	314	5	0	-1	1	1685	11	0	-1	-1	-1
13	1	0	60	60	26	25	3	1	315	3	0	5	0	1777	10	0	-1	-1	-1
13	1	0	60	60	26	25	4	0	316	7	1	5	0	1445	10	1	6	884	10
13	1	0	60	60	26	25	4	0	317	4	1	3	1	1199	10	1	6	495	10
13	1	0	60	60	26	25	4	0	318	-1	2	2	0	1863	10	0	0	1000	10
13	1	0	60	60	26	25	4	0	319	2	1	9	2	1870	10	0	0	1000	10
13	1	0	60	60	26	25	4	0	320	0	1	7	1	1086	10	1	6	534	11
13	1	0	60	60	26	25	4	0	321	5	0	-1	0	1775	10	1	-1	-1	-1
13	1	0	60	60	26	25	4	0	322	0	1	-1	1	1548	10	1	6	507	10
13	1	0	60	60	26	25	4	0	323	5	1	9	1	1569	10	0	6	801	10
13	1	0	60	60	26	25	4	0	324	1	0	4	1	1437	312	1	-1	-1	-1
13	1	0	60	60	26	25	4	0	325	7	0	5	0	1840	10	1	-1	-1	-1
13	1	0	60	60	26	25	4	0	326	3	0	8	1	1386	10	1	-1	-1	-1
13	1	0	60	60	26	25	4	0	327	3	1	5	1	1767	11	1	6	742	9
13	1	0	60	60	26	25	4	0	328	7	0	10	0	2240	10	1	-1	-1	-1
13	1	0	60	60	26	25	4	0	329	6	0	-1	0	1865	10	1	-1	-1	-1
13	1	0	60	60	26	25	4	0	330	0	1	7	1	1445	10	1	6	595	11
13	1	0	60	60	26	25	4	0	331	0	0	3	1	1149	10	1	-1	-1	-1
13	1	0	60	60	26	25	4	0	332	8	1	6	0	1346	10	1	6	722	11
13	1	0	60	60	26	25	4	0	333	0	0	-1	1	1409	10	1	-1	-1	-1
13	1	0	60	60	26	25	4	0	334	-1	2	-1	0	1711	10	0	0	1000	10
13	1	0	60	60	26	25	4	0	335	2	1	-1	1	2174	10	1	6	878	10
13	1	0	60	60	26	25	4	0	336	0	1	-1	1	2315	10	1	0	1000	10
13	1	0	60	60	26	25	4	0	337	9	1	5	1	2242	10	0	0	1000	11
13	1	0	60	60	26	25	4	0	338	8	1	-1	1	1946	10	0	6	876	10
13	1	0	60	60	26	25	4	0	339	6	1	7	1	1874	315	0	6	546	11
13	1	0	60	60	26	25	4	0	340	9	1	-1	0	2171	10	1	6	555	10
13	1	0	60	60	26	25	4	0	341	2	0	-1	1	1960	10	1	-1	-1	-1
13	1	0	60	60	26	25	4	0	342	4	1	-1	2	2829	312	0	6	653	10
13	1	0	60	60	26	25	4	0	343	0	0	10	1	1884	10	1	-1	-1	-1
13	1	0	60	60	26	25	4	0	344	9	1	-1	0	1812	10	1	6	580	10
13	1	0	60	60	26	25	4	0	345	4	1	3	2	1983	252	0	6	767	10
13	1	0	60	60	26	25	4	0	346	3	1	-1	1	2083	10	1	6	787	10
13	1	0	60	60	26	25	4	0	347	2	1	-1	1	1860	312	1	6	675	10
13	1	0	60	60	26	25	4	0	348	7	0	10	0	1497	10	1	-1	-1	-1
13	1	0	60	60	26	25	4	0	349	0	0	-1	1	1985	10	1	-1	-1	-1
13	1	0	60	60	26	25	4	0	350	1	1	9	1	3077	10	1	6	517	10
13	1	0	60	60	26	25	4	0	351	1	1	-1	1	1480	308	1	6	493	10
13	1	0	60	60	26	25	4	0	352	7	1	2	0	1799	10	1	6	806	10
13	1	0	60	60	26	25	4	0	353	2	1	4	1	1458	305	1	6	642	11
13	1	0	60	60	26	25	4	0	354	6	0	1	2	1660	10	0	-1	-1	-1
13	1	0	60	60	26	25	4	0	355	5	0	-1	2	1789	10	0	-1	-1	-1
13	1	0	60	60	26	25	4	0	356	5	1	-1	1	2697	10	0	6	649	10
13	1	0	60	60	26	25	4	0	357	9	0	7	0	1639	10	1	-1	-1	-1
13	1	0	60	60	26	25	4	0	358	3	1	-1	1	1987	10	1	6	563	10
13	1	0	60	60	26	25	4	0	359	1	0	-1	1	1368	10	1	-1	-1	-1
13	1	0	60	60	26	25	4	0	360	1	0	9	1	1589	10	1	-1	-1	-1
13	1	0	60	60	26	25	4	0	361	0	1	-1	1	1401	10	1	6	505	10
13	1	0	60	60	26	25	4	0	362	3	0	0	0	2357	10	0	-1	-1	-1
13	1	0	60	60	26	25	4	0	363	6	1	-1	2	1835	10	0	6	491	10
13	1	0	60	60	26	25	4	0	364	7	1	-1	1	1797	10	0	6	581	10
13	1	0	60	60	26	25	4	0	365	5	0	-1	2	1984	10	0	-1	-1	-1
13	1	0	60	60	26	25	4	0	366	7	1	0	1	1416	10	0	6	533	10
13	1	0	60	60	26	25	4	0	367	2	0	3	2	1441	10	0	-1	-1	-1
13	1	0	60	60	26	25	4	0	368	8	0	-1	0	1163	10	1	-1	-1	-1
13	1	0	60	60	26	25	4	0	369	2	0	-1	2	1521	10	0	-1	-1	-1
13	1	0	60	60	26	25	4	0	370	6	1	3	2	1863	10	0	0	1000	10
13	1	0	60	60	26	25	4	0	371	9	0	10	0	1628	10	1	-1	-1	-1
13	1	0	60	60	26	25	4	0	372	8	1	8	0	2560	312	1	6	575	10
13	1	0	60	60	26	25	4	0	373	2	0	-1	1	2397	10	1	-1	-1	-1
13	1	0	60	60	26	25	4	0	374	4	1	-1	2	3328	10	0	6	480	10
13	1	0	60	60	26	25	4	0	375	4	0	2	1	2047	10	1	-1	-1	-1
13	1	0	60	60	26	25	4	0	376	9	1	6	0	2037	273	1	6	528	10
13	1	0	60	60	26	25	4	0	377	1	1	4	1	1682	10	1	6	610	133
13	1	0	60	60	26	25	4	0	378	6	1	-1	1	1571	10	0	6	498	10
13	1	0	60	60	26	25	4	0	379	5	1	4	2	2008	303	0	6	631	10
13	1	0	60	60	26	25	4	0	380	3	0	8	0	1963	10	0	-1	-1	-1
13	1	0	60	60	26	25	4	0	381	6	0	2	2	1488	10	0	-1	-1	-1
13	1	0	60	60	26	25	4	0	382	8	1	-1	1	2344	10	0	0	1000	10
13	1	0	60	60	26	25	4	0	383	4	0	-1	2	2270	10	0	-1	-1	-1
13	1	0	60	60	26	25	4	0	384	5	1	-1	1	2039	10	0	6	599	11
13	1	0	60	60	26	25	4	0	385	-1	2	-1	0	2060	10	0	6	617	10
13	1	0	60	60	26	25	4	0	386	8	0	-1	1	1646	10	0	-1	-1	-1
13	1	0	60	60	26	25	4	0	387	0	0	4	1	2144	10	1	-1	-1	-1
13	1	0	60	60	26	25	4	0	388	7	0	5	1	1582	10	0	-1	-1	-1
13	1	0	60	60	26	25	4	0	389	3	1	8	1	2386	10	1	6	626	10
13	1	0	60	60	26	25	4	0	390	7	0	-1	0	1447	311	1	-1	-1	-1
13	1	0	60	60	26	25	4	0	391	1	0	-1	1	1550	10	1	-1	-1	-1
13	1	0	60	60	26	25	4	0	392	6	1	6	0	1853	10	1	6	726	10
13	1	0	60	60	26	25	4	0	393	4	0	-1	1	1949	10	1	-1	-1	-1
13	1	0	60	60	26	25	4	0	394	8	0	-1	0	1350	10	1	-1	-1	-1
13	1	0	60	60	26	25	4	0	395	3	1	7	1	1699	10	1	6	595	10
13	1	0	60	60	26	25	4	0	396	6	0	-1	0	2227	10	1	-1	-1	-1
13	1	0	60	60	26	25	4	0	397	9	1	1	0	1662	10	1	6	510	10
13	1	0	60	60	26	25	4	0	398	7	1	9	0	2223	10	1	6	623	10
13	1	0	60	60	26	25	4	0	399	3	0	-1	0	1642	10	0	-1	-1	-1
13	1	0	60	60	26	25	4	0	400	8	1	-1	0	1564	10	1	6	604	10
13	1	0	60	60	26	25	4	0	401	9	0	-1	0	1458	10	1	-1	-1	-1
13	1	0	60	60	26	25	4	0	402	2	1	-1	1	2011	10	1	6	507	11
13	1	0	60	60	26	25	4	0	403	4	0	8	1	2079	10	1	-1	-1	-1
13	1	0	60	60	26	25	4	0	404	-1	2	-1	0	2162	10	0	6	480	10
13	1	0	60	60	26	25	4	0	405	9	0	1	0	1888	10	1	-1	-1	-1
13	1	0	60	60	26	25	4	0	406	1	0	0	1	1896	10	1	-1	-1	-1
13	1	0	60	60	26	25	4	0	407	4	0	0	2	2462	10	0	-1	-1	-1
13	1	0	60	60	26	25	4	0	408	4	1	6	2	2257	10	0	6	897	10
13	1	0	60	60	26	25	4	0	409	6	0	10	2	2468	10	0	-1	-1	-1
13	1	0	60	60	26	25	4	0	410	3	0	1	1	1887	10	1	-1	-1	-1
13	1	0	60	60	26	25	4	0	411	5	0	-1	1	1632	10	0	-1	-1	-1
13	1	0	60	60	26	25	4	0	412	8	0	6	0	1523	11	1	-1	-1	-1
13	1	0	60	60	26	25	4	0	413	8	0	-1	0	1850	10	1	-1	-1	-1
13	1	0	60	60	26	25	4	0	414	5	0	1	2	2740	10	0	-1	-1	-1
13	1	0	60	60	26	25	4	0	415	1	1	-1	1	1568	10	1	6	522	10
13	1	0	60	60	26	25	4	0	416	-1	2	-1	0	2050	10	0	6	687	136
13	1	0	60	60	26	25	4	0	417	5	1	0	1	1779	10	0	0	1000	10
13	1	0	60	60	26	25	4	0	418	2	0	-1	0	1904	10	0	-1	-1	-1
13	1	0	60	60	26	25	4	0	419	9	0	-1	0	1248	11	1	-1	-1	-1
13	1	0	60	60	26	25	4	0	420	1	1	2	1	2460	10	1	6	569	10
