# Supplementary material for: No Evidence for Threat-Induced Spatial Prioritization of Somatosensory Stimulation during Pain Control Using a Synchrony Judgment Paradigm
Source: PLoS One. 2016 Jun 7;11(6):e0156648. doi: 10.1371/journal.pone.0156648 (PMC4896434; doi:10.1371/journal.pone.0156648)
Supplement: S1 Dataset — This dataset includes pretest questionnaire data, posttest questionnaire data, and experimental (SJ3) data. (ZIP) [file pone.0156648.s001.zip › S1 Dataset/PP14.dat]

PP	CUE	CTRL	TAMP1	TAMP2	SAMP1	SAMP2	BLOCK	SLOC	TRIAL	SOA	TYPE	FB	Resp	RT	RTerr	Acc	CResp	CRT	CRE
14	0	-1	60	60	35	40	0	0	1	3	1	-1	1	3694	10	1	-1	-1	-1
14	0	-1	60	60	35	40	0	1	2	5	0	-1	1	2030	10	0	-1	-1	-1
14	0	-1	60	60	35	40	0	1	3	6	0	-1	2	2049	10	0	-1	-1	-1
14	0	-1	60	60	35	40	0	1	4	-1	2	-1	0	3030	10	0	-1	-1	-1
14	0	-1	60	60	35	40	0	1	5	0	1	-1	1	2689	316	1	-1	-1	-1
14	0	-1	60	60	35	40	0	1	6	2	1	-1	1	1817	11	1	-1	-1	-1
14	0	-1	60	60	35	40	0	1	7	8	1	-1	0	1860	11	1	-1	-1	-1
14	0	-1	60	60	35	40	0	0	8	1	0	-1	1	2382	10	1	-1	-1	-1
14	0	-1	60	60	35	40	0	1	9	7	1	-1	0	2066	10	1	-1	-1	-1
14	0	-1	60	60	35	40	0	0	10	9	0	-1	0	1572	10	1	-1	-1	-1
14	0	-1	60	60	35	40	0	0	11	4	1	-1	0	3088	10	0	-1	-1	-1
14	0	-1	60	60	35	40	0	1	12	5	1	-1	1	4368	10	0	-1	-1	-1
14	0	-1	60	60	35	40	0	0	13	0	0	-1	1	3910	10	1	-1	-1	-1
14	0	-1	60	60	35	40	0	1	14	8	1	-1	0	1869	10	1	-1	-1	-1
14	0	-1	60	60	35	40	0	1	15	7	1	-1	0	1346	10	1	-1	-1	-1
14	0	-1	60	60	35	40	0	1	16	6	1	-1	0	1616	10	1	-1	-1	-1
14	0	-1	60	60	35	40	0	0	17	-1	2	-1	0	1373	10	0	-1	-1	-1
14	0	-1	60	60	35	40	0	0	18	3	0	-1	0	1959	10	0	-1	-1	-1
14	0	-1	60	60	35	40	0	1	19	4	1	-1	0	1512	10	0	-1	-1	-1
14	0	-1	60	60	35	40	0	0	20	1	0	-1	1	1556	10	1	-1	-1	-1
14	0	-1	60	60	35	40	0	1	21	2	0	-1	1	1338	11	1	-1	-1	-1
14	0	-1	60	60	35	40	0	0	22	9	1	-1	0	1336	308	1	-1	-1	-1
14	0	1	60	60	35	40	1	0	1	5	0	-1	0	1559	10	1	-1	-1	-1
14	0	1	60	60	35	40	1	0	2	5	0	-1	0	1468	11	1	-1	-1	-1
14	0	1	60	60	35	40	1	0	3	7	1	4	1	1957	316	0	6	661	10
14	0	1	60	60	35	40	1	0	4	6	1	2	0	1176	10	1	6	970	10
14	0	1	60	60	35	40	1	0	5	1	1	8	1	1534	131	1	6	799	10
14	0	1	60	60	35	40	1	0	6	-1	2	10	2	1124	261	0	6	533	10
14	0	1	60	60	35	40	1	0	7	8	0	-1	0	1099	10	1	-1	-1	-1
14	0	1	60	60	35	40	1	0	8	2	0	-1	1	1203	10	1	-1	-1	-1
14	0	1	60	60	35	40	1	0	9	2	1	9	1	1767	10	1	6	342	10
14	0	1	60	60	35	40	1	0	10	4	0	-1	0	1444	10	0	-1	-1	-1
14	0	1	60	60	35	40	1	0	11	9	1	7	0	1550	10	1	0	1000	10
14	0	1	60	60	35	40	1	0	12	5	1	1	0	1577	10	1	6	404	10
14	0	1	60	60	35	40	1	0	13	8	0	-1	0	1737	11	1	-1	-1	-1
14	0	1	60	60	35	40	1	0	14	1	0	-1	1	1735	10	1	-1	-1	-1
14	0	1	60	60	35	40	1	0	15	5	1	5	0	1571	10	1	6	437	10
14	0	1	60	60	35	40	1	0	16	8	1	4	0	1434	10	1	6	473	10
14	0	1	60	60	35	40	1	0	17	4	1	6	0	1620	10	0	6	468	11
14	0	1	60	60	35	40	1	0	18	2	0	-1	1	1319	313	1	-1	-1	-1
14	0	1	60	60	35	40	1	0	19	4	1	6	0	1398	10	0	6	373	10
14	0	1	60	60	35	40	1	0	20	4	1	3	0	1553	10	0	6	561	11
14	0	1	60	60	35	40	1	0	21	9	1	7	0	1223	308	1	6	406	10
14	0	1	60	60	35	40	1	0	22	1	0	-1	1	1498	10	1	-1	-1	-1
14	0	1	60	60	35	40	1	0	23	3	1	0	0	1505	10	0	6	369	10
14	0	1	60	60	35	40	1	0	24	2	1	1	0	1570	10	0	0	1000	10
14	0	1	60	60	35	40	1	0	25	7	1	6	0	1614	305	1	6	573	102
14	0	1	60	60	35	40	1	0	26	-1	2	6	0	1391	10	0	6	496	10
14	0	1	60	60	35	40	1	0	27	5	1	2	0	1243	401	1	6	459	10
14	0	1	60	60	35	40	1	0	28	9	0	-1	0	1560	101	1	-1	-1	-1
14	0	1	60	60	35	40	1	0	29	6	0	-1	1	1219	101	0	-1	-1	-1
14	0	1	60	60	35	40	1	0	30	9	1	1	0	1509	10	1	6	421	10
14	0	1	60	60	35	40	1	0	31	6	0	-1	1	1517	10	0	-1	-1	-1
14	0	1	60	60	35	40	1	0	32	0	1	3	1	1439	10	1	0	1000	10
14	0	1	60	60	35	40	1	0	33	3	1	7	1	1790	10	1	6	542	10
14	0	1	60	60	35	40	1	0	34	2	1	7	1	1350	11	1	6	538	10
14	0	1	60	60	35	40	1	0	35	5	1	0	2	2104	10	0	6	423	10
14	0	1	60	60	35	40	1	0	36	9	1	10	0	1700	325	1	6	807	10
14	0	1	60	60	35	40	1	0	37	7	1	5	0	1398	10	1	6	454	10
14	0	1	60	60	35	40	1	0	38	8	1	4	0	1368	10	1	6	418	10
14	0	1	60	60	35	40	1	0	39	7	0	-1	0	1296	10	1	-1	-1	-1
14	0	1	60	60	35	40	1	0	40	8	1	0	0	3280	10	1	0	1000	10
14	0	1	60	60	35	40	1	0	41	4	1	9	0	2576	10	0	0	1000	10
14	0	1	60	60	35	40	1	0	42	5	0	-1	0	1437	10	1	-1	-1	-1
14	0	1	60	60	35	40	1	0	43	1	1	2	0	1827	11	0	6	503	10
14	0	1	60	60	35	40	1	0	44	5	0	-1	1	3113	10	0	-1	-1	-1
14	0	1	60	60	35	40	1	0	45	4	0	-1	0	2413	10	0	-1	-1	-1
14	0	1	60	60	35	40	1	0	46	1	1	8	1	1928	10	1	6	733	12
14	0	1	60	60	35	40	1	0	47	3	1	9	0	1876	308	0	0	1000	10
14	0	1	60	60	35	40	1	0	48	1	1	1	1	2908	11	1	0	1000	10
14	0	1	60	60	35	40	1	0	49	4	0	-1	0	1600	10	0	-1	-1	-1
14	0	1	60	60	35	40	1	0	50	6	0	-1	0	1464	320	1	-1	-1	-1
14	0	1	60	60	35	40	1	0	51	7	0	-1	0	1817	10	1	-1	-1	-1
14	0	1	60	60	35	40	1	0	52	0	0	-1	1	1413	10	1	-1	-1	-1
14	0	1	60	60	35	40	1	0	53	5	1	2	1	1952	10	0	6	432	11
14	0	1	60	60	35	40	1	0	54	8	1	8	1	1478	10	0	0	1000	10
14	0	1	60	60	35	40	1	0	55	6	0	-1	0	2215	10	1	-1	-1	-1
14	0	1	60	60	35	40	1	0	56	7	0	-1	1	2298	10	0	-1	-1	-1
14	0	1	60	60	35	40	1	0	57	4	0	-1	0	1369	10	0	-1	-1	-1
14	0	1	60	60	35	40	1	0	58	4	1	8	1	1663	10	1	6	431	10
14	0	1	60	60	35	40	1	0	59	3	0	-1	0	1457	10	0	-1	-1	-1
14	0	1	60	60	35	40	1	0	60	0	1	2	1	2250	10	1	6	458	10
14	0	1	60	60	35	40	1	0	61	0	1	7	1	1636	10	1	6	771	134
14	0	1	60	60	35	40	1	0	62	3	1	10	1	1494	308	1	6	518	10
14	0	1	60	60	35	40	1	0	63	6	1	10	1	1486	10	0	0	1000	10
14	0	1	60	60	35	40	1	0	64	7	1	5	1	1430	10	0	0	1000	10
14	0	1	60	60	35	40	1	0	65	0	1	10	1	1633	307	1	6	592	10
14	0	1	60	60	35	40	1	0	66	0	0	-1	1	1587	10	1	-1	-1	-1
14	0	1	60	60	35	40	1	0	67	2	0	-1	1	1351	10	1	-1	-1	-1
14	0	1	60	60	35	40	1	0	68	-1	2	4	2	4674	10	0	6	533	134
14	0	1	60	60	35	40	1	0	69	9	0	-1	0	1860	10	1	-1	-1	-1
14	0	1	60	60	35	40	1	0	70	0	0	-1	1	1861	11	1	-1	-1	-1
14	0	1	60	60	35	40	1	0	71	-1	2	3	-1	5000	10	0	6	430	10
14	0	1	60	60	35	40	1	0	72	7	0	-1	1	1705	10	0	-1	-1	-1
14	0	1	60	60	35	40	1	0	73	6	0	-1	0	1424	10	1	-1	-1	-1
14	0	1	60	60	35	40	1	0	74	0	1	0	1	2739	10	1	6	467	10
14	0	1	60	60	35	40	1	0	75	1	0	-1	1	1465	10	1	-1	-1	-1
14	0	1	60	60	35	40	1	0	76	3	0	-1	0	1435	10	0	-1	-1	-1
14	0	1	60	60	35	40	1	0	77	5	0	-1	1	1662	10	0	-1	-1	-1
14	0	1	60	60	35	40	1	0	78	3	0	-1	1	1407	10	1	-1	-1	-1
14	0	1	60	60	35	40	1	0	79	9	1	3	0	1867	10	1	6	426	10
14	0	1	60	60	35	40	1	0	80	9	0	-1	0	1556	11	1	-1	-1	-1
14	0	1	60	60	35	40	1	0	81	6	1	5	0	1621	10	1	6	441	10
14	0	1	60	60	35	40	1	0	82	-1	2	6	-1	5000	10	0	6	444	10
14	0	1	60	60	35	40	1	0	83	0	0	-1	1	1591	11	1	-1	-1	-1
14	0	1	60	60	35	40	1	0	84	4	0	-1	0	1754	10	0	-1	-1	-1
14	0	1	60	60	35	40	1	0	85	3	1	9	1	1752	10	1	6	856	10
14	0	1	60	60	35	40	1	0	86	1	0	-1	1	1558	10	1	-1	-1	-1
14	0	1	60	60	35	40	1	0	87	1	1	0	1	1548	10	1	6	396	10
14	0	1	60	60	35	40	1	0	88	0	0	-1	1	1693	306	1	-1	-1	-1
14	0	1	60	60	35	40	1	0	89	8	0	-1	0	1490	10	1	-1	-1	-1
14	0	1	60	60	35	40	1	0	90	7	0	-1	0	1515	306	1	-1	-1	-1
14	0	1	60	60	35	40	1	0	91	8	1	4	0	1693	10	1	6	401	11
14	0	1	60	60	35	40	1	0	92	1	0	-1	1	1441	10	1	-1	-1	-1
14	0	1	60	60	35	40	1	0	93	3	0	-1	1	2235	10	1	-1	-1	-1
14	0	1	60	60	35	40	1	0	94	9	0	-1	0	1958	308	1	-1	-1	-1
14	0	1	60	60	35	40	1	0	95	2	1	1	0	2939	10	0	6	427	11
14	0	1	60	60	35	40	1	0	96	2	0	-1	0	1865	11	0	-1	-1	-1
14	0	1	60	60	35	40	1	0	97	7	1	3	0	1986	10	1	0	1000	10
14	0	1	60	60	35	40	1	0	98	9	0	-1	0	1910	10	1	-1	-1	-1
14	0	1	60	60	35	40	1	0	99	6	1	5	0	1806	10	1	6	509	10
14	0	1	60	60	35	40	1	0	100	8	0	-1	0	2089	10	1	-1	-1	-1
14	0	1	60	60	35	40	1	0	101	8	0	-1	0	1785	10	1	-1	-1	-1
14	0	1	60	60	35	40	1	0	102	2	0	-1	1	1638	10	1	-1	-1	-1
14	0	1	60	60	35	40	1	0	103	2	1	8	1	216	10	1	0	1000	10
14	0	1	60	60	35	40	1	0	104	6	1	9	1	1603	307	0	6	915	10
14	0	1	60	60	35	40	1	0	105	3	0	-1	1	1718	10	1	-1	-1	-1
14	0	1	60	60	35	40	2	1	106	8	1	-1	0	1834	10	1	0	1000	10
14	0	1	60	60	35	40	2	1	107	7	0	-1	1	2357	10	0	-1	-1	-1
14	0	1	60	60	35	40	2	1	108	-1	2	0	2	4474	10	0	6	442	10
14	0	1	60	60	35	40	2	1	109	2	0	7	1	1529	10	1	-1	-1	-1
14	0	1	60	60	35	40	2	1	110	5	1	0	1	1552	10	0	6	416	11
14	0	1	60	60	35	40	2	1	111	7	0	6	0	1670	10	1	-1	-1	-1
14	0	1	60	60	35	40	2	1	112	7	0	-1	1	1879	10	0	-1	-1	-1
14	0	1	60	60	35	40	2	1	113	7	1	-1	1	844	10	0	6	431	10
14	0	1	60	60	35	40	2	1	114	1	0	1	1	1762	10	1	-1	-1	-1
14	0	1	60	60	35	40	2	1	115	9	1	-1	0	1519	10	1	6	479	10
14	0	1	60	60	35	40	2	1	116	0	1	1	1	1846	305	1	0	1000	10
14	0	1	60	60	35	40	2	1	117	2	0	9	0	1760	10	0	-1	-1	-1
14	0	1	60	60	35	40	2	1	118	4	0	-1	0	1933	10	0	-1	-1	-1
14	0	1	60	60	35	40	2	1	119	2	1	-1	0	1892	309	0	6	388	10
14	0	1	60	60	35	40	2	1	120	3	1	7	0	1180	10	0	6	492	10
14	0	1	60	60	35	40	2	1	121	8	0	8	0	1633	11	1	-1	-1	-1
14	0	1	60	60	35	40	2	1	122	9	0	4	0	1395	10	1	-1	-1	-1
14	0	1	60	60	35	40	2	1	123	8	0	-1	0	1600	10	1	-1	-1	-1
14	0	1	60	60	35	40	2	1	124	9	1	3	0	1554	11	1	6	451	10
14	0	1	60	60	35	40	2	1	125	2	1	2	0	1257	10	0	6	600	11
14	0	1	60	60	35	40	2	1	126	1	0	10	1	1706	11	1	-1	-1	-1
14	0	1	60	60	35	40	2	1	127	5	1	-1	0	1472	10	1	6	409	135
14	0	1	60	60	35	40	2	1	128	8	0	2	0	1763	10	1	-1	-1	-1
14	0	1	60	60	35	40	2	1	129	5	1	0	0	1680	10	1	6	448	10
14	0	1	60	60	35	40	2	1	130	2	1	3	1	2032	10	1	6	544	10
14	0	1	60	60	35	40	2	1	131	9	0	8	0	1873	10	1	-1	-1	-1
14	0	1	60	60	35	40	2	1	132	3	0	9	1	2204	10	1	-1	-1	-1
14	0	1	60	60	35	40	2	1	133	9	1	-1	0	1638	10	1	6	375	10
14	0	1	60	60	35	40	2	1	134	0	0	-1	1	2638	10	1	-1	-1	-1
14	0	1	60	60	35	40	2	1	135	7	1	4	0	2131	10	1	6	403	10
14	0	1	60	60	35	40	2	1	136	1	1	-1	1	2015	10	1	6	417	10
14	0	1	60	60	35	40	2	1	137	5	0	10	0	3571	10	1	-1	-1	-1
14	0	1	60	60	35	40	2	1	138	7	0	9	0	2793	10	1	-1	-1	-1
14	0	1	60	60	35	40	2	1	139	4	0	7	1	2893	10	1	-1	-1	-1
14	0	1	60	60	35	40	2	1	140	5	0	3	0	1534	10	1	-1	-1	-1
14	0	1	60	60	35	40	2	1	141	3	0	4	1	1311	10	1	-1	-1	-1
14	0	1	60	60	35	40	2	1	142	7	0	2	0	1661	10	1	-1	-1	-1
14	0	1	60	60	35	40	2	1	143	7	1	10	0	1457	10	1	6	453	10
14	0	1	60	60	35	40	2	1	144	5	0	-1	1	1579	300	0	-1	-1	-1
14	0	1	60	60	35	40	2	1	145	0	0	7	1	1556	11	1	-1	-1	-1
14	0	1	60	60	35	40	2	1	146	1	1	4	1	1850	319	1	0	1000	10
14	0	1	60	60	35	40	2	1	147	5	1	-1	1	2156	126	0	6	467	10
14	0	1	60	60	35	40	2	1	148	4	1	0	1	1744	40	1	6	912	10
14	0	1	60	60	35	40	2	1	149	0	1	-1	1	1260	316	1	6	446	10
14	0	1	60	60	35	40	2	1	150	4	1	-1	1	1360	10	1	6	368	10
14	0	1	60	60	35	40	2	1	151	9	0	6	0	1693	10	1	-1	-1	-1
14	0	1	60	60	35	40	2	1	152	8	1	2	0	1470	10	1	6	429	10
14	0	1	60	60	35	40	2	1	153	2	0	9	1	1577	125	1	-1	-1	-1
14	0	1	60	60	35	40	2	1	154	2	1	-1	1	1516	310	1	0	1000	10
14	0	1	60	60	35	40	2	1	155	2	0	-1	0	2514	10	0	-1	-1	-1
14	0	1	60	60	35	40	2	1	156	1	0	-1	1	1266	10	1	-1	-1	-1
14	0	1	60	60	35	40	2	1	157	0	0	-1	1	1716	10	1	-1	-1	-1
14	0	1	60	60	35	40	2	1	158	6	1	6	1	1634	11	0	0	1000	10
14	0	1	60	60	35	40	2	1	159	9	1	10	0	1573	10	1	0	1000	10
14	0	1	60	60	35	40	2	1	160	-1	2	-1	1	2280	10	1	0	1000	10
14	0	1	60	60	35	40	2	1	161	2	1	-1	1	2170	323	1	6	768	10
14	0	1	60	60	35	40	2	1	162	-1	2	-1	-1	5000	10	0	6	477	10
14	0	1	60	60	35	40	2	1	163	5	0	5	0	2119	10	1	-1	-1	-1
14	0	1	60	60	35	40	2	1	164	3	1	-1	0	2102	10	0	6	406	10
14	0	1	60	60	35	40	2	1	165	3	0	8	1	1750	315	1	-1	-1	-1
14	0	1	60	60	35	40	2	1	166	-1	2	6	-1	5000	10	0	6	435	10
14	0	1	60	60	35	40	2	1	167	5	1	10	1	1469	10	0	0	1000	10
14	0	1	60	60	35	40	2	1	168	6	0	5	0	1676	10	1	-1	-1	-1
14	0	1	60	60	35	40	2	1	169	4	0	2	1	1410	10	1	-1	-1	-1
14	0	1	60	60	35	40	2	1	170	9	0	0	0	1763	10	1	-1	-1	-1
14	0	1	60	60	35	40	2	1	171	6	1	-1	0	2848	10	1	6	432	10
14	0	1	60	60	35	40	2	1	172	6	1	-1	0	1809	10	1	6	401	11
14	0	1	60	60	35	40	2	1	173	3	1	7	1	1318	10	1	6	525	10
14	0	1	60	60	35	40	2	1	174	0	1	-1	1	2908	10	1	6	476	10
14	0	1	60	60	35	40	2	1	175	4	0	-1	1	1339	10	1	-1	-1	-1
14	0	1	60	60	35	40	2	1	176	0	0	1	1	1305	10	1	-1	-1	-1
14	0	1	60	60	35	40	2	1	177	8	0	-1	0	1458	10	1	-1	-1	-1
14	0	1	60	60	35	40	2	1	178	4	1	-1	1	1794	10	1	6	482	10
14	0	1	60	60	35	40	2	1	179	7	1	9	1	1662	11	0	0	1000	10
14	0	1	60	60	35	40	2	1	180	1	0	-1	1	1872	308	1	-1	-1	-1
14	0	1	60	60	35	40	2	1	181	8	1	-1	1	2025	10	0	0	1000	10
14	0	1	60	60	35	40	2	1	182	0	0	-1	1	1436	314	1	-1	-1	-1
14	0	1	60	60	35	40	2	1	183	1	0	-1	1	2038	10	1	-1	-1	-1
14	0	1	60	60	35	40	2	1	184	4	1	5	1	1592	10	1	0	1000	134
14	0	1	60	60	35	40	2	1	185	-1	2	-1	-1	5000	10	0	6	508	10
14	0	1	60	60	35	40	2	1	186	3	0	5	1	1846	10	1	-1	-1	-1
14	0	1	60	60	35	40	2	1	187	4	0	1	1	2030	10	1	-1	-1	-1
14	0	1	60	60	35	40	2	1	188	2	0	-1	1	1299	10	1	-1	-1	-1
14	0	1	60	60	35	40	2	1	189	5	0	-1	0	1807	11	1	-1	-1	-1
14	0	1	60	60	35	40	2	1	190	9	1	3	0	1895	259	1	0	1000	10
14	0	1	60	60	35	40	2	1	191	0	1	-1	1	1447	11	1	6	455	10
14	0	1	60	60	35	40	2	1	192	6	1	1	1	2208	10	0	6	416	11
14	0	1	60	60	35	40	2	1	193	7	1	-1	0	2028	9	1	6	412	10
14	0	1	60	60	35	40	2	1	194	1	1	-1	1	1839	10	1	6	446	136
14	0	1	60	60	35	40	2	1	195	3	1	-1	1	1993	10	1	6	409	10
14	0	1	60	60	35	40	2	1	196	6	0	8	1	1630	10	0	-1	-1	-1
14	0	1	60	60	35	40	2	1	197	0	1	-1	1	1983	11	1	6	431	10
14	0	1	60	60	35	40	2	1	198	8	0	-1	0	1924	10	1	-1	-1	-1
14	0	1	60	60	35	40	2	1	199	6	0	-1	1	1173	10	0	-1	-1	-1
14	0	1	60	60	35	40	2	1	200	6	1	6	1	1632	10	0	2	380	10
14	0	1	60	60	35	40	2	1	201	4	1	-1	1	1625	10	1	6	546	10
14	0	1	60	60	35	40	2	1	202	3	1	3	1	1492	10	1	6	404	10
14	0	1	60	60	35	40	2	1	203	1	1	-1	1	1684	11	1	6	445	10
14	0	1	60	60	35	40	2	1	204	6	0	8	0	1418	258	1	-1	-1	-1
14	0	1	60	60	35	40	2	1	205	8	1	-1	0	2056	10	1	1	904	10
14	0	1	60	60	35	40	2	1	206	3	0	-1	1	1610	10	1	-1	-1	-1
14	0	1	60	60	35	40	2	1	207	1	1	-1	1	2221	10	1	0	1000	10
14	0	1	60	60	35	40	2	1	208	9	0	5	0	1384	10	1	-1	-1	-1
14	0	1	60	60	35	40	2	1	209	6	0	4	1	2313	10	0	-1	-1	-1
14	0	1	60	60	35	40	2	1	210	8	1	-1	0	1895	259	1	6	459	10
14	0	1	60	60	35	40	3	0	211	6	0	-1	1	2089	10	0	-1	-1	-1
14	0	1	60	60	35	40	3	0	212	-1	2	-1	0	0	127	0	6	481	132
14	0	1	60	60	35	40	3	0	213	-1	2	5	0	369	10	0	6	563	10
14	0	1	60	60	35	40	3	0	214	9	1	2	0	1718	10	1	6	534	10
14	0	1	60	60	35	40	3	0	215	7	0	9	0	2006	10	1	-1	-1	-1
14	0	1	60	60	35	40	3	0	216	1	1	8	1	1593	11	1	0	1000	10
14	0	1	60	60	35	40	3	0	217	8	0	-1	0	2189	10	1	-1	-1	-1
14	0	1	60	60	35	40	3	0	218	7	1	-1	0	2001	10	1	0	1000	10
14	0	1	60	60	35	40	3	0	219	9	1	0	0	1965	10	1	0	1000	10
14	0	1	60	60	35	40	3	0	220	8	1	-1	0	1442	311	1	0	1000	10
14	0	1	60	60	35	40	3	0	221	4	1	7	1	3254	10	1	0	1000	10
14	0	1	60	60	35	40	3	0	222	8	1	5	0	1841	310	1	0	1000	10
14	0	1	60	60	35	40	3	0	223	0	1	-1	0	2391	11	0	0	1000	10
14	0	1	60	60	35	40	3	0	224	2	1	-1	0	2699	10	0	0	1000	10
14	0	1	60	60	35	40	3	0	225	1	0	0	0	2867	11	0	-1	-1	-1
14	0	1	60	60	35	40	3	0	226	0	0	9	1	2175	10	1	-1	-1	-1
14	0	1	60	60	35	40	3	0	227	8	0	2	0	2497	10	1	-1	-1	-1
14	0	1	60	60	35	40	3	0	228	4	0	-1	1	1778	10	1	-1	-1	-1
14	0	1	60	60	35	40	3	0	229	2	0	6	1	2350	10	1	-1	-1	-1
14	0	1	60	60	35	40	3	0	230	3	0	3	0	1812	10	0	-1	-1	-1
14	0	1	60	60	35	40	3	0	231	-1	2	9	0	2190	10	0	0	1000	11
14	0	1	60	60	35	40	3	0	232	9	0	-1	0	1907	10	1	-1	-1	-1
14	0	1	60	60	35	40	3	0	233	6	1	1	0	1403	10	1	0	1000	10
14	0	1	60	60	35	40	3	0	234	2	1	0	0	1757	10	0	0	1000	10
14	0	1	60	60	35	40	3	0	235	3	1	4	0	1691	10	0	0	1000	10
14	0	1	60	60	35	40	3	0	236	5	1	2	0	1595	10	1	0	1000	10
14	0	1	60	60	35	40	3	0	237	-1	2	3	-1	5000	145	0	0	1000	10
14	0	1	60	60	35	40	3	0	238	5	1	-1	0	1225	10	1	0	1000	11
14	0	1	60	60	35	40	3	0	239	-1	2	-1	0	890	10	0	0	1000	10
14	0	1	60	60	35	40	3	0	240	3	0	10	0	0	5	0	-1	-1	-1
14	0	1	60	60	35	40	3	0	241	9	0	-1	0	1551	10	1	-1	-1	-1
14	0	1	60	60	35	40	3	0	242	2	0	8	1	1797	10	1	-1	-1	-1
14	0	1	60	60	35	40	3	0	243	7	1	5	0	1423	10	1	6	480	10
14	0	1	60	60	35	40	3	0	244	6	0	4	0	1766	11	1	-1	-1	-1
14	0	1	60	60	35	40	3	0	245	2	1	3	0	1352	10	0	6	488	10
14	0	1	60	60	35	40	3	0	246	3	1	8	0	1714	10	0	6	485	11
14	0	1	60	60	35	40	3	0	247	3	0	1	1	1477	123	1	-1	-1	-1
14	0	1	60	60	35	40	3	0	248	3	1	6	1	2222	10	1	0	1000	10
14	0	1	60	60	35	40	3	0	249	1	0	-1	1	1781	10	1	-1	-1	-1
14	0	1	60	60	35	40	3	0	250	6	0	3	0	1285	10	1	-1	-1	-1
14	0	1	60	60	35	40	3	0	251	7	0	1	1	1621	10	0	-1	-1	-1
14	0	1	60	60	35	40	3	0	252	5	1	-1	1	1720	255	0	0	1000	11
14	0	1	60	60	35	40	3	0	253	3	1	7	1	1715	10	1	0	1000	10
14	0	1	60	60	35	40	3	0	254	5	0	-1	1	1975	10	0	-1	-1	-1
14	0	1	60	60	35	40	3	0	255	3	0	-1	0	1817	10	0	-1	-1	-1
14	0	1	60	60	35	40	3	0	256	4	0	1	1	1526	10	1	-1	-1	-1
14	0	1	60	60	35	40	3	0	257	4	0	0	0	1294	10	0	-1	-1	-1
14	0	1	60	60	35	40	3	0	258	8	0	10	0	1729	10	1	-1	-1	-1
14	0	1	60	60	35	40	3	0	259	4	1	-1	0	1787	11	0	0	1000	10
14	0	1	60	60	35	40	3	0	260	9	1	-1	0	1305	10	1	0	1000	10
14	0	1	60	60	35	40	3	0	261	2	1	-1	1	1800	10	1	0	1000	10
14	0	1	60	60	35	40	3	0	262	5	1	-1	0	2322	10	1	0	1000	10
14	0	1	60	60	35	40	3	0	263	2	0	8	1	1835	10	1	-1	-1	-1
14	0	1	60	60	35	40	3	0	264	9	1	0	0	1637	10	1	0	1000	11
14	0	1	60	60	35	40	3	0	265	1	0	-1	1	1735	10	1	-1	-1	-1
14	0	1	60	60	35	40	3	0	266	0	1	-1	1	1509	10	1	0	1000	10
14	0	1	60	60	35	40	3	0	267	6	1	-1	1	1564	10	0	0	1000	10
14	0	1	60	60	35	40	3	0	268	2	0	5	1	1873	10	1	-1	-1	-1
14	0	1	60	60	35	40	3	0	269	9	0	-1	0	2043	321	1	-1	-1	-1
14	0	1	60	60	35	40	3	0	270	7	1	10	0	2023	10	1	0	1000	10
14	0	1	60	60	35	40	3	0	271	6	1	9	1	2080	10	0	0	1000	10
14	0	1	60	60	35	40	3	0	272	8	1	7	0	1600	10	1	0	1000	10
14	0	1	60	60	35	40	3	0	273	8	0	9	0	2117	10	1	-1	-1	-1
14	0	1	60	60	35	40	3	0	274	4	1	4	0	1875	10	0	6	611	136
14	0	1	60	60	35	40	3	0	275	9	0	6	0	1548	10	1	-1	-1	-1
14	0	1	60	60	35	40	3	0	276	0	0	-1	1	1618	10	1	-1	-1	-1
14	0	1	60	60	35	40	3	0	277	4	0	-1	0	1701	9	0	-1	-1	-1
14	0	1	60	60	35	40	3	0	278	1	1	6	0	1717	10	0	0	1000	11
14	0	1	60	60	35	40	3	0	279	5	0	-1	0	2260	10	1	-1	-1	-1
14	0	1	60	60	35	40	3	0	280	3	1	-1	1	1342	10	1	0	1000	10
14	0	1	60	60	35	40	3	0	281	0	0	2	1	1836	10	1	-1	-1	-1
14	0	1	60	60	35	40	3	0	282	0	1	-1	1	1532	10	1	0	1000	10
14	0	1	60	60	35	40	3	0	283	9	0	-1	0	1597	11	1	-1	-1	-1
14	0	1	60	60	35	40	3	0	284	6	0	10	0	2481	10	1	-1	-1	-1
14	0	1	60	60	35	40	3	0	285	5	0	-1	1	1790	10	0	-1	-1	-1
14	0	1	60	60	35	40	3	0	286	0	0	-1	1	2156	10	1	-1	-1	-1
14	0	1	60	60	35	40	3	0	287	1	1	-1	1	1355	10	1	0	1000	10
14	0	1	60	60	35	40	3	0	288	4	1	-1	1	1433	10	1	0	1000	10
14	0	1	60	60	35	40	3	0	289	7	1	4	0	1155	11	1	2	786	10
14	0	1	60	60	35	40	3	0	290	9	1	-1	0	1273	303	1	0	1000	104
14	0	1	60	60	35	40	3	0	291	0	1	7	1	1097	103	1	0	1000	10
14	0	1	60	60	35	40	3	0	292	1	1	7	1	1873	10	1	0	1000	10
14	0	1	60	60	35	40	3	0	293	8	1	-1	0	1545	10	1	0	1000	10
14	0	1	60	60	35	40	3	0	294	7	0	-1	0	1677	10	1	-1	-1	-1
14	0	1	60	60	35	40	3	0	295	4	1	2	0	1521	10	0	0	1000	10
14	0	1	60	60	35	40	3	0	296	0	1	-1	1	1639	10	1	0	1000	102
14	0	1	60	60	35	40	3	0	297	3	0	6	1	1706	10	1	-1	-1	-1
14	0	1	60	60	35	40	3	0	298	0	0	-1	1	1257	10	1	-1	-1	-1
14	0	1	60	60	35	40	3	0	299	6	0	-1	1	2283	307	0	-1	-1	-1
14	0	1	60	60	35	40	3	0	300	8	1	-1	0	1411	10	1	0	1000	10
14	0	1	60	60	35	40	3	0	301	8	0	10	0	1486	10	1	-1	-1	-1
14	0	1	60	60	35	40	3	0	302	1	1	-1	1	1551	10	1	0	1000	101
14	0	1	60	60	35	40	3	0	303	2	1	-1	0	2229	10	0	0	1000	10
14	0	1	60	60	35	40	3	0	304	7	0	-1	1	2263	10	0	-1	-1	-1
14	0	1	60	60	35	40	3	0	305	6	1	5	-1	5000	10	0	0	1000	10
14	0	1	60	60	35	40	3	0	306	7	0	-1	0	2012	10	1	-1	-1	-1
14	0	1	60	60	35	40	3	0	307	1	0	8	1	1343	10	1	-1	-1	-1
14	0	1	60	60	35	40	3	0	308	1	0	-1	1	1278	10	1	-1	-1	-1
14	0	1	60	60	35	40	3	0	309	6	1	1	-1	5000	10	0	0	1000	10
14	0	1	60	60	35	40	3	0	310	4	0	-1	0	2010	10	0	-1	-1	-1
14	0	1	60	60	35	40	3	0	311	7	1	-1	-1	5000	10	0	0	1000	10
14	0	1	60	60	35	40	3	0	312	5	0	-1	0	2264	10	1	-1	-1	-1
14	0	1	60	60	35	40	3	0	313	5	0	3	0	1875	10	1	-1	-1	-1
14	0	1	60	60	35	40	3	0	314	2	0	4	1	2507	10	1	-1	-1	-1
14	0	1	60	60	35	40	3	0	315	5	1	-1	0	1435	10	1	6	475	10
14	0	1	60	60	35	40	4	1	316	0	1	-1	1	2180	10	1	6	701	10
14	0	1	60	60	35	40	4	1	317	-1	2	-1	-1	5000	10	0	6	426	10
14	0	1	60	60	35	40	4	1	318	5	0	5	1	1396	10	0	-1	-1	-1
14	0	1	60	60	35	40	4	1	319	2	1	10	1	1277	11	1	6	432	10
14	0	1	60	60	35	40	4	1	320	-1	2	4	-1	5000	10	0	6	401	10
14	0	1	60	60	35	40	4	1	321	8	0	8	0	1628	10	1	-1	-1	-1
14	0	1	60	60	35	40	4	1	322	9	1	-1	0	2078	10	1	6	366	10
14	0	1	60	60	35	40	4	1	323	3	0	-1	1	1822	10	1	-1	-1	-1
14	0	1	60	60	35	40	4	1	324	6	1	8	1	1354	316	0	6	394	10
14	0	1	60	60	35	40	4	1	325	-1	2	-1	1	1709	10	1	6	407	10
14	0	1	60	60	35	40	4	1	326	4	1	8	1	3493	10	1	6	501	10
14	0	1	60	60	35	40	4	1	327	6	1	5	1	1917	10	0	6	397	10
14	0	1	60	60	35	40	4	1	328	3	1	-1	1	1572	10	1	6	500	10
14	0	1	60	60	35	40	4	1	329	0	0	-1	1	1897	312	1	-1	-1	-1
14	0	1	60	60	35	40	4	1	330	3	0	10	0	2641	10	0	-1	-1	-1
14	0	1	60	60	35	40	4	1	331	4	0	3	1	1819	10	1	-1	-1	-1
14	0	1	60	60	35	40	4	1	332	6	1	4	1	1654	10	0	6	534	10
14	0	1	60	60	35	40	4	1	333	9	1	-1	0	1863	10	1	6	439	11
14	0	1	60	60	35	40	4	1	334	4	1	3	0	2128	10	0	6	368	10
14	0	1	60	60	35	40	4	1	335	8	0	8	0	1647	10	1	-1	-1	-1
14	0	1	60	60	35	40	4	1	336	6	0	0	1	1969	10	0	-1	-1	-1
14	0	1	60	60	35	40	4	1	337	8	1	-1	0	2118	308	1	6	374	10
14	0	1	60	60	35	40	4	1	338	3	1	9	1	1797	408	1	6	484	10
14	0	1	60	60	35	40	4	1	339	0	0	7	1	1361	10	1	-1	-1	-1
14	0	1	60	60	35	40	4	1	340	1	0	2	1	1534	10	1	-1	-1	-1
14	0	1	60	60	35	40	4	1	341	4	0	6	1	2037	308	1	-1	-1	-1
14	0	1	60	60	35	40	4	1	342	4	0	1	0	2191	10	0	-1	-1	-1
14	0	1	60	60	35	40	4	1	343	4	0	-1	1	3395	10	1	-1	-1	-1
14	0	1	60	60	35	40	4	1	344	5	1	-1	1	1424	436	0	6	447	11
14	0	1	60	60	35	40	4	1	345	2	1	6	1	2138	10	1	6	490	10
14	0	1	60	60	35	40	4	1	346	6	0	-1	0	1496	11	1	-1	-1	-1
14	0	1	60	60	35	40	4	1	347	7	1	0	0	2527	10	1	6	512	10
14	0	1	60	60	35	40	4	1	348	9	0	7	0	2591	10	1	-1	-1	-1
14	0	1	60	60	35	40	4	1	349	0	0	10	1	2155	10	1	-1	-1	-1
14	0	1	60	60	35	40	4	1	350	1	0	9	1	1914	10	1	-1	-1	-1
14	0	1	60	60	35	40	4	1	351	7	0	6	0	1152	303	1	-1	-1	-1
14	0	1	60	60	35	40	4	1	352	5	0	9	1	1238	10	0	-1	-1	-1
14	0	1	60	60	35	40	4	1	353	0	1	4	1	1336	11	1	6	408	10
14	0	1	60	60	35	40	4	1	354	6	0	-1	0	1722	10	1	-1	-1	-1
14	0	1	60	60	35	40	4	1	355	9	0	3	0	2245	10	1	-1	-1	-1
14	0	1	60	60	35	40	4	1	356	5	1	6	0	2944	409	1	6	463	10
14	0	1	60	60	35	40	4	1	357	1	1	-1	1	1854	298	1	6	461	10
14	0	1	60	60	35	40	4	1	358	6	0	5	0	3223	10	1	-1	-1	-1
14	0	1	60	60	35	40	4	1	359	7	1	-1	0	2282	10	1	6	410	10
14	0	1	60	60	35	40	4	1	360	5	1	-1	1	1666	10	0	6	370	10
14	0	1	60	60	35	40	4	1	361	3	1	1	1	2418	11	1	6	466	10
14	0	1	60	60	35	40	4	1	362	4	1	7	1	1861	10	1	6	437	10
14	0	1	60	60	35	40	4	1	363	5	1	1	0	1785	249	1	6	383	10
14	0	1	60	60	35	40	4	1	364	1	0	-1	1	2009	10	1	-1	-1	-1
14	0	1	60	60	35	40	4	1	365	8	1	-1	0	1822	10	1	6	366	10
14	0	1	60	60	35	40	4	1	366	5	0	-1	0	2820	10	1	-1	-1	-1
14	0	1	60	60	35	40	4	1	367	2	0	-1	1	1762	10	1	-1	-1	-1
14	0	1	60	60	35	40	4	1	368	8	0	6	0	1913	10	1	-1	-1	-1
14	0	1	60	60	35	40	4	1	369	7	1	5	0	3280	10	1	6	752	10
14	0	1	60	60	35	40	4	1	370	3	1	-1	1	1568	10	1	6	352	12
14	0	1	60	60	35	40	4	1	371	9	0	-1	0	1846	10	1	-1	-1	-1
14	0	1	60	60	35	40	4	1	372	3	0	-1	1	1904	314	1	-1	-1	-1
14	0	1	60	60	35	40	4	1	373	5	1	3	0	1537	10	1	6	407	10
14	0	1	60	60	35	40	4	1	374	3	0	-1	1	2109	10	1	-1	-1	-1
14	0	1	60	60	35	40	4	1	375	0	0	9	1	1725	10	1	-1	-1	-1
14	0	1	60	60	35	40	4	1	376	7	0	1	0	3275	10	1	-1	-1	-1
14	0	1	60	60	35	40	4	1	377	4	1	10	1	2844	10	1	6	476	10
14	0	1	60	60	35	40	4	1	378	2	1	0	1	2302	10	1	6	478	10
14	0	1	60	60	35	40	4	1	379	-1	2	2	-1	5000	10	0	6	389	10
14	0	1	60	60	35	40	4	1	380	9	1	1	0	1480	10	1	6	687	10
14	0	1	60	60	35	40	4	1	381	2	0	-1	1	1704	11	1	-1	-1	-1
14	0	1	60	60	35	40	4	1	382	8	0	-1	0	2919	10	1	-1	-1	-1
14	0	1	60	60	35	40	4	1	383	7	0	10	0	3030	11	1	-1	-1	-1
14	0	1	60	60	35	40	4	1	384	1	1	-1	1	2560	320	1	6	576	10
14	0	1	60	60	35	40	4	1	385	7	1	-1	0	1742	10	1	6	493	10
14	0	1	60	60	35	40	4	1	386	5	0	8	0	2620	10	1	-1	-1	-1
14	0	1	60	60	35	40	4	1	387	0	1	-1	1	2575	10	1	6	518	10
14	0	1	60	60	35	40	4	1	388	1	1	-1	1	1523	10	1	6	387	10
14	0	1	60	60	35	40	4	1	389	4	0	7	1	2538	10	1	-1	-1	-1
14	0	1	60	60	35	40	4	1	390	8	0	-1	0	3157	10	1	-1	-1	-1
14	0	1	60	60	35	40	4	1	391	2	1	-1	1	2407	11	1	0	1000	10
14	0	1	60	60	35	40	4	1	392	9	1	-1	0	2001	10	1	6	369	10
14	0	1	60	60	35	40	4	1	393	7	1	-1	0	1380	9	1	6	468	10
14	0	1	60	60	35	40	4	1	394	4	1	0	1	2385	301	1	6	480	10
14	0	1	60	60	35	40	4	1	395	8	1	-1	0	2228	10	1	6	484	10
14	0	1	60	60	35	40	4	1	396	2	0	4	1	1935	10	1	-1	-1	-1
14	0	1	60	60	35	40	4	1	397	1	1	2	1	1521	319	1	6	501	10
14	0	1	60	60	35	40	4	1	398	7	0	-1	0	2185	10	1	-1	-1	-1
14	0	1	60	60	35	40	4	1	399	9	1	-1	0	1589	10	1	6	472	10
14	0	1	60	60	35	40	4	1	400	1	0	9	1	2604	10	1	-1	-1	-1
14	0	1	60	60	35	40	4	1	401	0	1	-1	1	1464	10	1	6	488	10
14	0	1	60	60	35	40	4	1	402	0	1	2	1	1729	10	1	6	384	10
14	0	1	60	60	35	40	4	1	403	2	0	-1	1	1790	10	1	-1	-1	-1
14	0	1	60	60	35	40	4	1	404	2	0	-1	1	2524	310	1	-1	-1	-1
14	0	1	60	60	35	40	4	1	405	5	0	-1	0	2251	300	1	-1	-1	-1
14	0	1	60	60	35	40	4	1	406	9	0	2	0	1732	10	1	-1	-1	-1
14	0	1	60	60	35	40	4	1	407	3	0	-1	0	4419	10	0	-1	-1	-1
14	0	1	60	60	35	40	4	1	408	8	1	-1	0	2278	10	1	6	341	10
14	0	1	60	60	35	40	4	1	409	2	1	-1	1	1646	10	1	6	558	10
14	0	1	60	60	35	40	4	1	410	7	0	0	0	2113	10	1	-1	-1	-1
14	0	1	60	60	35	40	4	1	411	0	0	-1	1	1504	10	1	-1	-1	-1
14	0	1	60	60	35	40	4	1	412	-1	2	3	1	246	10	1	6	487	10
14	0	1	60	60	35	40	4	1	413	3	1	-1	1	1908	10	1	6	560	10
14	0	1	60	60	35	40	4	1	414	6	0	7	0	3431	10	1	-1	-1	-1
14	0	1	60	60	35	40	4	1	415	1	1	-1	1	1698	10	1	6	481	10
14	0	1	60	60	35	40	4	1	416	9	0	-1	1	591	9	0	-1	-1	-1
14	0	1	60	60	35	40	4	1	417	6	1	-1	0	1729	10	1	6	478	10
14	0	1	60	60	35	40	4	1	418	1	0	4	1	1437	10	1	-1	-1	-1
14	0	1	60	60	35	40	4	1	419	6	1	5	1	1573	10	0	6	407	11
14	0	1	60	60	35	40	4	1	420	8	1	-1	0	1612	10	1	6	492	10
