# Supplementary material for: No Evidence for Threat-Induced Spatial Prioritization of Somatosensory Stimulation during Pain Control Using a Synchrony Judgment Paradigm
Source: PLoS One. 2016 Jun 7;11(6):e0156648. doi: 10.1371/journal.pone.0156648 (PMC4896434; doi:10.1371/journal.pone.0156648)
Supplement: S1 Dataset — This dataset includes pretest questionnaire data, posttest questionnaire data, and experimental (SJ3) data. (ZIP) [file pone.0156648.s001.zip › S1 Dataset/PP15.dat]

PP	CUE	CTRL	TAMP1	TAMP2	SAMP1	SAMP2	BLOCK	SLOC	TRIAL	SOA	TYPE	FB	Resp	RT	RTerr	Acc	CResp	CRT	CRE
15	1	-1	60	60	34	37	0	1	1	7	1	-1	2	2538	10	0	-1	-1	-1
15	1	-1	60	60	34	37	0	0	2	4	1	-1	2	4920	10	0	-1	-1	-1
15	1	-1	60	60	34	37	0	0	3	8	0	-1	0	3447	10	1	-1	-1	-1
15	1	-1	60	60	34	37	0	1	4	0	1	-1	1	3249	10	1	-1	-1	-1
15	1	-1	60	60	34	37	0	0	5	2	1	-1	2	4322	10	0	-1	-1	-1
15	1	-1	60	60	34	37	0	1	6	5	0	-1	2	2633	10	0	-1	-1	-1
15	1	-1	60	60	34	37	0	1	7	-1	2	-1	1	3861	11	1	-1	-1	-1
15	1	-1	60	60	34	37	0	1	8	6	1	-1	2	3629	10	0	-1	-1	-1
15	1	-1	60	60	34	37	0	0	9	3	0	-1	2	4626	10	0	-1	-1	-1
15	1	-1	60	60	34	37	0	1	10	9	1	-1	0	2621	317	1	-1	-1	-1
15	1	-1	60	60	34	37	0	1	11	1	1	-1	1	2869	10	1	-1	-1	-1
15	1	-1	60	60	34	37	0	1	12	8	0	-1	0	3080	10	1	-1	-1	-1
15	1	-1	60	60	34	37	0	0	13	7	0	-1	2	2401	10	0	-1	-1	-1
15	1	-1	60	60	34	37	0	0	14	6	1	-1	0	2485	10	1	-1	-1	-1
15	1	-1	60	60	34	37	0	1	15	4	1	-1	2	2437	10	0	-1	-1	-1
15	1	-1	60	60	34	37	0	1	16	3	0	-1	2	4455	314	0	-1	-1	-1
15	1	-1	60	60	34	37	0	0	17	1	1	-1	1	3176	10	1	-1	-1	-1
15	1	-1	60	60	34	37	0	1	18	5	1	-1	2	2818	10	0	-1	-1	-1
15	1	-1	60	60	34	37	0	0	19	2	0	-1	1	2736	10	1	-1	-1	-1
15	1	-1	60	60	34	37	0	1	20	9	0	-1	0	2662	10	1	-1	-1	-1
15	1	-1	60	60	34	37	0	0	21	0	1	-1	1	2646	10	1	-1	-1	-1
15	1	-1	60	60	34	37	0	0	22	-1	2	-1	1	3132	10	1	-1	-1	-1
15	1	1	60	60	34	37	1	1	1	9	0	-1	0	2473	10	1	-1	-1	-1
15	1	1	60	60	34	37	1	1	2	5	0	-1	2	2090	305	0	-1	-1	-1
15	1	1	60	60	34	37	1	1	3	3	1	9	2	3674	10	0	6	586	10
15	1	1	60	60	34	37	1	1	4	1	1	4	1	2139	10	1	0	1000	10
15	1	1	60	60	34	37	1	1	5	5	1	5	2	1945	10	0	0	1000	10
15	1	1	60	60	34	37	1	1	6	-1	2	9	2	2572	10	0	0	1000	10
15	1	1	60	60	34	37	1	1	7	6	1	9	0	3466	10	1	0	1000	10
15	1	1	60	60	34	37	1	1	8	4	0	-1	0	4051	9	0	-1	-1	-1
15	1	1	60	60	34	37	1	1	9	3	1	10	1	2658	10	1	0	1000	10
15	1	1	60	60	34	37	1	1	10	5	0	-1	2	4622	10	0	-1	-1	-1
15	1	1	60	60	34	37	1	1	11	6	1	4	2	2393	10	0	0	1000	10
15	1	1	60	60	34	37	1	1	12	0	1	2	1	2109	310	1	0	1000	10
15	1	1	60	60	34	37	1	1	13	0	0	-1	1	2289	10	1	-1	-1	-1
15	1	1	60	60	34	37	1	1	14	2	0	-1	2	2733	10	0	-1	-1	-1
15	1	1	60	60	34	37	1	1	15	3	1	7	1	2074	10	1	0	1000	10
15	1	1	60	60	34	37	1	1	16	5	0	-1	2	2763	10	0	-1	-1	-1
15	1	1	60	60	34	37	1	1	17	5	1	8	2	2688	10	0	0	1000	10
15	1	1	60	60	34	37	1	1	18	2	0	-1	2	1816	10	0	-1	-1	-1
15	1	1	60	60	34	37	1	1	19	3	0	-1	1	2292	10	1	-1	-1	-1
15	1	1	60	60	34	37	1	1	20	2	1	0	1	2508	10	1	0	1000	10
15	1	1	60	60	34	37	1	1	21	8	1	10	0	1563	10	1	0	1000	10
15	1	1	60	60	34	37	1	1	22	8	0	-1	0	2881	10	1	-1	-1	-1
15	1	1	60	60	34	37	1	1	23	5	1	5	1	1873	10	0	0	1000	11
15	1	1	60	60	34	37	1	1	24	1	1	0	1	1349	10	1	0	1000	10
15	1	1	60	60	34	37	1	1	25	5	1	5	2	2679	10	0	0	1000	10
15	1	1	60	60	34	37	1	1	26	1	1	1	1	1568	393	1	0	1000	10
15	1	1	60	60	34	37	1	1	27	8	1	7	-1	5000	10	0	0	1000	10
15	1	1	60	60	34	37	1	1	28	4	1	0	-1	5000	10	0	6	927	131
15	1	1	60	60	34	37	1	1	29	4	0	-1	1	1484	10	1	-1	-1	-1
15	1	1	60	60	34	37	1	1	30	2	0	-1	1	2196	10	1	-1	-1	-1
15	1	1	60	60	34	37	1	1	31	3	0	-1	2	2040	10	0	-1	-1	-1
15	1	1	60	60	34	37	1	1	32	-1	2	9	2	2305	10	0	6	834	10
15	1	1	60	60	34	37	1	1	33	0	1	3	1	1745	10	1	6	472	10
15	1	1	60	60	34	37	1	1	34	1	0	-1	1	2068	10	1	-1	-1	-1
15	1	1	60	60	34	37	1	1	35	7	0	-1	1	2696	10	0	-1	-1	-1
15	1	1	60	60	34	37	1	1	36	1	0	-1	1	1568	10	1	-1	-1	-1
15	1	1	60	60	34	37	1	1	37	6	0	-1	2	2390	306	0	-1	-1	-1
15	1	1	60	60	34	37	1	1	38	7	1	10	1	2250	10	0	6	649	10
15	1	1	60	60	34	37	1	1	39	9	1	8	0	2163	10	1	0	1000	10
15	1	1	60	60	34	37	1	1	40	9	0	-1	0	225	10	1	-1	-1	-1
15	1	1	60	60	34	37	1	1	41	2	1	7	0	588	10	0	6	843	10
15	1	1	60	60	34	37	1	1	42	0	1	4	1	2212	10	1	6	919	132
15	1	1	60	60	34	37	1	1	43	9	1	10	0	2595	10	1	6	371	10
15	1	1	60	60	34	37	1	1	44	6	1	6	0	2863	133	1	6	495	10
15	1	1	60	60	34	37	1	1	45	0	0	-1	1	2785	309	1	-1	-1	-1
15	1	1	60	60	34	37	1	1	46	9	0	-1	0	2005	10	1	-1	-1	-1
15	1	1	60	60	34	37	1	1	47	4	0	-1	2	2681	10	0	-1	-1	-1
15	1	1	60	60	34	37	1	1	48	7	1	0	1	2305	10	0	6	577	11
15	1	1	60	60	34	37	1	1	49	6	0	-1	2	1816	11	0	-1	-1	-1
15	1	1	60	60	34	37	1	1	50	8	1	2	0	1699	10	1	6	547	10
15	1	1	60	60	34	37	1	1	51	6	1	6	0	2019	304	1	6	514	10
15	1	1	60	60	34	37	1	1	52	3	0	-1	2	2550	10	0	-1	-1	-1
15	1	1	60	60	34	37	1	1	53	2	1	4	2	2227	10	0	6	547	11
15	1	1	60	60	34	37	1	1	54	1	0	-1	1	2140	457	1	-1	-1	-1
15	1	1	60	60	34	37	1	1	55	1	0	-1	2	1740	10	0	-1	-1	-1
15	1	1	60	60	34	37	1	1	56	9	0	-1	0	1698	10	1	-1	-1	-1
15	1	1	60	60	34	37	1	1	57	4	1	1	2	2426	11	0	6	538	10
15	1	1	60	60	34	37	1	1	58	2	1	8	2	2253	300	0	6	444	11
15	1	1	60	60	34	37	1	1	59	3	1	7	1	2421	10	1	6	374	10
15	1	1	60	60	34	37	1	1	60	0	1	3	0	2649	10	0	6	760	10
15	1	1	60	60	34	37	1	1	61	9	1	6	0	2498	10	1	6	466	10
15	1	1	60	60	34	37	1	1	62	8	0	-1	0	3122	10	1	-1	-1	-1
15	1	1	60	60	34	37	1	1	63	3	1	8	2	2601	10	0	6	409	10
15	1	1	60	60	34	37	1	1	64	8	0	-1	2	3444	10	0	-1	-1	-1
15	1	1	60	60	34	37	1	1	65	4	1	6	2	2735	10	0	6	543	10
15	1	1	60	60	34	37	1	1	66	7	0	-1	2	2581	11	0	-1	-1	-1
15	1	1	60	60	34	37	1	1	67	7	1	6	2	2593	10	0	6	801	10
15	1	1	60	60	34	37	1	1	68	8	0	-1	0	2462	10	1	-1	-1	-1
15	1	1	60	60	34	37	1	1	69	7	1	1	0	1615	10	1	6	831	10
15	1	1	60	60	34	37	1	1	70	2	1	8	1	3467	10	1	6	754	10
15	1	1	60	60	34	37	1	1	71	-1	2	1	2	9	263	0	6	410	10
15	1	1	60	60	34	37	1	1	72	1	1	9	2	3724	10	0	6	748	10
15	1	1	60	60	34	37	1	1	73	1	0	-1	1	2699	10	1	-1	-1	-1
15	1	1	60	60	34	37	1	1	74	0	0	-1	1	2371	306	1	-1	-1	-1
15	1	1	60	60	34	37	1	1	75	8	0	-1	0	4064	10	1	-1	-1	-1
15	1	1	60	60	34	37	1	1	76	6	1	0	2	2616	11	0	6	520	10
15	1	1	60	60	34	37	1	1	77	7	0	-1	2	2660	10	0	-1	-1	-1
15	1	1	60	60	34	37	1	1	78	0	0	-1	1	1709	10	1	-1	-1	-1
15	1	1	60	60	34	37	1	1	79	9	1	10	0	1741	10	1	6	972	11
15	1	1	60	60	34	37	1	1	80	0	0	-1	1	1339	10	1	-1	-1	-1
15	1	1	60	60	34	37	1	1	81	3	0	-1	1	2489	11	1	-1	-1	-1
15	1	1	60	60	34	37	1	1	82	4	1	2	2	2713	10	0	6	729	10
15	1	1	60	60	34	37	1	1	83	0	1	7	1	2657	308	1	6	464	11
15	1	1	60	60	34	37	1	1	84	7	0	-1	1	2682	10	0	-1	-1	-1
15	1	1	60	60	34	37	1	1	85	7	0	-1	2	3026	10	0	-1	-1	-1
15	1	1	60	60	34	37	1	1	86	4	1	3	2	2653	10	0	6	317	11
15	1	1	60	60	34	37	1	1	87	4	0	-1	2	2422	10	0	-1	-1	-1
15	1	1	60	60	34	37	1	1	88	-1	2	3	2	4396	10	0	6	329	11
15	1	1	60	60	34	37	1	1	89	6	0	-1	2	2027	10	0	-1	-1	-1
15	1	1	60	60	34	37	1	1	90	4	0	-1	2	2218	339	0	-1	-1	-1
15	1	1	60	60	34	37	1	1	91	9	1	1	0	2916	10	1	6	489	10
15	1	1	60	60	34	37	1	1	92	6	0	-1	2	2488	10	0	-1	-1	-1
15	1	1	60	60	34	37	1	1	93	8	1	2	0	1576	10	1	0	1000	11
15	1	1	60	60	34	37	1	1	94	1	1	5	2	2381	10	0	6	493	10
15	1	1	60	60	34	37	1	1	95	2	0	-1	2	3277	10	0	-1	-1	-1
15	1	1	60	60	34	37	1	1	96	3	0	-1	2	3570	10	0	-1	-1	-1
15	1	1	60	60	34	37	1	1	97	5	0	-1	2	2327	10	0	-1	-1	-1
15	1	1	60	60	34	37	1	1	98	8	1	3	2	2779	10	0	6	638	10
15	1	1	60	60	34	37	1	1	99	5	1	4	2	2770	10	0	6	450	10
15	1	1	60	60	34	37	1	1	100	6	0	-1	2	3296	11	0	-1	-1	-1
15	1	1	60	60	34	37	1	1	101	-1	2	5	2	534	10	0	6	391	10
15	1	1	60	60	34	37	1	1	102	9	0	-1	0	1525	11	1	-1	-1	-1
15	1	1	60	60	34	37	1	1	103	5	0	-1	2	3227	10	0	-1	-1	-1
15	1	1	60	60	34	37	1	1	104	7	1	2	0	3166	10	1	6	766	10
15	1	1	60	60	34	37	1	1	105	2	0	-1	1	2435	10	1	-1	-1	-1
15	1	1	60	60	34	37	2	0	106	5	1	-1	0	3175	10	1	6	724	11
15	1	1	60	60	34	37	2	0	107	2	0	-1	2	3705	10	0	-1	-1	-1
15	1	1	60	60	34	37	2	0	108	4	0	5	0	3448	10	0	-1	-1	-1
15	1	1	60	60	34	37	2	0	109	2	0	7	1	3121	10	1	-1	-1	-1
15	1	1	60	60	34	37	2	0	110	-1	2	10	2	3207	10	0	6	729	10
15	1	1	60	60	34	37	2	0	111	1	0	10	1	2411	11	1	-1	-1	-1
15	1	1	60	60	34	37	2	0	112	5	0	4	0	3758	10	1	-1	-1	-1
15	1	1	60	60	34	37	2	0	113	7	1	-1	0	4251	10	1	0	1000	10
15	1	1	60	60	34	37	2	0	114	3	1	2	0	2720	10	0	6	357	10
15	1	1	60	60	34	37	2	0	115	2	1	-1	1	2715	10	1	6	603	132
15	1	1	60	60	34	37	2	0	116	2	1	3	0	2802	10	0	6	434	10
15	1	1	60	60	34	37	2	0	117	7	0	1	0	3525	10	1	-1	-1	-1
15	1	1	60	60	34	37	2	0	118	8	1	-1	0	2796	10	1	6	844	10
15	1	1	60	60	34	37	2	0	119	6	1	-1	0	2592	10	1	6	416	10
15	1	1	60	60	34	37	2	0	120	0	0	0	1	2604	10	1	-1	-1	-1
15	1	1	60	60	34	37	2	0	121	1	0	-1	2	4007	10	0	-1	-1	-1
15	1	1	60	60	34	37	2	0	122	4	1	6	0	3099	302	0	6	410	10
15	1	1	60	60	34	37	2	0	123	3	0	-1	2	2739	10	0	-1	-1	-1
15	1	1	60	60	34	37	2	0	124	9	0	-1	0	1897	10	1	-1	-1	-1
15	1	1	60	60	34	37	2	0	125	0	1	6	1	1981	10	1	6	784	10
15	1	1	60	60	34	37	2	0	126	4	0	6	2	2389	301	0	-1	-1	-1
15	1	1	60	60	34	37	2	0	127	2	0	-1	1	2585	310	1	-1	-1	-1
15	1	1	60	60	34	37	2	0	128	5	1	5	2	3138	250	0	6	549	10
15	1	1	60	60	34	37	2	0	129	6	1	0	2	2267	10	0	6	331	105
15	1	1	60	60	34	37	2	0	130	1	0	1	1	1860	10	1	-1	-1	-1
15	1	1	60	60	34	37	2	0	131	3	0	1	2	3070	10	0	-1	-1	-1
15	1	1	60	60	34	37	2	0	132	6	0	6	1	2166	10	0	-1	-1	-1
15	1	1	60	60	34	37	2	0	133	9	0	8	0	2436	314	1	-1	-1	-1
15	1	1	60	60	34	37	2	0	134	3	0	-1	0	2854	10	0	-1	-1	-1
15	1	1	60	60	34	37	2	0	135	1	1	-1	1	2631	10	1	6	391	138
15	1	1	60	60	34	37	2	0	136	5	1	-1	1	2434	312	0	6	737	10
15	1	1	60	60	34	37	2	0	137	1	1	3	1	2004	10	1	6	419	10
15	1	1	60	60	34	37	2	0	138	3	1	9	1	2503	10	1	6	647	10
15	1	1	60	60	34	37	2	0	139	0	1	-1	1	1862	10	1	6	422	10
15	1	1	60	60	34	37	2	0	140	-1	2	-1	2	1414	10	0	6	384	10
15	1	1	60	60	34	37	2	0	141	1	1	-1	1	2023	10	1	6	585	10
15	1	1	60	60	34	37	2	0	142	7	0	-1	2	2524	10	0	-1	-1	-1
15	1	1	60	60	34	37	2	0	143	7	1	4	2	2445	10	0	6	570	10
15	1	1	60	60	34	37	2	0	144	3	0	0	1	2109	10	1	-1	-1	-1
15	1	1	60	60	34	37	2	0	145	9	1	-1	0	1964	10	1	6	428	11
15	1	1	60	60	34	37	2	0	146	1	1	10	1	1969	10	1	6	401	10
15	1	1	60	60	34	37	2	0	147	8	0	9	0	1654	11	1	-1	-1	-1
15	1	1	60	60	34	37	2	0	148	1	0	8	1	1559	10	1	-1	-1	-1
15	1	1	60	60	34	37	2	0	149	7	1	2	0	2365	10	1	6	492	10
15	1	1	60	60	34	37	2	0	150	6	0	-1	2	3362	10	0	-1	-1	-1
15	1	1	60	60	34	37	2	0	151	6	1	-1	0	1360	301	1	6	463	11
15	1	1	60	60	34	37	2	0	152	0	0	-1	1	1357	10	1	-1	-1	-1
15	1	1	60	60	34	37	2	0	153	4	0	1	2	1882	10	0	-1	-1	-1
15	1	1	60	60	34	37	2	0	154	5	0	-1	0	3363	10	1	-1	-1	-1
15	1	1	60	60	34	37	2	0	155	6	0	3	2	4352	10	0	-1	-1	-1
15	1	1	60	60	34	37	2	0	156	5	0	3	0	3182	597	1	-1	-1	-1
15	1	1	60	60	34	37	2	0	157	7	1	-1	0	3193	10	1	6	585	10
15	1	1	60	60	34	37	2	0	158	0	1	7	1	2541	10	1	6	589	10
15	1	1	60	60	34	37	2	0	159	2	1	-1	1	3035	10	1	6	363	10
15	1	1	60	60	34	37	2	0	160	2	0	-1	1	2741	10	1	-1	-1	-1
15	1	1	60	60	34	37	2	0	161	4	1	-1	2	2587	10	0	6	635	10
15	1	1	60	60	34	37	2	0	162	0	0	3	1	2104	10	1	-1	-1	-1
15	1	1	60	60	34	37	2	0	163	0	1	0	1	1719	10	1	6	615	10
15	1	1	60	60	34	37	2	0	164	5	1	1	2	2230	10	0	6	486	11
15	1	1	60	60	34	37	2	0	165	5	1	0	2	1840	11	0	6	400	132
15	1	1	60	60	34	37	2	0	166	3	0	2	1	4218	10	1	-1	-1	-1
15	1	1	60	60	34	37	2	0	167	-1	2	-1	2	1779	10	0	6	405	10
15	1	1	60	60	34	37	2	0	168	2	1	8	1	2032	316	1	6	560	10
15	1	1	60	60	34	37	2	0	169	3	1	-1	1	2607	10	1	6	386	10
15	1	1	60	60	34	37	2	0	170	1	1	9	1	2173	11	1	0	1000	10
15	1	1	60	60	34	37	2	0	171	6	1	-1	2	1690	10	0	6	378	10
15	1	1	60	60	34	37	2	0	172	0	1	2	1	1882	10	1	6	346	10
15	1	1	60	60	34	37	2	0	173	5	0	-1	2	2195	10	0	-1	-1	-1
15	1	1	60	60	34	37	2	0	174	4	0	5	1	3231	10	1	-1	-1	-1
15	1	1	60	60	34	37	2	0	175	6	0	6	2	3243	10	0	-1	-1	-1
15	1	1	60	60	34	37	2	0	176	3	1	7	2	3556	10	0	6	436	10
15	1	1	60	60	34	37	2	0	177	0	0	9	1	3353	10	1	-1	-1	-1
15	1	1	60	60	34	37	2	0	178	8	0	-1	-1	5000	11	0	-1	-1	-1
15	1	1	60	60	34	37	2	0	179	8	1	-1	0	2289	10	1	6	401	10
15	1	1	60	60	34	37	2	0	180	7	0	-1	2	2665	10	0	-1	-1	-1
15	1	1	60	60	34	37	2	0	181	9	1	10	0	2066	10	1	6	466	10
15	1	1	60	60	34	37	2	0	182	3	1	-1	0	2931	10	0	6	371	10
15	1	1	60	60	34	37	2	0	183	1	0	-1	1	3729	10	1	-1	-1	-1
15	1	1	60	60	34	37	2	0	184	9	1	5	0	2896	10	1	0	1000	11
15	1	1	60	60	34	37	2	0	185	8	0	-1	0	1984	10	1	-1	-1	-1
15	1	1	60	60	34	37	2	0	186	9	1	-1	0	1668	10	1	6	372	131
15	1	1	60	60	34	37	2	0	187	8	1	4	0	2005	10	1	6	581	10
15	1	1	60	60	34	37	2	0	188	2	1	8	0	2697	10	0	6	329	10
15	1	1	60	60	34	37	2	0	189	2	0	-1	2	2543	10	0	-1	-1	-1
15	1	1	60	60	34	37	2	0	190	-1	2	-1	2	940	224	0	6	575	10
15	1	1	60	60	34	37	2	0	191	7	0	9	0	1927	10	1	-1	-1	-1
15	1	1	60	60	34	37	2	0	192	8	0	-1	0	1858	11	1	-1	-1	-1
15	1	1	60	60	34	37	2	0	193	9	0	7	0	2108	10	1	-1	-1	-1
15	1	1	60	60	34	37	2	0	194	4	1	-1	2	3291	10	0	6	315	10
15	1	1	60	60	34	37	2	0	195	9	0	-1	0	1657	10	1	-1	-1	-1
15	1	1	60	60	34	37	2	0	196	4	1	8	2	3388	10	0	6	508	11
15	1	1	60	60	34	37	2	0	197	0	0	-1	1	2648	10	1	-1	-1	-1
15	1	1	60	60	34	37	2	0	198	4	1	5	2	2142	10	0	6	594	11
15	1	1	60	60	34	37	2	0	199	4	0	4	2	1784	291	0	-1	-1	-1
15	1	1	60	60	34	37	2	0	200	8	0	-1	0	2589	310	1	-1	-1	-1
15	1	1	60	60	34	37	2	0	201	6	1	-1	2	2633	10	0	6	425	10
15	1	1	60	60	34	37	2	0	202	8	1	-1	0	2435	308	1	6	899	10
15	1	1	60	60	34	37	2	0	203	7	1	10	0	2197	11	1	6	405	10
15	1	1	60	60	34	37	2	0	204	6	0	7	2	2369	10	0	-1	-1	-1
15	1	1	60	60	34	37	2	0	205	9	1	-1	0	1782	10	1	6	709	10
15	1	1	60	60	34	37	2	0	206	7	0	4	2	1970	10	0	-1	-1	-1
15	1	1	60	60	34	37	2	0	207	-1	2	-1	2	4053	10	0	6	375	11
15	1	1	60	60	34	37	2	0	208	9	0	-1	0	2071	306	1	-1	-1	-1
15	1	1	60	60	34	37	2	0	209	8	1	2	0	1992	10	1	6	503	10
15	1	1	60	60	34	37	2	0	210	5	0	-1	2	2412	10	0	-1	-1	-1
15	1	1	60	60	34	37	3	1	211	8	1	-1	0	1755	10	1	0	1000	10
15	1	1	60	60	34	37	3	1	212	7	1	-1	2	3832	10	0	0	1000	10
15	1	1	60	60	34	37	3	1	213	7	0	7	0	2633	10	1	-1	-1	-1
15	1	1	60	60	34	37	3	1	214	6	1	10	2	1709	10	0	6	749	10
15	1	1	60	60	34	37	3	1	215	8	0	7	0	1397	10	1	-1	-1	-1
15	1	1	60	60	34	37	3	1	216	0	0	4	1	2351	10	1	-1	-1	-1
15	1	1	60	60	34	37	3	1	217	7	1	6	2	2846	10	0	6	478	10
15	1	1	60	60	34	37	3	1	218	-1	2	-1	2	2894	10	0	6	768	10
15	1	1	60	60	34	37	3	1	219	5	1	1	2	2394	10	0	6	638	10
15	1	1	60	60	34	37	3	1	220	7	1	-1	0	2848	10	1	0	1000	10
15	1	1	60	60	34	37	3	1	221	-1	2	5	2	4610	10	0	6	467	134
15	1	1	60	60	34	37	3	1	222	8	0	5	0	1901	10	1	-1	-1	-1
15	1	1	60	60	34	37	3	1	223	9	0	-1	0	1736	10	1	-1	-1	-1
15	1	1	60	60	34	37	3	1	224	8	0	-1	0	2697	10	1	-1	-1	-1
15	1	1	60	60	34	37	3	1	225	0	1	3	0	2490	10	0	6	475	10
15	1	1	60	60	34	37	3	1	226	3	0	-1	2	2059	11	0	-1	-1	-1
15	1	1	60	60	34	37	3	1	227	6	1	10	2	2605	409	0	6	604	10
15	1	1	60	60	34	37	3	1	228	0	0	-1	1	2056	10	1	-1	-1	-1
15	1	1	60	60	34	37	3	1	229	8	1	-1	0	1417	10	1	6	393	10
15	1	1	60	60	34	37	3	1	230	3	0	4	1	2101	10	1	-1	-1	-1
15	1	1	60	60	34	37	3	1	231	4	1	9	2	2143	10	0	6	500	10
15	1	1	60	60	34	37	3	1	232	0	1	-1	1	1730	10	1	6	450	10
15	1	1	60	60	34	37	3	1	233	8	1	1	1	1616	10	0	6	368	10
15	1	1	60	60	34	37	3	1	234	0	0	9	1	1579	10	1	-1	-1	-1
15	1	1	60	60	34	37	3	1	235	-1	2	0	1	3063	10	1	6	824	10
15	1	1	60	60	34	37	3	1	236	8	1	6	-1	5000	10	0	6	912	10
15	1	1	60	60	34	37	3	1	237	0	0	9	1	1501	321	1	-1	-1	-1
15	1	1	60	60	34	37	3	1	238	5	0	8	2	1474	10	0	-1	-1	-1
15	1	1	60	60	34	37	3	1	239	5	1	-1	2	2125	10	0	6	493	10
15	1	1	60	60	34	37	3	1	240	9	1	-1	0	2300	11	1	6	540	10
15	1	1	60	60	34	37	3	1	241	6	1	-1	2	1837	10	0	6	403	10
15	1	1	60	60	34	37	3	1	242	2	0	1	2	2091	10	0	-1	-1	-1
15	1	1	60	60	34	37	3	1	243	4	1	1	2	1902	323	0	6	445	10
15	1	1	60	60	34	37	3	1	244	2	0	-1	2	1590	10	0	-1	-1	-1
15	1	1	60	60	34	37	3	1	245	-1	2	-1	2	392	10	0	6	410	10
15	1	1	60	60	34	37	3	1	246	6	1	-1	2	1869	10	0	6	604	11
15	1	1	60	60	34	37	3	1	247	5	0	-1	2	1749	10	0	-1	-1	-1
15	1	1	60	60	34	37	3	1	248	8	0	0	0	1955	10	1	-1	-1	-1
15	1	1	60	60	34	37	3	1	249	2	1	3	2	2457	304	0	6	601	10
15	1	1	60	60	34	37	3	1	250	7	0	-1	0	2122	11	1	-1	-1	-1
15	1	1	60	60	34	37	3	1	251	8	1	2	2	2409	448	0	6	281	10
15	1	1	60	60	34	37	3	1	252	1	1	9	1	2003	10	1	6	828	134
15	1	1	60	60	34	37	3	1	253	4	0	2	2	1887	10	0	-1	-1	-1
15	1	1	60	60	34	37	3	1	254	1	0	8	1	1640	10	1	-1	-1	-1
15	1	1	60	60	34	37	3	1	255	1	0	-1	1	1754	10	1	-1	-1	-1
15	1	1	60	60	34	37	3	1	256	3	1	-1	2	2200	10	0	6	424	10
15	1	1	60	60	34	37	3	1	257	4	0	-1	2	1668	10	0	-1	-1	-1
15	1	1	60	60	34	37	3	1	258	4	1	0	2	1457	10	0	6	372	10
15	1	1	60	60	34	37	3	1	259	3	1	-1	2	1657	10	0	6	430	11
15	1	1	60	60	34	37	3	1	260	1	1	0	2	4859	11	0	6	351	10
15	1	1	60	60	34	37	3	1	261	9	0	10	0	1553	10	1	-1	-1	-1
15	1	1	60	60	34	37	3	1	262	3	1	-1	2	2181	307	0	6	422	10
15	1	1	60	60	34	37	3	1	263	9	0	4	0	1570	10	1	-1	-1	-1
15	1	1	60	60	34	37	3	1	264	0	1	-1	1	2107	10	1	6	296	10
15	1	1	60	60	34	37	3	1	265	4	1	-1	2	1959	10	0	6	439	10
15	1	1	60	60	34	37	3	1	266	8	0	-1	0	1805	10	1	-1	-1	-1
15	1	1	60	60	34	37	3	1	267	0	1	1	1	2488	294	1	0	1000	10
15	1	1	60	60	34	37	3	1	268	5	0	9	2	1904	321	0	-1	-1	-1
15	1	1	60	60	34	37	3	1	269	3	0	3	0	2232	10	0	-1	-1	-1
15	1	1	60	60	34	37	3	1	270	7	1	10	0	3098	315	1	6	313	139
15	1	1	60	60	34	37	3	1	271	2	0	8	2	2066	10	0	-1	-1	-1
15	1	1	60	60	34	37	3	1	272	6	0	-1	2	3064	10	0	-1	-1	-1
15	1	1	60	60	34	37	3	1	273	6	0	5	2	2396	10	0	-1	-1	-1
15	1	1	60	60	34	37	3	1	274	6	0	-1	0	2512	10	1	-1	-1	-1
15	1	1	60	60	34	37	3	1	275	9	0	5	0	1643	316	1	-1	-1	-1
15	1	1	60	60	34	37	3	1	276	9	1	-1	0	1746	10	1	6	530	10
15	1	1	60	60	34	37	3	1	277	7	1	6	-1	5000	10	0	6	352	10
15	1	1	60	60	34	37	3	1	278	2	1	-1	2	2363	10	0	6	603	132
15	1	1	60	60	34	37	3	1	279	4	0	3	2	2463	10	0	-1	-1	-1
15	1	1	60	60	34	37	3	1	280	4	1	2	0	2507	11	0	6	562	10
15	1	1	60	60	34	37	3	1	281	1	0	10	1	3361	10	1	-1	-1	-1
15	1	1	60	60	34	37	3	1	282	1	0	6	1	2207	310	1	-1	-1	-1
15	1	1	60	60	34	37	3	1	283	3	0	-1	2	2666	10	0	-1	-1	-1
15	1	1	60	60	34	37	3	1	284	3	1	-1	2	2327	10	0	6	307	10
15	1	1	60	60	34	37	3	1	285	2	0	-1	2	2154	11	0	-1	-1	-1
15	1	1	60	60	34	37	3	1	286	3	1	8	2	1719	10	0	6	471	10
15	1	1	60	60	34	37	3	1	287	4	0	-1	2	2150	10	0	-1	-1	-1
15	1	1	60	60	34	37	3	1	288	5	0	-1	2	2132	10	0	-1	-1	-1
15	1	1	60	60	34	37	3	1	289	9	1	4	0	1810	10	1	6	594	10
15	1	1	60	60	34	37	3	1	290	9	0	-1	0	1613	10	1	-1	-1	-1
15	1	1	60	60	34	37	3	1	291	1	1	-1	2	2256	10	0	6	448	10
15	1	1	60	60	34	37	3	1	292	5	1	7	2	2442	10	0	6	601	139
15	1	1	60	60	34	37	3	1	293	4	0	2	2	1612	11	0	-1	-1	-1
15	1	1	60	60	34	37	3	1	294	5	1	-1	2	2527	10	0	6	575	11
15	1	1	60	60	34	37	3	1	295	6	0	-1	2	2073	10	0	-1	-1	-1
15	1	1	60	60	34	37	3	1	296	0	0	2	1	2751	11	1	-1	-1	-1
15	1	1	60	60	34	37	3	1	297	7	0	-1	0	2948	10	1	-1	-1	-1
15	1	1	60	60	34	37	3	1	298	0	1	0	1	2946	10	1	6	338	10
15	1	1	60	60	34	37	3	1	299	2	1	-1	2	2368	10	0	6	576	10
15	1	1	60	60	34	37	3	1	300	2	0	-1	2	1974	304	0	-1	-1	-1
15	1	1	60	60	34	37	3	1	301	5	1	3	2	1626	10	0	6	762	10
15	1	1	60	60	34	37	3	1	302	7	0	-1	0	1885	10	1	-1	-1	-1
15	1	1	60	60	34	37	3	1	303	9	1	6	0	1493	10	1	6	405	10
15	1	1	60	60	34	37	3	1	304	1	0	4	2	1954	10	0	-1	-1	-1
15	1	1	60	60	34	37	3	1	305	6	0	-1	2	1997	10	0	-1	-1	-1
15	1	1	60	60	34	37	3	1	306	-1	2	-1	-1	5000	11	0	6	390	10
15	1	1	60	60	34	37	3	1	307	1	1	-1	1	2432	10	1	6	592	10
15	1	1	60	60	34	37	3	1	308	7	0	5	2	1683	10	0	-1	-1	-1
15	1	1	60	60	34	37	3	1	309	2	1	7	-1	5000	11	0	6	0	257
15	1	1	60	60	34	37	3	1	310	3	0	-1	2	1534	10	0	-1	-1	-1
15	1	1	60	60	34	37	3	1	311	5	0	7	2	1797	10	0	-1	-1	-1
15	1	1	60	60	34	37	3	1	312	1	1	-1	1	1713	10	1	6	0	255
15	1	1	60	60	34	37	3	1	313	6	1	-1	2	1968	10	0	6	0	389
15	1	1	60	60	34	37	3	1	314	2	1	8	2	2853	10	0	6	373	10
15	1	1	60	60	34	37	3	1	315	9	1	-1	0	1991	315	1	6	326	10
15	1	1	60	60	34	37	4	0	316	-1	2	-1	-1	5000	10	0	6	407	10
15	1	1	60	60	34	37	4	0	317	2	0	-1	1	2573	10	1	-1	-1	-1
15	1	1	60	60	34	37	4	0	318	2	1	7	2	3198	10	0	6	718	10
15	1	1	60	60	34	37	4	0	319	8	1	2	0	2289	10	1	6	353	10
15	1	1	60	60	34	37	4	0	320	6	0	10	2	1833	10	0	-1	-1	-1
15	1	1	60	60	34	37	4	0	321	9	1	1	0	2288	10	1	6	627	10
15	1	1	60	60	34	37	4	0	322	0	1	9	1	1596	10	1	6	364	11
15	1	1	60	60	34	37	4	0	323	0	1	-1	1	1664	11	1	6	0	388
15	1	1	60	60	34	37	4	0	324	8	1	10	0	1841	10	1	6	320	10
15	1	1	60	60	34	37	4	0	325	7	1	-1	2	3412	10	0	6	363	10
15	1	1	60	60	34	37	4	0	326	6	1	10	2	3208	10	0	6	358	10
15	1	1	60	60	34	37	4	0	327	0	1	8	1	2745	10	1	6	441	138
15	1	1	60	60	34	37	4	0	328	-1	2	-1	2	3917	10	0	6	399	10
15	1	1	60	60	34	37	4	0	329	6	0	-1	0	2453	10	1	-1	-1	-1
15	1	1	60	60	34	37	4	0	330	5	1	7	2	1974	10	0	6	662	10
15	1	1	60	60	34	37	4	0	331	2	1	-1	2	2635	307	0	6	443	11
15	1	1	60	60	34	37	4	0	332	4	0	2	2	2038	10	0	-1	-1	-1
15	1	1	60	60	34	37	4	0	333	3	1	-1	2	2328	378	0	6	488	10
15	1	1	60	60	34	37	4	0	334	6	0	-1	2	2678	10	0	-1	-1	-1
15	1	1	60	60	34	37	4	0	335	0	0	8	1	3495	10	1	-1	-1	-1
15	1	1	60	60	34	37	4	0	336	2	1	5	2	2399	10	0	6	607	11
15	1	1	60	60	34	37	4	0	337	2	1	-1	1	3281	10	1	6	467	10
15	1	1	60	60	34	37	4	0	338	3	1	4	2	3538	10	0	6	514	11
15	1	1	60	60	34	37	4	0	339	0	1	6	-1	5000	11	0	6	0	257
15	1	1	60	60	34	37	4	0	340	3	0	8	1	2852	10	1	-1	-1	-1
15	1	1	60	60	34	37	4	0	341	4	1	2	0	2070	10	0	6	454	10
15	1	1	60	60	34	37	4	0	342	9	1	1	0	1335	305	1	6	886	10
15	1	1	60	60	34	37	4	0	343	9	0	2	0	1701	10	1	-1	-1	-1
15	1	1	60	60	34	37	4	0	344	-1	2	-1	2	131	11	0	6	0	257
15	1	1	60	60	34	37	4	0	345	6	1	-1	0	1570	450	1	6	593	10
15	1	1	60	60	34	37	4	0	346	5	0	-1	0	1671	10	1	-1	-1	-1
15	1	1	60	60	34	37	4	0	347	7	0	5	0	1991	10	1	-1	-1	-1
15	1	1	60	60	34	37	4	0	348	1	0	5	1	1339	10	1	-1	-1	-1
15	1	1	60	60	34	37	4	0	349	-1	2	-1	2	4520	10	0	6	553	143
15	1	1	60	60	34	37	4	0	350	3	0	-1	2	2944	10	0	-1	-1	-1
15	1	1	60	60	34	37	4	0	351	6	1	-1	0	1892	11	1	6	644	10
15	1	1	60	60	34	37	4	0	352	4	0	-1	2	1565	10	0	-1	-1	-1
15	1	1	60	60	34	37	4	0	353	3	0	6	0	2098	305	0	-1	-1	-1
15	1	1	60	60	34	37	4	0	354	5	1	3	0	2686	302	1	0	1000	11
15	1	1	60	60	34	37	4	0	355	1	0	-1	1	1754	11	1	-1	-1	-1
15	1	1	60	60	34	37	4	0	356	8	1	6	0	1704	10	1	0	1000	9
15	1	1	60	60	34	37	4	0	357	3	1	0	0	3956	11	0	0	1000	10
15	1	1	60	60	34	37	4	0	358	8	0	4	0	1421	305	1	-1	-1	-1
15	1	1	60	60	34	37	4	0	359	8	0	4	0	1495	10	1	-1	-1	-1
15	1	1	60	60	34	37	4	0	360	4	1	-1	0	2527	10	0	6	575	10
15	1	1	60	60	34	37	4	0	361	4	0	-1	2	1704	10	0	-1	-1	-1
15	1	1	60	60	34	37	4	0	362	9	0	-1	0	1758	10	1	-1	-1	-1
15	1	1	60	60	34	37	4	0	363	6	0	10	0	1899	312	1	-1	-1	-1
15	1	1	60	60	34	37	4	0	364	8	1	-1	0	1922	10	1	6	402	10
15	1	1	60	60	34	37	4	0	365	8	1	1	0	1929	103	1	6	489	10
15	1	1	60	60	34	37	4	0	366	9	0	9	0	1632	314	1	-1	-1	-1
15	1	1	60	60	34	37	4	0	367	8	0	-1	0	1506	10	1	-1	-1	-1
15	1	1	60	60	34	37	4	0	368	3	1	0	2	2106	10	0	6	570	10
15	1	1	60	60	34	37	4	0	369	8	0	-1	0	1498	10	1	-1	-1	-1
15	1	1	60	60	34	37	4	0	370	0	1	-1	1	2641	10	1	6	353	99
15	1	1	60	60	34	37	4	0	371	1	1	-1	1	3115	10	1	6	747	10
15	1	1	60	60	34	37	4	0	372	7	1	7	0	2733	272	1	6	370	10
15	1	1	60	60	34	37	4	0	373	7	0	3	0	2137	10	1	-1	-1	-1
15	1	1	60	60	34	37	4	0	374	4	0	4	2	2647	10	0	-1	-1	-1
15	1	1	60	60	34	37	4	0	375	5	1	1	-1	5000	10	0	6	400	10
15	1	1	60	60	34	37	4	0	376	7	1	6	2	2442	11	0	0	1000	10
15	1	1	60	60	34	37	4	0	377	1	0	-1	1	2126	309	1	-1	-1	-1
15	1	1	60	60	34	37	4	0	378	0	0	7	1	2156	10	1	-1	-1	-1
15	1	1	60	60	34	37	4	0	379	5	1	-1	2	2969	10	0	6	377	132
15	1	1	60	60	34	37	4	0	380	6	1	9	2	1798	10	0	6	646	11
15	1	1	60	60	34	37	4	0	381	4	1	-1	2	1568	10	0	6	561	10
15	1	1	60	60	34	37	4	0	382	9	1	3	0	1623	10	1	6	454	10
15	1	1	60	60	34	37	4	0	383	9	0	-1	0	1849	10	1	-1	-1	-1
15	1	1	60	60	34	37	4	0	384	6	0	3	2	2688	10	0	-1	-1	-1
15	1	1	60	60	34	37	4	0	385	1	1	8	0	2204	10	0	0	1000	10
15	1	1	60	60	34	37	4	0	386	0	0	0	1	1559	10	1	-1	-1	-1
15	1	1	60	60	34	37	4	0	387	4	1	1	0	2412	10	0	6	444	10
15	1	1	60	60	34	37	4	0	388	5	1	-1	2	1888	10	0	6	400	132
15	1	1	60	60	34	37	4	0	389	1	1	-1	1	1832	10	1	6	504	10
15	1	1	60	60	34	37	4	0	390	7	1	-1	2	1584	10	0	6	626	10
15	1	1	60	60	34	37	4	0	391	0	0	6	1	1687	10	1	-1	-1	-1
15	1	1	60	60	34	37	4	0	392	1	0	-1	1	2487	10	1	-1	-1	-1
15	1	1	60	60	34	37	4	0	393	5	0	-1	2	1559	10	0	-1	-1	-1
15	1	1	60	60	34	37	4	0	394	1	1	0	1	2317	10	1	6	397	10
15	1	1	60	60	34	37	4	0	395	7	0	-1	2	1508	10	0	-1	-1	-1
15	1	1	60	60	34	37	4	0	396	-1	2	-1	-1	5000	10	0	6	699	132
15	1	1	60	60	34	37	4	0	397	5	0	4	2	2294	10	0	-1	-1	-1
15	1	1	60	60	34	37	4	0	398	1	0	0	1	1998	10	1	-1	-1	-1
15	1	1	60	60	34	37	4	0	399	7	0	-1	0	3282	10	1	-1	-1	-1
15	1	1	60	60	34	37	4	0	400	9	1	-1	0	2130	10	1	0	1000	10
15	1	1	60	60	34	37	4	0	401	4	0	9	2	2174	10	0	-1	-1	-1
15	1	1	60	60	34	37	4	0	402	2	0	-1	1	3117	10	1	-1	-1	-1
15	1	1	60	60	34	37	4	0	403	7	1	3	0	2222	10	1	6	388	10
15	1	1	60	60	34	37	4	0	404	9	0	-1	0	1535	10	1	-1	-1	-1
15	1	1	60	60	34	37	4	0	405	4	1	-1	2	2005	10	0	6	645	10
15	1	1	60	60	34	37	4	0	406	7	0	5	0	2568	10	1	-1	-1	-1
15	1	1	60	60	34	37	4	0	407	3	0	-1	2	1443	10	0	-1	-1	-1
15	1	1	60	60	34	37	4	0	408	9	1	5	0	2112	306	1	6	528	9
15	1	1	60	60	34	37	4	0	409	0	0	2	1	1728	10	1	-1	-1	-1
15	1	1	60	60	34	37	4	0	410	2	0	-1	2	2439	10	0	-1	-1	-1
15	1	1	60	60	34	37	4	0	411	6	1	-1	2	1728	10	0	6	352	10
15	1	1	60	60	34	37	4	0	412	2	1	-1	1	2042	131	1	6	591	11
15	1	1	60	60	34	37	4	0	413	1	1	7	1	1985	10	1	6	337	10
15	1	1	60	60	34	37	4	0	414	2	0	9	2	1762	10	0	-1	-1	-1
15	1	1	60	60	34	37	4	0	415	5	0	-1	2	2035	10	0	-1	-1	-1
15	1	1	60	60	34	37	4	0	416	3	1	8	2	1349	10	0	6	789	10
15	1	1	60	60	34	37	4	0	417	3	0	-1	1	1767	10	1	-1	-1	-1
15	1	1	60	60	34	37	4	0	418	5	0	-1	2	1537	10	0	-1	-1	-1
15	1	1	60	60	34	37	4	0	419	8	0	10	0	1581	312	1	-1	-1	-1
15	1	1	60	60	34	37	4	0	420	2	0	-1	1	2284	10	1	-1	-1	-1
