# Supplementary material for: No Evidence for Threat-Induced Spatial Prioritization of Somatosensory Stimulation during Pain Control Using a Synchrony Judgment Paradigm
Source: PLoS One. 2016 Jun 7;11(6):e0156648. doi: 10.1371/journal.pone.0156648 (PMC4896434; doi:10.1371/journal.pone.0156648)
Supplement: S1 Dataset — This dataset includes pretest questionnaire data, posttest questionnaire data, and experimental (SJ3) data. (ZIP) [file pone.0156648.s001.zip › S1 Dataset/PP16.dat]

PP	CUE	CTRL	TAMP1	TAMP2	SAMP1	SAMP2	BLOCK	SLOC	TRIAL	SOA	TYPE	FB	Resp	RT	RTerr	Acc	CResp	CRT	CRE
16	0	-1	60	60	27	24	0	1	1	9	1	-1	0	2703	10	1	-1	-1	-1
16	0	-1	60	60	27	24	0	0	2	6	0	-1	2	2679	10	0	-1	-1	-1
16	0	-1	60	60	27	24	0	0	3	8	0	-1	0	2591	11	1	-1	-1	-1
16	0	-1	60	60	27	24	0	1	4	1	1	-1	1	1543	10	1	-1	-1	-1
16	0	-1	60	60	27	24	0	1	5	0	1	-1	1	1762	10	1	-1	-1	-1
16	0	-1	60	60	27	24	0	1	6	4	1	-1	2	2031	131	0	-1	-1	-1
16	0	-1	60	60	27	24	0	0	7	2	0	-1	2	2306	10	0	-1	-1	-1
16	0	-1	60	60	27	24	0	0	8	5	1	-1	1	2473	10	0	-1	-1	-1
16	0	-1	60	60	27	24	0	1	9	3	0	-1	2	1962	10	0	-1	-1	-1
16	0	-1	60	60	27	24	0	1	10	7	1	-1	2	3503	10	0	-1	-1	-1
16	0	-1	60	60	27	24	0	0	11	-1	2	-1	0	3082	403	0	-1	-1	-1
16	0	-1	60	60	27	24	0	0	12	0	1	-1	1	1331	10	1	-1	-1	-1
16	0	-1	60	60	27	24	0	0	13	7	0	-1	2	4918	10	0	-1	-1	-1
16	0	-1	60	60	27	24	0	0	14	6	1	-1	0	3089	10	1	-1	-1	-1
16	0	-1	60	60	27	24	0	0	15	4	0	-1	2	2473	10	0	-1	-1	-1
16	0	-1	60	60	27	24	0	0	16	3	1	-1	1	2330	10	1	-1	-1	-1
16	0	-1	60	60	27	24	0	1	17	8	1	-1	0	1824	10	1	-1	-1	-1
16	0	-1	60	60	27	24	0	1	18	-1	2	-1	0	2158	10	0	-1	-1	-1
16	0	-1	60	60	27	24	0	0	19	5	1	-1	2	3019	10	0	-1	-1	-1
16	0	-1	60	60	27	24	0	1	20	2	0	-1	1	1830	10	1	-1	-1	-1
16	0	-1	60	60	27	24	0	0	21	1	0	-1	1	1601	10	1	-1	-1	-1
16	0	-1	60	60	27	24	0	1	22	9	1	-1	0	1845	10	1	-1	-1	-1
16	0	0	60	60	27	24	1	0	1	-1	2	0	0	2019	10	0	6	464	10
16	0	0	60	60	27	24	1	0	2	2	1	5	1	2502	10	1	6	390	10
16	0	0	60	60	27	24	1	0	3	0	1	1	1	3205	10	1	6	549	10
16	0	0	60	60	27	24	1	0	4	8	1	9	2	3190	10	0	6	824	11
16	0	0	60	60	27	24	1	0	5	-1	2	10	0	1535	10	0	6	668	10
16	0	0	60	60	27	24	1	0	6	5	1	2	2	4599	10	0	0	1000	10
16	0	0	60	60	27	24	1	0	7	4	1	9	1	3298	10	1	6	610	11
16	0	0	60	60	27	24	1	0	8	9	1	3	0	1817	9	1	6	609	10
16	0	0	60	60	27	24	1	0	9	5	0	-1	2	3117	10	0	-1	-1	-1
16	0	0	60	60	27	24	1	0	10	-1	2	2	0	1970	317	0	0	1000	10
16	0	0	60	60	27	24	1	0	11	0	1	7	0	2090	11	0	0	1000	10
16	0	0	60	60	27	24	1	0	12	9	0	-1	0	1915	309	1	-1	-1	-1
16	0	0	60	60	27	24	1	0	13	1	1	6	0	2274	90	0	6	466	10
16	0	0	60	60	27	24	1	0	14	3	1	3	0	3226	10	0	0	1000	11
16	0	0	60	60	27	24	1	0	15	3	1	4	2	2557	10	0	6	461	11
16	0	0	60	60	27	24	1	0	16	1	0	-1	1	3051	102	1	-1	-1	-1
16	0	0	60	60	27	24	1	0	17	2	0	-1	2	2805	10	0	-1	-1	-1
16	0	0	60	60	27	24	1	0	18	2	0	-1	1	2776	10	1	-1	-1	-1
16	0	0	60	60	27	24	1	0	19	5	1	10	2	2568	101	0	6	701	10
16	0	0	60	60	27	24	1	0	20	6	0	-1	2	2982	104	0	-1	-1	-1
16	0	0	60	60	27	24	1	0	21	8	1	4	2	3593	10	0	6	722	101
16	0	0	60	60	27	24	1	0	22	8	0	-1	0	2988	10	1	-1	-1	-1
16	0	0	60	60	27	24	1	0	23	1	0	-1	1	1436	10	1	-1	-1	-1
16	0	0	60	60	27	24	1	0	24	4	0	-1	2	2277	304	0	-1	-1	-1
16	0	0	60	60	27	24	1	0	25	1	0	-1	1	2565	10	1	-1	-1	-1
16	0	0	60	60	27	24	1	0	26	0	1	7	1	2210	10	1	6	609	10
16	0	0	60	60	27	24	1	0	27	9	1	6	1	3974	10	0	6	765	10
16	0	0	60	60	27	24	1	0	28	6	1	7	2	2002	10	0	6	433	10
16	0	0	60	60	27	24	1	0	29	9	0	-1	0	1894	10	1	-1	-1	-1
16	0	0	60	60	27	24	1	0	30	0	0	-1	1	1450	10	1	-1	-1	-1
16	0	0	60	60	27	24	1	0	31	8	1	10	0	1571	10	1	6	807	10
16	0	0	60	60	27	24	1	0	32	3	0	-1	2	2311	10	0	-1	-1	-1
16	0	0	60	60	27	24	1	0	33	4	0	-1	2	2831	10	0	-1	-1	-1
16	0	0	60	60	27	24	1	0	34	4	1	6	2	2881	10	0	6	337	10
16	0	0	60	60	27	24	1	0	35	7	1	1	0	2481	11	1	6	689	11
16	0	0	60	60	27	24	1	0	36	4	1	1	2	2301	11	0	6	561	10
16	0	0	60	60	27	24	1	0	37	1	0	-1	1	1480	404	1	-1	-1	-1
16	0	0	60	60	27	24	1	0	38	6	0	-1	2	2306	10	0	-1	-1	-1
16	0	0	60	60	27	24	1	0	39	6	0	-1	2	2435	10	0	-1	-1	-1
16	0	0	60	60	27	24	1	0	40	6	1	2	2	2204	10	0	6	764	10
16	0	0	60	60	27	24	1	0	41	1	1	0	2	2679	10	0	6	679	10
16	0	0	60	60	27	24	1	0	42	6	1	8	2	2416	10	0	6	336	10
16	0	0	60	60	27	24	1	0	43	2	1	7	2	2946	10	0	6	323	10
16	0	0	60	60	27	24	1	0	44	5	1	0	2	2720	10	0	6	304	10
16	0	0	60	60	27	24	1	0	45	9	1	8	0	1415	10	1	6	438	10
16	0	0	60	60	27	24	1	0	46	2	0	-1	2	2146	10	0	-1	-1	-1
16	0	0	60	60	27	24	1	0	47	0	0	-1	1	1264	11	1	-1	-1	-1
16	0	0	60	60	27	24	1	0	48	3	1	9	2	3537	10	0	6	801	10
16	0	0	60	60	27	24	1	0	49	7	1	3	2	2060	10	0	6	295	10
16	0	0	60	60	27	24	1	0	50	4	0	-1	1	1800	10	1	-1	-1	-1
16	0	0	60	60	27	24	1	0	51	-1	2	2	0	2119	10	0	6	836	11
16	0	0	60	60	27	24	1	0	52	1	1	0	1	2037	10	1	6	581	11
16	0	0	60	60	27	24	1	0	53	8	1	10	0	1716	321	1	6	615	10
16	0	0	60	60	27	24	1	0	54	6	0	-1	2	2050	10	0	-1	-1	-1
16	0	0	60	60	27	24	1	0	55	0	0	-1	1	1093	10	1	-1	-1	-1
16	0	0	60	60	27	24	1	0	56	7	0	-1	0	1597	10	1	-1	-1	-1
16	0	0	60	60	27	24	1	0	57	1	0	-1	1	1106	315	1	-1	-1	-1
16	0	0	60	60	27	24	1	0	58	4	0	-1	2	1959	10	0	-1	-1	-1
16	0	0	60	60	27	24	1	0	59	5	0	-1	1	1822	10	0	-1	-1	-1
16	0	0	60	60	27	24	1	0	60	6	1	3	2	1820	305	0	6	457	9
16	0	0	60	60	27	24	1	0	61	2	1	4	2	2948	316	0	6	372	10
16	0	0	60	60	27	24	1	0	62	9	0	-1	0	1682	318	1	-1	-1	-1
16	0	0	60	60	27	24	1	0	63	5	0	-1	0	2787	10	1	-1	-1	-1
16	0	0	60	60	27	24	1	0	64	-1	2	1	0	2170	314	0	6	902	10
16	0	0	60	60	27	24	1	0	65	5	1	8	2	2566	10	0	6	518	10
16	0	0	60	60	27	24	1	0	66	8	0	-1	0	2467	10	1	-1	-1	-1
16	0	0	60	60	27	24	1	0	67	5	1	1	2	2068	314	0	6	964	10
16	0	0	60	60	27	24	1	0	68	0	0	-1	1	1494	10	1	-1	-1	-1
16	0	0	60	60	27	24	1	0	69	7	0	-1	0	2084	10	1	-1	-1	-1
16	0	0	60	60	27	24	1	0	70	9	0	-1	0	1480	10	1	-1	-1	-1
16	0	0	60	60	27	24	1	0	71	1	1	0	2	3303	10	0	6	919	10
16	0	0	60	60	27	24	1	0	72	0	1	4	1	1478	10	1	6	422	10
16	0	0	60	60	27	24	1	0	73	8	0	-1	2	2335	10	0	-1	-1	-1
16	0	0	60	60	27	24	1	0	74	4	0	-1	2	2325	10	0	-1	-1	-1
16	0	0	60	60	27	24	1	0	75	8	1	4	0	3052	10	1	6	636	10
16	0	0	60	60	27	24	1	0	76	2	0	-1	2	2182	10	0	-1	-1	-1
16	0	0	60	60	27	24	1	0	77	9	1	5	2	2380	10	0	6	770	10
16	0	0	60	60	27	24	1	0	78	7	1	9	0	2502	10	1	6	390	10
16	0	0	60	60	27	24	1	0	79	0	0	-1	1	1609	10	1	-1	-1	-1
16	0	0	60	60	27	24	1	0	80	9	0	-1	1	1929	10	0	-1	-1	-1
16	0	0	60	60	27	24	1	0	81	3	1	3	2	2767	10	0	6	655	131
16	0	0	60	60	27	24	1	0	82	3	0	-1	2	1733	10	0	-1	-1	-1
16	0	0	60	60	27	24	1	0	83	6	0	-1	2	2052	10	0	-1	-1	-1
16	0	0	60	60	27	24	1	0	84	9	1	5	0	2917	10	1	6	551	10
16	0	0	60	60	27	24	1	0	85	2	1	5	2	2276	10	0	6	996	10
16	0	0	60	60	27	24	1	0	86	3	0	-1	2	2141	11	0	-1	-1	-1
16	0	0	60	60	27	24	1	0	87	4	1	8	0	4036	10	0	6	586	10
16	0	0	60	60	27	24	1	0	88	7	0	-1	2	2653	9	0	-1	-1	-1
16	0	0	60	60	27	24	1	0	89	1	1	8	1	2871	11	1	6	598	10
16	0	0	60	60	27	24	1	0	90	6	1	6	2	2791	10	0	6	534	10
16	0	0	60	60	27	24	1	0	91	0	1	9	1	2458	10	1	6	603	11
16	0	0	60	60	27	24	1	0	92	7	1	6	2	3068	10	0	6	444	10
16	0	0	60	60	27	24	1	0	93	4	1	7	0	2725	10	0	6	773	10
16	0	0	60	60	27	24	1	0	94	2	0	-1	1	1771	10	1	-1	-1	-1
16	0	0	60	60	27	24	1	0	95	3	1	10	1	2196	10	1	6	488	10
16	0	0	60	60	27	24	1	0	96	3	0	-1	2	2384	316	0	-1	-1	-1
16	0	0	60	60	27	24	1	0	97	7	0	-1	0	2389	10	1	-1	-1	-1
16	0	0	60	60	27	24	1	0	98	7	0	-1	2	3529	10	0	-1	-1	-1
16	0	0	60	60	27	24	1	0	99	8	0	-1	0	2550	10	1	-1	-1	-1
16	0	0	60	60	27	24	1	0	100	2	1	2	2	2477	10	0	6	748	10
16	0	0	60	60	27	24	1	0	101	3	0	-1	2	3129	10	0	-1	-1	-1
16	0	0	60	60	27	24	1	0	102	5	0	-1	2	1988	10	0	-1	-1	-1
16	0	0	60	60	27	24	1	0	103	7	1	5	0	2142	249	1	6	680	10
16	0	0	60	60	27	24	1	0	104	8	0	-1	0	1590	10	1	-1	-1	-1
16	0	0	60	60	27	24	1	0	105	5	0	-1	0	2891	10	1	-1	-1	-1
16	0	0	60	60	27	24	2	1	106	1	1	5	1	3724	10	1	6	748	11
16	0	0	60	60	27	24	2	1	107	8	1	8	1	2171	10	0	6	523	10
16	0	0	60	60	27	24	2	1	108	5	1	1	2	2360	10	0	6	360	10
16	0	0	60	60	27	24	2	1	109	-1	2	1	1	1952	310	1	6	525	10
16	0	0	60	60	27	24	2	1	110	9	0	9	0	2998	10	1	-1	-1	-1
16	0	0	60	60	27	24	2	1	111	2	1	2	2	2977	10	0	6	481	10
16	0	0	60	60	27	24	2	1	112	0	1	10	1	2170	10	1	6	446	10
16	0	0	60	60	27	24	2	1	113	3	0	3	0	3318	10	0	-1	-1	-1
16	0	0	60	60	27	24	2	1	114	5	0	-1	2	1733	11	0	-1	-1	-1
16	0	0	60	60	27	24	2	1	115	9	0	4	0	1748	10	1	-1	-1	-1
16	0	0	60	60	27	24	2	1	116	7	1	9	2	2833	10	0	6	769	10
16	0	0	60	60	27	24	2	1	117	2	1	-1	0	3090	10	0	6	435	11
16	0	0	60	60	27	24	2	1	118	8	1	6	0	2437	10	1	6	491	10
16	0	0	60	60	27	24	2	1	119	4	1	3	2	2190	10	0	6	334	10
16	0	0	60	60	27	24	2	1	120	1	0	1	1	3230	11	1	-1	-1	-1
16	0	0	60	60	27	24	2	1	121	2	1	-1	2	3756	367	0	6	571	132
16	0	0	60	60	27	24	2	1	122	7	1	-1	1	2505	11	0	6	601	10
16	0	0	60	60	27	24	2	1	123	9	1	-1	0	2104	10	1	6	344	10
16	0	0	60	60	27	24	2	1	124	8	0	3	0	1976	11	1	-1	-1	-1
16	0	0	60	60	27	24	2	1	125	6	1	-1	2	2538	10	0	6	636	10
16	0	0	60	60	27	24	2	1	126	1	1	7	1	3592	357	1	6	667	10
16	0	0	60	60	27	24	2	1	127	0	0	-1	1	2237	10	1	-1	-1	-1
16	0	0	60	60	27	24	2	1	128	2	1	-1	2	2952	10	0	6	632	10
16	0	0	60	60	27	24	2	1	129	6	0	-1	0	3414	11	1	-1	-1	-1
16	0	0	60	60	27	24	2	1	130	7	0	-1	0	3537	10	1	-1	-1	-1
16	0	0	60	60	27	24	2	1	131	1	1	7	0	3031	10	0	6	903	10
16	0	0	60	60	27	24	2	1	132	5	1	9	2	2785	10	0	6	465	10
16	0	0	60	60	27	24	2	1	133	2	0	2	2	3156	10	0	-1	-1	-1
16	0	0	60	60	27	24	2	1	134	1	0	-1	1	4011	10	1	-1	-1	-1
16	0	0	60	60	27	24	2	1	135	-1	2	-1	1	2417	11	1	6	670	10
16	0	0	60	60	27	24	2	1	136	6	1	5	2	2324	313	0	6	804	10
16	0	0	60	60	27	24	2	1	137	7	0	-1	2	3345	11	0	-1	-1	-1
16	0	0	60	60	27	24	2	1	138	-1	2	-1	1	1627	10	1	6	616	10
16	0	0	60	60	27	24	2	1	139	4	1	5	0	3182	10	0	6	638	10
16	0	0	60	60	27	24	2	1	140	9	0	0	0	1699	10	1	-1	-1	-1
16	0	0	60	60	27	24	2	1	141	5	1	1	2	2338	11	0	6	706	10
16	0	0	60	60	27	24	2	1	142	8	1	-1	0	2040	10	1	6	536	131
16	0	0	60	60	27	24	2	1	143	9	1	-1	0	1402	10	1	6	586	10
16	0	0	60	60	27	24	2	1	144	0	0	-1	1	1558	10	1	-1	-1	-1
16	0	0	60	60	27	24	2	1	145	8	1	10	0	2391	11	1	6	651	10
16	0	0	60	60	27	24	2	1	146	0	1	9	1	2165	305	1	6	683	10
16	0	0	60	60	27	24	2	1	147	6	1	7	2	2392	10	0	6	568	10
16	0	0	60	60	27	24	2	1	148	6	0	1	2	3148	10	0	-1	-1	-1
16	0	0	60	60	27	24	2	1	149	2	0	0	1	1993	10	1	-1	-1	-1
16	0	0	60	60	27	24	2	1	150	5	0	6	2	1862	10	0	-1	-1	-1
16	0	0	60	60	27	24	2	1	151	-1	2	-1	1	3090	307	1	0	1000	10
16	0	0	60	60	27	24	2	1	152	8	0	-1	0	3354	10	1	-1	-1	-1
16	0	0	60	60	27	24	2	1	153	5	0	5	2	2775	10	0	-1	-1	-1
16	0	0	60	60	27	24	2	1	154	9	1	10	0	2264	10	1	6	652	133
16	0	0	60	60	27	24	2	1	155	9	0	-1	0	2363	10	1	-1	-1	-1
16	0	0	60	60	27	24	2	1	156	7	1	4	2	2551	10	0	6	711	10
16	0	0	60	60	27	24	2	1	157	4	0	4	2	2545	11	0	-1	-1	-1
16	0	0	60	60	27	24	2	1	158	3	0	10	2	1583	10	0	-1	-1	-1
16	0	0	60	60	27	24	2	1	159	8	0	-1	2	3459	10	0	-1	-1	-1
16	0	0	60	60	27	24	2	1	160	0	1	-1	0	4956	10	0	6	589	11
16	0	0	60	60	27	24	2	1	161	4	1	-1	2	4266	11	0	6	442	10
16	0	0	60	60	27	24	2	1	162	2	0	-1	0	3827	316	0	-1	-1	-1
16	0	0	60	60	27	24	2	1	163	6	0	-1	2	2462	10	0	-1	-1	-1
16	0	0	60	60	27	24	2	1	164	6	0	-1	2	2415	10	0	-1	-1	-1
16	0	0	60	60	27	24	2	1	165	4	0	5	2	3106	10	0	-1	-1	-1
16	0	0	60	60	27	24	2	1	166	7	1	0	2	4585	10	0	6	490	10
16	0	0	60	60	27	24	2	1	167	9	1	-1	0	3093	10	1	6	357	10
16	0	0	60	60	27	24	2	1	168	-1	2	-1	1	2528	10	1	6	477	10
16	0	0	60	60	27	24	2	1	169	4	0	8	2	3199	10	0	-1	-1	-1
16	0	0	60	60	27	24	2	1	170	6	1	9	1	4049	10	0	6	850	10
16	0	0	60	60	27	24	2	1	171	8	1	-1	2	2977	10	0	6	435	10
16	0	0	60	60	27	24	2	1	172	6	0	7	2	2752	10	0	-1	-1	-1
16	0	0	60	60	27	24	2	1	173	3	1	-1	2	2085	10	0	6	613	10
16	0	0	60	60	27	24	2	1	174	4	1	-1	0	3013	10	0	6	373	10
16	0	0	60	60	27	24	2	1	175	4	0	-1	2	1985	10	0	-1	-1	-1
16	0	0	60	60	27	24	2	1	176	9	0	6	0	1397	10	1	-1	-1	-1
16	0	0	60	60	27	24	2	1	177	3	0	2	2	2194	10	0	-1	-1	-1
16	0	0	60	60	27	24	2	1	178	8	0	-1	0	2814	10	1	-1	-1	-1
16	0	0	60	60	27	24	2	1	179	3	1	-1	2	3632	10	0	6	784	10
16	0	0	60	60	27	24	2	1	180	3	0	0	2	2226	11	0	-1	-1	-1
16	0	0	60	60	27	24	2	1	181	5	0	-1	2	2382	10	0	-1	-1	-1
16	0	0	60	60	27	24	2	1	182	3	1	10	2	4242	10	0	6	567	1047
16	0	0	60	60	27	24	2	1	183	5	1	2	0	4018	306	1	6	679	10
16	0	0	60	60	27	24	2	1	184	2	0	-1	1	4090	10	1	-1	-1	-1
16	0	0	60	60	27	24	2	1	185	5	0	-1	2	2203	10	0	-1	-1	-1
16	0	0	60	60	27	24	2	1	186	4	0	4	2	2870	10	0	-1	-1	-1
16	0	0	60	60	27	24	2	1	187	7	0	-1	2	3358	10	0	-1	-1	-1
16	0	0	60	60	27	24	2	1	188	0	0	-1	1	1620	10	1	-1	-1	-1
16	0	0	60	60	27	24	2	1	189	2	0	3	2	2567	10	0	-1	-1	-1
16	0	0	60	60	27	24	2	1	190	1	1	6	1	2243	11	1	6	355	10
16	0	0	60	60	27	24	2	1	191	7	1	-1	2	2814	10	0	6	414	10
16	0	0	60	60	27	24	2	1	192	1	0	8	1	1665	10	1	-1	-1	-1
16	0	0	60	60	27	24	2	1	193	8	0	-1	0	3474	10	1	-1	-1	-1
16	0	0	60	60	27	24	2	1	194	4	1	2	2	2035	10	0	6	763	10
16	0	0	60	60	27	24	2	1	195	0	0	8	1	2106	255	1	-1	-1	-1
16	0	0	60	60	27	24	2	1	196	5	1	7	2	3245	10	0	6	397	10
16	0	0	60	60	27	24	2	1	197	0	1	4	1	1519	10	1	6	671	10
16	0	0	60	60	27	24	2	1	198	6	1	6	2	2190	353	0	6	358	10
16	0	0	60	60	27	24	2	1	199	0	1	-1	1	1714	10	1	6	354	10
16	0	0	60	60	27	24	2	1	200	1	0	8	1	2546	10	1	-1	-1	-1
16	0	0	60	60	27	24	2	1	201	0	0	-1	1	1488	10	1	-1	-1	-1
16	0	0	60	60	27	24	2	1	202	1	0	-1	1	4008	11	1	-1	-1	-1
16	0	0	60	60	27	24	2	1	203	9	1	-1	0	1691	10	1	6	843	10
16	0	0	60	60	27	24	2	1	204	7	0	-1	2	2635	10	0	-1	-1	-1
16	0	0	60	60	27	24	2	1	205	3	1	0	2	1973	10	0	6	693	10
16	0	0	60	60	27	24	2	1	206	3	1	-1	2	1783	10	0	6	762	10
16	0	0	60	60	27	24	2	1	207	1	1	-1	1	1814	10	1	6	550	10
16	0	0	60	60	27	24	2	1	208	7	0	3	2	1586	10	0	-1	-1	-1
16	0	0	60	60	27	24	2	1	209	3	0	-1	2	2678	10	0	-1	-1	-1
16	0	0	60	60	27	24	2	1	210	2	1	-1	2	2166	251	0	6	577	10
16	0	0	60	60	27	24	3	0	211	2	1	9	2	3503	10	0	0	1000	10
16	0	0	60	60	27	24	3	0	212	2	1	3	1	2358	10	1	6	310	137
16	0	0	60	60	27	24	3	0	213	0	0	7	1	1468	10	1	-1	-1	-1
16	0	0	60	60	27	24	3	0	214	9	1	9	0	1828	10	1	6	804	10
16	0	0	60	60	27	24	3	0	215	8	1	6	2	2115	254	0	6	735	10
16	0	0	60	60	27	24	3	0	216	8	0	5	0	2271	10	1	-1	-1	-1
16	0	0	60	60	27	24	3	0	217	-1	2	6	0	2858	11	0	6	407	10
16	0	0	60	60	27	24	3	0	218	9	1	9	0	1740	10	1	6	603	10
16	0	0	60	60	27	24	3	0	219	6	0	-1	2	2010	10	0	-1	-1	-1
16	0	0	60	60	27	24	3	0	220	8	1	2	2	2877	10	0	6	621	10
16	0	0	60	60	27	24	3	0	221	0	0	4	1	2158	309	1	-1	-1	-1
16	0	0	60	60	27	24	3	0	222	2	1	-1	2	2683	10	0	6	539	10
16	0	0	60	60	27	24	3	0	223	-1	2	2	0	2421	10	0	6	339	10
16	0	0	60	60	27	24	3	0	224	8	0	4	0	2409	10	1	-1	-1	-1
16	0	0	60	60	27	24	3	0	225	2	0	7	2	1951	9	0	-1	-1	-1
16	0	0	60	60	27	24	3	0	226	-1	2	-1	-1	5000	10	0	6	449	10
16	0	0	60	60	27	24	3	0	227	2	0	-1	2	3821	10	0	-1	-1	-1
16	0	0	60	60	27	24	3	0	228	1	0	-1	0	3594	11	0	-1	-1	-1
16	0	0	60	60	27	24	3	0	229	1	1	3	2	4254	10	0	6	750	10
16	0	0	60	60	27	24	3	0	230	0	0	-1	1	2072	312	1	-1	-1	-1
16	0	0	60	60	27	24	3	0	231	5	0	0	2	2360	10	0	-1	-1	-1
16	0	0	60	60	27	24	3	0	232	5	0	-1	2	2462	10	0	-1	-1	-1
16	0	0	60	60	27	24	3	0	233	-1	2	-1	-1	5000	10	0	6	463	10
16	0	0	60	60	27	24	3	0	234	0	0	-1	1	2142	10	1	-1	-1	-1
16	0	0	60	60	27	24	3	0	235	9	0	-1	0	1516	10	1	-1	-1	-1
16	0	0	60	60	27	24	3	0	236	1	0	3	2	3843	323	0	-1	-1	-1
16	0	0	60	60	27	24	3	0	237	8	1	6	0	2125	310	1	6	317	10
16	0	0	60	60	27	24	3	0	238	9	0	0	0	2140	10	1	-1	-1	-1
16	0	0	60	60	27	24	3	0	239	5	1	-1	2	2394	320	0	6	762	10
16	0	0	60	60	27	24	3	0	240	1	1	-1	1	3038	10	1	6	478	11
16	0	0	60	60	27	24	3	0	241	7	1	2	2	3320	10	0	6	408	10
16	0	0	60	60	27	24	3	0	242	2	0	-1	2	2497	10	0	-1	-1	-1
16	0	0	60	60	27	24	3	0	243	9	0	-1	0	2407	10	1	-1	-1	-1
16	0	0	60	60	27	24	3	0	244	3	0	5	2	1914	10	0	-1	-1	-1
16	0	0	60	60	27	24	3	0	245	0	1	4	1	3969	10	1	6	657	10
16	0	0	60	60	27	24	3	0	246	8	0	5	2	3393	10	0	-1	-1	-1
16	0	0	60	60	27	24	3	0	247	3	1	-1	2	2658	10	0	6	578	11
16	0	0	60	60	27	24	3	0	248	2	1	-1	2	2604	10	0	6	395	10
16	0	0	60	60	27	24	3	0	249	3	1	-1	2	3911	10	0	6	359	11
16	0	0	60	60	27	24	3	0	250	5	1	6	2	3854	10	0	6	430	10
16	0	0	60	60	27	24	3	0	251	0	1	8	1	1895	10	1	6	503	10
16	0	0	60	60	27	24	3	0	252	4	1	10	2	3728	10	0	6	495	10
16	0	0	60	60	27	24	3	0	253	4	0	1	2	2794	10	0	-1	-1	-1
16	0	0	60	60	27	24	3	0	254	4	0	8	2	3374	10	0	-1	-1	-1
16	0	0	60	60	27	24	3	0	255	7	1	1	0	1994	10	1	6	555	1154
16	0	0	60	60	27	24	3	0	256	6	1	-1	2	2591	10	0	6	574	10
16	0	0	60	60	27	24	3	0	257	9	0	-1	0	4154	10	1	-1	-1	-1
16	0	0	60	60	27	24	3	0	258	7	0	10	0	3788	10	1	-1	-1	-1
16	0	0	60	60	27	24	3	0	259	4	1	0	-1	5000	10	0	6	543	10
16	0	0	60	60	27	24	3	0	260	8	1	-1	0	1771	10	1	6	458	10
16	0	0	60	60	27	24	3	0	261	7	0	0	2	3271	10	0	-1	-1	-1
16	0	0	60	60	27	24	3	0	262	9	0	2	0	2824	10	1	-1	-1	-1
16	0	0	60	60	27	24	3	0	263	4	0	4	2	3563	11	0	-1	-1	-1
16	0	0	60	60	27	24	3	0	264	3	0	-1	2	1952	10	0	-1	-1	-1
16	0	0	60	60	27	24	3	0	265	5	0	-1	2	2068	10	0	-1	-1	-1
16	0	0	60	60	27	24	3	0	266	6	1	-1	0	2790	10	1	6	486	10
16	0	0	60	60	27	24	3	0	267	9	1	-1	0	1578	10	1	6	426	10
16	0	0	60	60	27	24	3	0	268	3	0	-1	2	2911	10	0	-1	-1	-1
16	0	0	60	60	27	24	3	0	269	4	1	-1	1	2686	10	1	6	847	10
16	0	0	60	60	27	24	3	0	270	3	0	4	2	2183	306	0	-1	-1	-1
16	0	0	60	60	27	24	3	0	271	6	0	8	2	2163	11	0	-1	-1	-1
16	0	0	60	60	27	24	3	0	272	3	1	-1	2	3280	10	0	6	576	10
16	0	0	60	60	27	24	3	0	273	0	1	-1	1	2080	11	1	6	400	11
16	0	0	60	60	27	24	3	0	274	2	1	5	1	2122	10	1	6	480	10
16	0	0	60	60	27	24	3	0	275	7	0	9	2	2479	10	0	-1	-1	-1
16	0	0	60	60	27	24	3	0	276	6	0	-1	2	2303	10	0	-1	-1	-1
16	0	0	60	60	27	24	3	0	277	1	1	10	1	1875	10	1	6	615	10
16	0	0	60	60	27	24	3	0	278	6	1	-1	2	2378	10	0	6	779	10
16	0	0	60	60	27	24	3	0	279	9	1	-1	-1	5000	10	0	6	400	11
16	0	0	60	60	27	24	3	0	280	9	1	-1	0	1739	10	1	6	507	10
16	0	0	60	60	27	24	3	0	281	4	1	0	2	2474	314	0	6	537	10
16	0	0	60	60	27	24	3	0	282	5	1	1	2	3338	10	0	6	410	10
16	0	0	60	60	27	24	3	0	283	2	0	-1	2	2920	10	0	-1	-1	-1
16	0	0	60	60	27	24	3	0	284	8	1	-1	2	3413	320	0	6	711	10
16	0	0	60	60	27	24	3	0	285	4	1	10	1	2190	10	1	6	370	10
16	0	0	60	60	27	24	3	0	286	4	0	-1	2	4170	314	0	-1	-1	-1
16	0	0	60	60	27	24	3	0	287	2	0	7	0	2790	10	0	-1	-1	-1
16	0	0	60	60	27	24	3	0	288	-1	2	3	0	2941	315	0	6	618	133
16	0	0	60	60	27	24	3	0	289	1	1	-1	1	2168	10	1	6	587	11
16	0	0	60	60	27	24	3	0	290	6	1	-1	2	2840	11	0	6	504	10
16	0	0	60	60	27	24	3	0	291	7	1	8	1	2842	308	0	6	362	10
16	0	0	60	60	27	24	3	0	292	1	0	-1	0	2236	10	0	-1	-1	-1
16	0	0	60	60	27	24	3	0	293	5	1	-1	2	2262	10	0	6	502	10
16	0	0	60	60	27	24	3	0	294	3	1	5	2	3695	10	0	6	719	10
16	0	0	60	60	27	24	3	0	295	3	0	10	2	2129	10	0	-1	-1	-1
16	0	0	60	60	27	24	3	0	296	7	1	-1	2	3498	10	0	6	554	10
16	0	0	60	60	27	24	3	0	297	4	0	3	2	1826	307	0	-1	-1	-1
16	0	0	60	60	27	24	3	0	298	3	1	-1	1	2812	10	1	6	524	11
16	0	0	60	60	27	24	3	0	299	1	1	1	0	2980	10	0	0	1000	10
16	0	0	60	60	27	24	3	0	300	7	0	9	0	1965	10	1	-1	-1	-1
16	0	0	60	60	27	24	3	0	301	7	1	2	2	2768	10	0	6	545	10
16	0	0	60	60	27	24	3	0	302	5	1	8	2	2710	10	0	6	566	10
16	0	0	60	60	27	24	3	0	303	1	0	7	1	2117	358	1	-1	-1	-1
16	0	0	60	60	27	24	3	0	304	6	1	-1	2	1964	10	0	6	636	135
16	0	0	60	60	27	24	3	0	305	7	0	6	2	3147	10	0	-1	-1	-1
16	0	0	60	60	27	24	3	0	306	0	0	-1	1	1570	10	1	-1	-1	-1
16	0	0	60	60	27	24	3	0	307	1	0	-1	1	3709	315	1	-1	-1	-1
16	0	0	60	60	27	24	3	0	308	6	0	-1	2	2140	10	0	-1	-1	-1
16	0	0	60	60	27	24	3	0	309	5	0	-1	2	2931	10	0	-1	-1	-1
16	0	0	60	60	27	24	3	0	310	0	1	1	1	2872	10	1	6	584	10
16	0	0	60	60	27	24	3	0	311	0	1	-1	1	3112	10	1	6	440	10
16	0	0	60	60	27	24	3	0	312	5	0	-1	2	2576	10	0	-1	-1	-1
16	0	0	60	60	27	24	3	0	313	8	0	7	0	2157	10	1	-1	-1	-1
16	0	0	60	60	27	24	3	0	314	6	0	-1	2	3098	10	0	-1	-1	-1
16	0	0	60	60	27	24	3	0	315	8	0	-1	1	3618	311	0	-1	-1	-1
16	0	0	60	60	27	24	4	1	316	0	1	6	1	3399	10	1	0	1000	10
16	0	0	60	60	27	24	4	1	317	5	0	8	2	1898	10	0	-1	-1	-1
16	0	0	60	60	27	24	4	1	318	9	1	2	0	1835	9	1	6	715	10
16	0	0	60	60	27	24	4	1	319	1	0	9	2	3061	10	0	-1	-1	-1
16	0	0	60	60	27	24	4	1	320	-1	2	4	1	2082	10	1	6	463	10
16	0	0	60	60	27	24	4	1	321	7	1	9	1	2370	10	0	6	578	10
16	0	0	60	60	27	24	4	1	322	7	1	6	1	2294	11	0	6	438	10
16	0	0	60	60	27	24	4	1	323	6	0	3	2	2223	10	0	-1	-1	-1
16	0	0	60	60	27	24	4	1	324	6	0	-1	2	2437	101	0	-1	-1	-1
16	0	0	60	60	27	24	4	1	325	7	0	7	2	3323	10	0	-1	-1	-1
16	0	0	60	60	27	24	4	1	326	7	0	0	1	2426	10	0	-1	-1	-1
16	0	0	60	60	27	24	4	1	327	1	1	-1	1	3581	10	1	6	765	10
16	0	0	60	60	27	24	4	1	328	1	1	3	2	3185	317	0	6	449	10
16	0	0	60	60	27	24	4	1	329	6	0	2	2	3582	10	0	-1	-1	-1
16	0	0	60	60	27	24	4	1	330	9	0	2	0	1658	10	1	-1	-1	-1
16	0	0	60	60	27	24	4	1	331	3	0	-1	2	2790	10	0	-1	-1	-1
16	0	0	60	60	27	24	4	1	332	9	1	-1	0	1919	10	1	6	783	10
16	0	0	60	60	27	24	4	1	333	8	1	-1	2	3077	10	0	6	454	10
16	0	0	60	60	27	24	4	1	334	5	0	1	2	3103	10	0	-1	-1	-1
16	0	0	60	60	27	24	4	1	335	3	1	-1	1	2319	10	1	6	758	10
16	0	0	60	60	27	24	4	1	336	9	1	9	0	2856	10	1	6	557	11
16	0	0	60	60	27	24	4	1	337	5	0	-1	2	3662	10	0	-1	-1	-1
16	0	0	60	60	27	24	4	1	338	1	0	-1	0	3405	10	0	-1	-1	-1
16	0	0	60	60	27	24	4	1	339	7	1	-1	2	1771	10	0	6	619	10
16	0	0	60	60	27	24	4	1	340	2	1	-1	1	2184	10	1	6	568	10
16	0	0	60	60	27	24	4	1	341	9	0	5	0	1701	10	1	-1	-1	-1
16	0	0	60	60	27	24	4	1	342	1	1	9	1	1860	10	1	6	468	10
16	0	0	60	60	27	24	4	1	343	5	1	10	2	2089	10	0	6	445	10
16	0	0	60	60	27	24	4	1	344	5	1	-1	2	2425	10	0	6	425	10
16	0	0	60	60	27	24	4	1	345	7	0	-1	2	2633	10	0	-1	-1	-1
16	0	0	60	60	27	24	4	1	346	4	1	8	2	3540	10	0	6	678	10
16	0	0	60	60	27	24	4	1	347	4	0	-1	2	2812	314	0	-1	-1	-1
16	0	0	60	60	27	24	4	1	348	5	1	-1	2	3407	10	0	6	559	10
16	0	0	60	60	27	24	4	1	349	2	1	1	0	4027	10	0	0	1000	11
16	0	0	60	60	27	24	4	1	350	3	1	8	2	2221	10	0	6	429	10
16	0	0	60	60	27	24	4	1	351	1	1	0	2	4354	337	0	6	553	10
16	0	0	60	60	27	24	4	1	352	8	0	-1	0	1597	10	1	-1	-1	-1
16	0	0	60	60	27	24	4	1	353	8	0	-1	0	1682	10	1	-1	-1	-1
16	0	0	60	60	27	24	4	1	354	0	1	-1	1	1730	302	1	6	465	10
16	0	0	60	60	27	24	4	1	355	4	0	3	2	1932	10	0	-1	-1	-1
16	0	0	60	60	27	24	4	1	356	7	0	6	2	2343	10	0	-1	-1	-1
16	0	0	60	60	27	24	4	1	357	2	1	5	1	2333	10	1	6	685	11
16	0	0	60	60	27	24	4	1	358	6	0	6	2	2356	318	0	-1	-1	-1
16	0	0	60	60	27	24	4	1	359	4	1	10	2	2933	10	0	6	633	11
16	0	0	60	60	27	24	4	1	360	0	0	2	1	1956	10	1	-1	-1	-1
16	0	0	60	60	27	24	4	1	361	-1	2	-1	-1	5000	10	0	6	569	10
16	0	0	60	60	27	24	4	1	362	4	1	-1	2	1654	10	0	0	1000	10
16	0	0	60	60	27	24	4	1	363	0	1	5	1	1705	10	1	6	537	11
16	0	0	60	60	27	24	4	1	364	0	0	0	1	1385	256	1	-1	-1	-1
16	0	0	60	60	27	24	4	1	365	6	1	-1	2	3076	11	0	6	676	10
16	0	0	60	60	27	24	4	1	366	6	1	0	2	1629	10	0	6	909	135
16	0	0	60	60	27	24	4	1	367	4	1	7	2	2768	10	0	6	561	10
16	0	0	60	60	27	24	4	1	368	4	0	1	2	3189	10	0	-1	-1	-1
16	0	0	60	60	27	24	4	1	369	2	1	-1	1	1961	10	1	6	585	10
16	0	0	60	60	27	24	4	1	370	4	0	-1	2	2975	10	0	-1	-1	-1
16	0	0	60	60	27	24	4	1	371	8	0	-1	0	1803	10	1	-1	-1	-1
16	0	0	60	60	27	24	4	1	372	3	1	-1	2	2327	10	0	6	535	10
16	0	0	60	60	27	24	4	1	373	3	0	-1	2	2686	10	0	-1	-1	-1
16	0	0	60	60	27	24	4	1	374	9	0	-1	0	1604	10	1	-1	-1	-1
16	0	0	60	60	27	24	4	1	375	-1	2	0	-1	5000	10	0	6	617	10
16	0	0	60	60	27	24	4	1	376	4	1	7	-1	5000	10	0	6	743	11
16	0	0	60	60	27	24	4	1	377	9	0	-1	0	2208	11	1	-1	-1	-1
16	0	0	60	60	27	24	4	1	378	5	1	-1	2	3006	10	0	6	542	10
16	0	0	60	60	27	24	4	1	379	2	0	1	1	1946	9	1	-1	-1	-1
16	0	0	60	60	27	24	4	1	380	0	0	10	1	1387	10	1	-1	-1	-1
16	0	0	60	60	27	24	4	1	381	0	1	-1	1	2869	10	1	6	871	10
16	0	0	60	60	27	24	4	1	382	7	1	4	2	3168	10	0	6	456	11
16	0	0	60	60	27	24	4	1	383	6	0	-1	2	2511	10	0	-1	-1	-1
16	0	0	60	60	27	24	4	1	384	8	1	-1	0	1341	10	1	6	669	10
16	0	0	60	60	27	24	4	1	385	5	0	-1	2	2555	10	0	-1	-1	-1
16	0	0	60	60	27	24	4	1	386	2	0	3	1	4520	9	1	-1	-1	-1
16	0	0	60	60	27	24	4	1	387	7	0	7	2	1726	10	0	-1	-1	-1
16	0	0	60	60	27	24	4	1	388	6	1	-1	2	2470	10	0	6	614	10
16	0	0	60	60	27	24	4	1	389	1	0	-1	1	1879	10	1	-1	-1	-1
16	0	0	60	60	27	24	4	1	390	6	1	6	2	2095	10	0	6	735	132
16	0	0	60	60	27	24	4	1	391	9	1	-1	1	3423	10	0	0	1000	136
16	0	0	60	60	27	24	4	1	392	9	0	9	0	1690	10	1	-1	-1	-1
16	0	0	60	60	27	24	4	1	393	5	1	4	2	1947	311	0	0	1000	10
16	0	0	60	60	27	24	4	1	394	8	1	-1	0	4451	10	1	6	576	10
16	0	0	60	60	27	24	4	1	395	1	0	-1	1	2514	10	1	-1	-1	-1
16	0	0	60	60	27	24	4	1	396	0	0	2	0	2879	11	0	-1	-1	-1
16	0	0	60	60	27	24	4	1	397	6	1	-1	2	2082	10	0	6	610	11
16	0	0	60	60	27	24	4	1	398	2	0	-1	2	1971	11	0	-1	-1	-1
16	0	0	60	60	27	24	4	1	399	2	0	4	1	3511	10	1	-1	-1	-1
16	0	0	60	60	27	24	4	1	400	1	1	7	1	2191	10	1	6	447	10
16	0	0	60	60	27	24	4	1	401	0	0	-1	1	1995	10	1	-1	-1	-1
16	0	0	60	60	27	24	4	1	402	3	0	3	2	2703	312	0	-1	-1	-1
16	0	0	60	60	27	24	4	1	403	3	0	-1	2	2438	10	0	-1	-1	-1
16	0	0	60	60	27	24	4	1	404	3	0	8	1	2649	320	1	-1	-1	-1
16	0	0	60	60	27	24	4	1	405	3	1	10	1	3197	10	1	6	850	138
16	0	0	60	60	27	24	4	1	406	4	0	8	2	2194	314	0	-1	-1	-1
16	0	0	60	60	27	24	4	1	407	2	1	10	1	3577	10	1	6	845	10
16	0	0	60	60	27	24	4	1	408	2	0	5	1	2190	330	1	-1	-1	-1
16	0	0	60	60	27	24	4	1	409	9	1	-1	0	1690	10	1	6	506	132
16	0	0	60	60	27	24	4	1	410	-1	2	4	2	3612	10	0	6	490	10
16	0	0	60	60	27	24	4	1	411	5	0	-1	2	2640	10	0	-1	-1	-1
16	0	0	60	60	27	24	4	1	412	0	1	-1	1	1578	10	1	6	730	10
16	0	0	60	60	27	24	4	1	413	8	0	-1	0	2558	10	1	-1	-1	-1
16	0	0	60	60	27	24	4	1	414	8	0	-1	0	2377	10	1	-1	-1	-1
16	0	0	60	60	27	24	4	1	415	1	0	5	1	2425	10	1	-1	-1	-1
16	0	0	60	60	27	24	4	1	416	7	1	-1	2	2340	10	0	6	644	10
16	0	0	60	60	27	24	4	1	417	8	1	-1	0	2350	10	1	6	634	10
16	0	0	60	60	27	24	4	1	418	3	1	1	2	2943	10	0	6	559	10
16	0	0	60	60	27	24	4	1	419	-1	2	-1	2	4304	11	0	6	541	10
16	0	0	60	60	27	24	4	1	420	8	1	-1	1	2967	10	0	6	583	10
