# Supplementary material for: No Evidence for Threat-Induced Spatial Prioritization of Somatosensory Stimulation during Pain Control Using a Synchrony Judgment Paradigm
Source: PLoS One. 2016 Jun 7;11(6):e0156648. doi: 10.1371/journal.pone.0156648 (PMC4896434; doi:10.1371/journal.pone.0156648)
Supplement: S1 Dataset — This dataset includes pretest questionnaire data, posttest questionnaire data, and experimental (SJ3) data. (ZIP) [file pone.0156648.s001.zip › S1 Dataset/PP17.dat]

PP	CUE	CTRL	TAMP1	TAMP2	SAMP1	SAMP2	BLOCK	SLOC	TRIAL	SOA	TYPE	FB	Resp	RT	RTerr	Acc	CResp	CRT	CRE
17	1	-1	60	60	27	31	0	0	1	0	0	-1	1	1981	316	1	-1	-1	-1
17	1	-1	60	60	27	31	0	1	2	3	0	-1	2	2179	11	0	-1	-1	-1
17	1	-1	60	60	27	31	0	0	3	2	1	-1	1	2725	10	1	-1	-1	-1
17	1	-1	60	60	27	31	0	0	4	9	1	-1	0	2502	10	1	-1	-1	-1
17	1	-1	60	60	27	31	0	1	5	5	0	-1	2	3512	10	0	-1	-1	-1
17	1	-1	60	60	27	31	0	0	6	7	1	-1	2	2630	10	0	-1	-1	-1
17	1	-1	60	60	27	31	0	1	7	8	1	-1	0	2164	278	1	-1	-1	-1
17	1	-1	60	60	27	31	0	1	8	4	0	-1	2	3085	298	0	-1	-1	-1
17	1	-1	60	60	27	31	0	0	9	1	1	-1	1	2528	10	1	-1	-1	-1
17	1	-1	60	60	27	31	0	0	10	-1	2	-1	1	3196	10	1	-1	-1	-1
17	1	-1	60	60	27	31	0	0	11	6	0	-1	2	2616	10	0	-1	-1	-1
17	1	-1	60	60	27	31	0	1	12	1	1	-1	1	4337	10	1	-1	-1	-1
17	1	-1	60	60	27	31	0	0	13	9	0	-1	0	2810	305	1	-1	-1	-1
17	1	-1	60	60	27	31	0	0	14	2	0	-1	1	3566	10	1	-1	-1	-1
17	1	-1	60	60	27	31	0	0	15	6	1	-1	2	1979	341	0	-1	-1	-1
17	1	-1	60	60	27	31	0	0	16	7	1	-1	2	3708	297	0	-1	-1	-1
17	1	-1	60	60	27	31	0	0	17	4	0	-1	2	2111	10	0	-1	-1	-1
17	1	-1	60	60	27	31	0	1	18	3	1	-1	2	2583	10	0	-1	-1	-1
17	1	-1	60	60	27	31	0	0	19	5	0	-1	2	4306	11	0	-1	-1	-1
17	1	-1	60	60	27	31	0	1	20	8	0	-1	0	2250	10	1	-1	-1	-1
17	1	-1	60	60	27	31	0	0	21	-1	2	-1	1	3374	10	1	-1	-1	-1
17	1	-1	60	60	27	31	0	0	22	0	1	-1	1	1610	326	1	-1	-1	-1
17	1	0	60	60	27	31	1	1	1	0	1	2	0	3936	10	0	0	1000	10
17	1	0	60	60	27	31	1	1	2	4	0	-1	2	2027	10	0	-1	-1	-1
17	1	0	60	60	27	31	1	1	3	1	0	-1	1	1660	10	1	-1	-1	-1
17	1	0	60	60	27	31	1	1	4	2	0	-1	2	2207	11	0	-1	-1	-1
17	1	0	60	60	27	31	1	1	5	4	0	-1	2	2079	10	0	-1	-1	-1
17	1	0	60	60	27	31	1	1	6	1	1	5	0	2537	10	0	0	1000	10
17	1	0	60	60	27	31	1	1	7	-1	2	3	1	2111	10	1	0	1000	10
17	1	0	60	60	27	31	1	1	8	6	1	1	2	2723	10	0	0	1000	10
17	1	0	60	60	27	31	1	1	9	3	0	-1	1	2187	10	1	-1	-1	-1
17	1	0	60	60	27	31	1	1	10	5	1	7	2	2357	10	0	0	1000	10
17	1	0	60	60	27	31	1	1	11	-1	2	7	1	2255	294	1	0	1000	10
17	1	0	60	60	27	31	1	1	12	9	0	-1	0	2826	10	1	-1	-1	-1
17	1	0	60	60	27	31	1	1	13	1	0	-1	1	1753	10	1	-1	-1	-1
17	1	0	60	60	27	31	1	1	14	7	0	-1	0	2153	10	1	-1	-1	-1
17	1	0	60	60	27	31	1	1	15	9	0	-1	0	2575	10	1	-1	-1	-1
17	1	0	60	60	27	31	1	1	16	3	1	1	2	2736	443	0	0	1000	10
17	1	0	60	60	27	31	1	1	17	9	0	-1	0	2168	10	1	-1	-1	-1
17	1	0	60	60	27	31	1	1	18	9	0	-1	0	1668	10	1	-1	-1	-1
17	1	0	60	60	27	31	1	1	19	9	1	6	0	1932	320	1	0	1000	10
17	1	0	60	60	27	31	1	1	20	6	0	-1	2	3274	103	0	-1	-1	-1
17	1	0	60	60	27	31	1	1	21	4	1	6	2	2579	10	0	0	1000	10
17	1	0	60	60	27	31	1	1	22	6	1	9	2	3131	10	0	0	1000	10
17	1	0	60	60	27	31	1	1	23	8	1	9	2	2257	10	0	0	1000	10
17	1	0	60	60	27	31	1	1	24	5	0	-1	0	3001	10	1	-1	-1	-1
17	1	0	60	60	27	31	1	1	25	2	1	10	2	1790	10	0	0	1000	106
17	1	0	60	60	27	31	1	1	26	6	0	-1	0	2719	258	1	-1	-1	-1
17	1	0	60	60	27	31	1	1	27	5	0	-1	2	2560	254	0	-1	-1	-1
17	1	0	60	60	27	31	1	1	28	0	0	-1	1	1581	10	1	-1	-1	-1
17	1	0	60	60	27	31	1	1	29	9	1	4	2	2960	10	0	0	1000	10
17	1	0	60	60	27	31	1	1	30	-1	2	2	1	2039	11	1	0	1000	10
17	1	0	60	60	27	31	1	1	31	7	1	10	2	2577	321	0	0	1000	10
17	1	0	60	60	27	31	1	1	32	0	0	-1	1	2176	10	1	-1	-1	-1
17	1	0	60	60	27	31	1	1	33	3	1	0	2	2518	10	0	0	1000	10
17	1	0	60	60	27	31	1	1	34	9	0	-1	0	2309	10	1	-1	-1	-1
17	1	0	60	60	27	31	1	1	35	2	1	3	1	2471	10	1	0	1000	11
17	1	0	60	60	27	31	1	1	36	2	0	-1	2	1904	255	0	-1	-1	-1
17	1	0	60	60	27	31	1	1	37	8	0	-1	0	1935	10	1	-1	-1	-1
17	1	0	60	60	27	31	1	1	38	6	1	1	2	2261	11	0	0	1000	10
17	1	0	60	60	27	31	1	1	39	0	1	1	1	1739	10	1	0	1000	10
17	1	0	60	60	27	31	1	1	40	1	1	5	2	2952	10	0	0	1000	10
17	1	0	60	60	27	31	1	1	41	4	1	4	1	3074	10	1	0	1000	10
17	1	0	60	60	27	31	1	1	42	1	0	-1	1	2079	10	1	-1	-1	-1
17	1	0	60	60	27	31	1	1	43	3	0	-1	2	2240	10	0	-1	-1	-1
17	1	0	60	60	27	31	1	1	44	3	0	-1	2	2516	10	0	-1	-1	-1
17	1	0	60	60	27	31	1	1	45	4	1	7	2	3977	10	0	0	1000	10
17	1	0	60	60	27	31	1	1	46	2	1	9	2	3145	10	0	0	1000	10
17	1	0	60	60	27	31	1	1	47	6	0	-1	2	2850	10	0	-1	-1	-1
17	1	0	60	60	27	31	1	1	48	1	1	2	1	3101	10	1	0	1000	10
17	1	0	60	60	27	31	1	1	49	8	0	-1	0	2902	11	1	-1	-1	-1
17	1	0	60	60	27	31	1	1	50	9	1	3	0	2246	10	1	0	1000	10
17	1	0	60	60	27	31	1	1	51	-1	2	5	1	2854	10	1	0	1000	10
17	1	0	60	60	27	31	1	1	52	0	1	8	1	1513	10	1	0	1000	10
17	1	0	60	60	27	31	1	1	53	9	1	8	0	2538	10	1	0	1000	10
17	1	0	60	60	27	31	1	1	54	7	1	6	0	1951	10	1	0	1000	10
17	1	0	60	60	27	31	1	1	55	4	1	4	2	2776	10	0	0	1000	11
17	1	0	60	60	27	31	1	1	56	5	1	0	2	2659	11	0	0	1000	10
17	1	0	60	60	27	31	1	1	57	7	0	-1	0	2675	10	1	-1	-1	-1
17	1	0	60	60	27	31	1	1	58	2	0	-1	2	2548	11	0	-1	-1	-1
17	1	0	60	60	27	31	1	1	59	3	0	-1	0	2493	10	0	-1	-1	-1
17	1	0	60	60	27	31	1	1	60	0	0	-1	1	2503	10	1	-1	-1	-1
17	1	0	60	60	27	31	1	1	61	8	0	-1	0	2215	10	1	-1	-1	-1
17	1	0	60	60	27	31	1	1	62	8	1	8	0	3180	10	1	0	1000	10
17	1	0	60	60	27	31	1	1	63	2	1	3	1	3069	10	1	0	1000	10
17	1	0	60	60	27	31	1	1	64	7	0	-1	2	3855	10	0	-1	-1	-1
17	1	0	60	60	27	31	1	1	65	2	0	-1	2	3983	10	0	-1	-1	-1
17	1	0	60	60	27	31	1	1	66	1	1	8	0	2853	10	0	0	1000	10
17	1	0	60	60	27	31	1	1	67	6	1	10	2	3590	307	0	0	1000	10
17	1	0	60	60	27	31	1	1	68	0	1	7	1	2141	10	1	0	1000	10
17	1	0	60	60	27	31	1	1	69	-1	2	5	1	1740	308	1	0	1000	10
17	1	0	60	60	27	31	1	1	70	6	0	-1	2	2828	10	0	-1	-1	-1
17	1	0	60	60	27	31	1	1	71	4	1	4	2	2958	10	0	0	1000	10
17	1	0	60	60	27	31	1	1	72	2	0	-1	2	2423	11	0	-1	-1	-1
17	1	0	60	60	27	31	1	1	73	6	1	10	2	2609	10	0	0	1000	10
17	1	0	60	60	27	31	1	1	74	2	1	3	2	2675	245	0	0	1000	10
17	1	0	60	60	27	31	1	1	75	4	0	-1	2	2658	10	0	-1	-1	-1
17	1	0	60	60	27	31	1	1	76	1	0	-1	1	1454	10	1	-1	-1	-1
17	1	0	60	60	27	31	1	1	77	9	1	9	0	2904	10	1	0	1000	10
17	1	0	60	60	27	31	1	1	78	8	0	-1	0	2388	10	1	-1	-1	-1
17	1	0	60	60	27	31	1	1	79	3	1	0	2	3045	10	0	0	1000	10
17	1	0	60	60	27	31	1	1	80	3	1	1	2	2928	253	0	0	1000	10
17	1	0	60	60	27	31	1	1	81	3	1	8	2	2660	10	0	0	1000	10
17	1	0	60	60	27	31	1	1	82	8	1	0	0	2785	10	1	0	1000	10
17	1	0	60	60	27	31	1	1	83	4	0	-1	2	2153	10	0	-1	-1	-1
17	1	0	60	60	27	31	1	1	84	5	1	7	2	2184	10	0	0	1000	11
17	1	0	60	60	27	31	1	1	85	7	1	6	2	1900	10	0	0	1000	10
17	1	0	60	60	27	31	1	1	86	7	1	2	0	3228	10	1	0	1000	10
17	1	0	60	60	27	31	1	1	87	7	0	-1	2	3552	10	0	-1	-1	-1
17	1	0	60	60	27	31	1	1	88	8	1	5	1	3823	10	0	0	1000	10
17	1	0	60	60	27	31	1	1	89	0	0	-1	1	1985	10	1	-1	-1	-1
17	1	0	60	60	27	31	1	1	90	0	1	10	1	1776	10	1	0	1000	10
17	1	0	60	60	27	31	1	1	91	8	0	-1	0	1690	10	1	-1	-1	-1
17	1	0	60	60	27	31	1	1	92	8	1	9	1	2235	10	0	0	1000	11
17	1	0	60	60	27	31	1	1	93	5	0	-1	1	3089	10	0	-1	-1	-1
17	1	0	60	60	27	31	1	1	94	5	0	-1	2	3656	286	0	-1	-1	-1
17	1	0	60	60	27	31	1	1	95	7	1	6	1	3061	10	0	0	1000	10
17	1	0	60	60	27	31	1	1	96	5	1	4	-1	5000	10	0	0	1000	10
17	1	0	60	60	27	31	1	1	97	6	0	-1	2	3390	10	0	-1	-1	-1
17	1	0	60	60	27	31	1	1	98	1	1	2	1	3000	10	1	0	1000	10
17	1	0	60	60	27	31	1	1	99	7	0	-1	2	2870	10	0	-1	-1	-1
17	1	0	60	60	27	31	1	1	100	3	0	-1	2	2106	10	0	-1	-1	-1
17	1	0	60	60	27	31	1	1	101	5	1	0	2	2484	10	0	0	1000	10
17	1	0	60	60	27	31	1	1	102	4	0	-1	2	2105	10	0	-1	-1	-1
17	1	0	60	60	27	31	1	1	103	0	0	-1	1	2592	10	1	-1	-1	-1
17	1	0	60	60	27	31	1	1	104	5	0	-1	2	1909	307	0	-1	-1	-1
17	1	0	60	60	27	31	1	1	105	1	0	-1	1	1205	11	1	-1	-1	-1
17	1	0	60	60	27	31	2	0	106	4	1	4	2	3649	10	0	0	1000	11
17	1	0	60	60	27	31	2	0	107	4	1	-1	2	1789	10	0	0	1000	10
17	1	0	60	60	27	31	2	0	108	9	0	-1	0	1703	381	1	-1	-1	-1
17	1	0	60	60	27	31	2	0	109	4	0	-1	2	1809	10	0	-1	-1	-1
17	1	0	60	60	27	31	2	0	110	-1	2	-1	0	1944	10	0	0	1000	11
17	1	0	60	60	27	31	2	0	111	1	1	5	2	2301	10	0	0	1000	10
17	1	0	60	60	27	31	2	0	112	0	1	6	1	1573	304	1	0	1000	10
17	1	0	60	60	27	31	2	0	113	1	1	5	1	1890	10	1	0	1000	10
17	1	0	60	60	27	31	2	0	114	3	0	-1	1	1938	10	1	-1	-1	-1
17	1	0	60	60	27	31	2	0	115	5	1	4	2	1904	10	0	0	1000	11
17	1	0	60	60	27	31	2	0	116	3	0	10	1	1951	320	1	-1	-1	-1
17	1	0	60	60	27	31	2	0	117	7	0	-1	1	1402	272	0	-1	-1	-1
17	1	0	60	60	27	31	2	0	118	5	1	-1	1	4277	10	0	0	1000	11
17	1	0	60	60	27	31	2	0	119	8	1	-1	-1	5000	11	0	0	1000	11
17	1	0	60	60	27	31	2	0	120	9	1	-1	-1	5000	10	0	0	1000	10
17	1	0	60	60	27	31	2	0	121	5	0	2	-1	5000	10	0	-1	-1	-1
17	1	0	60	60	27	31	2	0	122	7	1	-1	2	2125	11	0	0	1000	10
17	1	0	60	60	27	31	2	0	123	2	0	-1	1	1627	10	1	-1	-1	-1
17	1	0	60	60	27	31	2	0	124	0	1	0	1	2582	10	1	0	1000	10
17	1	0	60	60	27	31	2	0	125	5	1	-1	2	2321	10	0	0	1000	10
17	1	0	60	60	27	31	2	0	126	8	0	4	0	1341	10	1	-1	-1	-1
17	1	0	60	60	27	31	2	0	127	4	1	10	2	2314	10	0	0	1000	10
17	1	0	60	60	27	31	2	0	128	6	1	7	2	1991	10	0	0	1000	10
17	1	0	60	60	27	31	2	0	129	0	0	-1	1	1673	11	1	-1	-1	-1
17	1	0	60	60	27	31	2	0	130	8	0	10	1	1562	10	0	-1	-1	-1
17	1	0	60	60	27	31	2	0	131	2	1	-1	2	1975	312	0	0	1000	10
17	1	0	60	60	27	31	2	0	132	4	0	-1	2	2204	10	0	-1	-1	-1
17	1	0	60	60	27	31	2	0	133	0	1	-1	1	2014	10	1	0	1003	31363
17	1	0	60	60	27	31	2	0	134	9	0	4	0	1788	10	1	-1	-1	-1
17	1	0	60	60	27	31	2	0	135	-1	2	3	0	2190	10	0	0	1000	10
17	1	0	60	60	27	31	2	0	136	2	0	5	1	2141	10	1	-1	-1	-1
17	1	0	60	60	27	31	2	0	137	1	0	-1	1	2033	10	1	-1	-1	-1
17	1	0	60	60	27	31	2	0	138	8	1	1	1	3087	10	0	0	1000	11
17	1	0	60	60	27	31	2	0	139	8	1	-1	1	2778	10	0	0	1000	10
17	1	0	60	60	27	31	2	0	140	2	0	1	1	3286	10	1	-1	-1	-1
17	1	0	60	60	27	31	2	0	141	5	0	-1	2	2215	310	0	-1	-1	-1
17	1	0	60	60	27	31	2	0	142	1	0	-1	1	1962	10	1	-1	-1	-1
17	1	0	60	60	27	31	2	0	143	1	0	2	1	2099	11	1	-1	-1	-1
17	1	0	60	60	27	31	2	0	144	2	1	1	2	2758	10	0	0	1000	10
17	1	0	60	60	27	31	2	0	145	3	1	7	2	3955	10	0	0	1000	11
17	1	0	60	60	27	31	2	0	146	-1	2	8	0	2659	10	0	0	1000	10
17	1	0	60	60	27	31	2	0	147	6	0	-1	2	2159	329	0	-1	-1	-1
17	1	0	60	60	27	31	2	0	148	0	0	-1	1	2221	309	1	-1	-1	-1
17	1	0	60	60	27	31	2	0	149	4	0	-1	1	2545	10	1	-1	-1	-1
17	1	0	60	60	27	31	2	0	150	5	0	7	2	2677	10	0	-1	-1	-1
17	1	0	60	60	27	31	2	0	151	0	0	8	1	2425	10	1	-1	-1	-1
17	1	0	60	60	27	31	2	0	152	6	1	-1	1	2334	11	0	0	1000	10
17	1	0	60	60	27	31	2	0	153	8	1	9	1	2021	10	0	0	1000	10
17	1	0	60	60	27	31	2	0	154	7	1	-1	1	2389	10	0	0	1000	10
17	1	0	60	60	27	31	2	0	155	6	1	8	1	1937	11	0	0	1000	10
17	1	0	60	60	27	31	2	0	156	-1	2	8	0	1689	10	0	0	1000	11
17	1	0	60	60	27	31	2	0	157	2	1	9	1	1937	10	1	0	1000	10
17	1	0	60	60	27	31	2	0	158	8	0	7	1	2684	10	0	-1	-1	-1
17	1	0	60	60	27	31	2	0	159	2	0	3	1	1683	10	1	-1	-1	-1
17	1	0	60	60	27	31	2	0	160	6	0	9	2	1869	11	0	-1	-1	-1
17	1	0	60	60	27	31	2	0	161	2	0	3	2	2199	10	0	-1	-1	-1
17	1	0	60	60	27	31	2	0	162	4	1	-1	2	1919	10	0	0	1000	10
17	1	0	60	60	27	31	2	0	163	9	1	-1	1	2085	10	0	0	1000	10
17	1	0	60	60	27	31	2	0	164	2	1	-1	2	2339	10	0	0	1000	10
17	1	0	60	60	27	31	2	0	165	9	1	-1	0	1953	10	1	0	1000	10
17	1	0	60	60	27	31	2	0	166	4	0	-1	2	1871	11	0	-1	-1	-1
17	1	0	60	60	27	31	2	0	167	3	1	4	2	2467	295	0	0	1000	10
17	1	0	60	60	27	31	2	0	168	6	1	9	2	2400	10	0	0	1000	10
17	1	0	60	60	27	31	2	0	169	7	1	-1	2	1728	10	0	0	1000	10
17	1	0	60	60	27	31	2	0	170	4	1	-1	1	2677	10	1	0	1000	10
17	1	0	60	60	27	31	2	0	171	9	0	1	0	2425	10	1	-1	-1	-1
17	1	0	60	60	27	31	2	0	172	1	1	2	2	2252	10	0	0	1000	10
17	1	0	60	60	27	31	2	0	173	0	0	3	1	2012	10	1	-1	-1	-1
17	1	0	60	60	27	31	2	0	174	7	0	10	1	2521	11	0	-1	-1	-1
17	1	0	60	60	27	31	2	0	175	6	0	-1	1	2029	10	0	-1	-1	-1
17	1	0	60	60	27	31	2	0	176	9	1	0	2	2506	10	0	0	1000	10
17	1	0	60	60	27	31	2	0	177	6	1	-1	2	2109	10	0	0	1000	10
17	1	0	60	60	27	31	2	0	178	0	0	9	1	1877	298	1	-1	-1	-1
17	1	0	60	60	27	31	2	0	179	3	1	1	2	1926	10	0	0	1000	11
17	1	0	60	60	27	31	2	0	180	7	0	-1	1	2690	11	0	-1	-1	-1
17	1	0	60	60	27	31	2	0	181	2	1	-1	2	2438	11	0	0	1000	10
17	1	0	60	60	27	31	2	0	182	0	1	8	1	3451	10	1	0	1000	10
17	1	0	60	60	27	31	2	0	183	1	0	-1	1	3511	10	1	-1	-1	-1
17	1	0	60	60	27	31	2	0	184	5	0	3	2	2286	331	0	-1	-1	-1
17	1	0	60	60	27	31	2	0	185	3	1	0	2	1934	303	0	0	1000	10
17	1	0	60	60	27	31	2	0	186	8	0	2	0	3386	10	1	-1	-1	-1
17	1	0	60	60	27	31	2	0	187	7	0	6	1	3433	10	0	-1	-1	-1
17	1	0	60	60	27	31	2	0	188	7	1	-1	2	1931	10	0	0	1000	10
17	1	0	60	60	27	31	2	0	189	3	0	10	2	2102	10	0	-1	-1	-1
17	1	0	60	60	27	31	2	0	190	7	1	5	2	2745	10	0	0	1000	10
17	1	0	60	60	27	31	2	0	191	6	0	7	2	3380	10	0	-1	-1	-1
17	1	0	60	60	27	31	2	0	192	0	1	-1	1	1944	10	1	0	1000	10
17	1	0	60	60	27	31	2	0	193	9	0	6	2	3144	10	0	-1	-1	-1
17	1	0	60	60	27	31	2	0	194	9	1	-1	-1	5000	10	0	0	1000	10
17	1	0	60	60	27	31	2	0	195	1	0	5	0	2265	10	0	-1	-1	-1
17	1	0	60	60	27	31	2	0	196	4	0	-1	0	2852	10	0	-1	-1	-1
17	1	0	60	60	27	31	2	0	197	6	0	2	2	3590	10	0	-1	-1	-1
17	1	0	60	60	27	31	2	0	198	5	0	-1	2	3625	10	0	-1	-1	-1
17	1	0	60	60	27	31	2	0	199	7	0	-1	0	3846	10	1	-1	-1	-1
17	1	0	60	60	27	31	2	0	200	3	1	0	2	2741	10	0	0	1000	11
17	1	0	60	60	27	31	2	0	201	3	0	0	2	1938	10	0	-1	-1	-1
17	1	0	60	60	27	31	2	0	202	8	0	-1	0	3545	10	1	-1	-1	-1
17	1	0	60	60	27	31	2	0	203	1	1	6	2	4224	10	0	0	1000	10
17	1	0	60	60	27	31	2	0	204	5	1	-1	2	4658	302	0	0	1000	10
17	1	0	60	60	27	31	2	0	205	5	1	-1	2	1766	10	0	0	1000	10
17	1	0	60	60	27	31	2	0	206	3	0	6	2	2526	10	0	-1	-1	-1
17	1	0	60	60	27	31	2	0	207	8	1	-1	0	2815	10	1	0	1000	10
17	1	0	60	60	27	31	2	0	208	9	0	-1	0	1790	10	1	-1	-1	-1
17	1	0	60	60	27	31	2	0	209	1	1	-1	2	2234	10	0	0	1000	11
17	1	0	60	60	27	31	2	0	210	-1	2	-1	0	2311	10	0	0	1000	10
17	1	0	60	60	27	31	3	1	211	-1	2	7	1	1969	327	1	0	1000	11
17	1	0	60	60	27	31	3	1	212	3	0	-1	1	2465	10	1	-1	-1	-1
17	1	0	60	60	27	31	3	1	213	0	1	-1	1	2211	307	1	0	1000	10
17	1	0	60	60	27	31	3	1	214	8	1	-1	1	1754	10	0	0	1000	10
17	1	0	60	60	27	31	3	1	215	0	1	-1	1	1888	10	1	0	1000	10
17	1	0	60	60	27	31	3	1	216	3	0	0	0	3670	10	0	-1	-1	-1
17	1	0	60	60	27	31	3	1	217	3	1	6	1	2560	10	1	0	1000	10
17	1	0	60	60	27	31	3	1	218	8	1	10	1	2878	10	0	0	1000	10
17	1	0	60	60	27	31	3	1	219	5	0	-1	1	3771	10	0	-1	-1	-1
17	1	0	60	60	27	31	3	1	220	0	1	6	1	2357	308	1	0	1000	10
17	1	0	60	60	27	31	3	1	221	7	0	1	1	2235	10	0	-1	-1	-1
17	1	0	60	60	27	31	3	1	222	4	1	-1	2	2870	10	0	0	1000	10
17	1	0	60	60	27	31	3	1	223	9	1	-1	1	2622	10	0	0	1000	10
17	1	0	60	60	27	31	3	1	224	2	1	-1	1	3686	10	1	0	1000	10
17	1	0	60	60	27	31	3	1	225	1	1	-1	1	3590	10	1	0	1000	10
17	1	0	60	60	27	31	3	1	226	7	0	0	0	2344	10	1	-1	-1	-1
17	1	0	60	60	27	31	3	1	227	1	1	-1	1	1739	10	1	0	1000	10
17	1	0	60	60	27	31	3	1	228	1	1	-1	1	1874	10	1	0	1000	10
17	1	0	60	60	27	31	3	1	229	5	0	8	0	2360	10	1	-1	-1	-1
17	1	0	60	60	27	31	3	1	230	8	1	-1	1	2597	9	0	0	1000	10
17	1	0	60	60	27	31	3	1	231	6	0	8	0	4008	10	1	-1	-1	-1
17	1	0	60	60	27	31	3	1	232	5	0	6	0	3095	10	1	-1	-1	-1
17	1	0	60	60	27	31	3	1	233	0	0	2	1	2427	10	1	-1	-1	-1
17	1	0	60	60	27	31	3	1	234	9	0	-1	0	2254	10	1	-1	-1	-1
17	1	0	60	60	27	31	3	1	235	8	0	5	0	2576	10	1	-1	-1	-1
17	1	0	60	60	27	31	3	1	236	1	0	-1	1	2487	10	1	-1	-1	-1
17	1	0	60	60	27	31	3	1	237	6	0	-1	2	2888	10	0	-1	-1	-1
17	1	0	60	60	27	31	3	1	238	2	0	-1	0	3841	10	0	-1	-1	-1
17	1	0	60	60	27	31	3	1	239	3	0	3	0	3814	10	0	-1	-1	-1
17	1	0	60	60	27	31	3	1	240	4	0	9	0	2492	10	0	-1	-1	-1
17	1	0	60	60	27	31	3	1	241	9	0	6	0	2221	10	1	-1	-1	-1
17	1	0	60	60	27	31	3	1	242	9	1	-1	0	2139	10	1	0	1000	10
17	1	0	60	60	27	31	3	1	243	9	1	6	0	1671	10	1	0	1000	10
17	1	0	60	60	27	31	3	1	244	3	0	-1	2	3075	101	0	-1	-1	-1
17	1	0	60	60	27	31	3	1	245	6	1	5	0	2768	10	1	0	1000	10
17	1	0	60	60	27	31	3	1	246	1	0	-1	1	1652	10	1	-1	-1	-1
17	1	0	60	60	27	31	3	1	247	8	0	-1	1	3091	11	0	-1	-1	-1
17	1	0	60	60	27	31	3	1	248	5	0	9	2	2407	11	0	-1	-1	-1
17	1	0	60	60	27	31	3	1	249	2	1	4	1	2329	10	1	0	1000	11
17	1	0	60	60	27	31	3	1	250	7	1	9	1	3185	10	0	0	1000	10
17	1	0	60	60	27	31	3	1	251	2	0	0	1	2442	10	1	-1	-1	-1
17	1	0	60	60	27	31	3	1	252	2	0	-1	2	3814	11	0	-1	-1	-1
17	1	0	60	60	27	31	3	1	253	3	0	-1	0	3164	11	0	-1	-1	-1
17	1	0	60	60	27	31	3	1	254	8	0	-1	0	1805	10	1	-1	-1	-1
17	1	0	60	60	27	31	3	1	255	8	0	8	0	2483	10	1	-1	-1	-1
17	1	0	60	60	27	31	3	1	256	7	1	4	2	2446	10	0	0	1000	10
17	1	0	60	60	27	31	3	1	257	0	0	-1	1	2022	10	1	-1	-1	-1
17	1	0	60	60	27	31	3	1	258	0	1	0	1	3045	10	1	0	1000	10
17	1	0	60	60	27	31	3	1	259	1	1	-1	1	1849	10	1	0	1000	10
17	1	0	60	60	27	31	3	1	260	2	0	2	1	119	10	1	-1	-1	-1
17	1	0	60	60	27	31	3	1	261	7	1	5	-1	5000	10	0	0	1000	10
17	1	0	60	60	27	31	3	1	262	5	1	1	2	2896	10	0	0	1000	11
17	1	0	60	60	27	31	3	1	263	2	1	0	1	2600	11	1	0	1000	10
17	1	0	60	60	27	31	3	1	264	3	1	7	1	2900	251	1	0	1000	10
17	1	0	60	60	27	31	3	1	265	4	1	8	2	3712	308	0	0	1000	11
17	1	0	60	60	27	31	3	1	266	5	1	2	0	2536	10	1	0	1000	10
17	1	0	60	60	27	31	3	1	267	9	0	-1	0	2856	10	1	-1	-1	-1
17	1	0	60	60	27	31	3	1	268	4	0	-1	2	3468	10	0	-1	-1	-1
17	1	0	60	60	27	31	3	1	269	4	0	-1	0	2105	10	0	-1	-1	-1
17	1	0	60	60	27	31	3	1	270	0	0	-1	1	2233	10	1	-1	-1	-1
17	1	0	60	60	27	31	3	1	271	6	1	-1	1	2759	10	0	0	1000	10
17	1	0	60	60	27	31	3	1	272	3	1	5	2	3675	10	0	0	1000	11
17	1	0	60	60	27	31	3	1	273	-1	2	5	1	2756	10	1	0	1000	10
17	1	0	60	60	27	31	3	1	274	0	1	-1	1	3015	10	1	0	1000	10
17	1	0	60	60	27	31	3	1	275	0	0	-1	1	2102	10	1	-1	-1	-1
17	1	0	60	60	27	31	3	1	276	9	0	3	-1	5000	10	0	-1	-1	-1
17	1	0	60	60	27	31	3	1	277	7	1	2	1	3534	10	0	0	1000	11
17	1	0	60	60	27	31	3	1	278	8	1	9	0	4388	11	1	0	1000	10
17	1	0	60	60	27	31	3	1	279	0	0	8	1	1951	10	1	-1	-1	-1
17	1	0	60	60	27	31	3	1	280	6	0	-1	2	2402	10	0	-1	-1	-1
17	1	0	60	60	27	31	3	1	281	2	0	7	0	1918	10	0	-1	-1	-1
17	1	0	60	60	27	31	3	1	282	7	0	-1	2	2543	243	0	-1	-1	-1
17	1	0	60	60	27	31	3	1	283	1	1	10	1	2003	10	1	0	1000	10
17	1	0	60	60	27	31	3	1	284	5	1	10	1	1997	10	0	0	1000	11
17	1	0	60	60	27	31	3	1	285	4	1	-1	1	2334	305	1	0	1000	10
17	1	0	60	60	27	31	3	1	286	9	1	-1	1	4057	10	0	0	1000	10
17	1	0	60	60	27	31	3	1	287	6	0	2	2	3063	10	0	-1	-1	-1
17	1	0	60	60	27	31	3	1	288	8	0	-1	1	2694	10	0	-1	-1	-1
17	1	0	60	60	27	31	3	1	289	6	1	3	1	582	10	0	0	1000	10
17	1	0	60	60	27	31	3	1	290	1	0	7	2	2868	10	0	-1	-1	-1
17	1	0	60	60	27	31	3	1	291	5	1	3	1	3136	11	0	0	1000	10
17	1	0	60	60	27	31	3	1	292	5	0	10	2	1574	10	0	-1	-1	-1
17	1	0	60	60	27	31	3	1	293	1	0	-1	1	2720	290	1	-1	-1	-1
17	1	0	60	60	27	31	3	1	294	-1	2	4	1	2954	10	1	0	1000	10
17	1	0	60	60	27	31	3	1	295	4	0	4	1	4013	11	1	-1	-1	-1
17	1	0	60	60	27	31	3	1	296	9	0	4	0	2866	10	1	-1	-1	-1
17	1	0	60	60	27	31	3	1	297	3	1	-1	1	2759	310	1	0	1000	10
17	1	0	60	60	27	31	3	1	298	6	1	1	2	3705	10	0	0	1000	11
17	1	0	60	60	27	31	3	1	299	7	0	-1	0	3358	10	1	-1	-1	-1
17	1	0	60	60	27	31	3	1	300	1	0	1	1	2001	10	1	-1	-1	-1
17	1	0	60	60	27	31	3	1	301	-1	2	-1	1	3655	10	1	0	1000	10
17	1	0	60	60	27	31	3	1	302	5	1	7	1	2499	10	0	0	1000	10
17	1	0	60	60	27	31	3	1	303	6	0	-1	2	4134	10	0	-1	-1	-1
17	1	0	60	60	27	31	3	1	304	9	1	-1	0	4026	319	1	0	1000	10
17	1	0	60	60	27	31	3	1	305	2	1	1	1	3361	10	1	0	1000	10
17	1	0	60	60	27	31	3	1	306	6	1	3	1	3130	10	0	0	1000	10
17	1	0	60	60	27	31	3	1	307	8	1	-1	0	3724	10	1	0	1000	10
17	1	0	60	60	27	31	3	1	308	7	1	9	0	3017	10	1	0	1000	10
17	1	0	60	60	27	31	3	1	309	3	1	-1	2	3259	11	0	0	1000	10
17	1	0	60	60	27	31	3	1	310	4	1	-1	1	3909	10	1	0	1000	10
17	1	0	60	60	27	31	3	1	311	2	1	10	1	393	10	1	0	1000	10
17	1	0	60	60	27	31	3	1	312	4	1	-1	2	2066	10	0	0	1000	10
17	1	0	60	60	27	31	3	1	313	7	0	-1	0	1510	10	1	-1	-1	-1
17	1	0	60	60	27	31	3	1	314	-1	2	-1	1	1992	10	1	0	1000	11
17	1	0	60	60	27	31	3	1	315	4	0	-1	0	2783	10	0	-1	-1	-1
17	1	0	60	60	27	31	4	0	316	3	0	1	0	2043	10	0	-1	-1	-1
17	1	0	60	60	27	31	4	0	317	3	0	-1	0	1831	11	0	-1	-1	-1
17	1	0	60	60	27	31	4	0	318	1	0	-1	0	2070	10	0	-1	-1	-1
17	1	0	60	60	27	31	4	0	319	2	1	-1	1	1482	10	1	0	1000	10
17	1	0	60	60	27	31	4	0	320	4	1	-1	1	1554	10	1	0	1000	10
17	1	0	60	60	27	31	4	0	321	6	1	10	0	2670	10	1	0	1000	10
17	1	0	60	60	27	31	4	0	322	2	1	2	1	1793	10	1	0	1000	10
17	1	0	60	60	27	31	4	0	323	-1	2	0	0	2648	10	0	0	1000	10
17	1	0	60	60	27	31	4	0	324	6	0	-1	1	2587	10	0	-1	-1	-1
17	1	0	60	60	27	31	4	0	325	2	1	7	1	2060	10	1	0	1000	10
17	1	0	60	60	27	31	4	0	326	6	0	9	1	3753	10	0	-1	-1	-1
17	1	0	60	60	27	31	4	0	327	1	0	-1	0	3075	10	0	-1	-1	-1
17	1	0	60	60	27	31	4	0	328	1	1	-1	1	1752	10	1	0	1000	10
17	1	0	60	60	27	31	4	0	329	6	1	-1	1	2277	299	0	0	1000	10
17	1	0	60	60	27	31	4	0	330	5	1	-1	1	2769	10	0	0	1000	10
17	1	0	60	60	27	31	4	0	331	7	0	8	0	2215	10	1	-1	-1	-1
17	1	0	60	60	27	31	4	0	332	4	1	-1	0	2930	10	0	0	1000	10
17	1	0	60	60	27	31	4	0	333	6	1	-1	1	2818	10	0	0	1000	10
17	1	0	60	60	27	31	4	0	334	1	1	10	0	2980	307	0	0	1000	10
17	1	0	60	60	27	31	4	0	335	8	1	-1	1	4115	10	0	0	1000	10
17	1	0	60	60	27	31	4	0	336	8	0	9	0	2400	10	1	-1	-1	-1
17	1	0	60	60	27	31	4	0	337	1	0	7	1	1588	10	1	-1	-1	-1
17	1	0	60	60	27	31	4	0	338	5	1	7	1	2654	11	0	0	1000	10
17	1	0	60	60	27	31	4	0	339	0	0	-1	1	4342	10	1	-1	-1	-1
17	1	0	60	60	27	31	4	0	340	2	0	4	1	2690	332	1	-1	-1	-1
17	1	0	60	60	27	31	4	0	341	6	1	-1	1	2359	10	0	0	1000	10
17	1	0	60	60	27	31	4	0	342	3	0	-1	1	3846	10	1	-1	-1	-1
17	1	0	60	60	27	31	4	0	343	5	0	-1	1	4163	10	0	-1	-1	-1
17	1	0	60	60	27	31	4	0	344	1	0	8	1	4272	11	1	-1	-1	-1
17	1	0	60	60	27	31	4	0	345	1	1	1	1	3827	10	1	0	1000	10
17	1	0	60	60	27	31	4	0	346	5	0	1	2	3035	11	0	-1	-1	-1
17	1	0	60	60	27	31	4	0	347	1	1	-1	1	3667	10	1	0	1000	10
17	1	0	60	60	27	31	4	0	348	2	0	5	1	3448	11	1	-1	-1	-1
17	1	0	60	60	27	31	4	0	349	6	0	-1	2	2680	10	0	-1	-1	-1
17	1	0	60	60	27	31	4	0	350	9	1	6	0	2412	10	1	0	1000	10
17	1	0	60	60	27	31	4	0	351	0	1	-1	1	1599	11	1	0	1000	10
17	1	0	60	60	27	31	4	0	352	-1	2	-1	0	2278	304	0	0	1000	10
17	1	0	60	60	27	31	4	0	353	7	0	7	0	3630	10	1	-1	-1	-1
17	1	0	60	60	27	31	4	0	354	7	1	3	1	3162	10	0	0	1000	10
17	1	0	60	60	27	31	4	0	355	1	0	4	1	2927	10	1	-1	-1	-1
17	1	0	60	60	27	31	4	0	356	3	1	4	2	2520	10	0	0	1000	10
17	1	0	60	60	27	31	4	0	357	0	1	-1	1	1622	10	1	0	1000	10
17	1	0	60	60	27	31	4	0	358	7	1	-1	2	2202	308	0	0	1000	10
17	1	0	60	60	27	31	4	0	359	9	0	-1	0	1825	10	1	-1	-1	-1
17	1	0	60	60	27	31	4	0	360	4	1	1	2	2705	10	0	0	1000	10
17	1	0	60	60	27	31	4	0	361	3	1	10	2	3748	350	0	0	1000	10
17	1	0	60	60	27	31	4	0	362	6	1	-1	0	2554	10	1	0	1000	10
17	1	0	60	60	27	31	4	0	363	7	0	5	0	2513	10	1	-1	-1	-1
17	1	0	60	60	27	31	4	0	364	0	0	-1	1	3085	10	1	-1	-1	-1
17	1	0	60	60	27	31	4	0	365	6	0	0	2	3012	11	0	-1	-1	-1
17	1	0	60	60	27	31	4	0	366	5	0	5	0	3568	291	1	-1	-1	-1
17	1	0	60	60	27	31	4	0	367	9	1	6	1	3182	312	0	0	1000	10
17	1	0	60	60	27	31	4	0	368	9	1	3	0	2149	240	1	0	1000	10
17	1	0	60	60	27	31	4	0	369	2	1	5	0	3086	10	0	0	1000	10
17	1	0	60	60	27	31	4	0	370	3	0	8	2	3466	10	0	-1	-1	-1
17	1	0	60	60	27	31	4	0	371	8	0	9	1	2791	357	0	-1	-1	-1
17	1	0	60	60	27	31	4	0	372	8	0	-1	0	1876	10	1	-1	-1	-1
17	1	0	60	60	27	31	4	0	373	5	0	-1	2	2222	387	0	-1	-1	-1
17	1	0	60	60	27	31	4	0	374	3	1	-1	1	2420	10	1	0	1000	10
17	1	0	60	60	27	31	4	0	375	0	1	-1	1	2013	315	1	0	1000	10
17	1	0	60	60	27	31	4	0	376	4	0	-1	1	2881	10	1	-1	-1	-1
17	1	0	60	60	27	31	4	0	377	7	0	3	2	2821	293	0	-1	-1	-1
17	1	0	60	60	27	31	4	0	378	9	0	10	0	2950	10	1	-1	-1	-1
17	1	0	60	60	27	31	4	0	379	0	0	-1	1	2292	10	1	-1	-1	-1
17	1	0	60	60	27	31	4	0	380	7	0	-1	2	2877	10	0	-1	-1	-1
17	1	0	60	60	27	31	4	0	381	4	0	8	2	3644	10	0	-1	-1	-1
17	1	0	60	60	27	31	4	0	382	2	0	2	1	1833	299	1	-1	-1	-1
17	1	0	60	60	27	31	4	0	383	8	1	3	0	2555	10	1	0	1000	10
17	1	0	60	60	27	31	4	0	384	5	1	0	2	2890	10	0	0	1000	10
17	1	0	60	60	27	31	4	0	385	8	1	-1	0	3031	10	1	0	1000	10
17	1	0	60	60	27	31	4	0	386	9	0	9	1	2024	10	0	-1	-1	-1
17	1	0	60	60	27	31	4	0	387	9	0	-1	0	1938	314	1	-1	-1	-1
17	1	0	60	60	27	31	4	0	388	5	1	6	1	2419	10	0	0	1000	10
17	1	0	60	60	27	31	4	0	389	9	1	0	1	3919	10	0	0	1000	10
17	1	0	60	60	27	31	4	0	390	9	1	-1	0	2214	10	1	0	1000	10
17	1	0	60	60	27	31	4	0	391	0	1	-1	1	2179	10	1	0	1000	10
17	1	0	60	60	27	31	4	0	392	9	0	2	0	3052	10	1	-1	-1	-1
17	1	0	60	60	27	31	4	0	393	2	0	-1	1	2058	10	1	-1	-1	-1
17	1	0	60	60	27	31	4	0	394	3	1	8	1	2190	10	1	0	1000	10
17	1	0	60	60	27	31	4	0	395	4	0	9	2	1906	10	0	-1	-1	-1
17	1	0	60	60	27	31	4	0	396	0	1	1	1	3375	10	1	0	1000	10
17	1	0	60	60	27	31	4	0	397	8	1	2	1	2548	11	0	0	1000	11
17	1	0	60	60	27	31	4	0	398	-1	2	-1	0	2949	346	0	0	1000	10
17	1	0	60	60	27	31	4	0	399	-1	2	4	0	2856	10	0	0	1000	11
17	1	0	60	60	27	31	4	0	400	4	1	2	1	3031	10	1	0	1000	10
17	1	0	60	60	27	31	4	0	401	4	0	5	2	2617	11	0	-1	-1	-1
17	1	0	60	60	27	31	4	0	402	8	0	-1	0	3558	10	1	-1	-1	-1
17	1	0	60	60	27	31	4	0	403	8	1	3	0	2095	10	1	0	1000	10
17	1	0	60	60	27	31	4	0	404	6	0	-1	2	3005	338	0	-1	-1	-1
17	1	0	60	60	27	31	4	0	405	4	0	7	1	3233	358	1	-1	-1	-1
17	1	0	60	60	27	31	4	0	406	2	1	-1	0	2759	10	0	0	1000	10
17	1	0	60	60	27	31	4	0	407	5	1	6	1	2065	11	0	0	1000	10
17	1	0	60	60	27	31	4	0	408	7	1	-1	1	2070	10	0	0	1000	10
17	1	0	60	60	27	31	4	0	409	3	1	-1	1	2637	10	1	0	1000	10
17	1	0	60	60	27	31	4	0	410	5	0	4	2	2607	313	0	-1	-1	-1
17	1	0	60	60	27	31	4	0	411	8	0	10	0	1578	10	1	-1	-1	-1
17	1	0	60	60	27	31	4	0	412	7	1	-1	1	1630	10	0	0	1000	10
17	1	0	60	60	27	31	4	0	413	3	0	0	1	2257	10	1	-1	-1	-1
17	1	0	60	60	27	31	4	0	414	1	1	-1	1	1673	315	1	0	1000	10
17	1	0	60	60	27	31	4	0	415	0	0	-1	1	2843	10	1	-1	-1	-1
17	1	0	60	60	27	31	4	0	416	7	1	6	2	2191	10	0	0	1000	10
17	1	0	60	60	27	31	4	0	417	-1	2	-1	0	2177	10	0	0	1000	10
17	1	0	60	60	27	31	4	0	418	2	0	-1	1	1910	10	1	-1	-1	-1
17	1	0	60	60	27	31	4	0	419	0	0	-1	1	1613	11	1	-1	-1	-1
17	1	0	60	60	27	31	4	0	420	4	1	-1	1	1959	10	1	0	1000	10
