# Supplementary material for: No Evidence for Threat-Induced Spatial Prioritization of Somatosensory Stimulation during Pain Control Using a Synchrony Judgment Paradigm
Source: PLoS One. 2016 Jun 7;11(6):e0156648. doi: 10.1371/journal.pone.0156648 (PMC4896434; doi:10.1371/journal.pone.0156648)
Supplement: S1 Dataset — This dataset includes pretest questionnaire data, posttest questionnaire data, and experimental (SJ3) data. (ZIP) [file pone.0156648.s001.zip › S1 Dataset/PP18.dat]

PP	CUE	CTRL	TAMP1	TAMP2	SAMP1	SAMP2	BLOCK	SLOC	TRIAL	SOA	TYPE	FB	Resp	RT	RTerr	Acc	CResp	CRT	CRE
18	0	-1	60	60	21	21	0	1	1	6	0	-1	1	2963	10	0	-1	-1	-1
18	0	-1	60	60	21	21	0	1	2	3	0	-1	2	1828	320	0	-1	-1	-1
18	0	-1	60	60	21	21	0	1	3	4	1	-1	2	2143	10	0	-1	-1	-1
18	0	-1	60	60	21	21	0	1	4	-1	2	-1	0	1876	10	0	-1	-1	-1
18	0	-1	60	60	21	21	0	1	5	1	1	-1	2	1432	10	0	-1	-1	-1
18	0	-1	60	60	21	21	0	1	6	5	0	-1	2	2755	10	0	-1	-1	-1
18	0	-1	60	60	21	21	0	0	7	0	1	-1	1	2536	10	1	-1	-1	-1
18	0	-1	60	60	21	21	0	0	8	9	1	-1	0	3126	10	1	-1	-1	-1
18	0	-1	60	60	21	21	0	0	9	7	1	-1	2	3067	10	0	-1	-1	-1
18	0	-1	60	60	21	21	0	1	10	8	1	-1	0	3174	10	1	-1	-1	-1
18	0	-1	60	60	21	21	0	1	11	2	0	-1	2	2667	10	0	-1	-1	-1
18	0	-1	60	60	21	21	0	0	12	3	1	-1	2	2644	10	0	-1	-1	-1
18	0	-1	60	60	21	21	0	0	13	6	0	-1	2	2479	10	0	-1	-1	-1
18	0	-1	60	60	21	21	0	1	14	5	1	-1	2	2286	10	0	-1	-1	-1
18	0	-1	60	60	21	21	0	1	15	9	1	-1	0	2167	11	1	-1	-1	-1
18	0	-1	60	60	21	21	0	1	16	0	0	-1	1	2485	10	1	-1	-1	-1
18	0	-1	60	60	21	21	0	1	17	2	0	-1	2	2630	11	0	-1	-1	-1
18	0	-1	60	60	21	21	0	0	18	8	1	-1	0	2001	313	1	-1	-1	-1
18	0	-1	60	60	21	21	0	1	19	-1	2	-1	0	1975	10	0	-1	-1	-1
18	0	-1	60	60	21	21	0	0	20	4	1	-1	2	1739	339	0	-1	-1	-1
18	0	-1	60	60	21	21	0	0	21	1	1	-1	2	2058	10	0	-1	-1	-1
18	0	-1	60	60	21	21	0	0	22	7	0	-1	1	2161	10	0	-1	-1	-1
18	0	1	60	60	21	21	1	0	1	7	0	-1	2	3096	324	0	-1	-1	-1
18	0	1	60	60	21	21	1	0	2	-1	2	4	0	735	10	0	0	1000	10
18	0	1	60	60	21	21	1	0	3	4	1	10	2	2469	10	0	6	501	11
18	0	1	60	60	21	21	1	0	4	3	0	-1	2	3501	10	0	-1	-1	-1
18	0	1	60	60	21	21	1	0	5	2	0	-1	2	2510	10	0	-1	-1	-1
18	0	1	60	60	21	21	1	0	6	3	0	-1	1	3229	10	1	-1	-1	-1
18	0	1	60	60	21	21	1	0	7	6	1	8	2	3968	10	0	6	880	10
18	0	1	60	60	21	21	1	0	8	-1	2	3	0	403	10	0	6	437	11
18	0	1	60	60	21	21	1	0	9	8	1	8	1	2279	10	0	6	839	10
18	0	1	60	60	21	21	1	0	10	5	1	1	2	3164	10	0	6	959	10
18	0	1	60	60	21	21	1	0	11	0	0	-1	0	2885	10	0	-1	-1	-1
18	0	1	60	60	21	21	1	0	12	9	0	-1	0	1830	10	1	-1	-1	-1
18	0	1	60	60	21	21	1	0	13	6	0	-1	2	2161	319	0	-1	-1	-1
18	0	1	60	60	21	21	1	0	14	8	1	9	1	3182	10	0	6	574	11
18	0	1	60	60	21	21	1	0	15	2	1	7	2	2562	10	0	6	770	138
18	0	1	60	60	21	21	1	0	16	4	1	3	2	2174	10	0	0	1000	10
18	0	1	60	60	21	21	1	0	17	-1	2	5	-1	5000	10	0	6	492	10
18	0	1	60	60	21	21	1	0	18	1	0	-1	1	1734	10	1	-1	-1	-1
18	0	1	60	60	21	21	1	0	19	5	0	-1	2	2357	10	0	-1	-1	-1
18	0	1	60	60	21	21	1	0	20	2	1	1	2	2389	10	0	6	650	10
18	0	1	60	60	21	21	1	0	21	6	1	6	2	2639	10	0	6	846	10
18	0	1	60	60	21	21	1	0	22	9	1	9	0	2504	10	1	6	520	10
18	0	1	60	60	21	21	1	0	23	0	0	-1	0	2968	10	0	-1	-1	-1
18	0	1	60	60	21	21	1	0	24	5	0	-1	2	2897	318	0	-1	-1	-1
18	0	1	60	60	21	21	1	0	25	2	0	-1	1	2613	10	1	-1	-1	-1
18	0	1	60	60	21	21	1	0	26	1	0	-1	2	3937	11	0	-1	-1	-1
18	0	1	60	60	21	21	1	0	27	5	0	-1	1	3319	316	0	-1	-1	-1
18	0	1	60	60	21	21	1	0	28	1	0	-1	2	4038	10	0	-1	-1	-1
18	0	1	60	60	21	21	1	0	29	3	1	2	1	2520	11	1	6	712	10
18	0	1	60	60	21	21	1	0	30	9	1	6	0	2982	11	1	6	631	10
18	0	1	60	60	21	21	1	0	31	9	0	-1	0	2947	10	1	-1	-1	-1
18	0	1	60	60	21	21	1	0	32	1	1	6	1	3115	271	1	6	657	10
18	0	1	60	60	21	21	1	0	33	8	0	-1	0	1544	10	1	-1	-1	-1
18	0	1	60	60	21	21	1	0	34	7	0	-1	2	1998	317	0	-1	-1	-1
18	0	1	60	60	21	21	1	0	35	5	1	6	2	1810	10	0	6	609	10
18	0	1	60	60	21	21	1	0	36	5	0	-1	1	2999	10	0	-1	-1	-1
18	0	1	60	60	21	21	1	0	37	4	1	7	2	2057	317	0	6	712	10
18	0	1	60	60	21	21	1	0	38	2	1	7	2	2282	10	0	0	1000	10
18	0	1	60	60	21	21	1	0	39	-1	2	2	-1	5000	10	0	6	546	10
18	0	1	60	60	21	21	1	0	40	0	1	3	1	1722	10	1	6	667	11
18	0	1	60	60	21	21	1	0	41	5	1	0	2	2378	10	0	0	1000	10
18	0	1	60	60	21	21	1	0	42	6	1	0	0	2687	10	1	6	607	10
18	0	1	60	60	21	21	1	0	43	2	0	-1	2	2094	10	0	-1	-1	-1
18	0	1	60	60	21	21	1	0	44	8	0	-1	2	2503	10	0	-1	-1	-1
18	0	1	60	60	21	21	1	0	45	5	1	5	2	1700	353	0	6	615	10
18	0	1	60	60	21	21	1	0	46	7	0	-1	2	1927	309	0	-1	-1	-1
18	0	1	60	60	21	21	1	0	47	9	1	8	0	2174	11	1	6	877	10
18	0	1	60	60	21	21	1	0	48	7	0	-1	1	2522	10	0	-1	-1	-1
18	0	1	60	60	21	21	1	0	49	4	0	-1	1	2953	10	1	-1	-1	-1
18	0	1	60	60	21	21	1	0	50	3	1	3	2	3302	10	0	6	710	10
18	0	1	60	60	21	21	1	0	51	8	0	-1	0	2822	10	1	-1	-1	-1
18	0	1	60	60	21	21	1	0	52	6	0	-1	2	3384	10	0	-1	-1	-1
18	0	1	60	60	21	21	1	0	53	5	0	-1	1	3333	10	0	-1	-1	-1
18	0	1	60	60	21	21	1	0	54	9	0	-1	0	2132	10	1	-1	-1	-1
18	0	1	60	60	21	21	1	0	55	3	1	2	1	2962	10	1	6	690	10
18	0	1	60	60	21	21	1	0	56	2	1	1	1	4495	132	1	6	687	10
18	0	1	60	60	21	21	1	0	57	1	1	3	1	3225	10	1	6	751	10
18	0	1	60	60	21	21	1	0	58	0	0	-1	1	2423	10	1	-1	-1	-1
18	0	1	60	60	21	21	1	0	59	2	0	-1	1	2372	10	1	-1	-1	-1
18	0	1	60	60	21	21	1	0	60	9	1	2	0	2169	10	1	6	681	10
18	0	1	60	60	21	21	1	0	61	7	1	0	0	3188	10	1	6	774	11
18	0	1	60	60	21	21	1	0	62	4	0	-1	2	2666	10	0	-1	-1	-1
18	0	1	60	60	21	21	1	0	63	8	1	0	0	3571	10	1	6	723	10
18	0	1	60	60	21	21	1	0	64	0	1	5	1	2674	10	1	6	759	10
18	0	1	60	60	21	21	1	0	65	7	0	-1	2	2751	10	0	-1	-1	-1
18	0	1	60	60	21	21	1	0	66	8	1	8	0	2783	255	1	6	741	10
18	0	1	60	60	21	21	1	0	67	4	0	-1	2	2154	10	0	-1	-1	-1
18	0	1	60	60	21	21	1	0	68	2	0	-1	2	2696	10	0	-1	-1	-1
18	0	1	60	60	21	21	1	0	69	6	0	-1	2	2208	10	0	-1	-1	-1
18	0	1	60	60	21	21	1	0	70	0	0	-1	1	1995	10	1	-1	-1	-1
18	0	1	60	60	21	21	1	0	71	0	1	4	1	2015	10	1	6	639	10
18	0	1	60	60	21	21	1	0	72	3	0	-1	2	2969	10	0	-1	-1	-1
18	0	1	60	60	21	21	1	0	73	9	0	-1	0	1775	10	1	-1	-1	-1
18	0	1	60	60	21	21	1	0	74	1	1	4	0	2716	10	0	6	748	10
18	0	1	60	60	21	21	1	0	75	-1	2	0	-1	5000	10	0	6	803	10
18	0	1	60	60	21	21	1	0	76	6	0	-1	2	1811	10	0	-1	-1	-1
18	0	1	60	60	21	21	1	0	77	8	0	-1	0	2441	10	1	-1	-1	-1
18	0	1	60	60	21	21	1	0	78	1	0	-1	1	2251	10	1	-1	-1	-1
18	0	1	60	60	21	21	1	0	79	6	1	5	2	3172	11	0	6	756	10
18	0	1	60	60	21	21	1	0	80	4	0	-1	2	1785	10	0	-1	-1	-1
18	0	1	60	60	21	21	1	0	81	0	1	4	1	1829	10	1	6	613	10
18	0	1	60	60	21	21	1	0	82	4	1	6	2	2608	10	0	6	751	10
18	0	1	60	60	21	21	1	0	83	3	0	-1	2	2075	10	0	-1	-1	-1
18	0	1	60	60	21	21	1	0	84	2	1	1	2	2060	10	0	0	1000	10
18	0	1	60	60	21	21	1	0	85	4	0	-1	2	2661	10	0	-1	-1	-1
18	0	1	60	60	21	21	1	0	86	3	1	5	2	4209	264	0	6	726	10
18	0	1	60	60	21	21	1	0	87	3	0	-1	1	2783	10	1	-1	-1	-1
18	0	1	60	60	21	21	1	0	88	1	0	-1	2	2494	267	0	-1	-1	-1
18	0	1	60	60	21	21	1	0	89	1	1	10	0	2887	10	0	6	646	10
18	0	1	60	60	21	21	1	0	90	0	0	-1	1	1927	10	1	-1	-1	-1
18	0	1	60	60	21	21	1	0	91	7	1	10	2	1869	10	0	6	717	10
18	0	1	60	60	21	21	1	0	92	5	1	7	2	2912	10	0	6	534	10
18	0	1	60	60	21	21	1	0	93	9	0	-1	0	1782	10	1	-1	-1	-1
18	0	1	60	60	21	21	1	0	94	8	1	10	0	3410	10	1	6	674	10
18	0	1	60	60	21	21	1	0	95	0	1	4	1	2109	10	1	6	717	10
18	0	1	60	60	21	21	1	0	96	6	0	-1	2	1773	10	0	-1	-1	-1
18	0	1	60	60	21	21	1	0	97	3	1	9	2	2361	10	0	6	745	135
18	0	1	60	60	21	21	1	0	98	6	1	7	2	1870	11	0	6	687	10
18	0	1	60	60	21	21	1	0	99	8	0	-1	2	2343	10	0	-1	-1	-1
18	0	1	60	60	21	21	1	0	100	7	1	2	2	1918	10	0	6	413	11
18	0	1	60	60	21	21	1	0	101	1	1	1	2	1940	10	0	6	836	10
18	0	1	60	60	21	21	1	0	102	4	1	9	2	1818	11	0	6	714	10
18	0	1	60	60	21	21	1	0	103	7	1	8	-1	5000	10	0	6	709	10
18	0	1	60	60	21	21	1	0	104	9	1	10	0	2128	10	1	6	512	10
18	0	1	60	60	21	21	1	0	105	7	1	9	2	1919	133	0	6	495	11
18	0	1	60	60	21	21	2	1	106	8	1	-1	2	3812	10	0	6	948	133
18	0	1	60	60	21	21	2	1	107	2	1	8	2	1951	10	0	6	511	10
18	0	1	60	60	21	21	2	1	108	5	1	7	-1	5000	10	0	6	501	10
18	0	1	60	60	21	21	2	1	109	4	0	-1	2	3617	11	0	-1	-1	-1
18	0	1	60	60	21	21	2	1	110	-1	2	-1	-1	5000	10	0	6	611	10
18	0	1	60	60	21	21	2	1	111	9	0	-1	0	1575	10	1	-1	-1	-1
18	0	1	60	60	21	21	2	1	112	3	1	7	2	3618	10	0	6	786	11
18	0	1	60	60	21	21	2	1	113	9	1	0	0	1509	10	1	6	693	10
18	0	1	60	60	21	21	2	1	114	6	0	10	0	2685	408	1	-1	-1	-1
18	0	1	60	60	21	21	2	1	115	3	1	4	2	2292	10	0	6	548	10
18	0	1	60	60	21	21	2	1	116	7	1	-1	1	2045	10	0	6	765	10
18	0	1	60	60	21	21	2	1	117	0	1	-1	1	1415	10	1	6	767	132
18	0	1	60	60	21	21	2	1	118	4	0	-1	0	2150	10	0	-1	-1	-1
18	0	1	60	60	21	21	2	1	119	2	1	8	1	1528	10	1	6	680	10
18	0	1	60	60	21	21	2	1	120	4	1	4	2	2846	10	0	6	719	10
18	0	1	60	60	21	21	2	1	121	8	0	2	1	2161	10	0	-1	-1	-1
18	0	1	60	60	21	21	2	1	122	1	1	3	0	2382	10	0	6	622	10
18	0	1	60	60	21	21	2	1	123	7	1	-1	0	4178	10	1	6	530	10
18	0	1	60	60	21	21	2	1	124	4	1	-1	2	2751	10	0	6	543	10
18	0	1	60	60	21	21	2	1	125	5	1	5	2	2764	10	0	6	660	10
18	0	1	60	60	21	21	2	1	126	5	1	4	2	3397	10	0	6	665	11
18	0	1	60	60	21	21	2	1	127	6	1	3	1	3764	10	0	6	740	10
18	0	1	60	60	21	21	2	1	128	-1	2	-1	-1	5000	10	0	6	608	10
18	0	1	60	60	21	21	2	1	129	2	0	-1	0	4555	10	0	-1	-1	-1
18	0	1	60	60	21	21	2	1	130	2	0	-1	1	3300	11	1	-1	-1	-1
18	0	1	60	60	21	21	2	1	131	2	0	-1	0	2472	10	0	-1	-1	-1
18	0	1	60	60	21	21	2	1	132	3	1	-1	-1	5000	10	0	6	665	11
18	0	1	60	60	21	21	2	1	133	5	0	-1	2	4260	10	0	-1	-1	-1
18	0	1	60	60	21	21	2	1	134	4	0	1	0	4126	10	0	-1	-1	-1
18	0	1	60	60	21	21	2	1	135	0	0	0	1	3260	10	1	-1	-1	-1
18	0	1	60	60	21	21	2	1	136	6	1	-1	0	4395	10	1	6	621	132
18	0	1	60	60	21	21	2	1	137	3	0	6	0	3937	10	0	-1	-1	-1
18	0	1	60	60	21	21	2	1	138	4	1	-1	1	4407	10	1	6	631	11
18	0	1	60	60	21	21	2	1	139	6	0	-1	2	4330	10	0	-1	-1	-1
18	0	1	60	60	21	21	2	1	140	7	0	3	0	2945	11	1	-1	-1	-1
18	0	1	60	60	21	21	2	1	141	6	1	-1	-1	5000	10	0	6	719	10
18	0	1	60	60	21	21	2	1	142	5	0	0	2	2123	10	0	-1	-1	-1
18	0	1	60	60	21	21	2	1	143	1	0	5	1	2458	317	1	-1	-1	-1
18	0	1	60	60	21	21	2	1	144	0	0	10	1	2155	10	1	-1	-1	-1
18	0	1	60	60	21	21	2	1	145	1	1	10	1	3465	10	1	6	680	11
18	0	1	60	60	21	21	2	1	146	9	0	2	0	2226	10	1	-1	-1	-1
18	0	1	60	60	21	21	2	1	147	1	1	2	0	2349	10	0	6	717	10
18	0	1	60	60	21	21	2	1	148	9	1	-1	0	3218	10	1	6	610	10
18	0	1	60	60	21	21	2	1	149	1	0	-1	1	1925	10	1	-1	-1	-1
18	0	1	60	60	21	21	2	1	150	2	1	4	0	3628	10	0	6	684	10
18	0	1	60	60	21	21	2	1	151	0	1	-1	1	3209	10	1	6	511	11
18	0	1	60	60	21	21	2	1	152	7	1	5	-1	5000	194	0	6	594	10
18	0	1	60	60	21	21	2	1	153	3	0	-1	2	3341	10	0	-1	-1	-1
18	0	1	60	60	21	21	2	1	154	7	0	-1	0	2988	10	1	-1	-1	-1
18	0	1	60	60	21	21	2	1	155	5	0	8	0	2824	10	1	-1	-1	-1
18	0	1	60	60	21	21	2	1	156	2	1	-1	2	4810	10	0	6	651	10
18	0	1	60	60	21	21	2	1	157	8	0	-1	2	3842	10	0	-1	-1	-1
18	0	1	60	60	21	21	2	1	158	2	1	-1	2	2808	447	0	6	760	10
18	0	1	60	60	21	21	2	1	159	-1	2	-1	1	1770	321	1	6	843	11
18	0	1	60	60	21	21	2	1	160	9	1	8	0	4006	10	1	6	694	10
18	0	1	60	60	21	21	2	1	161	2	0	7	0	2329	10	0	-1	-1	-1
18	0	1	60	60	21	21	2	1	162	0	0	9	1	3728	11	1	-1	-1	-1
18	0	1	60	60	21	21	2	1	163	9	0	-1	0	2303	10	1	-1	-1	-1
18	0	1	60	60	21	21	2	1	164	4	1	-1	-1	5000	10	0	6	790	10
18	0	1	60	60	21	21	2	1	165	2	0	1	2	2850	10	0	-1	-1	-1
18	0	1	60	60	21	21	2	1	166	3	1	7	-1	5000	10	0	0	1000	11
18	0	1	60	60	21	21	2	1	167	9	1	-1	0	2207	10	1	6	734	10
18	0	1	60	60	21	21	2	1	168	5	0	3	0	2650	10	1	-1	-1	-1
18	0	1	60	60	21	21	2	1	169	1	1	2	1	1667	10	1	6	841	10
18	0	1	60	60	21	21	2	1	170	8	0	-1	-1	5000	10	0	-1	-1	-1
18	0	1	60	60	21	21	2	1	171	5	0	0	2	3198	10	0	-1	-1	-1
18	0	1	60	60	21	21	2	1	172	-1	2	-1	1	574	10	1	6	740	11
18	0	1	60	60	21	21	2	1	173	0	1	-1	1	2255	10	1	6	560	10
18	0	1	60	60	21	21	2	1	174	1	0	-1	0	2198	308	0	-1	-1	-1
18	0	1	60	60	21	21	2	1	175	1	1	-1	1	2420	10	1	6	868	10
18	0	1	60	60	21	21	2	1	176	8	0	8	0	2871	10	1	-1	-1	-1
18	0	1	60	60	21	21	2	1	177	3	0	-1	1	3671	10	1	-1	-1	-1
18	0	1	60	60	21	21	2	1	178	7	0	-1	2	3928	466	0	-1	-1	-1
18	0	1	60	60	21	21	2	1	179	1	0	10	-1	5000	10	0	-1	-1	-1
18	0	1	60	60	21	21	2	1	180	3	0	9	0	3354	10	0	-1	-1	-1
18	0	1	60	60	21	21	2	1	181	6	1	-1	2	3320	10	0	6	808	10
18	0	1	60	60	21	21	2	1	182	6	1	-1	2	2257	10	0	6	758	10
18	0	1	60	60	21	21	2	1	183	6	0	-1	1	3776	10	0	-1	-1	-1
18	0	1	60	60	21	21	2	1	184	5	1	6	1	2321	10	0	6	652	10
18	0	1	60	60	21	21	2	1	185	8	1	-1	0	2545	10	1	6	739	10
18	0	1	60	60	21	21	2	1	186	4	0	9	0	2513	10	0	-1	-1	-1
18	0	1	60	60	21	21	2	1	187	9	1	7	0	3536	10	1	6	848	10
18	0	1	60	60	21	21	2	1	188	8	1	-1	0	1654	10	1	0	1000	10
18	0	1	60	60	21	21	2	1	189	4	1	9	1	3703	10	1	6	615	10
18	0	1	60	60	21	21	2	1	190	8	1	-1	1	3255	10	0	6	791	10
18	0	1	60	60	21	21	2	1	191	7	1	5	1	3352	10	0	6	569	10
18	0	1	60	60	21	21	2	1	192	9	0	-1	0	2045	10	1	-1	-1	-1
18	0	1	60	60	21	21	2	1	193	7	0	-1	1	2967	10	0	-1	-1	-1
18	0	1	60	60	21	21	2	1	194	0	1	3	1	4766	11	1	6	644	10
18	0	1	60	60	21	21	2	1	195	5	1	-1	0	2345	10	1	6	729	10
18	0	1	60	60	21	21	2	1	196	0	1	6	1	1919	10	1	6	719	10
18	0	1	60	60	21	21	2	1	197	6	0	10	2	4565	10	0	-1	-1	-1
18	0	1	60	60	21	21	2	1	198	1	0	-1	1	2963	11	1	-1	-1	-1
18	0	1	60	60	21	21	2	1	199	6	0	1	1	3824	10	0	-1	-1	-1
18	0	1	60	60	21	21	2	1	200	3	1	6	0	3403	10	0	6	747	10
18	0	1	60	60	21	21	2	1	201	0	0	-1	1	1612	10	1	-1	-1	-1
18	0	1	60	60	21	21	2	1	202	4	0	0	2	2825	10	0	-1	-1	-1
18	0	1	60	60	21	21	2	1	203	3	0	2	1	2120	10	1	-1	-1	-1
18	0	1	60	60	21	21	2	1	204	0	0	-1	1	2731	10	1	-1	-1	-1
18	0	1	60	60	21	21	2	1	205	7	1	6	0	1742	10	1	6	721	10
18	0	1	60	60	21	21	2	1	206	8	1	5	1	4031	131	0	6	735	10
18	0	1	60	60	21	21	2	1	207	8	0	1	0	1730	10	1	-1	-1	-1
18	0	1	60	60	21	21	2	1	208	9	0	9	0	2049	10	1	-1	-1	-1
18	0	1	60	60	21	21	2	1	209	-1	2	4	1	193	10	1	6	626	10
18	0	1	60	60	21	21	2	1	210	7	0	1	1	3565	10	0	-1	-1	-1
18	0	1	60	60	21	21	3	0	211	6	1	-1	1	2956	10	0	6	876	10
18	0	1	60	60	21	21	3	0	212	7	1	0	0	2378	10	1	6	602	10
18	0	1	60	60	21	21	3	0	213	8	0	4	0	2143	11	1	-1	-1	-1
18	0	1	60	60	21	21	3	0	214	7	0	-1	1	2652	10	0	-1	-1	-1
18	0	1	60	60	21	21	3	0	215	3	1	-1	1	4710	10	1	6	918	10
18	0	1	60	60	21	21	3	0	216	8	1	-1	0	4007	10	1	6	573	138
18	0	1	60	60	21	21	3	0	217	3	1	8	1	2829	11	1	6	768	10
18	0	1	60	60	21	21	3	0	218	-1	2	7	0	1858	10	0	6	565	10
18	0	1	60	60	21	21	3	0	219	3	0	3	0	2923	307	0	-1	-1	-1
18	0	1	60	60	21	21	3	0	220	8	0	4	-1	5000	10	0	-1	-1	-1
18	0	1	60	60	21	21	3	0	221	4	1	-1	1	3427	10	1	6	805	10
18	0	1	60	60	21	21	3	0	222	1	0	-1	1	1791	10	1	-1	-1	-1
18	0	1	60	60	21	21	3	0	223	7	0	-1	-1	5000	10	0	-1	-1	-1
18	0	1	60	60	21	21	3	0	224	4	1	3	0	1848	10	0	6	647	10
18	0	1	60	60	21	21	3	0	225	0	1	9	1	3152	10	1	6	566	10
18	0	1	60	60	21	21	3	0	226	3	0	9	1	2805	11	1	-1	-1	-1
18	0	1	60	60	21	21	3	0	227	5	0	10	2	2777	10	0	-1	-1	-1
18	0	1	60	60	21	21	3	0	228	7	1	-1	0	2622	10	1	6	526	11
18	0	1	60	60	21	21	3	0	229	-1	2	-1	0	72	10	0	6	393	141
18	0	1	60	60	21	21	3	0	230	9	1	3	0	3064	10	1	6	488	10
18	0	1	60	60	21	21	3	0	231	1	0	3	1	2594	10	1	-1	-1	-1
18	0	1	60	60	21	21	3	0	232	0	0	6	1	2014	10	1	-1	-1	-1
18	0	1	60	60	21	21	3	0	233	5	1	-1	1	2737	10	0	6	672	10
18	0	1	60	60	21	21	3	0	234	8	0	-1	0	2455	10	1	-1	-1	-1
18	0	1	60	60	21	21	3	0	235	4	1	-1	1	4504	10	1	6	664	10
18	0	1	60	60	21	21	3	0	236	1	1	-1	1	3847	317	1	6	631	10
18	0	1	60	60	21	21	3	0	237	5	0	-1	1	2525	10	0	-1	-1	-1
18	0	1	60	60	21	21	3	0	238	9	1	-1	0	1689	10	1	6	592	10
18	0	1	60	60	21	21	3	0	239	9	1	5	0	1696	10	1	6	560	10
18	0	1	60	60	21	21	3	0	240	4	0	8	-1	5000	10	0	-1	-1	-1
18	0	1	60	60	21	21	3	0	241	9	0	-1	0	2748	10	1	-1	-1	-1
18	0	1	60	60	21	21	3	0	242	1	1	7	1	2593	320	1	6	657	10
18	0	1	60	60	21	21	3	0	243	9	0	-1	0	2013	10	1	-1	-1	-1
18	0	1	60	60	21	21	3	0	244	4	0	-1	2	3009	10	0	-1	-1	-1
18	0	1	60	60	21	21	3	0	245	5	0	0	2	2726	265	0	-1	-1	-1
18	0	1	60	60	21	21	3	0	246	9	0	-1	0	1683	10	1	-1	-1	-1
18	0	1	60	60	21	21	3	0	247	8	1	1	0	1507	10	1	6	739	10
18	0	1	60	60	21	21	3	0	248	6	1	8	0	2073	384	1	6	426	142
18	0	1	60	60	21	21	3	0	249	5	1	4	0	2699	10	1	6	475	11
18	0	1	60	60	21	21	3	0	250	5	0	9	2	2771	10	0	-1	-1	-1
18	0	1	60	60	21	21	3	0	251	4	1	0	2	2072	10	0	6	600	10
18	0	1	60	60	21	21	3	0	252	0	0	3	1	2617	10	1	-1	-1	-1
18	0	1	60	60	21	21	3	0	253	7	1	-1	0	3918	354	1	6	691	10
18	0	1	60	60	21	21	3	0	254	0	1	-1	1	2570	10	1	6	586	10
18	0	1	60	60	21	21	3	0	255	6	0	7	1	3671	10	0	-1	-1	-1
18	0	1	60	60	21	21	3	0	256	0	0	-1	1	2967	10	1	-1	-1	-1
18	0	1	60	60	21	21	3	0	257	0	0	7	1	2677	10	1	-1	-1	-1
18	0	1	60	60	21	21	3	0	258	5	1	-1	1	2989	10	0	6	525	10
18	0	1	60	60	21	21	3	0	259	4	1	-1	1	2505	10	1	6	649	10
18	0	1	60	60	21	21	3	0	260	0	1	1	1	2342	10	1	6	521	10
18	0	1	60	60	21	21	3	0	261	3	0	-1	1	3247	318	1	-1	-1	-1
18	0	1	60	60	21	21	3	0	262	7	0	-1	0	2849	10	1	-1	-1	-1
18	0	1	60	60	21	21	3	0	263	8	1	-1	0	2828	303	1	6	594	10
18	0	1	60	60	21	21	3	0	264	2	0	-1	2	4133	10	0	-1	-1	-1
18	0	1	60	60	21	21	3	0	265	3	0	6	1	3123	10	1	-1	-1	-1
18	0	1	60	60	21	21	3	0	266	-1	2	2	-1	5000	10	0	0	1000	10
18	0	1	60	60	21	21	3	0	267	7	0	10	0	1601	552	1	-1	-1	-1
18	0	1	60	60	21	21	3	0	268	8	1	-1	0	2536	10	1	6	712	10
18	0	1	60	60	21	21	3	0	269	2	0	-1	1	3686	319	1	-1	-1	-1
18	0	1	60	60	21	21	3	0	270	1	0	6	1	2486	10	1	-1	-1	-1
18	0	1	60	60	21	21	3	0	271	0	1	2	1	2566	10	1	6	566	11
18	0	1	60	60	21	21	3	0	272	1	1	-1	0	2732	10	0	0	1000	10
18	0	1	60	60	21	21	3	0	273	2	1	0	1	2745	316	1	6	665	10
18	0	1	60	60	21	21	3	0	274	5	0	8	2	4831	318	0	-1	-1	-1
18	0	1	60	60	21	21	3	0	275	1	1	-1	0	3288	315	0	6	832	141
18	0	1	60	60	21	21	3	0	276	2	0	5	2	3184	10	0	-1	-1	-1
18	0	1	60	60	21	21	3	0	277	3	1	-1	2	3204	10	0	6	555	10
18	0	1	60	60	21	21	3	0	278	3	0	-1	2	3384	10	0	-1	-1	-1
18	0	1	60	60	21	21	3	0	279	6	0	-1	1	4196	10	0	-1	-1	-1
18	0	1	60	60	21	21	3	0	280	9	1	-1	0	2069	10	1	6	624	10
18	0	1	60	60	21	21	3	0	281	4	0	5	0	3392	10	0	-1	-1	-1
18	0	1	60	60	21	21	3	0	282	5	1	-1	0	1661	318	1	0	1000	11
18	0	1	60	60	21	21	3	0	283	2	0	-1	0	2012	10	0	-1	-1	-1
18	0	1	60	60	21	21	3	0	284	6	0	2	1	2337	10	0	-1	-1	-1
18	0	1	60	60	21	21	3	0	285	2	1	1	2	3143	10	0	0	1000	10
18	0	1	60	60	21	21	3	0	286	6	0	-1	0	3245	10	1	-1	-1	-1
18	0	1	60	60	21	21	3	0	287	8	1	-1	0	2318	10	1	0	1000	10
18	0	1	60	60	21	21	3	0	288	7	1	-1	0	1862	10	1	6	518	10
18	0	1	60	60	21	21	3	0	289	7	0	10	0	1968	10	1	-1	-1	-1
18	0	1	60	60	21	21	3	0	290	1	0	-1	0	1822	10	0	-1	-1	-1
18	0	1	60	60	21	21	3	0	291	3	1	7	1	2544	10	1	6	736	10
18	0	1	60	60	21	21	3	0	292	6	1	5	2	2846	10	0	6	862	11
18	0	1	60	60	21	21	3	0	293	2	1	-1	2	3744	10	0	6	784	10
18	0	1	60	60	21	21	3	0	294	7	1	10	0	3294	10	1	6	654	10
18	0	1	60	60	21	21	3	0	295	2	0	-1	1	3118	10	1	-1	-1	-1
18	0	1	60	60	21	21	3	0	296	8	0	1	1	3429	10	0	-1	-1	-1
18	0	1	60	60	21	21	3	0	297	0	1	-1	1	2138	10	1	6	672	134
18	0	1	60	60	21	21	3	0	298	6	1	-1	0	2062	10	1	6	574	10
18	0	1	60	60	21	21	3	0	299	2	1	6	1	2645	10	1	6	415	10
18	0	1	60	60	21	21	3	0	300	5	1	-1	1	3427	10	0	6	777	10
18	0	1	60	60	21	21	3	0	301	8	0	8	0	2207	11	1	-1	-1	-1
18	0	1	60	60	21	21	3	0	302	1	0	0	-1	5000	10	0	-1	-1	-1
18	0	1	60	60	21	21	3	0	303	3	1	-1	2	2906	10	0	6	714	11
18	0	1	60	60	21	21	3	0	304	-1	2	2	-1	5000	10	0	6	538	10
18	0	1	60	60	21	21	3	0	305	9	0	1	1	3348	10	0	-1	-1	-1
18	0	1	60	60	21	21	3	0	306	0	0	-1	1	1872	10	1	-1	-1	-1
18	0	1	60	60	21	21	3	0	307	2	1	5	1	1979	10	1	6	731	10
18	0	1	60	60	21	21	3	0	308	6	0	4	1	3260	11	0	-1	-1	-1
18	0	1	60	60	21	21	3	0	309	9	1	-1	0	2363	10	1	6	577	10
18	0	1	60	60	21	21	3	0	310	4	0	9	0	2726	10	0	-1	-1	-1
18	0	1	60	60	21	21	3	0	311	-1	2	6	-1	5000	10	0	6	605	11
18	0	1	60	60	21	21	3	0	312	6	1	10	2	3421	10	0	6	824	11
18	0	1	60	60	21	21	3	0	313	1	1	4	2	3681	10	0	6	689	10
18	0	1	60	60	21	21	3	0	314	4	0	9	0	4914	10	0	-1	-1	-1
18	0	1	60	60	21	21	3	0	315	9	0	2	0	3553	11	1	-1	-1	-1
18	0	1	60	60	21	21	4	1	316	6	1	-1	1	2157	10	0	6	845	10
18	0	1	60	60	21	21	4	1	317	8	0	1	1	2682	11	0	-1	-1	-1
18	0	1	60	60	21	21	4	1	318	4	0	10	2	2995	10	0	-1	-1	-1
18	0	1	60	60	21	21	4	1	319	1	1	-1	0	1855	10	0	6	719	10
18	0	1	60	60	21	21	4	1	320	3	0	-1	1	1945	10	1	-1	-1	-1
18	0	1	60	60	21	21	4	1	321	3	1	-1	0	2927	10	0	6	735	10
18	0	1	60	60	21	21	4	1	322	8	0	3	0	1724	11	1	-1	-1	-1
18	0	1	60	60	21	21	4	1	323	-1	2	6	-1	5000	10	0	6	780	10
18	0	1	60	60	21	21	4	1	324	8	1	8	1	2630	10	0	6	758	10
18	0	1	60	60	21	21	4	1	325	0	1	5	1	2544	10	1	6	768	11
18	0	1	60	60	21	21	4	1	326	2	0	-1	2	2830	329	0	-1	-1	-1
18	0	1	60	60	21	21	4	1	327	4	0	-1	0	3009	10	0	-1	-1	-1
18	0	1	60	60	21	21	4	1	328	7	1	-1	0	2140	10	1	6	732	11
18	0	1	60	60	21	21	4	1	329	6	0	9	1	2959	10	0	-1	-1	-1
18	0	1	60	60	21	21	4	1	330	1	0	5	1	1927	10	1	-1	-1	-1
18	0	1	60	60	21	21	4	1	331	2	0	3	1	3642	10	1	-1	-1	-1
18	0	1	60	60	21	21	4	1	332	5	0	6	1	3072	311	0	-1	-1	-1
18	0	1	60	60	21	21	4	1	333	8	0	-1	0	1609	10	1	-1	-1	-1
18	0	1	60	60	21	21	4	1	334	3	0	-1	1	2213	10	1	-1	-1	-1
18	0	1	60	60	21	21	4	1	335	7	0	3	0	2366	10	1	-1	-1	-1
18	0	1	60	60	21	21	4	1	336	8	1	1	0	1916	11	1	6	524	10
18	0	1	60	60	21	21	4	1	337	3	1	5	1	2195	10	1	6	563	10
18	0	1	60	60	21	21	4	1	338	0	0	-1	1	1584	482	1	-1	-1	-1
18	0	1	60	60	21	21	4	1	339	7	1	-1	1	1971	10	0	6	531	10
18	0	1	60	60	21	21	4	1	340	7	1	-1	0	2184	10	1	6	504	10
18	0	1	60	60	21	21	4	1	341	5	0	-1	2	3029	10	0	-1	-1	-1
18	0	1	60	60	21	21	4	1	342	0	1	-1	1	1728	312	1	6	640	10
18	0	1	60	60	21	21	4	1	343	7	1	-1	1	4238	10	0	6	670	10
18	0	1	60	60	21	21	4	1	344	3	1	4	2	4002	10	0	6	584	10
18	0	1	60	60	21	21	4	1	345	3	0	6	0	3132	312	0	-1	-1	-1
18	0	1	60	60	21	21	4	1	346	1	1	-1	1	1858	10	1	6	385	10
18	0	1	60	60	21	21	4	1	347	5	1	4	2	2187	11	0	6	475	10
18	0	1	60	60	21	21	4	1	348	6	0	-1	1	2583	10	0	-1	-1	-1
18	0	1	60	60	21	21	4	1	349	0	1	-1	1	723	10	1	6	627	10
18	0	1	60	60	21	21	4	1	350	6	1	2	1	2262	10	0	6	538	11
18	0	1	60	60	21	21	4	1	351	8	1	-1	0	1892	11	1	6	659	10
18	0	1	60	60	21	21	4	1	352	8	0	7	0	2284	312	1	-1	-1	-1
18	0	1	60	60	21	21	4	1	353	1	0	2	-1	5000	10	0	-1	-1	-1
18	0	1	60	60	21	21	4	1	354	2	0	10	2	4480	10	0	-1	-1	-1
18	0	1	60	60	21	21	4	1	355	9	1	7	0	1616	10	1	6	688	10
18	0	1	60	60	21	21	4	1	356	5	1	0	0	1939	10	1	6	579	10
18	0	1	60	60	21	21	4	1	357	5	0	4	1	2873	10	0	-1	-1	-1
18	0	1	60	60	21	21	4	1	358	5	1	-1	0	3349	10	1	6	601	10
18	0	1	60	60	21	21	4	1	359	4	0	-1	1	2712	10	1	-1	-1	-1
18	0	1	60	60	21	21	4	1	360	3	1	2	0	2447	10	0	6	527	46
18	0	1	60	60	21	21	4	1	361	4	1	-1	2	2752	11	0	6	800	10
18	0	1	60	60	21	21	4	1	362	1	1	8	1	2102	309	1	6	726	10
18	0	1	60	60	21	21	4	1	363	1	1	-1	1	2901	314	1	6	533	10
18	0	1	60	60	21	21	4	1	364	2	1	-1	1	2724	10	1	6	484	10
18	0	1	60	60	21	21	4	1	365	7	0	0	1	2443	102	0	-1	-1	-1
18	0	1	60	60	21	21	4	1	366	6	1	-1	1	4861	11	0	6	493	10
18	0	1	60	60	21	21	4	1	367	2	1	-1	2	3464	10	0	6	574	104
18	0	1	60	60	21	21	4	1	368	5	1	-1	2	3415	10	0	6	487	10
18	0	1	60	60	21	21	4	1	369	2	1	-1	1	2974	10	1	6	642	10
18	0	1	60	60	21	21	4	1	370	5	0	6	2	2718	10	0	-1	-1	-1
18	0	1	60	60	21	21	4	1	371	8	1	8	0	2418	9	1	6	613	10
18	0	1	60	60	21	21	4	1	372	2	1	1	1	2370	10	1	6	616	10
18	0	1	60	60	21	21	4	1	373	-1	2	-1	-1	5000	10	0	6	492	11
18	0	1	60	60	21	21	4	1	374	6	0	-1	2	2247	10	0	-1	-1	-1
18	0	1	60	60	21	21	4	1	375	-1	2	8	1	207	325	1	6	912	10
18	0	1	60	60	21	21	4	1	376	4	1	2	-1	5000	10	0	6	538	10
18	0	1	60	60	21	21	4	1	377	7	0	-1	0	3906	10	1	-1	-1	-1
18	0	1	60	60	21	21	4	1	378	2	0	0	0	3109	10	0	-1	-1	-1
18	0	1	60	60	21	21	4	1	379	3	0	7	0	3460	10	0	-1	-1	-1
18	0	1	60	60	21	21	4	1	380	1	0	-1	0	4366	10	0	-1	-1	-1
18	0	1	60	60	21	21	4	1	381	9	0	2	0	2846	318	1	-1	-1	-1
18	0	1	60	60	21	21	4	1	382	6	0	-1	0	3600	10	1	-1	-1	-1
18	0	1	60	60	21	21	4	1	383	7	0	-1	2	2921	10	0	-1	-1	-1
18	0	1	60	60	21	21	4	1	384	0	0	-1	1	1540	479	1	-1	-1	-1
18	0	1	60	60	21	21	4	1	385	0	0	-1	1	1797	10	1	-1	-1	-1
18	0	1	60	60	21	21	4	1	386	5	1	10	1	2249	9	0	6	345	10
18	0	1	60	60	21	21	4	1	387	1	1	-1	1	2734	10	1	6	291	10
18	0	1	60	60	21	21	4	1	388	-1	2	-1	1	389	10	1	6	297	10
18	0	1	60	60	21	21	4	1	389	3	1	5	1	3483	10	1	6	635	10
18	0	1	60	60	21	21	4	1	390	-1	2	4	1	0	5	1	6	483	10
18	0	1	60	60	21	21	4	1	391	3	0	-1	2	3894	10	0	-1	-1	-1
18	0	1	60	60	21	21	4	1	392	0	0	-1	-1	5000	10	0	-1	-1	-1
18	0	1	60	60	21	21	4	1	393	9	0	-1	1	2874	10	0	-1	-1	-1
18	0	1	60	60	21	21	4	1	394	4	1	3	1	3193	10	1	6	794	10
18	0	1	60	60	21	21	4	1	395	1	0	-1	1	2440	10	1	-1	-1	-1
18	0	1	60	60	21	21	4	1	396	7	0	9	1	3520	10	0	-1	-1	-1
18	0	1	60	60	21	21	4	1	397	2	1	9	2	2868	10	0	6	663	10
18	0	1	60	60	21	21	4	1	398	7	1	-1	2	1992	316	0	6	632	10
18	0	1	60	60	21	21	4	1	399	4	0	6	2	2236	319	0	-1	-1	-1
18	0	1	60	60	21	21	4	1	400	9	1	-1	0	1574	10	1	6	486	10
18	0	1	60	60	21	21	4	1	401	6	1	7	1	3371	10	0	6	475	11
18	0	1	60	60	21	21	4	1	402	9	1	-1	-1	5000	10	0	6	615	10
18	0	1	60	60	21	21	4	1	403	0	1	-1	1	2051	10	1	6	898	10
18	0	1	60	60	21	21	4	1	404	0	0	8	1	3570	10	1	-1	-1	-1
18	0	1	60	60	21	21	4	1	405	8	0	-1	0	2025	10	1	-1	-1	-1
18	0	1	60	60	21	21	4	1	406	8	1	7	0	3852	10	1	6	988	10
18	0	1	60	60	21	21	4	1	407	4	1	10	1	2885	10	1	0	1000	10
18	0	1	60	60	21	21	4	1	408	1	0	-1	-1	5000	10	0	-1	-1	-1
18	0	1	60	60	21	21	4	1	409	9	0	0	0	1762	10	1	-1	-1	-1
18	0	1	60	60	21	21	4	1	410	6	1	1	1	3167	10	0	6	559	10
18	0	1	60	60	21	21	4	1	411	9	0	-1	0	2293	318	1	-1	-1	-1
18	0	1	60	60	21	21	4	1	412	2	0	0	1	2926	11	1	-1	-1	-1
18	0	1	60	60	21	21	4	1	413	0	1	9	1	1947	10	1	6	539	10
18	0	1	60	60	21	21	4	1	414	4	1	-1	0	3825	10	0	6	849	10
18	0	1	60	60	21	21	4	1	415	5	0	5	1	2699	10	0	-1	-1	-1
18	0	1	60	60	21	21	4	1	416	6	0	3	0	3347	10	1	-1	-1	-1
18	0	1	60	60	21	21	4	1	417	9	0	1	0	3057	10	1	-1	-1	-1
18	0	1	60	60	21	21	4	1	418	4	0	4	1	2497	360	1	-1	-1	-1
18	0	1	60	60	21	21	4	1	419	9	1	10	0	2122	10	1	6	746	10
18	0	1	60	60	21	21	4	1	420	9	1	9	0	1945	10	1	6	441	10
