# Supplementary material for: No Evidence for Threat-Induced Spatial Prioritization of Somatosensory Stimulation during Pain Control Using a Synchrony Judgment Paradigm
Source: PLoS One. 2016 Jun 7;11(6):e0156648. doi: 10.1371/journal.pone.0156648 (PMC4896434; doi:10.1371/journal.pone.0156648)
Supplement: S1 Dataset — This dataset includes pretest questionnaire data, posttest questionnaire data, and experimental (SJ3) data. (ZIP) [file pone.0156648.s001.zip › S1 Dataset/PP19.dat]

PP	CUE	CTRL	TAMP1	TAMP2	SAMP1	SAMP2	BLOCK	SLOC	TRIAL	SOA	TYPE	FB	Resp	RT	RTerr	Acc	CResp	CRT	CRE
19	1	-1	60	60	35	43	0	1	1	0	0	-1	1	2927	337	1	-1	-1	-1
19	1	-1	60	60	35	43	0	0	2	3	1	-1	1	2917	11	1	-1	-1	-1
19	1	-1	60	60	35	43	0	0	3	6	0	-1	2	3292	10	0	-1	-1	-1
19	1	-1	60	60	35	43	0	0	4	-1	2	-1	1	2479	10	1	-1	-1	-1
19	1	-1	60	60	35	43	0	1	5	8	0	-1	0	1658	10	1	-1	-1	-1
19	1	-1	60	60	35	43	0	1	6	1	1	-1	1	2129	10	1	-1	-1	-1
19	1	-1	60	60	35	43	0	0	7	9	1	-1	0	2528	325	1	-1	-1	-1
19	1	-1	60	60	35	43	0	1	8	5	0	-1	1	2175	10	0	-1	-1	-1
19	1	-1	60	60	35	43	0	1	9	4	0	-1	1	2315	10	1	-1	-1	-1
19	1	-1	60	60	35	43	0	0	10	7	0	-1	1	2307	10	0	-1	-1	-1
19	1	-1	60	60	35	43	0	1	11	2	1	-1	1	2970	10	1	-1	-1	-1
19	1	-1	60	60	35	43	0	0	12	8	1	-1	0	1847	10	1	-1	-1	-1
19	1	-1	60	60	35	43	0	1	13	3	0	-1	2	2577	10	0	-1	-1	-1
19	1	-1	60	60	35	43	0	1	14	4	1	-1	2	1933	10	0	-1	-1	-1
19	1	-1	60	60	35	43	0	1	15	-1	2	-1	1	2311	343	1	-1	-1	-1
19	1	-1	60	60	35	43	0	0	16	0	1	-1	1	1695	10	1	-1	-1	-1
19	1	-1	60	60	35	43	0	0	17	1	0	-1	1	1567	319	1	-1	-1	-1
19	1	-1	60	60	35	43	0	1	18	2	0	-1	1	1784	10	1	-1	-1	-1
19	1	-1	60	60	35	43	0	1	19	9	1	-1	0	1921	10	1	-1	-1	-1
19	1	-1	60	60	35	43	0	0	20	6	0	-1	1	2824	10	0	-1	-1	-1
19	1	-1	60	60	35	43	0	0	21	7	0	-1	0	2475	10	1	-1	-1	-1
19	1	-1	60	60	35	43	0	0	22	5	1	-1	0	2811	10	1	-1	-1	-1
19	1	1	60	60	35	43	1	1	1	-1	2	2	2	4501	10	0	6	599	10
19	1	1	60	60	35	43	1	1	2	8	1	10	2	2436	10	0	6	404	10
19	1	1	60	60	35	43	1	1	3	4	1	10	1	1974	10	1	6	390	10
19	1	1	60	60	35	43	1	1	4	8	0	-1	0	1291	10	1	-1	-1	-1
19	1	1	60	60	35	43	1	1	5	6	1	8	1	2043	10	0	6	427	10
19	1	1	60	60	35	43	1	1	6	4	1	6	1	1902	308	1	0	1000	11
19	1	1	60	60	35	43	1	1	7	7	0	-1	0	1686	10	1	-1	-1	-1
19	1	1	60	60	35	43	1	1	8	0	1	10	1	1698	11	1	6	613	10
19	1	1	60	60	35	43	1	1	9	1	1	5	1	1573	10	1	6	293	11
19	1	1	60	60	35	43	1	1	10	2	1	5	1	1934	11	1	6	378	10
19	1	1	60	60	35	43	1	1	11	1	0	-1	1	1729	10	1	-1	-1	-1
19	1	1	60	60	35	43	1	1	12	6	0	-1	0	2768	10	1	-1	-1	-1
19	1	1	60	60	35	43	1	1	13	5	1	0	2	3236	10	0	6	500	10
19	1	1	60	60	35	43	1	1	14	1	1	7	1	1878	10	1	6	326	10
19	1	1	60	60	35	43	1	1	15	4	0	-1	2	3119	133	0	-1	-1	-1
19	1	1	60	60	35	43	1	1	16	6	1	5	1	2374	320	0	6	390	10
19	1	1	60	60	35	43	1	1	17	7	0	-1	0	1718	10	1	-1	-1	-1
19	1	1	60	60	35	43	1	1	18	1	1	5	1	1737	10	1	6	425	10
19	1	1	60	60	35	43	1	1	19	6	1	0	0	2615	10	1	6	375	10
19	1	1	60	60	35	43	1	1	20	7	1	7	2	2690	10	0	6	498	10
19	1	1	60	60	35	43	1	1	21	8	0	-1	0	1722	10	1	-1	-1	-1
19	1	1	60	60	35	43	1	1	22	2	0	-1	2	2553	10	0	-1	-1	-1
19	1	1	60	60	35	43	1	1	23	0	0	-1	1	1413	10	1	-1	-1	-1
19	1	1	60	60	35	43	1	1	24	5	0	-1	2	1858	10	0	-1	-1	-1
19	1	1	60	60	35	43	1	1	25	9	0	-1	0	1819	10	1	-1	-1	-1
19	1	1	60	60	35	43	1	1	26	2	1	0	1	1942	314	1	6	310	11
19	1	1	60	60	35	43	1	1	27	4	0	-1	2	2844	10	0	-1	-1	-1
19	1	1	60	60	35	43	1	1	28	8	1	3	0	1766	10	1	6	286	10
19	1	1	60	60	35	43	1	1	29	3	0	-1	0	2508	10	0	-1	-1	-1
19	1	1	60	60	35	43	1	1	30	7	1	4	0	2394	10	1	6	555	10
19	1	1	60	60	35	43	1	1	31	8	1	8	0	2079	10	1	6	511	10
19	1	1	60	60	35	43	1	1	32	1	0	-1	1	1360	10	1	-1	-1	-1
19	1	1	60	60	35	43	1	1	33	4	1	4	2	1918	10	0	6	350	10
19	1	1	60	60	35	43	1	1	34	5	0	-1	2	2021	10	0	-1	-1	-1
19	1	1	60	60	35	43	1	1	35	6	0	-1	2	1800	10	0	-1	-1	-1
19	1	1	60	60	35	43	1	1	36	6	0	-1	2	2355	423	0	-1	-1	-1
19	1	1	60	60	35	43	1	1	37	6	1	7	2	2217	10	0	6	409	10
19	1	1	60	60	35	43	1	1	38	2	1	8	2	1744	10	0	6	500	10
19	1	1	60	60	35	43	1	1	39	8	1	3	0	2146	10	1	6	386	10
19	1	1	60	60	35	43	1	1	40	7	0	-1	0	1833	10	1	-1	-1	-1
19	1	1	60	60	35	43	1	1	41	4	1	9	2	2011	315	0	6	538	10
19	1	1	60	60	35	43	1	1	42	7	1	7	2	1886	10	0	6	382	10
19	1	1	60	60	35	43	1	1	43	4	0	-1	2	1941	10	0	-1	-1	-1
19	1	1	60	60	35	43	1	1	44	-1	2	1	-1	5000	11	0	6	380	10
19	1	1	60	60	35	43	1	1	45	0	1	6	1	1430	10	1	6	454	10
19	1	1	60	60	35	43	1	1	46	3	0	-1	0	2337	10	0	-1	-1	-1
19	1	1	60	60	35	43	1	1	47	5	0	-1	2	2295	10	0	-1	-1	-1
19	1	1	60	60	35	43	1	1	48	9	0	-1	0	2207	10	1	-1	-1	-1
19	1	1	60	60	35	43	1	1	49	1	0	-1	1	1498	10	1	-1	-1	-1
19	1	1	60	60	35	43	1	1	50	3	0	-1	2	2386	10	0	-1	-1	-1
19	1	1	60	60	35	43	1	1	51	1	0	-1	1	1958	10	1	-1	-1	-1
19	1	1	60	60	35	43	1	1	52	4	0	-1	2	2572	10	0	-1	-1	-1
19	1	1	60	60	35	43	1	1	53	0	1	1	1	1529	10	1	6	456	10
19	1	1	60	60	35	43	1	1	54	4	0	-1	2	2589	325	0	-1	-1	-1
19	1	1	60	60	35	43	1	1	55	0	0	-1	1	3259	10	1	-1	-1	-1
19	1	1	60	60	35	43	1	1	56	-1	2	3	-1	5000	10	0	6	333	10
19	1	1	60	60	35	43	1	1	57	7	0	-1	0	1991	11	1	-1	-1	-1
19	1	1	60	60	35	43	1	1	58	7	1	8	1	3291	10	0	6	475	10
19	1	1	60	60	35	43	1	1	59	8	0	-1	0	1531	10	1	-1	-1	-1
19	1	1	60	60	35	43	1	1	60	9	1	6	-1	5000	10	0	6	353	11
19	1	1	60	60	35	43	1	1	61	3	0	-1	1	1245	10	1	-1	-1	-1
19	1	1	60	60	35	43	1	1	62	2	0	-1	1	1727	11	1	-1	-1	-1
19	1	1	60	60	35	43	1	1	63	5	1	10	1	2478	10	0	6	318	10
19	1	1	60	60	35	43	1	1	64	3	1	9	1	2415	315	1	6	350	11
19	1	1	60	60	35	43	1	1	65	6	0	-1	0	2530	10	1	-1	-1	-1
19	1	1	60	60	35	43	1	1	66	3	1	9	1	2240	10	1	6	304	10
19	1	1	60	60	35	43	1	1	67	2	0	-1	1	1978	10	1	-1	-1	-1
19	1	1	60	60	35	43	1	1	68	-1	2	0	1	29	451	1	6	431	10
19	1	1	60	60	35	43	1	1	69	9	0	-1	0	1728	10	1	-1	-1	-1
19	1	1	60	60	35	43	1	1	70	5	1	3	1	2239	143	0	6	399	10
19	1	1	60	60	35	43	1	1	71	0	1	1	1	1369	10	1	6	473	11
19	1	1	60	60	35	43	1	1	72	1	1	6	1	2502	10	1	6	390	10
19	1	1	60	60	35	43	1	1	73	9	1	9	0	1909	10	1	6	373	10
19	1	1	60	60	35	43	1	1	74	1	0	-1	1	1819	10	1	-1	-1	-1
19	1	1	60	60	35	43	1	1	75	2	1	3	1	1720	10	1	6	280	10
19	1	1	60	60	35	43	1	1	76	2	1	4	1	2503	10	1	6	342	10
19	1	1	60	60	35	43	1	1	77	2	0	-1	1	3142	40	1	-1	-1	-1
19	1	1	60	60	35	43	1	1	78	3	1	0	1	1852	11	1	6	284	10
19	1	1	60	60	35	43	1	1	79	3	1	5	1	2145	10	1	6	357	10
19	1	1	60	60	35	43	1	1	80	6	1	4	1	1490	11	0	6	275	10
19	1	1	60	60	35	43	1	1	81	9	1	9	0	1836	10	1	6	363	10
19	1	1	60	60	35	43	1	1	82	8	0	-1	0	2422	10	1	-1	-1	-1
19	1	1	60	60	35	43	1	1	83	3	1	8	1	1688	10	1	6	264	10
19	1	1	60	60	35	43	1	1	84	9	0	-1	0	2201	10	1	-1	-1	-1
19	1	1	60	60	35	43	1	1	85	5	0	-1	0	2997	10	1	-1	-1	-1
19	1	1	60	60	35	43	1	1	86	-1	2	1	0	1231	320	0	6	544	136
19	1	1	60	60	35	43	1	1	87	0	0	-1	1	2449	10	1	-1	-1	-1
19	1	1	60	60	35	43	1	1	88	2	0	-1	0	2208	10	0	-1	-1	-1
19	1	1	60	60	35	43	1	1	89	4	1	4	1	2847	10	1	6	431	10
19	1	1	60	60	35	43	1	1	90	6	0	-1	2	2801	10	0	-1	-1	-1
19	1	1	60	60	35	43	1	1	91	9	0	-1	0	1685	10	1	-1	-1	-1
19	1	1	60	60	35	43	1	1	92	8	1	2	1	2165	10	0	6	293	10
19	1	1	60	60	35	43	1	1	93	0	0	-1	1	1858	9	1	-1	-1	-1
19	1	1	60	60	35	43	1	1	94	3	0	-1	1	2012	10	1	-1	-1	-1
19	1	1	60	60	35	43	1	1	95	1	1	1	1	1398	339	1	6	479	10
19	1	1	60	60	35	43	1	1	96	7	0	-1	0	1708	10	1	-1	-1	-1
19	1	1	60	60	35	43	1	1	97	9	1	10	1	2011	10	0	6	299	10
19	1	1	60	60	35	43	1	1	98	5	1	2	1	1710	10	0	6	446	10
19	1	1	60	60	35	43	1	1	99	5	1	2	1	2557	10	0	6	286	9
19	1	1	60	60	35	43	1	1	100	7	1	6	2	2811	10	0	6	299	10
19	1	1	60	60	35	43	1	1	101	0	0	-1	1	1935	10	1	-1	-1	-1
19	1	1	60	60	35	43	1	1	102	8	0	-1	0	1637	9	1	-1	-1	-1
19	1	1	60	60	35	43	1	1	103	5	0	-1	1	2200	10	0	-1	-1	-1
19	1	1	60	60	35	43	1	1	104	9	1	2	0	1472	10	1	6	291	10
19	1	1	60	60	35	43	1	1	105	0	1	7	1	2332	10	1	6	284	10
19	1	1	60	60	35	43	2	0	106	2	1	2	1	1563	10	1	6	555	12
19	1	1	60	60	35	43	2	0	107	0	0	2	1	1456	10	1	-1	-1	-1
19	1	1	60	60	35	43	2	0	108	5	1	5	1	1850	10	0	6	362	11
19	1	1	60	60	35	43	2	0	109	1	0	-1	1	1828	10	1	-1	-1	-1
19	1	1	60	60	35	43	2	0	110	-1	2	7	0	733	10	0	6	287	10
19	1	1	60	60	35	43	2	0	111	1	1	9	1	2163	10	1	6	675	11
19	1	1	60	60	35	43	2	0	112	3	0	-1	1	1745	10	1	-1	-1	-1
19	1	1	60	60	35	43	2	0	113	4	0	6	1	2751	318	1	-1	-1	-1
19	1	1	60	60	35	43	2	0	114	4	1	2	1	1477	10	1	6	404	10
19	1	1	60	60	35	43	2	0	115	2	0	7	2	2384	10	0	-1	-1	-1
19	1	1	60	60	35	43	2	0	116	3	1	-1	1	1713	104	1	6	305	10
19	1	1	60	60	35	43	2	0	117	4	0	-1	2	2225	102	0	-1	-1	-1
19	1	1	60	60	35	43	2	0	118	6	0	8	0	3356	315	1	-1	-1	-1
19	1	1	60	60	35	43	2	0	119	8	1	3	0	2036	320	1	6	297	10
19	1	1	60	60	35	43	2	0	120	9	0	-1	0	2075	101	1	-1	-1	-1
19	1	1	60	60	35	43	2	0	121	4	1	6	2	2907	10	0	6	315	11
19	1	1	60	60	35	43	2	0	122	9	1	-1	0	3751	10	1	6	347	10
19	1	1	60	60	35	43	2	0	123	4	0	1	2	2621	10	0	-1	-1	-1
19	1	1	60	60	35	43	2	0	124	0	0	5	1	1492	10	1	-1	-1	-1
19	1	1	60	60	35	43	2	0	125	5	1	4	2	2711	10	0	6	332	11
19	1	1	60	60	35	43	2	0	126	5	1	-1	1	3011	10	0	6	323	10
19	1	1	60	60	35	43	2	0	127	3	0	-1	2	2233	265	0	-1	-1	-1
19	1	1	60	60	35	43	2	0	128	0	1	-1	1	1976	10	1	6	584	10
19	1	1	60	60	35	43	2	0	129	2	0	-1	2	2717	10	0	-1	-1	-1
19	1	1	60	60	35	43	2	0	130	4	0	-1	2	2532	10	0	-1	-1	-1
19	1	1	60	60	35	43	2	0	131	8	1	0	1	1923	10	0	6	275	10
19	1	1	60	60	35	43	2	0	132	1	1	-1	2	3561	10	0	0	1000	10
19	1	1	60	60	35	43	2	0	133	1	0	0	1	2639	10	1	-1	-1	-1
19	1	1	60	60	35	43	2	0	134	9	1	-1	0	2201	10	1	6	505	10
19	1	1	60	60	35	43	2	0	135	0	1	3	1	1924	10	1	6	692	10
19	1	1	60	60	35	43	2	0	136	4	1	10	-1	5000	10	0	6	459	10
19	1	1	60	60	35	43	2	0	137	2	0	-1	-1	5000	10	0	-1	-1	-1
19	1	1	60	60	35	43	2	0	138	5	0	10	2	3442	10	0	-1	-1	-1
19	1	1	60	60	35	43	2	0	139	6	0	-1	2	1853	10	0	-1	-1	-1
19	1	1	60	60	35	43	2	0	140	9	0	-1	0	1701	10	1	-1	-1	-1
19	1	1	60	60	35	43	2	0	141	2	1	-1	1	1525	11	1	6	421	10
19	1	1	60	60	35	43	2	0	142	-1	2	7	-1	5000	10	0	6	524	10
19	1	1	60	60	35	43	2	0	143	6	1	1	1	3062	10	0	6	502	10
19	1	1	60	60	35	43	2	0	144	8	0	6	0	1694	10	1	-1	-1	-1
19	1	1	60	60	35	43	2	0	145	5	1	-1	2	2031	10	0	6	367	11
19	1	1	60	60	35	43	2	0	146	7	1	9	0	1840	10	1	6	433	10
19	1	1	60	60	35	43	2	0	147	7	0	8	0	2795	10	1	-1	-1	-1
19	1	1	60	60	35	43	2	0	148	2	1	-1	0	2351	10	0	6	383	10
19	1	1	60	60	35	43	2	0	149	1	0	5	1	1823	10	1	-1	-1	-1
19	1	1	60	60	35	43	2	0	150	0	0	10	1	2304	10	1	-1	-1	-1
19	1	1	60	60	35	43	2	0	151	5	0	-1	1	3053	10	0	-1	-1	-1
19	1	1	60	60	35	43	2	0	152	9	1	-1	0	2657	10	1	6	305	10
19	1	1	60	60	35	43	2	0	153	8	0	-1	0	3274	11	1	-1	-1	-1
19	1	1	60	60	35	43	2	0	154	3	1	-1	2	3035	10	0	6	363	10
19	1	1	60	60	35	43	2	0	155	8	1	-1	0	3253	320	1	6	485	134
19	1	1	60	60	35	43	2	0	156	8	0	-1	0	2934	10	1	-1	-1	-1
19	1	1	60	60	35	43	2	0	157	6	0	-1	0	2176	10	1	-1	-1	-1
19	1	1	60	60	35	43	2	0	158	3	1	3	1	2737	326	1	6	322	10
19	1	1	60	60	35	43	2	0	159	1	0	-1	1	3208	11	1	-1	-1	-1
19	1	1	60	60	35	43	2	0	160	3	0	-1	2	2827	10	0	-1	-1	-1
19	1	1	60	60	35	43	2	0	161	5	0	4	-1	5000	10	0	-1	-1	-1
19	1	1	60	60	35	43	2	0	162	9	0	-1	0	3018	10	1	-1	-1	-1
19	1	1	60	60	35	43	2	0	163	8	0	8	0	2469	10	1	-1	-1	-1
19	1	1	60	60	35	43	2	0	164	7	1	-1	0	2406	10	1	6	406	11
19	1	1	60	60	35	43	2	0	165	0	1	1	1	1801	10	1	6	393	10
19	1	1	60	60	35	43	2	0	166	1	1	-1	1	1877	11	1	6	341	10
19	1	1	60	60	35	43	2	0	167	0	0	-1	1	2013	10	1	-1	-1	-1
19	1	1	60	60	35	43	2	0	168	6	1	9	1	2416	10	0	6	336	10
19	1	1	60	60	35	43	2	0	169	6	1	9	1	2403	10	0	6	307	10
19	1	1	60	60	35	43	2	0	170	5	0	-1	2	1810	10	0	-1	-1	-1
19	1	1	60	60	35	43	2	0	171	7	0	5	2	2691	10	0	-1	-1	-1
19	1	1	60	60	35	43	2	0	172	3	0	-1	2	2058	10	0	-1	-1	-1
19	1	1	60	60	35	43	2	0	173	7	0	8	1	3413	339	0	-1	-1	-1
19	1	1	60	60	35	43	2	0	174	4	1	-1	2	1990	10	0	6	758	11
19	1	1	60	60	35	43	2	0	175	6	1	3	1	3282	323	0	6	362	10
19	1	1	60	60	35	43	2	0	176	2	0	10	2	3352	10	0	-1	-1	-1
19	1	1	60	60	35	43	2	0	177	2	0	6	1	3256	10	1	-1	-1	-1
19	1	1	60	60	35	43	2	0	178	6	0	1	0	3081	10	1	-1	-1	-1
19	1	1	60	60	35	43	2	0	179	9	1	-1	0	1696	10	1	6	577	10
19	1	1	60	60	35	43	2	0	180	7	1	2	0	3585	10	1	6	321	10
19	1	1	60	60	35	43	2	0	181	3	0	4	2	3238	10	0	-1	-1	-1
19	1	1	60	60	35	43	2	0	182	1	1	-1	0	3576	10	0	6	728	10
19	1	1	60	60	35	43	2	0	183	9	0	10	0	3228	10	1	-1	-1	-1
19	1	1	60	60	35	43	2	0	184	-1	2	4	-1	5000	10	0	6	303	11
19	1	1	60	60	35	43	2	0	185	5	1	5	0	2153	11	1	6	425	11
19	1	1	60	60	35	43	2	0	186	8	0	9	0	2710	10	1	-1	-1	-1
19	1	1	60	60	35	43	2	0	187	9	0	-1	0	1662	10	1	-1	-1	-1
19	1	1	60	60	35	43	2	0	188	7	1	0	0	1823	10	1	6	415	10
19	1	1	60	60	35	43	2	0	189	1	0	-1	1	2474	10	1	-1	-1	-1
19	1	1	60	60	35	43	2	0	190	8	1	-1	0	2110	10	1	6	298	11
19	1	1	60	60	35	43	2	0	191	7	0	0	0	2794	10	1	-1	-1	-1
19	1	1	60	60	35	43	2	0	192	-1	2	-1	0	61	10	0	6	302	10
19	1	1	60	60	35	43	2	0	193	8	1	-1	0	2974	10	1	6	638	10
19	1	1	60	60	35	43	2	0	194	-1	2	7	0	345	10	0	6	315	10
19	1	1	60	60	35	43	2	0	195	9	1	-1	0	3152	322	1	6	399	11
19	1	1	60	60	35	43	2	0	196	1	1	-1	1	2101	10	1	6	309	10
19	1	1	60	60	35	43	2	0	197	5	0	1	2	3621	10	0	-1	-1	-1
19	1	1	60	60	35	43	2	0	198	3	1	-1	1	2656	314	1	6	295	10
19	1	1	60	60	35	43	2	0	199	0	1	-1	1	1671	10	1	6	369	10
19	1	1	60	60	35	43	2	0	200	2	1	4	1	2670	10	1	6	369	10
19	1	1	60	60	35	43	2	0	201	7	0	-1	0	2762	10	1	-1	-1	-1
19	1	1	60	60	35	43	2	0	202	0	0	6	1	2334	11	1	-1	-1	-1
19	1	1	60	60	35	43	2	0	203	6	0	3	1	3046	10	0	-1	-1	-1
19	1	1	60	60	35	43	2	0	204	7	1	0	0	2768	9	1	6	416	10
19	1	1	60	60	35	43	2	0	205	4	0	7	2	2358	10	0	-1	-1	-1
19	1	1	60	60	35	43	2	0	206	6	1	-1	2	2651	10	0	6	587	10
19	1	1	60	60	35	43	2	0	207	0	1	-1	1	2996	10	1	6	468	10
19	1	1	60	60	35	43	2	0	208	2	1	-1	1	2304	10	1	6	336	10
19	1	1	60	60	35	43	2	0	209	4	1	8	2	2632	10	0	6	296	10
19	1	1	60	60	35	43	2	0	210	3	1	2	2	2402	10	0	6	370	10
19	1	1	60	60	35	43	3	1	211	6	1	8	2	3577	326	0	6	457	133
19	1	1	60	60	35	43	3	1	212	9	1	3	0	1758	10	1	6	894	10
19	1	1	60	60	35	43	3	1	213	0	0	10	1	1516	317	1	-1	-1	-1
19	1	1	60	60	35	43	3	1	214	8	0	-1	0	1507	10	1	-1	-1	-1
19	1	1	60	60	35	43	3	1	215	1	0	4	1	2522	320	1	-1	-1	-1
19	1	1	60	60	35	43	3	1	216	-1	2	4	-1	5000	10	0	6	345	10
19	1	1	60	60	35	43	3	1	217	6	0	-1	1	2419	10	0	-1	-1	-1
19	1	1	60	60	35	43	3	1	218	3	1	5	0	3984	10	0	6	390	10
19	1	1	60	60	35	43	3	1	219	7	0	6	2	3674	10	0	-1	-1	-1
19	1	1	60	60	35	43	3	1	220	2	1	10	0	2491	10	0	6	715	10
19	1	1	60	60	35	43	3	1	221	0	0	-1	1	3019	10	1	-1	-1	-1
19	1	1	60	60	35	43	3	1	222	3	0	-1	1	3382	10	1	-1	-1	-1
19	1	1	60	60	35	43	3	1	223	2	0	0	1	2402	10	1	-1	-1	-1
19	1	1	60	60	35	43	3	1	224	-1	2	10	-1	5000	10	0	6	358	10
19	1	1	60	60	35	43	3	1	225	-1	2	-1	-1	5000	10	0	6	351	10
19	1	1	60	60	35	43	3	1	226	6	1	1	2	2729	322	0	6	377	11
19	1	1	60	60	35	43	3	1	227	-1	2	-1	2	894	10	0	6	415	10
19	1	1	60	60	35	43	3	1	228	2	0	5	0	2572	10	0	-1	-1	-1
19	1	1	60	60	35	43	3	1	229	7	0	1	0	2437	10	1	-1	-1	-1
19	1	1	60	60	35	43	3	1	230	0	1	9	1	3213	325	1	6	525	10
19	1	1	60	60	35	43	3	1	231	5	0	-1	1	1978	10	0	-1	-1	-1
19	1	1	60	60	35	43	3	1	232	4	1	-1	1	2165	10	1	6	341	10
19	1	1	60	60	35	43	3	1	233	1	1	-1	1	1986	10	1	6	418	10
19	1	1	60	60	35	43	3	1	234	4	1	-1	1	1894	10	1	6	358	10
19	1	1	60	60	35	43	3	1	235	7	0	-1	2	2202	10	0	-1	-1	-1
19	1	1	60	60	35	43	3	1	236	1	1	4	1	1609	9	1	6	313	10
19	1	1	60	60	35	43	3	1	237	7	0	-1	0	2669	10	1	-1	-1	-1
19	1	1	60	60	35	43	3	1	238	5	0	5	2	1750	11	0	-1	-1	-1
19	1	1	60	60	35	43	3	1	239	0	1	-1	1	1347	10	1	6	307	10
19	1	1	60	60	35	43	3	1	240	0	0	2	1	1393	11	1	-1	-1	-1
19	1	1	60	60	35	43	3	1	241	7	0	9	1	1981	10	0	-1	-1	-1
19	1	1	60	60	35	43	3	1	242	2	0	-1	1	1410	10	1	-1	-1	-1
19	1	1	60	60	35	43	3	1	243	1	1	6	1	1454	10	1	6	318	10
19	1	1	60	60	35	43	3	1	244	8	0	-1	1	1926	325	0	-1	-1	-1
19	1	1	60	60	35	43	3	1	245	1	0	-1	1	2487	10	1	-1	-1	-1
19	1	1	60	60	35	43	3	1	246	2	0	-1	2	3747	305	0	-1	-1	-1
19	1	1	60	60	35	43	3	1	247	3	1	3	1	1915	10	1	6	395	10
19	1	1	60	60	35	43	3	1	248	8	0	2	0	2067	10	1	-1	-1	-1
19	1	1	60	60	35	43	3	1	249	1	0	10	1	1684	10	1	-1	-1	-1
19	1	1	60	60	35	43	3	1	250	4	1	-1	1	2525	10	1	6	324	10
19	1	1	60	60	35	43	3	1	251	2	1	10	2	2643	10	0	6	451	9
19	1	1	60	60	35	43	3	1	252	9	1	6	0	1997	322	1	6	285	10
19	1	1	60	60	35	43	3	1	253	0	1	-1	1	1325	325	1	6	304	10
19	1	1	60	60	35	43	3	1	254	0	0	6	1	1632	430	1	-1	-1	-1
19	1	1	60	60	35	43	3	1	255	7	1	5	0	2001	10	1	6	337	11
19	1	1	60	60	35	43	3	1	256	6	0	-1	1	2086	10	0	-1	-1	-1
19	1	1	60	60	35	43	3	1	257	2	1	-1	2	2326	10	0	6	390	10
19	1	1	60	60	35	43	3	1	258	9	0	-1	0	1725	10	1	-1	-1	-1
19	1	1	60	60	35	43	3	1	259	6	1	-1	2	2668	320	0	6	347	10
19	1	1	60	60	35	43	3	1	260	5	0	-1	2	1813	10	0	-1	-1	-1
19	1	1	60	60	35	43	3	1	261	9	1	-1	0	1727	10	1	6	336	11
19	1	1	60	60	35	43	3	1	262	1	0	-1	1	1871	10	1	-1	-1	-1
19	1	1	60	60	35	43	3	1	263	8	0	1	0	1592	10	1	-1	-1	-1
19	1	1	60	60	35	43	3	1	264	8	0	-1	0	2684	323	1	-1	-1	-1
19	1	1	60	60	35	43	3	1	265	2	0	-1	2	2165	10	0	-1	-1	-1
19	1	1	60	60	35	43	3	1	266	8	1	9	0	1777	11	1	6	449	10
19	1	1	60	60	35	43	3	1	267	5	0	-1	2	1710	10	0	-1	-1	-1
19	1	1	60	60	35	43	3	1	268	6	0	8	0	1902	10	1	-1	-1	-1
19	1	1	60	60	35	43	3	1	269	4	0	-1	2	2434	10	0	-1	-1	-1
19	1	1	60	60	35	43	3	1	270	8	1	9	0	1624	10	1	6	360	132
19	1	1	60	60	35	43	3	1	271	8	1	-1	0	3231	10	1	6	490	10
19	1	1	60	60	35	43	3	1	272	2	1	-1	0	2601	324	0	6	460	10
19	1	1	60	60	35	43	3	1	273	1	0	3	0	1705	10	0	-1	-1	-1
19	1	1	60	60	35	43	3	1	274	1	1	1	1	1880	10	1	6	344	10
19	1	1	60	60	35	43	3	1	275	4	0	-1	2	2273	11	0	-1	-1	-1
19	1	1	60	60	35	43	3	1	276	3	1	0	1	2170	10	1	6	298	10
19	1	1	60	60	35	43	3	1	277	0	1	-1	1	1814	10	1	6	406	10
19	1	1	60	60	35	43	3	1	278	3	0	7	0	2913	10	0	-1	-1	-1
19	1	1	60	60	35	43	3	1	279	8	1	-1	2	3272	10	0	6	401	10
19	1	1	60	60	35	43	3	1	280	5	1	0	2	2546	10	0	6	338	10
19	1	1	60	60	35	43	3	1	281	5	1	7	2	1920	10	0	6	336	10
19	1	1	60	60	35	43	3	1	282	6	1	7	1	3862	10	0	6	311	11
19	1	1	60	60	35	43	3	1	283	5	0	1	2	1840	10	0	-1	-1	-1
19	1	1	60	60	35	43	3	1	284	6	0	-1	2	2874	10	0	-1	-1	-1
19	1	1	60	60	35	43	3	1	285	6	0	7	2	1995	10	0	-1	-1	-1
19	1	1	60	60	35	43	3	1	286	1	1	4	0	3311	10	0	6	383	10
19	1	1	60	60	35	43	3	1	287	2	1	-1	2	2077	10	0	6	334	10
19	1	1	60	60	35	43	3	1	288	9	0	2	0	1300	10	1	-1	-1	-1
19	1	1	60	60	35	43	3	1	289	4	1	0	2	2174	10	0	6	526	10
19	1	1	60	60	35	43	3	1	290	7	1	4	0	2024	10	1	6	331	135
19	1	1	60	60	35	43	3	1	291	8	1	3	0	1678	10	1	6	286	10
19	1	1	60	60	35	43	3	1	292	3	1	-1	2	1759	11	0	6	319	10
19	1	1	60	60	35	43	3	1	293	3	0	8	2	2196	10	0	-1	-1	-1
19	1	1	60	60	35	43	3	1	294	4	1	-1	2	1896	10	0	6	312	10
19	1	1	60	60	35	43	3	1	295	9	0	-1	0	2016	10	1	-1	-1	-1
19	1	1	60	60	35	43	3	1	296	0	1	2	1	2156	10	1	6	307	10
19	1	1	60	60	35	43	3	1	297	7	1	-1	2	2576	10	0	6	336	10
19	1	1	60	60	35	43	3	1	298	5	1	-1	1	1786	10	0	6	333	10
19	1	1	60	60	35	43	3	1	299	6	1	0	1	2073	10	0	6	377	10
19	1	1	60	60	35	43	3	1	300	0	0	-1	1	2170	10	1	-1	-1	-1
19	1	1	60	60	35	43	3	1	301	4	0	-1	2	3500	11	0	-1	-1	-1
19	1	1	60	60	35	43	3	1	302	4	0	2	2	2166	10	0	-1	-1	-1
19	1	1	60	60	35	43	3	1	303	7	1	-1	0	1836	10	1	6	587	10
19	1	1	60	60	35	43	3	1	304	3	0	-1	1	1910	10	1	-1	-1	-1
19	1	1	60	60	35	43	3	1	305	9	1	9	0	2157	10	1	6	397	10
19	1	1	60	60	35	43	3	1	306	7	1	-1	-1	5000	9	0	6	602	10
19	1	1	60	60	35	43	3	1	307	-1	2	7	-1	5000	10	0	6	454	10
19	1	1	60	60	35	43	3	1	308	3	1	5	1	2410	138	1	6	335	10
19	1	1	60	60	35	43	3	1	309	5	1	6	0	2515	10	1	6	371	10
19	1	1	60	60	35	43	3	1	310	3	0	8	-1	5000	10	0	-1	-1	-1
19	1	1	60	60	35	43	3	1	311	4	0	-1	2	3132	10	0	-1	-1	-1
19	1	1	60	60	35	43	3	1	312	5	1	-1	-1	5000	10	0	6	436	10
19	1	1	60	60	35	43	3	1	313	9	1	-1	0	2367	326	1	6	335	156
19	1	1	60	60	35	43	3	1	314	9	0	8	0	1457	10	1	-1	-1	-1
19	1	1	60	60	35	43	3	1	315	9	0	3	0	1358	10	1	-1	-1	-1
19	1	1	60	60	35	43	4	0	316	9	1	7	0	1116	10	1	6	444	10
19	1	1	60	60	35	43	4	0	317	-1	2	7	0	1666	10	0	6	307	10
19	1	1	60	60	35	43	4	0	318	8	0	5	0	1091	11	1	-1	-1	-1
19	1	1	60	60	35	43	4	0	319	-1	2	-1	-1	5000	140	0	6	347	10
19	1	1	60	60	35	43	4	0	320	9	1	6	0	1181	10	1	6	484	10
19	1	1	60	60	35	43	4	0	321	8	0	10	0	1354	10	1	-1	-1	-1
19	1	1	60	60	35	43	4	0	322	6	0	-1	1	1943	10	0	-1	-1	-1
19	1	1	60	60	35	43	4	0	323	-1	2	10	-1	5000	10	0	6	381	10
19	1	1	60	60	35	43	4	0	324	7	0	2	0	1559	10	1	-1	-1	-1
19	1	1	60	60	35	43	4	0	325	3	1	3	1	1885	10	1	6	477	10
19	1	1	60	60	35	43	4	0	326	4	0	-1	2	1890	11	0	-1	-1	-1
19	1	1	60	60	35	43	4	0	327	6	1	-1	1	1828	11	0	6	366	10
19	1	1	60	60	35	43	4	0	328	6	1	8	0	1593	10	1	6	328	10
19	1	1	60	60	35	43	4	0	329	3	1	9	0	2205	10	0	6	365	136
19	1	1	60	60	35	43	4	0	330	2	1	-1	0	2520	10	0	6	312	10
19	1	1	60	60	35	43	4	0	331	5	1	1	2	1575	315	0	6	327	10
19	1	1	60	60	35	43	4	0	332	9	1	-1	0	1628	10	1	6	316	10
19	1	1	60	60	35	43	4	0	333	7	1	5	0	2015	315	1	6	286	134
19	1	1	60	60	35	43	4	0	334	9	0	7	0	1682	10	1	-1	-1	-1
19	1	1	60	60	35	43	4	0	335	6	1	4	0	1793	10	1	6	290	10
19	1	1	60	60	35	43	4	0	336	8	1	-1	0	1838	10	1	6	350	10
19	1	1	60	60	35	43	4	0	337	0	1	-1	1	1768	10	1	6	344	10
19	1	1	60	60	35	43	4	0	338	0	0	-1	1	1414	10	1	-1	-1	-1
19	1	1	60	60	35	43	4	0	339	7	1	-1	1	1969	11	0	6	305	11
19	1	1	60	60	35	43	4	0	340	2	0	-1	2	2995	10	0	-1	-1	-1
19	1	1	60	60	35	43	4	0	341	5	0	5	2	2065	10	0	-1	-1	-1
19	1	1	60	60	35	43	4	0	342	2	1	-1	1	2818	10	1	6	450	10
19	1	1	60	60	35	43	4	0	343	4	1	5	1	2641	10	1	6	373	10
19	1	1	60	60	35	43	4	0	344	9	0	-1	0	1599	10	1	-1	-1	-1
19	1	1	60	60	35	43	4	0	345	2	0	2	1	2208	10	1	-1	-1	-1
19	1	1	60	60	35	43	4	0	346	1	1	6	1	1710	10	1	6	334	10
19	1	1	60	60	35	43	4	0	347	1	0	-1	1	2139	10	1	-1	-1	-1
19	1	1	60	60	35	43	4	0	348	9	0	9	0	1420	10	1	-1	-1	-1
19	1	1	60	60	35	43	4	0	349	2	0	-1	1	1943	318	1	-1	-1	-1
19	1	1	60	60	35	43	4	0	350	4	0	-1	2	2797	10	0	-1	-1	-1
19	1	1	60	60	35	43	4	0	351	9	1	-1	0	1312	10	1	6	368	10
19	1	1	60	60	35	43	4	0	352	5	0	3	2	2688	10	0	-1	-1	-1
19	1	1	60	60	35	43	4	0	353	3	0	8	2	2056	10	0	-1	-1	-1
19	1	1	60	60	35	43	4	0	354	2	1	9	1	1769	10	1	6	409	10
19	1	1	60	60	35	43	4	0	355	-1	2	-1	-1	5000	103	0	6	390	10
19	1	1	60	60	35	43	4	0	356	2	1	1	0	2955	10	0	6	320	10
19	1	1	60	60	35	43	4	0	357	3	1	2	1	1389	103	1	6	429	11
19	1	1	60	60	35	43	4	0	358	6	0	-1	0	2405	10	1	-1	-1	-1
19	1	1	60	60	35	43	4	0	359	4	0	4	2	1933	317	0	-1	-1	-1
19	1	1	60	60	35	43	4	0	360	3	0	10	1	1763	10	1	-1	-1	-1
19	1	1	60	60	35	43	4	0	361	1	1	-1	1	1280	10	1	6	448	10
19	1	1	60	60	35	43	4	0	362	6	1	-1	1	2169	10	0	6	336	10
19	1	1	60	60	35	43	4	0	363	6	0	-1	2	2365	10	0	-1	-1	-1
19	1	1	60	60	35	43	4	0	364	9	1	-1	0	1922	10	1	6	306	10
19	1	1	60	60	35	43	4	0	365	7	0	-1	0	1849	10	1	-1	-1	-1
19	1	1	60	60	35	43	4	0	366	5	0	-1	2	1971	319	0	-1	-1	-1
19	1	1	60	60	35	43	4	0	367	8	1	-1	0	1403	10	1	6	343	10
19	1	1	60	60	35	43	4	0	368	2	0	8	0	2762	304	0	-1	-1	-1
19	1	1	60	60	35	43	4	0	369	3	0	-1	2	1736	10	0	-1	-1	-1
19	1	1	60	60	35	43	4	0	370	0	1	-1	1	1527	10	1	6	486	10
19	1	1	60	60	35	43	4	0	371	5	1	10	2	2013	10	0	6	349	10
19	1	1	60	60	35	43	4	0	372	1	1	-1	1	1808	322	1	6	336	10
19	1	1	60	60	35	43	4	0	373	5	0	10	2	2331	10	0	-1	-1	-1
19	1	1	60	60	35	43	4	0	374	8	1	-1	0	1874	10	1	6	305	10
19	1	1	60	60	35	43	4	0	375	1	0	1	1	2235	316	1	-1	-1	-1
19	1	1	60	60	35	43	4	0	376	4	1	-1	0	2244	10	0	6	420	10
19	1	1	60	60	35	43	4	0	377	4	1	-1	2	2393	311	0	6	334	10
19	1	1	60	60	35	43	4	0	378	7	1	0	0	2738	10	1	6	338	10
19	1	1	60	60	35	43	4	0	379	9	0	2	0	1481	10	1	-1	-1	-1
19	1	1	60	60	35	43	4	0	380	9	0	-1	0	1394	10	1	-1	-1	-1
19	1	1	60	60	35	43	4	0	381	5	1	7	0	1900	11	1	6	333	10
19	1	1	60	60	35	43	4	0	382	1	0	-1	1	1430	10	1	-1	-1	-1
19	1	1	60	60	35	43	4	0	383	2	0	5	1	1953	10	1	-1	-1	-1
19	1	1	60	60	35	43	4	0	384	0	1	-1	1	1510	10	1	6	374	133
19	1	1	60	60	35	43	4	0	385	-1	2	1	-1	5000	10	0	6	461	10
19	1	1	60	60	35	43	4	0	386	4	1	2	0	1191	10	0	6	343	10
19	1	1	60	60	35	43	4	0	387	1	1	3	1	1771	9	1	6	299	11
19	1	1	60	60	35	43	4	0	388	6	0	0	0	2268	10	1	-1	-1	-1
19	1	1	60	60	35	43	4	0	389	5	1	-1	0	1995	10	1	6	337	10
19	1	1	60	60	35	43	4	0	390	4	0	7	0	2405	10	0	-1	-1	-1
19	1	1	60	60	35	43	4	0	391	6	0	8	0	1592	10	1	-1	-1	-1
19	1	1	60	60	35	43	4	0	392	3	0	-1	0	2140	10	0	-1	-1	-1
19	1	1	60	60	35	43	4	0	393	3	1	9	0	1526	296	0	6	282	10
19	1	1	60	60	35	43	4	0	394	0	0	6	1	1800	10	1	-1	-1	-1
19	1	1	60	60	35	43	4	0	395	0	0	8	1	1486	10	1	-1	-1	-1
19	1	1	60	60	35	43	4	0	396	0	0	0	2	4166	10	0	-1	-1	-1
19	1	1	60	60	35	43	4	0	397	0	1	-1	1	2035	10	1	6	499	10
19	1	1	60	60	35	43	4	0	398	7	0	3	0	1718	10	1	-1	-1	-1
19	1	1	60	60	35	43	4	0	399	8	0	-1	0	4069	10	1	-1	-1	-1
19	1	1	60	60	35	43	4	0	400	8	0	-1	0	2230	10	1	-1	-1	-1
19	1	1	60	60	35	43	4	0	401	0	1	6	1	2336	10	1	6	688	10
19	1	1	60	60	35	43	4	0	402	5	1	-1	0	3526	10	1	6	358	10
19	1	1	60	60	35	43	4	0	403	0	0	-1	1	2221	10	1	-1	-1	-1
19	1	1	60	60	35	43	4	0	404	1	1	4	1	2408	10	1	6	328	10
19	1	1	60	60	35	43	4	0	405	7	0	-1	0	2891	10	1	-1	-1	-1
19	1	1	60	60	35	43	4	0	406	3	0	-1	2	2875	10	0	-1	-1	-1
19	1	1	60	60	35	43	4	0	407	5	0	4	2	2645	10	0	-1	-1	-1
19	1	1	60	60	35	43	4	0	408	6	1	-1	1	3398	10	0	6	374	10
19	1	1	60	60	35	43	4	0	409	7	1	-1	0	1867	10	1	6	449	10
19	1	1	60	60	35	43	4	0	410	4	1	3	2	2225	11	0	6	314	10
19	1	1	60	60	35	43	4	0	411	3	1	-1	2	3125	10	0	6	277	10
19	1	1	60	60	35	43	4	0	412	7	0	0	0	2692	10	1	-1	-1	-1
19	1	1	60	60	35	43	4	0	413	8	1	0	0	2099	10	1	6	323	10
19	1	1	60	60	35	43	4	0	414	1	0	6	1	2659	10	1	-1	-1	-1
19	1	1	60	60	35	43	4	0	415	8	1	9	0	2045	315	1	6	301	10
19	1	1	60	60	35	43	4	0	416	2	1	-1	1	2399	317	1	6	447	10
19	1	1	60	60	35	43	4	0	417	8	0	-1	0	1699	10	1	-1	-1	-1
19	1	1	60	60	35	43	4	0	418	4	0	-1	1	3152	10	1	-1	-1	-1
19	1	1	60	60	35	43	4	0	419	1	0	4	1	2121	10	1	-1	-1	-1
19	1	1	60	60	35	43	4	0	420	7	1	1	0	1920	101	1	6	328	10
