# Supplementary material for: No Evidence for Threat-Induced Spatial Prioritization of Somatosensory Stimulation during Pain Control Using a Synchrony Judgment Paradigm
Source: PLoS One. 2016 Jun 7;11(6):e0156648. doi: 10.1371/journal.pone.0156648 (PMC4896434; doi:10.1371/journal.pone.0156648)
Supplement: S1 Dataset — This dataset includes pretest questionnaire data, posttest questionnaire data, and experimental (SJ3) data. (ZIP) [file pone.0156648.s001.zip › S1 Dataset/PP20.dat]

PP	CUE	CTRL	TAMP1	TAMP2	SAMP1	SAMP2	BLOCK	SLOC	TRIAL	SOA	TYPE	FB	Resp	RT	RTerr	Acc	CResp	CRT	CRE
20	0	-1	60	60	35	38	0	0	1	8	1	-1	2	2894	10	0	-1	-1	-1
20	0	-1	60	60	35	38	0	0	2	2	1	-1	1	2902	10	1	-1	-1	-1
20	0	-1	60	60	35	38	0	0	3	7	0	-1	1	3390	10	0	-1	-1	-1
20	0	-1	60	60	35	38	0	1	4	-1	2	-1	-1	5000	10	0	-1	-1	-1
20	0	-1	60	60	35	38	0	1	5	3	1	-1	2	2355	10	0	-1	-1	-1
20	0	-1	60	60	35	38	0	0	6	4	0	-1	1	2878	10	1	-1	-1	-1
20	0	-1	60	60	35	38	0	1	7	1	0	-1	1	1954	439	1	-1	-1	-1
20	0	-1	60	60	35	38	0	0	8	6	0	-1	0	2916	10	1	-1	-1	-1
20	0	-1	60	60	35	38	0	0	9	9	1	-1	0	2772	10	1	-1	-1	-1
20	0	-1	60	60	35	38	0	1	10	5	0	-1	2	2489	10	0	-1	-1	-1
20	0	-1	60	60	35	38	0	1	11	0	1	-1	1	2185	299	1	-1	-1	-1
20	0	-1	60	60	35	38	0	0	12	9	1	-1	0	2346	10	1	-1	-1	-1
20	0	-1	60	60	35	38	0	0	13	3	0	-1	2	2220	10	0	-1	-1	-1
20	0	-1	60	60	35	38	0	1	14	0	0	-1	1	1904	10	1	-1	-1	-1
20	0	-1	60	60	35	38	0	1	15	7	1	-1	0	2654	10	1	-1	-1	-1
20	0	-1	60	60	35	38	0	0	16	-1	2	-1	2	3738	10	0	-1	-1	-1
20	0	-1	60	60	35	38	0	1	17	2	0	-1	2	2104	10	0	-1	-1	-1
20	0	-1	60	60	35	38	0	0	18	1	0	-1	1	1859	10	1	-1	-1	-1
20	0	-1	60	60	35	38	0	1	19	6	1	-1	2	2394	10	0	-1	-1	-1
20	0	-1	60	60	35	38	0	0	20	8	1	-1	1	2469	10	0	-1	-1	-1
20	0	-1	60	60	35	38	0	1	21	4	0	-1	2	2134	10	0	-1	-1	-1
20	0	-1	60	60	35	38	0	1	22	5	0	-1	2	2229	10	0	-1	-1	-1
20	0	0	60	60	35	38	1	0	1	5	0	-1	2	1804	10	0	-1	-1	-1
20	0	0	60	60	35	38	1	0	2	7	1	0	2	2247	10	0	6	439	10
20	0	0	60	60	35	38	1	0	3	8	1	2	0	2729	10	1	6	640	10
20	0	0	60	60	35	38	1	0	4	-1	2	4	-1	5000	10	0	6	615	10
20	0	0	60	60	35	38	1	0	5	0	0	-1	1	2051	10	1	-1	-1	-1
20	0	0	60	60	35	38	1	0	6	0	0	-1	1	1848	10	1	-1	-1	-1
20	0	0	60	60	35	38	1	0	7	6	1	3	0	2081	10	1	6	545	10
20	0	0	60	60	35	38	1	0	8	7	0	-1	2	2207	11	0	-1	-1	-1
20	0	0	60	60	35	38	1	0	9	4	1	9	1	2141	10	1	6	525	10
20	0	0	60	60	35	38	1	0	10	0	1	8	1	2331	10	1	6	731	10
20	0	0	60	60	35	38	1	0	11	4	1	7	0	2434	10	0	6	641	10
20	0	0	60	60	35	38	1	0	12	3	1	10	2	2518	332	0	6	483	11
20	0	0	60	60	35	38	1	0	13	-1	2	2	-1	5000	10	0	6	501	10
20	0	0	60	60	35	38	1	0	14	9	0	-1	0	1715	10	1	-1	-1	-1
20	0	0	60	60	35	38	1	0	15	1	0	-1	1	1664	10	1	-1	-1	-1
20	0	0	60	60	35	38	1	0	16	-1	2	2	-1	5000	10	0	6	387	133
20	0	0	60	60	35	38	1	0	17	4	0	-1	2	1458	431	0	-1	-1	-1
20	0	0	60	60	35	38	1	0	18	7	1	0	2	2379	10	0	6	556	10
20	0	0	60	60	35	38	1	0	19	2	0	-1	1	1840	10	1	-1	-1	-1
20	0	0	60	60	35	38	1	0	20	0	1	6	1	2314	10	1	6	458	10
20	0	0	60	60	35	38	1	0	21	7	0	-1	1	2610	310	0	-1	-1	-1
20	0	0	60	60	35	38	1	0	22	2	0	-1	2	2077	10	0	-1	-1	-1
20	0	0	60	60	35	38	1	0	23	-1	2	8	-1	5000	10	0	6	462	10
20	0	0	60	60	35	38	1	0	24	8	0	-1	0	2236	10	1	-1	-1	-1
20	0	0	60	60	35	38	1	0	25	8	0	-1	0	1879	10	1	-1	-1	-1
20	0	0	60	60	35	38	1	0	26	1	1	4	0	2223	10	0	6	383	12
20	0	0	60	60	35	38	1	0	27	6	0	-1	2	2106	10	0	-1	-1	-1
20	0	0	60	60	35	38	1	0	28	3	1	1	1	2137	11	1	6	377	11
20	0	0	60	60	35	38	1	0	29	6	1	4	1	2343	10	0	6	567	10
20	0	0	60	60	35	38	1	0	30	2	0	-1	2	2379	11	0	-1	-1	-1
20	0	0	60	60	35	38	1	0	31	4	0	-1	2	2371	303	0	-1	-1	-1
20	0	0	60	60	35	38	1	0	32	7	1	7	0	1927	10	1	6	359	10
20	0	0	60	60	35	38	1	0	33	2	1	1	1	2286	10	1	6	510	10
20	0	0	60	60	35	38	1	0	34	1	0	-1	1	2278	10	1	-1	-1	-1
20	0	0	60	60	35	38	1	0	35	9	0	-1	0	2303	10	1	-1	-1	-1
20	0	0	60	60	35	38	1	0	36	5	0	-1	1	2934	9	0	-1	-1	-1
20	0	0	60	60	35	38	1	0	37	2	1	6	1	2228	10	1	6	436	133
20	0	0	60	60	35	38	1	0	38	1	0	-1	1	1631	298	1	-1	-1	-1
20	0	0	60	60	35	38	1	0	39	9	1	7	0	1741	10	1	6	721	11
20	0	0	60	60	35	38	1	0	40	9	1	6	0	1327	10	1	6	575	10
20	0	0	60	60	35	38	1	0	41	5	0	-1	1	2126	11	0	-1	-1	-1
20	0	0	60	60	35	38	1	0	42	2	1	10	0	2312	10	0	6	493	11
20	0	0	60	60	35	38	1	0	43	9	0	-1	0	2144	10	1	-1	-1	-1
20	0	0	60	60	35	38	1	0	44	5	1	4	2	2312	10	0	6	382	10
20	0	0	60	60	35	38	1	0	45	4	0	-1	0	1989	10	0	-1	-1	-1
20	0	0	60	60	35	38	1	0	46	0	1	3	0	1734	10	0	6	729	10
20	0	0	60	60	35	38	1	0	47	6	0	-1	2	2392	10	0	-1	-1	-1
20	0	0	60	60	35	38	1	0	48	4	0	-1	1	2412	10	1	-1	-1	-1
20	0	0	60	60	35	38	1	0	49	0	1	0	1	1653	9	1	6	384	10
20	0	0	60	60	35	38	1	0	50	9	1	9	0	1980	10	1	6	481	10
20	0	0	60	60	35	38	1	0	51	8	0	-1	0	1862	10	1	-1	-1	-1
20	0	0	60	60	35	38	1	0	52	3	0	-1	2	1904	10	0	-1	-1	-1
20	0	0	60	60	35	38	1	0	53	7	0	-1	0	2007	10	1	-1	-1	-1
20	0	0	60	60	35	38	1	0	54	4	0	-1	1	1770	10	1	-1	-1	-1
20	0	0	60	60	35	38	1	0	55	3	0	-1	2	2551	10	0	-1	-1	-1
20	0	0	60	60	35	38	1	0	56	8	0	-1	0	2421	10	1	-1	-1	-1
20	0	0	60	60	35	38	1	0	57	0	1	10	1	3028	10	1	6	472	11
20	0	0	60	60	35	38	1	0	58	2	1	3	1	3550	10	1	6	606	10
20	0	0	60	60	35	38	1	0	59	2	1	5	2	2704	10	0	6	516	10
20	0	0	60	60	35	38	1	0	60	2	0	-1	1	1659	299	1	-1	-1	-1
20	0	0	60	60	35	38	1	0	61	8	1	5	1	1853	10	0	6	588	134
20	0	0	60	60	35	38	1	0	62	9	0	-1	0	1969	10	1	-1	-1	-1
20	0	0	60	60	35	38	1	0	63	1	0	-1	0	2315	10	0	-1	-1	-1
20	0	0	60	60	35	38	1	0	64	7	0	-1	0	2290	10	1	-1	-1	-1
20	0	0	60	60	35	38	1	0	65	0	0	-1	1	2743	10	1	-1	-1	-1
20	0	0	60	60	35	38	1	0	66	1	1	10	1	3276	10	1	6	464	10
20	0	0	60	60	35	38	1	0	67	6	1	8	2	2365	10	0	6	732	10
20	0	0	60	60	35	38	1	0	68	1	1	3	1	2913	10	1	6	593	10
20	0	0	60	60	35	38	1	0	69	3	0	-1	2	2673	10	0	-1	-1	-1
20	0	0	60	60	35	38	1	0	70	5	1	5	2	2265	10	0	6	441	10
20	0	0	60	60	35	38	1	0	71	6	1	5	2	2066	10	0	6	418	10
20	0	0	60	60	35	38	1	0	72	3	1	7	1	2003	10	1	6	739	10
20	0	0	60	60	35	38	1	0	73	1	1	9	1	1542	10	1	6	454	10
20	0	0	60	60	35	38	1	0	74	5	1	2	1	1821	10	0	6	444	9
20	0	0	60	60	35	38	1	0	75	3	1	1	1	1921	10	1	6	471	10
20	0	0	60	60	35	38	1	0	76	8	1	6	1	2123	10	0	6	430	10
20	0	0	60	60	35	38	1	0	77	8	1	2	0	1869	10	1	6	397	11
20	0	0	60	60	35	38	1	0	78	4	1	0	2	2118	10	0	6	422	10
20	0	0	60	60	35	38	1	0	79	-1	2	1	2	2919	10	0	6	452	10
20	0	0	60	60	35	38	1	0	80	5	1	4	1	1846	10	0	6	726	11
20	0	0	60	60	35	38	1	0	81	2	0	-1	2	2256	314	0	-1	-1	-1
20	0	0	60	60	35	38	1	0	82	7	1	0	1	2041	10	0	6	473	11
20	0	0	60	60	35	38	1	0	83	1	1	3	2	2324	10	0	6	555	133
20	0	0	60	60	35	38	1	0	84	0	0	-1	1	1778	10	1	-1	-1	-1
20	0	0	60	60	35	38	1	0	85	9	1	5	0	2143	10	1	6	399	10
20	0	0	60	60	35	38	1	0	86	9	0	-1	0	1635	10	1	-1	-1	-1
20	0	0	60	60	35	38	1	0	87	5	0	-1	1	3152	10	0	-1	-1	-1
20	0	0	60	60	35	38	1	0	88	4	1	1	2	2021	10	0	6	501	10
20	0	0	60	60	35	38	1	0	89	5	0	-1	2	1957	10	0	-1	-1	-1
20	0	0	60	60	35	38	1	0	90	3	1	9	2	1965	10	0	6	445	10
20	0	0	60	60	35	38	1	0	91	8	1	8	0	1682	10	1	6	690	10
20	0	0	60	60	35	38	1	0	92	3	0	-1	1	1987	10	1	-1	-1	-1
20	0	0	60	60	35	38	1	0	93	9	1	6	0	1568	306	1	6	455	10
20	0	0	60	60	35	38	1	0	94	7	1	7	0	1804	10	1	6	556	11
20	0	0	60	60	35	38	1	0	95	6	1	8	0	2967	10	1	6	583	10
20	0	0	60	60	35	38	1	0	96	6	0	-1	0	3732	252	1	-1	-1	-1
20	0	0	60	60	35	38	1	0	97	7	0	-1	2	1635	10	0	-1	-1	-1
20	0	0	60	60	35	38	1	0	98	6	0	-1	2	2197	10	0	-1	-1	-1
20	0	0	60	60	35	38	1	0	99	5	1	10	2	2428	10	0	6	497	10
20	0	0	60	60	35	38	1	0	100	1	0	-1	1	2879	10	1	-1	-1	-1
20	0	0	60	60	35	38	1	0	101	0	0	-1	1	2800	10	1	-1	-1	-1
20	0	0	60	60	35	38	1	0	102	6	0	-1	2	3876	10	0	-1	-1	-1
20	0	0	60	60	35	38	1	0	103	3	0	-1	1	3596	10	1	-1	-1	-1
20	0	0	60	60	35	38	1	0	104	4	1	9	1	3082	10	1	6	464	134
20	0	0	60	60	35	38	1	0	105	8	0	-1	0	2681	10	1	-1	-1	-1
20	0	0	60	60	35	38	2	1	106	2	0	-1	1	1982	270	1	-1	-1	-1
20	0	0	60	60	35	38	2	1	107	3	0	0	2	1883	10	0	-1	-1	-1
20	0	0	60	60	35	38	2	1	108	-1	2	10	-1	5000	10	0	6	403	10
20	0	0	60	60	35	38	2	1	109	2	0	1	1	2078	10	1	-1	-1	-1
20	0	0	60	60	35	38	2	1	110	0	0	-1	1	1535	10	1	-1	-1	-1
20	0	0	60	60	35	38	2	1	111	9	1	-1	0	1653	10	1	6	437	10
20	0	0	60	60	35	38	2	1	112	1	1	6	1	2022	10	1	0	1000	10
20	0	0	60	60	35	38	2	1	113	4	1	-1	2	2059	11	0	6	457	10
20	0	0	60	60	35	38	2	1	114	3	1	6	1	2026	10	1	6	458	10
20	0	0	60	60	35	38	2	1	115	3	1	1	0	2237	10	0	6	717	10
20	0	0	60	60	35	38	2	1	116	2	0	5	1	2802	10	1	-1	-1	-1
20	0	0	60	60	35	38	2	1	117	0	1	1	1	2059	10	1	6	522	10
20	0	0	60	60	35	38	2	1	118	4	1	10	-1	5000	141	0	6	412	11
20	0	0	60	60	35	38	2	1	119	2	1	-1	1	2371	321	1	6	531	10
20	0	0	60	60	35	38	2	1	120	0	1	-1	1	1919	10	1	6	391	10
20	0	0	60	60	35	38	2	1	121	6	1	1	2	2590	10	0	6	574	10
20	0	0	60	60	35	38	2	1	122	8	1	-1	1	2422	246	0	6	506	11
20	0	0	60	60	35	38	2	1	123	9	0	9	0	1453	10	1	-1	-1	-1
20	0	0	60	60	35	38	2	1	124	1	1	-1	1	2245	10	1	6	662	10
20	0	0	60	60	35	38	2	1	125	6	0	6	2	2318	10	0	-1	-1	-1
20	0	0	60	60	35	38	2	1	126	7	1	-1	1	3111	11	0	6	503	10
20	0	0	60	60	35	38	2	1	127	9	1	-1	0	2175	10	1	6	591	11
20	0	0	60	60	35	38	2	1	128	5	0	4	2	2379	11	0	-1	-1	-1
20	0	0	60	60	35	38	2	1	129	4	0	-1	1	2374	10	1	-1	-1	-1
20	0	0	60	60	35	38	2	1	130	1	0	-1	1	2110	10	1	-1	-1	-1
20	0	0	60	60	35	38	2	1	131	0	0	3	1	1716	10	1	-1	-1	-1
20	0	0	60	60	35	38	2	1	132	3	1	-1	2	2195	11	0	6	467	10
20	0	0	60	60	35	38	2	1	133	6	0	8	2	2783	10	0	-1	-1	-1
20	0	0	60	60	35	38	2	1	134	6	1	9	1	2915	10	0	6	435	11
20	0	0	60	60	35	38	2	1	135	5	0	-1	2	2051	10	0	-1	-1	-1
20	0	0	60	60	35	38	2	1	136	7	1	-1	1	2372	10	0	6	580	182
20	0	0	60	60	35	38	2	1	137	0	1	7	1	2281	10	1	6	649	10
20	0	0	60	60	35	38	2	1	138	0	1	4	1	2113	10	1	6	689	101
20	0	0	60	60	35	38	2	1	139	0	0	-1	1	1897	10	1	-1	-1	-1
20	0	0	60	60	35	38	2	1	140	2	1	-1	1	1992	10	1	6	519	103
20	0	0	60	60	35	38	2	1	141	-1	2	-1	2	4510	103	0	6	668	10
20	0	0	60	60	35	38	2	1	142	7	0	5	1	3229	101	0	-1	-1	-1
20	0	0	60	60	35	38	2	1	143	8	1	-1	1	2400	10	0	6	528	10
20	0	0	60	60	35	38	2	1	144	-1	2	3	-1	5000	103	0	6	596	10
20	0	0	60	60	35	38	2	1	145	2	0	2	0	3282	10	0	-1	-1	-1
20	0	0	60	60	35	38	2	1	146	0	0	-1	1	1891	410	1	-1	-1	-1
20	0	0	60	60	35	38	2	1	147	1	1	4	1	2282	10	1	6	475	10
20	0	0	60	60	35	38	2	1	148	8	0	-1	0	1908	10	1	-1	-1	-1
20	0	0	60	60	35	38	2	1	149	7	1	5	1	2619	10	0	6	715	10
20	0	0	60	60	35	38	2	1	150	8	0	-1	0	1846	10	1	-1	-1	-1
20	0	0	60	60	35	38	2	1	151	5	1	0	1	2432	10	0	6	464	10
20	0	0	60	60	35	38	2	1	152	-1	2	-1	2	4932	10	0	6	466	10
20	0	0	60	60	35	38	2	1	153	2	0	-1	0	2595	10	0	-1	-1	-1
20	0	0	60	60	35	38	2	1	154	4	0	9	2	1935	302	0	-1	-1	-1
20	0	0	60	60	35	38	2	1	155	3	0	9	2	2757	10	0	-1	-1	-1
20	0	0	60	60	35	38	2	1	156	3	0	-1	1	2282	10	1	-1	-1	-1
20	0	0	60	60	35	38	2	1	157	9	1	-1	0	2323	10	1	6	642	10
20	0	0	60	60	35	38	2	1	158	8	0	-1	0	2710	10	1	-1	-1	-1
20	0	0	60	60	35	38	2	1	159	5	0	-1	2	2385	306	0	-1	-1	-1
20	0	0	60	60	35	38	2	1	160	4	0	-1	2	2485	10	0	-1	-1	-1
20	0	0	60	60	35	38	2	1	161	8	1	-1	0	3061	10	1	6	437	11
20	0	0	60	60	35	38	2	1	162	7	1	7	2	2569	10	0	6	847	11
20	0	0	60	60	35	38	2	1	163	9	0	7	0	1979	10	1	-1	-1	-1
20	0	0	60	60	35	38	2	1	164	4	0	6	2	2960	10	0	-1	-1	-1
20	0	0	60	60	35	38	2	1	165	5	1	-1	1	3709	10	0	6	461	133
20	0	0	60	60	35	38	2	1	166	9	0	7	0	2573	10	1	-1	-1	-1
20	0	0	60	60	35	38	2	1	167	6	1	-1	2	2185	10	0	6	633	10
20	0	0	60	60	35	38	2	1	168	6	0	-1	1	2331	10	0	-1	-1	-1
20	0	0	60	60	35	38	2	1	169	5	0	-1	2	2764	10	0	-1	-1	-1
20	0	0	60	60	35	38	2	1	170	1	1	-1	1	2305	308	1	6	641	10
20	0	0	60	60	35	38	2	1	171	8	1	6	0	2680	10	1	6	536	10
20	0	0	60	60	35	38	2	1	172	2	1	0	0	3113	10	0	6	480	10
20	0	0	60	60	35	38	2	1	173	3	0	10	2	2413	10	0	-1	-1	-1
20	0	0	60	60	35	38	2	1	174	3	1	-1	1	2614	10	1	6	582	10
20	0	0	60	60	35	38	2	1	175	2	1	8	1	2336	10	1	6	449	11
20	0	0	60	60	35	38	2	1	176	6	1	2	1	1879	10	0	6	391	10
20	0	0	60	60	35	38	2	1	177	8	0	2	0	1504	10	1	-1	-1	-1
20	0	0	60	60	35	38	2	1	178	1	0	4	1	2375	10	1	-1	-1	-1
20	0	0	60	60	35	38	2	1	179	8	0	5	0	2428	302	1	-1	-1	-1
20	0	0	60	60	35	38	2	1	180	7	1	2	1	2159	10	0	6	446	10
20	0	0	60	60	35	38	2	1	181	6	0	4	2	2156	10	0	-1	-1	-1
20	0	0	60	60	35	38	2	1	182	4	1	5	1	2313	10	1	6	425	10
20	0	0	60	60	35	38	2	1	183	8	1	3	0	2288	10	1	6	576	10
20	0	0	60	60	35	38	2	1	184	2	1	0	1	2769	10	1	6	568	10
20	0	0	60	60	35	38	2	1	185	-1	2	8	-1	5000	11	0	6	429	10
20	0	0	60	60	35	38	2	1	186	3	1	-1	2	2431	10	0	6	698	11
20	0	0	60	60	35	38	2	1	187	9	1	7	0	2163	10	1	6	589	10
20	0	0	60	60	35	38	2	1	188	6	1	8	2	2568	10	0	6	713	10
20	0	0	60	60	35	38	2	1	189	9	1	-1	0	2022	10	1	6	502	10
20	0	0	60	60	35	38	2	1	190	9	0	3	0	2313	10	1	-1	-1	-1
20	0	0	60	60	35	38	2	1	191	4	1	-1	2	2544	10	0	6	448	11
20	0	0	60	60	35	38	2	1	192	0	1	-1	1	3374	10	1	6	542	11
20	0	0	60	60	35	38	2	1	193	3	0	9	2	2043	10	0	-1	-1	-1
20	0	0	60	60	35	38	2	1	194	7	0	-1	1	2877	10	0	-1	-1	-1
20	0	0	60	60	35	38	2	1	195	4	0	8	2	3102	10	0	-1	-1	-1
20	0	0	60	60	35	38	2	1	196	5	1	10	1	3089	10	0	6	453	139
20	0	0	60	60	35	38	2	1	197	5	1	-1	1	3113	10	0	6	457	11
20	0	0	60	60	35	38	2	1	198	4	1	1	0	2864	11	0	6	480	10
20	0	0	60	60	35	38	2	1	199	1	0	0	1	2849	10	1	-1	-1	-1
20	0	0	60	60	35	38	2	1	200	7	0	3	0	2669	10	1	-1	-1	-1
20	0	0	60	60	35	38	2	1	201	1	0	-1	1	2075	302	1	-1	-1	-1
20	0	0	60	60	35	38	2	1	202	6	0	-1	2	1933	10	0	-1	-1	-1
20	0	0	60	60	35	38	2	1	203	0	0	-1	1	1891	10	1	-1	-1	-1
20	0	0	60	60	35	38	2	1	204	1	0	10	1	1688	9	1	-1	-1	-1
20	0	0	60	60	35	38	2	1	205	7	0	-1	-1	5000	10	0	-1	-1	-1
20	0	0	60	60	35	38	2	1	206	5	1	-1	1	3024	10	0	6	515	10
20	0	0	60	60	35	38	2	1	207	1	1	-1	1	2334	10	1	6	430	10
20	0	0	60	60	35	38	2	1	208	9	0	-1	0	1589	10	1	-1	-1	-1
20	0	0	60	60	35	38	2	1	209	5	0	2	1	2649	11	0	-1	-1	-1
20	0	0	60	60	35	38	2	1	210	7	0	-1	0	2495	9	1	-1	-1	-1
20	0	0	60	60	35	38	3	0	211	-1	2	-1	-1	5000	10	0	6	990	10
20	0	0	60	60	35	38	3	0	212	1	1	0	1	2012	10	1	6	492	10
20	0	0	60	60	35	38	3	0	213	2	0	7	0	2320	10	0	-1	-1	-1
20	0	0	60	60	35	38	3	0	214	2	0	9	1	1667	10	1	-1	-1	-1
20	0	0	60	60	35	38	3	0	215	6	1	-1	0	3015	10	1	6	375	10
20	0	0	60	60	35	38	3	0	216	6	1	-1	0	2354	305	1	6	466	10
20	0	0	60	60	35	38	3	0	217	6	1	1	-1	5000	10	0	6	439	10
20	0	0	60	60	35	38	3	0	218	6	0	-1	2	1972	316	0	-1	-1	-1
20	0	0	60	60	35	38	3	0	219	5	0	0	1	2424	10	0	-1	-1	-1
20	0	0	60	60	35	38	3	0	220	7	1	3	1	1803	313	0	6	347	10
20	0	0	60	60	35	38	3	0	221	6	0	5	2	2515	10	0	-1	-1	-1
20	0	0	60	60	35	38	3	0	222	8	0	0	0	1915	10	1	-1	-1	-1
20	0	0	60	60	35	38	3	0	223	9	1	2	0	1629	10	1	6	780	10
20	0	0	60	60	35	38	3	0	224	3	0	-1	2	1631	10	0	-1	-1	-1
20	0	0	60	60	35	38	3	0	225	4	0	-1	1	2114	10	1	-1	-1	-1
20	0	0	60	60	35	38	3	0	226	2	1	6	1	2225	10	1	6	369	10
20	0	0	60	60	35	38	3	0	227	6	0	-1	2	2508	10	0	-1	-1	-1
20	0	0	60	60	35	38	3	0	228	3	1	0	1	2587	10	1	6	587	10
20	0	0	60	60	35	38	3	0	229	5	1	-1	1	2199	10	0	6	407	10
20	0	0	60	60	35	38	3	0	230	7	0	4	0	1939	10	1	-1	-1	-1
20	0	0	60	60	35	38	3	0	231	7	1	-1	1	2393	371	0	6	393	10
20	0	0	60	60	35	38	3	0	232	5	1	-1	2	2126	10	0	6	717	11
20	0	0	60	60	35	38	3	0	233	4	0	7	2	2476	10	0	-1	-1	-1
20	0	0	60	60	35	38	3	0	234	-1	2	-1	-1	5000	10	0	6	365	10
20	0	0	60	60	35	38	3	0	235	0	1	-1	1	1748	10	1	6	779	10
20	0	0	60	60	35	38	3	0	236	1	0	6	1	2133	10	1	-1	-1	-1
20	0	0	60	60	35	38	3	0	237	7	1	-1	0	2103	10	1	6	647	10
20	0	0	60	60	35	38	3	0	238	4	1	8	0	2758	10	0	6	374	10
20	0	0	60	60	35	38	3	0	239	4	0	3	2	2700	10	0	-1	-1	-1
20	0	0	60	60	35	38	3	0	240	-1	2	-1	-1	5000	10	0	6	403	10
20	0	0	60	60	35	38	3	0	241	-1	2	-1	-1	5000	10	0	6	673	10
20	0	0	60	60	35	38	3	0	242	3	1	4	1	1935	10	1	6	495	10
20	0	0	60	60	35	38	3	0	243	7	1	7	1	2229	10	0	6	597	10
20	0	0	60	60	35	38	3	0	244	4	0	-1	2	2672	10	0	-1	-1	-1
20	0	0	60	60	35	38	3	0	245	4	1	-1	1	2880	10	1	6	536	10
20	0	0	60	60	35	38	3	0	246	9	0	-1	0	2069	10	1	-1	-1	-1
20	0	0	60	60	35	38	3	0	247	2	0	9	2	3274	10	0	-1	-1	-1
20	0	0	60	60	35	38	3	0	248	0	1	-1	1	2459	11	1	6	458	11
20	0	0	60	60	35	38	3	0	249	1	0	5	1	2204	10	1	-1	-1	-1
20	0	0	60	60	35	38	3	0	250	9	1	7	0	2008	10	1	6	535	132
20	0	0	60	60	35	38	3	0	251	0	0	-1	1	1944	10	1	-1	-1	-1
20	0	0	60	60	35	38	3	0	252	4	1	2	2	2052	10	0	6	417	10
20	0	0	60	60	35	38	3	0	253	2	0	-1	0	2947	10	0	-1	-1	-1
20	0	0	60	60	35	38	3	0	254	8	1	2	0	2383	10	1	6	449	10
20	0	0	60	60	35	38	3	0	255	8	1	-1	0	2069	311	1	6	469	10
20	0	0	60	60	35	38	3	0	256	3	0	10	0	2129	10	0	-1	-1	-1
20	0	0	60	60	35	38	3	0	257	2	1	-1	2	3360	11	0	6	800	10
20	0	0	60	60	35	38	3	0	258	9	0	-1	0	2237	10	1	-1	-1	-1
20	0	0	60	60	35	38	3	0	259	8	0	3	0	1831	10	1	-1	-1	-1
20	0	0	60	60	35	38	3	0	260	0	1	5	1	2081	10	1	6	561	10
20	0	0	60	60	35	38	3	0	261	1	0	-1	1	2866	11	1	-1	-1	-1
20	0	0	60	60	35	38	3	0	262	5	0	-1	1	2756	307	0	-1	-1	-1
20	0	0	60	60	35	38	3	0	263	3	1	-1	1	2313	314	1	6	409	10
20	0	0	60	60	35	38	3	0	264	7	0	-1	0	2448	10	1	-1	-1	-1
20	0	0	60	60	35	38	3	0	265	7	0	-1	0	2706	10	1	-1	-1	-1
20	0	0	60	60	35	38	3	0	266	-1	2	-1	-1	5000	10	0	6	474	11
20	0	0	60	60	35	38	3	0	267	9	1	10	0	1715	11	1	6	743	10
20	0	0	60	60	35	38	3	0	268	9	0	6	0	2195	10	1	-1	-1	-1
20	0	0	60	60	35	38	3	0	269	0	0	2	1	1631	395	1	-1	-1	-1
20	0	0	60	60	35	38	3	0	270	8	1	-1	0	2129	10	1	6	689	10
20	0	0	60	60	35	38	3	0	271	3	1	8	0	2416	298	0	6	736	10
20	0	0	60	60	35	38	3	0	272	2	1	-1	0	2544	10	0	6	546	10
20	0	0	60	60	35	38	3	0	273	8	0	-1	0	2465	304	1	-1	-1	-1
20	0	0	60	60	35	38	3	0	274	6	1	-1	1	2078	10	0	6	545	133
20	0	0	60	60	35	38	3	0	275	2	0	-1	2	2674	10	0	-1	-1	-1
20	0	0	60	60	35	38	3	0	276	4	1	9	1	2187	11	1	6	539	10
20	0	0	60	60	35	38	3	0	277	0	0	8	1	1970	10	1	-1	-1	-1
20	0	0	60	60	35	38	3	0	278	5	1	6	2	1548	10	0	6	556	10
20	0	0	60	60	35	38	3	0	279	5	0	-1	2	2009	10	0	-1	-1	-1
20	0	0	60	60	35	38	3	0	280	0	0	0	1	1669	10	1	-1	-1	-1
20	0	0	60	60	35	38	3	0	281	8	0	1	0	1702	10	1	-1	-1	-1
20	0	0	60	60	35	38	3	0	282	1	1	4	1	1782	10	1	6	405	10
20	0	0	60	60	35	38	3	0	283	6	0	10	1	2046	10	0	-1	-1	-1
20	0	0	60	60	35	38	3	0	284	4	0	7	1	2432	10	1	-1	-1	-1
20	0	0	60	60	35	38	3	0	285	1	1	10	1	2110	10	1	6	370	10
20	0	0	60	60	35	38	3	0	286	9	1	1	0	2334	303	1	6	557	11
20	0	0	60	60	35	38	3	0	287	2	1	3	0	4627	11	0	6	611	10
20	0	0	60	60	35	38	3	0	288	7	0	4	0	2526	10	1	-1	-1	-1
20	0	0	60	60	35	38	3	0	289	7	1	5	0	1933	10	1	6	540	10
20	0	0	60	60	35	38	3	0	290	4	1	9	0	3661	10	0	6	483	10
20	0	0	60	60	35	38	3	0	291	9	1	-1	0	1780	10	1	6	516	10
20	0	0	60	60	35	38	3	0	292	3	0	5	0	2833	10	0	-1	-1	-1
20	0	0	60	60	35	38	3	0	293	9	0	9	0	3059	10	1	-1	-1	-1
20	0	0	60	60	35	38	3	0	294	1	1	-1	1	3309	11	1	6	509	10
20	0	0	60	60	35	38	3	0	295	5	0	4	2	2155	10	0	-1	-1	-1
20	0	0	60	60	35	38	3	0	296	5	1	-1	2	2265	10	0	6	601	11
20	0	0	60	60	35	38	3	0	297	0	0	-1	1	1667	10	1	-1	-1	-1
20	0	0	60	60	35	38	3	0	298	8	0	6	0	1539	10	1	-1	-1	-1
20	0	0	60	60	35	38	3	0	299	0	1	-1	1	2968	10	1	6	570	10
20	0	0	60	60	35	38	3	0	300	1	0	1	1	2136	10	1	-1	-1	-1
20	0	0	60	60	35	38	3	0	301	5	0	10	2	2225	10	0	-1	-1	-1
20	0	0	60	60	35	38	3	0	302	7	0	-1	1	2555	10	0	-1	-1	-1
20	0	0	60	60	35	38	3	0	303	9	0	3	0	1770	326	1	-1	-1	-1
20	0	0	60	60	35	38	3	0	304	5	1	8	2	3062	10	0	6	486	10
20	0	0	60	60	35	38	3	0	305	2	1	2	1	1824	302	1	6	527	10
20	0	0	60	60	35	38	3	0	306	8	1	-1	0	2058	10	1	6	426	10
20	0	0	60	60	35	38	3	0	307	3	0	-1	2	3547	10	0	-1	-1	-1
20	0	0	60	60	35	38	3	0	308	0	1	-1	1	2401	10	1	6	609	10
20	0	0	60	60	35	38	3	0	309	6	0	8	0	2757	10	1	-1	-1	-1
20	0	0	60	60	35	38	3	0	310	3	1	-1	1	2211	10	1	6	458	10
20	0	0	60	60	35	38	3	0	311	8	1	-1	0	2036	10	1	6	550	10
20	0	0	60	60	35	38	3	0	312	6	1	-1	2	2184	10	0	6	583	10
20	0	0	60	60	35	38	3	0	313	3	0	-1	1	2356	10	1	-1	-1	-1
20	0	0	60	60	35	38	3	0	314	1	1	1	0	2522	10	0	6	458	10
20	0	0	60	60	35	38	3	0	315	1	0	-1	1	1800	10	1	-1	-1	-1
20	0	0	60	60	35	38	4	1	316	9	1	-1	0	1712	10	1	6	543	137
20	0	0	60	60	35	38	4	1	317	6	0	7	1	1423	10	0	-1	-1	-1
20	0	0	60	60	35	38	4	1	318	8	0	2	0	1944	10	1	-1	-1	-1
20	0	0	60	60	35	38	4	1	319	-1	2	3	2	4882	10	0	6	496	137
20	0	0	60	60	35	38	4	1	320	3	1	-1	1	2369	10	1	6	610	10
20	0	0	60	60	35	38	4	1	321	0	0	-1	1	1832	10	1	-1	-1	-1
20	0	0	60	60	35	38	4	1	322	7	0	10	2	1774	308	0	-1	-1	-1
20	0	0	60	60	35	38	4	1	323	3	1	-1	1	2459	10	1	6	650	10
20	0	0	60	60	35	38	4	1	324	9	1	3	0	2538	10	1	6	588	10
20	0	0	60	60	35	38	4	1	325	1	1	3	1	2506	10	1	6	538	10
20	0	0	60	60	35	38	4	1	326	6	1	6	1	2163	10	0	6	601	10
20	0	0	60	60	35	38	4	1	327	-1	2	10	-1	5000	10	0	6	566	10
20	0	0	60	60	35	38	4	1	328	3	1	9	1	2127	131	1	6	639	10
20	0	0	60	60	35	38	4	1	329	5	0	-1	2	2206	10	0	-1	-1	-1
20	0	0	60	60	35	38	4	1	330	6	0	-1	1	2889	315	0	-1	-1	-1
20	0	0	60	60	35	38	4	1	331	8	0	3	0	2185	10	1	-1	-1	-1
20	0	0	60	60	35	38	4	1	332	5	1	-1	2	2581	10	0	6	677	10
20	0	0	60	60	35	38	4	1	333	3	0	4	0	2193	10	0	-1	-1	-1
20	0	0	60	60	35	38	4	1	334	0	1	-1	1	1758	10	1	6	638	10
20	0	0	60	60	35	38	4	1	335	7	1	10	0	2151	10	1	6	587	10
20	0	0	60	60	35	38	4	1	336	2	0	-1	1	1919	10	1	-1	-1	-1
20	0	0	60	60	35	38	4	1	337	-1	2	-1	-1	5000	10	0	6	363	11
20	0	0	60	60	35	38	4	1	338	7	1	4	1	2265	10	0	6	553	10
20	0	0	60	60	35	38	4	1	339	3	0	-1	1	2190	10	1	-1	-1	-1
20	0	0	60	60	35	38	4	1	340	5	1	-1	1	1758	10	0	6	446	10
20	0	0	60	60	35	38	4	1	341	6	1	2	1	1932	10	0	6	668	10
20	0	0	60	60	35	38	4	1	342	2	0	-1	1	1977	10	1	-1	-1	-1
20	0	0	60	60	35	38	4	1	343	0	1	1	1	1895	10	1	6	487	10
20	0	0	60	60	35	38	4	1	344	6	1	9	0	2495	10	1	6	415	10
20	0	0	60	60	35	38	4	1	345	7	0	-1	0	2175	10	1	-1	-1	-1
20	0	0	60	60	35	38	4	1	346	1	1	-1	1	2076	10	1	6	540	11
20	0	0	60	60	35	38	4	1	347	3	1	5	1	2316	10	1	6	460	10
20	0	0	60	60	35	38	4	1	348	1	0	0	1	2164	11	1	-1	-1	-1
20	0	0	60	60	35	38	4	1	349	4	1	-1	1	2415	10	1	6	592	10
20	0	0	60	60	35	38	4	1	350	5	1	-1	1	2147	10	0	6	691	10
20	0	0	60	60	35	38	4	1	351	7	0	-1	0	2070	10	1	-1	-1	-1
20	0	0	60	60	35	38	4	1	352	5	0	6	2	3041	10	0	-1	-1	-1
20	0	0	60	60	35	38	4	1	353	0	1	-1	1	2300	308	1	6	779	10
20	0	0	60	60	35	38	4	1	354	0	0	6	1	2036	10	1	-1	-1	-1
20	0	0	60	60	35	38	4	1	355	7	1	8	1	2085	10	0	6	421	10
20	0	0	60	60	35	38	4	1	356	1	0	-1	1	1973	10	1	-1	-1	-1
20	0	0	60	60	35	38	4	1	357	5	1	7	2	2298	10	0	6	506	11
20	0	0	60	60	35	38	4	1	358	4	1	-1	1	2209	10	1	6	545	11
20	0	0	60	60	35	38	4	1	359	2	1	0	1	1865	10	1	6	573	133
20	0	0	60	60	35	38	4	1	360	3	0	-1	2	2430	10	0	-1	-1	-1
20	0	0	60	60	35	38	4	1	361	2	0	4	1	1976	10	1	-1	-1	-1
20	0	0	60	60	35	38	4	1	362	9	0	-1	0	2589	10	1	-1	-1	-1
20	0	0	60	60	35	38	4	1	363	6	1	-1	2	2569	10	0	6	441	10
20	0	0	60	60	35	38	4	1	364	1	1	0	1	1638	10	1	6	614	10
20	0	0	60	60	35	38	4	1	365	4	0	4	2	1731	10	0	-1	-1	-1
20	0	0	60	60	35	38	4	1	366	8	1	-1	1	3270	304	0	6	534	10
20	0	0	60	60	35	38	4	1	367	8	1	-1	1	2566	10	0	6	486	11
20	0	0	60	60	35	38	4	1	368	5	0	-1	0	2852	10	1	-1	-1	-1
20	0	0	60	60	35	38	4	1	369	0	0	-1	1	2054	11	1	-1	-1	-1
20	0	0	60	60	35	38	4	1	370	6	0	-1	2	3319	10	0	-1	-1	-1
20	0	0	60	60	35	38	4	1	371	0	0	-1	1	2662	10	1	-1	-1	-1
20	0	0	60	60	35	38	4	1	372	5	0	7	2	2079	10	0	-1	-1	-1
20	0	0	60	60	35	38	4	1	373	7	0	7	1	3360	305	0	-1	-1	-1
20	0	0	60	60	35	38	4	1	374	3	1	2	2	2842	10	0	6	445	10
20	0	0	60	60	35	38	4	1	375	1	0	-1	1	1743	10	1	-1	-1	-1
20	0	0	60	60	35	38	4	1	376	-1	2	5	-1	5000	10	0	6	749	10
20	0	0	60	60	35	38	4	1	377	2	1	-1	0	2379	310	0	6	507	101
20	0	0	60	60	35	38	4	1	378	9	1	-1	0	2351	10	1	6	591	11
20	0	0	60	60	35	38	4	1	379	0	0	-1	1	2293	10	1	-1	-1	-1
20	0	0	60	60	35	38	4	1	380	9	0	-1	0	1581	10	1	-1	-1	-1
20	0	0	60	60	35	38	4	1	381	1	0	8	1	2322	11	1	-1	-1	-1
20	0	0	60	60	35	38	4	1	382	7	1	2	0	2185	10	1	6	441	10
20	0	0	60	60	35	38	4	1	383	0	1	6	1	1999	10	1	6	661	11
20	0	0	60	60	35	38	4	1	384	4	0	-1	2	2425	10	0	-1	-1	-1
20	0	0	60	60	35	38	4	1	385	6	1	10	0	2935	10	1	6	491	11
20	0	0	60	60	35	38	4	1	386	8	1	3	1	2325	10	0	6	693	10
20	0	0	60	60	35	38	4	1	387	9	0	4	0	2092	10	1	-1	-1	-1
20	0	0	60	60	35	38	4	1	388	9	1	2	0	1609	10	1	6	476	10
20	0	0	60	60	35	38	4	1	389	6	0	5	0	2319	132	1	-1	-1	-1
20	0	0	60	60	35	38	4	1	390	1	1	7	1	2278	10	1	6	534	10
20	0	0	60	60	35	38	4	1	391	8	0	9	2	2910	10	0	-1	-1	-1
20	0	0	60	60	35	38	4	1	392	3	0	5	2	2494	300	0	-1	-1	-1
20	0	0	60	60	35	38	4	1	393	4	0	1	2	2354	10	0	-1	-1	-1
20	0	0	60	60	35	38	4	1	394	0	1	9	1	2035	10	1	6	739	10
20	0	0	60	60	35	38	4	1	395	4	0	5	1	2294	10	1	-1	-1	-1
20	0	0	60	60	35	38	4	1	396	9	1	-1	0	2126	310	1	6	654	11
20	0	0	60	60	35	38	4	1	397	8	0	1	0	1949	10	1	-1	-1	-1
20	0	0	60	60	35	38	4	1	398	7	1	0	1	2402	10	0	6	386	11
20	0	0	60	60	35	38	4	1	399	2	1	-1	1	2517	11	1	6	421	10
20	0	0	60	60	35	38	4	1	400	2	0	10	1	2739	10	1	-1	-1	-1
20	0	0	60	60	35	38	4	1	401	2	1	-1	1	2389	10	1	6	438	10
20	0	0	60	60	35	38	4	1	402	2	0	-1	1	2250	10	1	-1	-1	-1
20	0	0	60	60	35	38	4	1	403	8	0	8	0	1972	10	1	-1	-1	-1
20	0	0	60	60	35	38	4	1	404	1	0	-1	1	1545	10	1	-1	-1	-1
20	0	0	60	60	35	38	4	1	405	4	1	8	2	2479	10	0	6	511	11
20	0	0	60	60	35	38	4	1	406	9	0	6	0	1568	10	1	-1	-1	-1
20	0	0	60	60	35	38	4	1	407	3	0	-1	1	2870	306	1	-1	-1	-1
20	0	0	60	60	35	38	4	1	408	1	1	9	1	2278	301	1	6	422	134
20	0	0	60	60	35	38	4	1	409	6	0	0	1	2351	10	0	-1	-1	-1
20	0	0	60	60	35	38	4	1	410	4	1	8	1	2012	10	1	6	452	10
20	0	0	60	60	35	38	4	1	411	9	0	-1	0	1672	10	1	-1	-1	-1
20	0	0	60	60	35	38	4	1	412	5	1	-1	2	1976	10	0	6	424	10
20	0	0	60	60	35	38	4	1	413	-1	2	-1	-1	5000	10	0	6	397	10
20	0	0	60	60	35	38	4	1	414	7	0	1	0	2059	11	1	-1	-1	-1
20	0	0	60	60	35	38	4	1	415	5	0	-1	2	2061	10	0	-1	-1	-1
20	0	0	60	60	35	38	4	1	416	2	1	-1	1	1885	10	1	6	526	10
20	0	0	60	60	35	38	4	1	417	4	0	-1	1	2310	10	1	-1	-1	-1
20	0	0	60	60	35	38	4	1	418	4	1	-1	1	2990	10	1	6	542	10
20	0	0	60	60	35	38	4	1	419	8	1	1	0	2137	10	1	6	474	10
20	0	0	60	60	35	38	4	1	420	8	1	-1	-1	5000	133	0	6	584	10
