# Supplementary material for: No Evidence for Threat-Induced Spatial Prioritization of Somatosensory Stimulation during Pain Control Using a Synchrony Judgment Paradigm
Source: PLoS One. 2016 Jun 7;11(6):e0156648. doi: 10.1371/journal.pone.0156648 (PMC4896434; doi:10.1371/journal.pone.0156648)
Supplement: S1 Dataset — This dataset includes pretest questionnaire data, posttest questionnaire data, and experimental (SJ3) data. (ZIP) [file pone.0156648.s001.zip › S1 Dataset/PP21.dat]

PP	CUE	CTRL	TAMP1	TAMP2	SAMP1	SAMP2	BLOCK	SLOC	TRIAL	SOA	TYPE	FB	Resp	RT	RTerr	Acc	CResp	CRT	CRE
21	1	-1	60	60	35	39	0	1	1	5	1	-1	-1	5000	11	0	-1	-1	-1
21	1	-1	60	60	35	39	0	0	2	0	1	-1	1	1476	10	1	-1	-1	-1
21	1	-1	60	60	35	39	0	1	3	4	0	-1	2	2381	317	0	-1	-1	-1
21	1	-1	60	60	35	39	0	0	4	8	1	-1	0	2369	10	1	-1	-1	-1
21	1	-1	60	60	35	39	0	1	5	9	0	-1	0	1875	10	1	-1	-1	-1
21	1	-1	60	60	35	39	0	0	6	3	0	-1	2	1935	304	0	-1	-1	-1
21	1	-1	60	60	35	39	0	1	7	6	0	-1	2	3251	10	0	-1	-1	-1
21	1	-1	60	60	35	39	0	0	8	1	1	-1	1	1448	302	1	-1	-1	-1
21	1	-1	60	60	35	39	0	0	9	-1	2	-1	1	2196	10	1	-1	-1	-1
21	1	-1	60	60	35	39	0	1	10	2	0	-1	1	2241	10	1	-1	-1	-1
21	1	-1	60	60	35	39	0	0	11	7	1	-1	1	1851	10	0	-1	-1	-1
21	1	-1	60	60	35	39	0	1	12	3	0	-1	2	1941	10	0	-1	-1	-1
21	1	-1	60	60	35	39	0	1	13	5	1	-1	2	2203	10	0	-1	-1	-1
21	1	-1	60	60	35	39	0	1	14	0	1	-1	1	1597	10	1	-1	-1	-1
21	1	-1	60	60	35	39	0	0	15	2	1	-1	1	1648	10	1	-1	-1	-1
21	1	-1	60	60	35	39	0	1	16	1	1	-1	1	1501	10	1	-1	-1	-1
21	1	-1	60	60	35	39	0	1	17	8	1	-1	0	2112	10	1	-1	-1	-1
21	1	-1	60	60	35	39	0	1	18	4	0	-1	2	2256	10	0	-1	-1	-1
21	1	-1	60	60	35	39	0	1	19	-1	2	-1	1	1281	10	1	-1	-1	-1
21	1	-1	60	60	35	39	0	0	20	6	1	-1	2	3330	10	0	-1	-1	-1
21	1	-1	60	60	35	39	0	1	21	9	0	-1	0	1409	11	1	-1	-1	-1
21	1	-1	60	60	35	39	0	0	22	7	1	-1	0	3420	10	1	-1	-1	-1
21	1	0	60	60	35	39	1	1	1	-1	2	3	-1	5000	10	0	0	1000	10
21	1	0	60	60	35	39	1	1	2	4	0	-1	1	2018	10	1	-1	-1	-1
21	1	0	60	60	35	39	1	1	3	2	0	-1	2	1990	11	0	-1	-1	-1
21	1	0	60	60	35	39	1	1	4	1	0	-1	1	1338	10	1	-1	-1	-1
21	1	0	60	60	35	39	1	1	5	-1	2	6	1	1608	10	1	6	360	10
21	1	0	60	60	35	39	1	1	6	5	0	-1	2	2189	10	0	-1	-1	-1
21	1	0	60	60	35	39	1	1	7	7	1	10	2	3957	10	0	6	378	10
21	1	0	60	60	35	39	1	1	8	4	1	7	2	2230	10	0	6	363	10
21	1	0	60	60	35	39	1	1	9	2	0	-1	2	2949	10	0	-1	-1	-1
21	1	0	60	60	35	39	1	1	10	0	0	-1	1	1572	10	1	-1	-1	-1
21	1	0	60	60	35	39	1	1	11	7	0	-1	2	1572	10	0	-1	-1	-1
21	1	0	60	60	35	39	1	1	12	5	1	9	-1	5000	10	0	6	541	134
21	1	0	60	60	35	39	1	1	13	8	1	1	2	3656	312	0	6	456	10
21	1	0	60	60	35	39	1	1	14	5	1	5	2	2977	10	0	6	361	10
21	1	0	60	60	35	39	1	1	15	8	0	-1	0	1798	10	1	-1	-1	-1
21	1	0	60	60	35	39	1	1	16	0	1	0	0	2529	308	0	6	705	82
21	1	0	60	60	35	39	1	1	17	0	1	4	0	2416	10	0	6	399	136
21	1	0	60	60	35	39	1	1	18	5	1	5	2	1682	10	0	6	386	10
21	1	0	60	60	35	39	1	1	19	6	0	-1	2	2493	10	0	-1	-1	-1
21	1	0	60	60	35	39	1	1	20	7	0	-1	0	2179	10	1	-1	-1	-1
21	1	0	60	60	35	39	1	1	21	9	1	2	0	1759	10	1	6	368	133
21	1	0	60	60	35	39	1	1	22	3	0	-1	2	2477	11	0	-1	-1	-1
21	1	0	60	60	35	39	1	1	23	7	0	-1	0	2238	10	1	-1	-1	-1
21	1	0	60	60	35	39	1	1	24	0	0	-1	1	2631	10	1	-1	-1	-1
21	1	0	60	60	35	39	1	1	25	6	1	10	2	4806	10	0	6	737	11
21	1	0	60	60	35	39	1	1	26	-1	2	6	1	1891	10	1	6	432	11
21	1	0	60	60	35	39	1	1	27	9	1	0	-1	5000	10	0	6	411	10
21	1	0	60	60	35	39	1	1	28	8	0	-1	0	1452	298	1	-1	-1	-1
21	1	0	60	60	35	39	1	1	29	9	0	-1	0	1776	10	1	-1	-1	-1
21	1	0	60	60	35	39	1	1	30	6	1	6	2	1789	10	0	6	397	11
21	1	0	60	60	35	39	1	1	31	0	0	-1	1	1481	10	1	-1	-1	-1
21	1	0	60	60	35	39	1	1	32	8	0	-1	0	1570	11	1	-1	-1	-1
21	1	0	60	60	35	39	1	1	33	9	0	-1	0	1542	10	1	-1	-1	-1
21	1	0	60	60	35	39	1	1	34	8	1	7	0	1909	10	1	6	364	10
21	1	0	60	60	35	39	1	1	35	1	1	2	0	2066	307	0	6	436	10
21	1	0	60	60	35	39	1	1	36	7	1	10	0	1586	313	1	6	388	10
21	1	0	60	60	35	39	1	1	37	3	0	-1	2	2676	10	0	-1	-1	-1
21	1	0	60	60	35	39	1	1	38	6	1	7	2	1869	10	0	6	381	11
21	1	0	60	60	35	39	1	1	39	3	1	4	2	3990	10	0	6	374	10
21	1	0	60	60	35	39	1	1	40	2	0	-1	2	2170	10	0	-1	-1	-1
21	1	0	60	60	35	39	1	1	41	4	1	3	2	1751	10	0	6	438	10
21	1	0	60	60	35	39	1	1	42	8	0	-1	0	2709	10	1	-1	-1	-1
21	1	0	60	60	35	39	1	1	43	7	0	-1	0	2204	10	1	-1	-1	-1
21	1	0	60	60	35	39	1	1	44	5	1	4	2	3947	10	0	6	359	10
21	1	0	60	60	35	39	1	1	45	2	1	4	0	2756	383	0	6	380	10
21	1	0	60	60	35	39	1	1	46	1	1	3	0	1625	10	0	6	418	10
21	1	0	60	60	35	39	1	1	47	0	1	1	1	1605	10	1	1	324	10
21	1	0	60	60	35	39	1	1	48	8	0	-1	0	1976	10	1	-1	-1	-1
21	1	0	60	60	35	39	1	1	49	3	1	8	2	2733	10	0	6	381	10
21	1	0	60	60	35	39	1	1	50	4	0	-1	2	2819	10	0	-1	-1	-1
21	1	0	60	60	35	39	1	1	51	1	1	9	1	2214	10	1	0	1000	10
21	1	0	60	60	35	39	1	1	52	9	1	1	0	3729	10	1	6	369	11
21	1	0	60	60	35	39	1	1	53	7	1	4	2	4063	10	0	6	527	11
21	1	0	60	60	35	39	1	1	54	3	1	7	2	2464	10	0	6	400	10
21	1	0	60	60	35	39	1	1	55	6	1	0	2	4512	11	0	6	400	10
21	1	0	60	60	35	39	1	1	56	2	1	3	0	3486	11	0	6	400	138
21	1	0	60	60	35	39	1	1	57	1	1	8	2	1928	10	0	6	359	10
21	1	0	60	60	35	39	1	1	58	2	1	7	1	1631	301	1	6	478	10
21	1	0	60	60	35	39	1	1	59	5	0	-1	2	2625	10	0	-1	-1	-1
21	1	0	60	60	35	39	1	1	60	5	1	9	2	2588	10	0	0	1000	10
21	1	0	60	60	35	39	1	1	61	3	1	2	1	2936	10	1	6	408	131
21	1	0	60	60	35	39	1	1	62	0	1	5	1	2038	11	1	6	358	10
21	1	0	60	60	35	39	1	1	63	9	1	3	0	2757	9	1	0	1000	10
21	1	0	60	60	35	39	1	1	64	3	1	8	2	2892	10	0	6	349	10
21	1	0	60	60	35	39	1	1	65	0	0	-1	1	2642	10	1	-1	-1	-1
21	1	0	60	60	35	39	1	1	66	4	1	8	2	3831	10	0	6	519	10
21	1	0	60	60	35	39	1	1	67	7	1	2	1	3425	10	0	6	385	10
21	1	0	60	60	35	39	1	1	68	0	0	-1	1	1958	10	1	-1	-1	-1
21	1	0	60	60	35	39	1	1	69	9	0	-1	0	1489	10	1	-1	-1	-1
21	1	0	60	60	35	39	1	1	70	4	0	-1	2	4041	10	0	-1	-1	-1
21	1	0	60	60	35	39	1	1	71	3	0	-1	2	4027	10	0	-1	-1	-1
21	1	0	60	60	35	39	1	1	72	5	0	-1	2	3901	10	0	-1	-1	-1
21	1	0	60	60	35	39	1	1	73	5	0	-1	2	3357	308	0	-1	-1	-1
21	1	0	60	60	35	39	1	1	74	0	1	0	1	2078	10	1	6	419	10
21	1	0	60	60	35	39	1	1	75	-1	2	9	1	2290	10	1	6	371	10
21	1	0	60	60	35	39	1	1	76	3	0	-1	2	4686	307	0	-1	-1	-1
21	1	0	60	60	35	39	1	1	77	4	1	2	2	2662	10	0	6	358	10
21	1	0	60	60	35	39	1	1	78	8	1	0	0	2063	10	1	6	847	11
21	1	0	60	60	35	39	1	1	79	1	0	-1	1	1921	10	1	-1	-1	-1
21	1	0	60	60	35	39	1	1	80	2	0	-1	1	2264	306	1	-1	-1	-1
21	1	0	60	60	35	39	1	1	81	1	0	-1	1	1409	308	1	-1	-1	-1
21	1	0	60	60	35	39	1	1	82	3	0	-1	2	2184	10	0	-1	-1	-1
21	1	0	60	60	35	39	1	1	83	6	0	-1	2	2889	10	0	-1	-1	-1
21	1	0	60	60	35	39	1	1	84	5	0	-1	2	4339	10	0	-1	-1	-1
21	1	0	60	60	35	39	1	1	85	2	1	10	1	3140	10	1	6	463	10
21	1	0	60	60	35	39	1	1	86	4	0	-1	2	3438	10	0	-1	-1	-1
21	1	0	60	60	35	39	1	1	87	9	0	-1	0	1723	10	1	-1	-1	-1
21	1	0	60	60	35	39	1	1	88	-1	2	6	1	2904	10	1	6	441	10
21	1	0	60	60	35	39	1	1	89	6	1	1	2	4411	10	0	6	379	10
21	1	0	60	60	35	39	1	1	90	2	0	-1	1	1534	10	1	-1	-1	-1
21	1	0	60	60	35	39	1	1	91	6	0	-1	2	4661	10	0	-1	-1	-1
21	1	0	60	60	35	39	1	1	92	8	1	10	0	1866	10	1	0	1000	9
21	1	0	60	60	35	39	1	1	93	6	0	-1	0	3155	10	1	-1	-1	-1
21	1	0	60	60	35	39	1	1	94	1	1	6	0	2905	10	0	6	665	10
21	1	0	60	60	35	39	1	1	95	7	1	5	2	2305	10	0	6	376	10
21	1	0	60	60	35	39	1	1	96	7	0	-1	0	1935	10	1	-1	-1	-1
21	1	0	60	60	35	39	1	1	97	1	0	-1	1	2294	10	1	-1	-1	-1
21	1	0	60	60	35	39	1	1	98	9	1	5	0	1790	10	1	6	382	11
21	1	0	60	60	35	39	1	1	99	4	0	-1	2	2558	10	0	-1	-1	-1
21	1	0	60	60	35	39	1	1	100	2	1	9	1	2328	10	1	6	792	10
21	1	0	60	60	35	39	1	1	101	9	0	-1	0	2207	300	1	-1	-1	-1
21	1	0	60	60	35	39	1	1	102	6	0	-1	0	1850	10	1	-1	-1	-1
21	1	0	60	60	35	39	1	1	103	8	1	1	0	1667	10	1	6	611	10
21	1	0	60	60	35	39	1	1	104	1	0	-1	1	1893	10	1	-1	-1	-1
21	1	0	60	60	35	39	1	1	105	4	1	8	1	1960	10	1	6	861	10
21	1	0	60	60	35	39	2	0	106	0	0	7	1	2473	10	1	-1	-1	-1
21	1	0	60	60	35	39	2	0	107	4	1	-1	2	2296	10	0	6	381	10
21	1	0	60	60	35	39	2	0	108	2	0	-1	1	2163	10	1	-1	-1	-1
21	1	0	60	60	35	39	2	0	109	-1	2	-1	0	2453	10	0	6	914	10
21	1	0	60	60	35	39	2	0	110	8	0	10	1	1970	10	0	-1	-1	-1
21	1	0	60	60	35	39	2	0	111	-1	2	-1	0	1929	10	0	6	391	10
21	1	0	60	60	35	39	2	0	112	3	1	9	2	2528	10	0	0	1000	11
21	1	0	60	60	35	39	2	0	113	7	1	6	0	2783	300	1	6	383	10
21	1	0	60	60	35	39	2	0	114	0	1	-1	1	2224	10	1	6	387	10
21	1	0	60	60	35	39	2	0	115	9	1	-1	0	1662	10	1	6	717	10
21	1	0	60	60	35	39	2	0	116	3	0	-1	2	1695	10	0	-1	-1	-1
21	1	0	60	60	35	39	2	0	117	6	0	9	2	2079	10	0	-1	-1	-1
21	1	0	60	60	35	39	2	0	118	8	1	4	0	1680	10	1	6	432	10
21	1	0	60	60	35	39	2	0	119	-1	2	4	0	1427	295	0	6	368	10
21	1	0	60	60	35	39	2	0	120	3	0	-1	2	2614	9	0	-1	-1	-1
21	1	0	60	60	35	39	2	0	121	8	1	5	0	3080	11	1	6	536	10
21	1	0	60	60	35	39	2	0	122	1	1	8	1	3312	10	1	6	640	10
21	1	0	60	60	35	39	2	0	123	0	1	0	1	2543	10	1	6	383	134
21	1	0	60	60	35	39	2	0	124	6	1	-1	0	3005	10	1	6	381	10
21	1	0	60	60	35	39	2	0	125	9	1	-1	0	2073	10	1	6	328	10
21	1	0	60	60	35	39	2	0	126	2	1	4	0	2489	11	0	6	393	10
21	1	0	60	60	35	39	2	0	127	7	1	-1	0	2377	10	1	6	377	10
21	1	0	60	60	35	39	2	0	128	5	0	-1	2	3390	10	0	-1	-1	-1
21	1	0	60	60	35	39	2	0	129	1	1	-1	0	2682	10	0	0	1000	10
21	1	0	60	60	35	39	2	0	130	3	1	2	2	4658	10	0	6	338	11
21	1	0	60	60	35	39	2	0	131	5	0	5	0	3610	10	1	-1	-1	-1
21	1	0	60	60	35	39	2	0	132	9	0	7	0	3254	10	1	-1	-1	-1
21	1	0	60	60	35	39	2	0	133	8	0	-1	0	1888	10	1	-1	-1	-1
21	1	0	60	60	35	39	2	0	134	4	0	-1	1	2728	305	1	-1	-1	-1
21	1	0	60	60	35	39	2	0	135	-1	2	3	0	2817	10	0	6	366	10
21	1	0	60	60	35	39	2	0	136	4	0	-1	2	2852	10	0	-1	-1	-1
21	1	0	60	60	35	39	2	0	137	1	0	-1	1	2054	10	1	-1	-1	-1
21	1	0	60	60	35	39	2	0	138	1	0	-1	1	2107	11	1	-1	-1	-1
21	1	0	60	60	35	39	2	0	139	6	0	7	1	2598	10	0	-1	-1	-1
21	1	0	60	60	35	39	2	0	140	2	1	4	2	2786	10	0	6	450	10
21	1	0	60	60	35	39	2	0	141	4	0	1	2	3382	10	0	-1	-1	-1
21	1	0	60	60	35	39	2	0	142	6	1	-1	2	2738	10	0	6	514	10
21	1	0	60	60	35	39	2	0	143	2	0	6	1	2456	10	1	-1	-1	-1
21	1	0	60	60	35	39	2	0	144	8	1	3	0	3465	10	1	6	553	10
21	1	0	60	60	35	39	2	0	145	1	0	-1	1	2370	10	1	-1	-1	-1
21	1	0	60	60	35	39	2	0	146	0	1	10	1	2739	11	1	6	359	105
21	1	0	60	60	35	39	2	0	147	9	0	-1	0	2073	10	1	-1	-1	-1
21	1	0	60	60	35	39	2	0	148	7	0	-1	0	2547	10	1	-1	-1	-1
21	1	0	60	60	35	39	2	0	149	2	0	1	1	4199	10	1	-1	-1	-1
21	1	0	60	60	35	39	2	0	150	0	0	10	1	2687	10	1	-1	-1	-1
21	1	0	60	60	35	39	2	0	151	9	1	1	0	3127	10	1	6	407	11
21	1	0	60	60	35	39	2	0	152	6	0	3	2	4192	10	0	-1	-1	-1
21	1	0	60	60	35	39	2	0	153	9	0	-1	0	1799	10	1	-1	-1	-1
21	1	0	60	60	35	39	2	0	154	7	0	10	2	2945	10	0	-1	-1	-1
21	1	0	60	60	35	39	2	0	155	6	0	-1	-1	5000	10	0	-1	-1	-1
21	1	0	60	60	35	39	2	0	156	6	0	9	2	4596	326	0	-1	-1	-1
21	1	0	60	60	35	39	2	0	157	2	0	2	1	4103	10	1	-1	-1	-1
21	1	0	60	60	35	39	2	0	158	7	1	8	0	3134	250	1	6	454	10
21	1	0	60	60	35	39	2	0	159	5	0	8	1	3385	10	0	-1	-1	-1
21	1	0	60	60	35	39	2	0	160	8	0	3	0	2041	10	1	-1	-1	-1
21	1	0	60	60	35	39	2	0	161	5	1	0	2	2379	310	0	6	395	10
21	1	0	60	60	35	39	2	0	162	7	1	2	0	3152	313	1	6	623	10
21	1	0	60	60	35	39	2	0	163	7	0	3	0	2318	10	1	-1	-1	-1
21	1	0	60	60	35	39	2	0	164	5	0	-1	2	3133	10	0	-1	-1	-1
21	1	0	60	60	35	39	2	0	165	5	1	6	0	3922	10	1	6	595	10
21	1	0	60	60	35	39	2	0	166	5	0	0	2	4214	11	0	-1	-1	-1
21	1	0	60	60	35	39	2	0	167	2	0	6	1	2820	10	1	-1	-1	-1
21	1	0	60	60	35	39	2	0	168	3	1	0	2	4872	10	0	6	631	10
21	1	0	60	60	35	39	2	0	169	5	1	10	2	4764	10	0	6	552	259
21	1	0	60	60	35	39	2	0	170	3	1	-1	2	4343	10	0	6	391	10
21	1	0	60	60	35	39	2	0	171	5	1	7	2	4237	10	0	6	557	10
21	1	0	60	60	35	39	2	0	172	6	1	8	1	3495	11	0	6	439	10
21	1	0	60	60	35	39	2	0	173	8	1	-1	0	2421	132	1	6	415	10
21	1	0	60	60	35	39	2	0	174	9	1	-1	0	2623	10	1	6	386	10
21	1	0	60	60	35	39	2	0	175	9	1	-1	0	3484	10	1	6	348	10
21	1	0	60	60	35	39	2	0	176	4	1	-1	-1	5000	10	0	6	372	135
21	1	0	60	60	35	39	2	0	177	3	0	-1	-1	5000	11	0	-1	-1	-1
21	1	0	60	60	35	39	2	0	178	3	1	-1	2	4763	10	0	6	587	10
21	1	0	60	60	35	39	2	0	179	1	1	8	1	2475	10	1	6	400	10
21	1	0	60	60	35	39	2	0	180	0	0	7	1	1745	11	1	-1	-1	-1
21	1	0	60	60	35	39	2	0	181	8	0	-1	0	2399	10	1	-1	-1	-1
21	1	0	60	60	35	39	2	0	182	7	0	1	1	2578	10	0	-1	-1	-1
21	1	0	60	60	35	39	2	0	183	3	0	5	1	1696	303	1	-1	-1	-1
21	1	0	60	60	35	39	2	0	184	8	0	-1	0	1839	10	1	-1	-1	-1
21	1	0	60	60	35	39	2	0	185	2	1	-1	0	2254	10	0	6	409	10
21	1	0	60	60	35	39	2	0	186	1	0	-1	1	1951	10	1	-1	-1	-1
21	1	0	60	60	35	39	2	0	187	7	0	-1	0	1513	10	1	-1	-1	-1
21	1	0	60	60	35	39	2	0	188	9	0	-1	-1	5000	10	0	-1	-1	-1
21	1	0	60	60	35	39	2	0	189	7	1	-1	0	1836	10	1	6	619	10
21	1	0	60	60	35	39	2	0	190	1	1	0	0	1987	10	0	6	405	11
21	1	0	60	60	35	39	2	0	191	4	1	-1	0	2298	10	0	6	410	10
21	1	0	60	60	35	39	2	0	192	-1	2	-1	0	1572	10	0	6	545	10
21	1	0	60	60	35	39	2	0	193	2	1	5	0	2871	10	0	6	361	10
21	1	0	60	60	35	39	2	0	194	5	1	5	2	3170	395	0	6	345	10
21	1	0	60	60	35	39	2	0	195	4	1	-1	0	1294	10	0	6	398	11
21	1	0	60	60	35	39	2	0	196	2	1	-1	1	1950	10	1	6	382	10
21	1	0	60	60	35	39	2	0	197	8	1	1	1	2467	11	0	6	515	10
21	1	0	60	60	35	39	2	0	198	0	1	-1	1	1512	10	1	6	436	10
21	1	0	60	60	35	39	2	0	199	4	1	6	1	1564	10	1	0	1000	10
21	1	0	60	60	35	39	2	0	200	0	0	9	1	1377	10	1	-1	-1	-1
21	1	0	60	60	35	39	2	0	201	1	0	-1	1	1717	10	1	-1	-1	-1
21	1	0	60	60	35	39	2	0	202	4	0	-1	2	2734	299	0	-1	-1	-1
21	1	0	60	60	35	39	2	0	203	0	1	9	1	1779	10	1	6	355	10
21	1	0	60	60	35	39	2	0	204	1	1	-1	1	1840	304	1	6	448	11
21	1	0	60	60	35	39	2	0	205	6	1	4	0	3210	11	1	6	346	10
21	1	0	60	60	35	39	2	0	206	9	0	-1	0	1717	10	1	-1	-1	-1
21	1	0	60	60	35	39	2	0	207	0	0	-1	1	1839	10	1	-1	-1	-1
21	1	0	60	60	35	39	2	0	208	4	0	2	1	2631	301	1	-1	-1	-1
21	1	0	60	60	35	39	2	0	209	3	0	-1	1	2242	10	1	-1	-1	-1
21	1	0	60	60	35	39	2	0	210	6	1	2	2	2620	10	0	6	668	11
21	1	0	60	60	35	39	3	1	211	8	1	1	1	3700	10	0	0	1000	10
21	1	0	60	60	35	39	3	1	212	1	0	-1	1	1268	10	1	-1	-1	-1
21	1	0	60	60	35	39	3	1	213	7	0	-1	0	1814	10	1	-1	-1	-1
21	1	0	60	60	35	39	3	1	214	0	1	-1	1	1230	10	1	6	337	10
21	1	0	60	60	35	39	3	1	215	-1	2	7	1	2389	10	1	6	387	10
21	1	0	60	60	35	39	3	1	216	5	0	-1	2	2386	10	0	-1	-1	-1
21	1	0	60	60	35	39	3	1	217	7	1	8	0	1886	10	1	6	525	10
21	1	0	60	60	35	39	3	1	218	7	0	10	2	2403	10	0	-1	-1	-1
21	1	0	60	60	35	39	3	1	219	4	1	-1	0	2789	311	0	6	485	11
21	1	0	60	60	35	39	3	1	220	6	0	-1	2	4105	10	0	-1	-1	-1
21	1	0	60	60	35	39	3	1	221	3	1	-1	0	2328	10	0	6	440	10
21	1	0	60	60	35	39	3	1	222	-1	2	7	1	2289	10	1	6	431	10
21	1	0	60	60	35	39	3	1	223	1	1	10	1	2257	10	1	6	681	10
21	1	0	60	60	35	39	3	1	224	4	0	6	2	3950	10	0	-1	-1	-1
21	1	0	60	60	35	39	3	1	225	4	0	-1	2	4196	10	0	-1	-1	-1
21	1	0	60	60	35	39	3	1	226	5	0	3	0	2896	10	1	-1	-1	-1
21	1	0	60	60	35	39	3	1	227	2	0	6	-1	5000	10	0	-1	-1	-1
21	1	0	60	60	35	39	3	1	228	8	0	0	0	1820	10	1	-1	-1	-1
21	1	0	60	60	35	39	3	1	229	9	0	-1	0	3887	307	1	-1	-1	-1
21	1	0	60	60	35	39	3	1	230	8	0	-1	0	1519	10	1	-1	-1	-1
21	1	0	60	60	35	39	3	1	231	6	1	5	0	2965	10	1	6	549	10
21	1	0	60	60	35	39	3	1	232	9	1	-1	0	3042	11	1	6	402	10
21	1	0	60	60	35	39	3	1	233	9	1	-1	0	2668	10	1	6	428	10
21	1	0	60	60	35	39	3	1	234	8	0	-1	0	2053	10	1	-1	-1	-1
21	1	0	60	60	35	39	3	1	235	6	0	8	1	2887	10	0	-1	-1	-1
21	1	0	60	60	35	39	3	1	236	0	0	1	1	3046	10	1	-1	-1	-1
21	1	0	60	60	35	39	3	1	237	9	0	0	0	2401	11	1	-1	-1	-1
21	1	0	60	60	35	39	3	1	238	7	0	-1	0	2917	10	1	-1	-1	-1
21	1	0	60	60	35	39	3	1	239	5	1	-1	0	2579	10	1	6	563	10
21	1	0	60	60	35	39	3	1	240	5	1	4	2	2848	10	0	6	544	11
21	1	0	60	60	35	39	3	1	241	-1	2	-1	1	2212	10	1	6	401	11
21	1	0	60	60	35	39	3	1	242	6	1	-1	1	3215	10	0	0	1000	10
21	1	0	60	60	35	39	3	1	243	0	1	-1	1	2338	368	1	6	450	10
21	1	0	60	60	35	39	3	1	244	6	0	0	2	2728	10	0	-1	-1	-1
21	1	0	60	60	35	39	3	1	245	6	0	8	2	2213	10	0	-1	-1	-1
21	1	0	60	60	35	39	3	1	246	3	1	5	1	2266	10	1	6	410	10
21	1	0	60	60	35	39	3	1	247	0	0	-1	1	2100	10	1	-1	-1	-1
21	1	0	60	60	35	39	3	1	248	6	1	3	2	3491	10	0	6	515	11
21	1	0	60	60	35	39	3	1	249	8	1	5	0	1899	10	1	6	539	10
21	1	0	60	60	35	39	3	1	250	2	1	-1	2	4642	10	0	6	354	10
21	1	0	60	60	35	39	3	1	251	9	0	7	0	1436	10	1	-1	-1	-1
21	1	0	60	60	35	39	3	1	252	8	0	-1	0	2102	10	1	-1	-1	-1
21	1	0	60	60	35	39	3	1	253	2	1	-1	1	1478	10	1	6	437	10
21	1	0	60	60	35	39	3	1	254	1	0	1	1	2047	300	1	-1	-1	-1
21	1	0	60	60	35	39	3	1	255	1	0	0	1	1489	10	1	-1	-1	-1
21	1	0	60	60	35	39	3	1	256	7	0	2	0	1887	10	1	-1	-1	-1
21	1	0	60	60	35	39	3	1	257	0	0	2	1	1313	9	1	-1	-1	-1
21	1	0	60	60	35	39	3	1	258	0	1	-1	1	1793	301	1	6	464	11
21	1	0	60	60	35	39	3	1	259	7	1	4	1	1564	10	0	6	412	11
21	1	0	60	60	35	39	3	1	260	0	1	-1	1	1703	11	1	6	593	10
21	1	0	60	60	35	39	3	1	261	3	1	7	1	1777	10	1	6	401	10
21	1	0	60	60	35	39	3	1	262	5	0	8	2	3036	10	0	-1	-1	-1
21	1	0	60	60	35	39	3	1	263	6	1	10	1	1683	10	0	6	359	10
21	1	0	60	60	35	39	3	1	264	2	0	3	2	2868	10	0	-1	-1	-1
21	1	0	60	60	35	39	3	1	265	7	0	4	2	3716	11	0	-1	-1	-1
21	1	0	60	60	35	39	3	1	266	4	1	6	2	3993	10	0	6	500	10
21	1	0	60	60	35	39	3	1	267	1	0	6	1	1368	10	1	-1	-1	-1
21	1	0	60	60	35	39	3	1	268	8	1	9	0	1396	10	1	6	436	10
21	1	0	60	60	35	39	3	1	269	3	0	-1	0	2736	10	0	-1	-1	-1
21	1	0	60	60	35	39	3	1	270	2	0	2	2	4694	10	0	-1	-1	-1
21	1	0	60	60	35	39	3	1	271	5	1	5	2	3262	10	0	6	542	9
21	1	0	60	60	35	39	3	1	272	2	1	6	1	2080	10	1	6	432	10
21	1	0	60	60	35	39	3	1	273	9	0	5	0	1488	10	1	-1	-1	-1
21	1	0	60	60	35	39	3	1	274	7	1	4	0	1507	10	1	6	664	10
21	1	0	60	60	35	39	3	1	275	4	1	-1	1	1892	431	1	6	336	10
21	1	0	60	60	35	39	3	1	276	3	0	1	1	2236	10	1	-1	-1	-1
21	1	0	60	60	35	39	3	1	277	7	1	2	0	1970	10	1	6	370	10
21	1	0	60	60	35	39	3	1	278	2	1	-1	1	1847	10	1	6	375	10
21	1	0	60	60	35	39	3	1	279	8	1	-1	0	1952	10	1	6	336	10
21	1	0	60	60	35	39	3	1	280	-1	2	-1	1	1736	11	1	6	374	10
21	1	0	60	60	35	39	3	1	281	5	1	-1	2	4070	10	0	6	390	10
21	1	0	60	60	35	39	3	1	282	2	1	-1	1	2615	10	1	6	423	10
21	1	0	60	60	35	39	3	1	283	1	1	-1	1	1263	10	1	6	386	10
21	1	0	60	60	35	39	3	1	284	3	0	3	1	1299	11	1	-1	-1	-1
21	1	0	60	60	35	39	3	1	285	4	1	9	-1	5000	11	0	6	707	10
21	1	0	60	60	35	39	3	1	286	4	0	-1	1	1838	10	1	-1	-1	-1
21	1	0	60	60	35	39	3	1	287	9	0	8	0	1636	10	1	-1	-1	-1
21	1	0	60	60	35	39	3	1	288	4	0	0	1	1563	10	1	-1	-1	-1
21	1	0	60	60	35	39	3	1	289	1	0	-1	1	1280	10	1	-1	-1	-1
21	1	0	60	60	35	39	3	1	290	0	1	-1	1	1984	10	1	6	640	10
21	1	0	60	60	35	39	3	1	291	8	0	-1	0	1521	10	1	-1	-1	-1
21	1	0	60	60	35	39	3	1	292	3	0	-1	1	1654	301	1	-1	-1	-1
21	1	0	60	60	35	39	3	1	293	6	0	-1	0	2653	10	1	-1	-1	-1
21	1	0	60	60	35	39	3	1	294	0	0	-1	1	1559	10	1	-1	-1	-1
21	1	0	60	60	35	39	3	1	295	7	1	1	1	3173	10	0	6	380	135
21	1	0	60	60	35	39	3	1	296	5	1	-1	2	3089	10	0	6	385	10
21	1	0	60	60	35	39	3	1	297	8	1	-1	1	4662	10	0	6	393	10
21	1	0	60	60	35	39	3	1	298	3	0	9	2	2002	10	0	-1	-1	-1
21	1	0	60	60	35	39	3	1	299	1	1	3	1	1717	10	1	6	741	10
21	1	0	60	60	35	39	3	1	300	9	1	-1	0	1572	10	1	6	372	11
21	1	0	60	60	35	39	3	1	301	0	0	-1	1	1961	10	1	-1	-1	-1
21	1	0	60	60	35	39	3	1	302	1	1	4	-1	5000	10	0	6	366	10
21	1	0	60	60	35	39	3	1	303	4	1	-1	0	2009	10	0	0	1000	10
21	1	0	60	60	35	39	3	1	304	3	1	9	1	1757	10	1	6	605	10
21	1	0	60	60	35	39	3	1	305	9	1	10	0	1508	10	1	6	378	10
21	1	0	60	60	35	39	3	1	306	-1	2	-1	1	2208	10	1	6	397	134
21	1	0	60	60	35	39	3	1	307	5	0	-1	2	3003	10	0	-1	-1	-1
21	1	0	60	60	35	39	3	1	308	4	0	9	2	4278	590	0	-1	-1	-1
21	1	0	60	60	35	39	3	1	309	2	0	-1	1	1676	11	1	-1	-1	-1
21	1	0	60	60	35	39	3	1	310	6	1	7	2	3680	10	0	6	560	11
21	1	0	60	60	35	39	3	1	311	9	1	-1	0	1824	307	1	6	464	10
21	1	0	60	60	35	39	3	1	312	2	0	-1	1	2068	10	1	-1	-1	-1
21	1	0	60	60	35	39	3	1	313	1	1	2	1	1835	10	1	6	459	10
21	1	0	60	60	35	39	3	1	314	5	0	-1	2	2966	11	0	-1	-1	-1
21	1	0	60	60	35	39	3	1	315	3	1	10	1	1759	10	1	6	451	12
21	1	0	60	60	35	39	4	0	316	9	1	8	0	1568	10	1	6	832	10
21	1	0	60	60	35	39	4	0	317	0	0	-1	1	982	10	1	-1	-1	-1
21	1	0	60	60	35	39	4	0	318	6	0	-1	2	2210	11	0	-1	-1	-1
21	1	0	60	60	35	39	4	0	319	1	1	-1	0	1599	10	0	0	1000	10
21	1	0	60	60	35	39	4	0	320	3	1	7	0	2180	10	0	6	433	10
21	1	0	60	60	35	39	4	0	321	-1	2	-1	-1	5000	10	0	6	589	10
21	1	0	60	60	35	39	4	0	322	3	1	8	1	4363	10	1	0	1000	10
21	1	0	60	60	35	39	4	0	323	7	0	7	1	2112	412	0	-1	-1	-1
21	1	0	60	60	35	39	4	0	324	-1	2	-1	-1	5000	10	0	0	1000	273
21	1	0	60	60	35	39	4	0	325	1	0	-1	1	2238	10	1	-1	-1	-1
21	1	0	60	60	35	39	4	0	326	0	0	-1	1	1440	10	1	-1	-1	-1
21	1	0	60	60	35	39	4	0	327	5	1	3	2	2251	10	0	6	370	10
21	1	0	60	60	35	39	4	0	328	8	1	4	0	1564	10	1	6	396	10
21	1	0	60	60	35	39	4	0	329	4	0	10	2	3085	11	0	-1	-1	-1
21	1	0	60	60	35	39	4	0	330	9	0	-1	0	1414	10	1	-1	-1	-1
21	1	0	60	60	35	39	4	0	331	4	1	7	0	2223	10	0	6	432	10
21	1	0	60	60	35	39	4	0	332	-1	2	3	-1	5000	10	0	6	475	10
21	1	0	60	60	35	39	4	0	333	0	1	6	1	1129	10	1	6	617	10
21	1	0	60	60	35	39	4	0	334	3	0	-1	1	2843	10	1	-1	-1	-1
21	1	0	60	60	35	39	4	0	335	7	1	-1	1	4433	10	0	6	450	10
21	1	0	60	60	35	39	4	0	336	8	0	6	0	2658	309	1	-1	-1	-1
21	1	0	60	60	35	39	4	0	337	8	1	-1	0	3101	10	1	6	461	10
21	1	0	60	60	35	39	4	0	338	3	0	-1	1	1926	399	1	-1	-1	-1
21	1	0	60	60	35	39	4	0	339	2	0	-1	1	1754	10	1	-1	-1	-1
21	1	0	60	60	35	39	4	0	340	6	0	0	2	3560	10	0	-1	-1	-1
21	1	0	60	60	35	39	4	0	341	0	1	0	1	1785	10	1	6	463	11
21	1	0	60	60	35	39	4	0	342	7	0	3	-1	5000	10	0	-1	-1	-1
21	1	0	60	60	35	39	4	0	343	6	1	-1	1	2215	10	0	3	589	10
21	1	0	60	60	35	39	4	0	344	-1	2	-1	-1	5000	10	0	6	593	10
21	1	0	60	60	35	39	4	0	345	9	1	9	0	1695	10	1	6	447	10
21	1	0	60	60	35	39	4	0	346	6	0	-1	2	3167	11	0	-1	-1	-1
21	1	0	60	60	35	39	4	0	347	9	1	-1	0	2164	11	1	6	372	10
21	1	0	60	60	35	39	4	0	348	2	0	-1	1	1889	10	1	-1	-1	-1
21	1	0	60	60	35	39	4	0	349	3	1	2	2	3785	11	0	6	361	10
21	1	0	60	60	35	39	4	0	350	8	1	10	0	2561	10	1	6	341	10
21	1	0	60	60	35	39	4	0	351	8	1	2	0	1788	10	1	6	414	10
21	1	0	60	60	35	39	4	0	352	3	1	-1	0	3048	314	0	6	378	11
21	1	0	60	60	35	39	4	0	353	0	1	0	1	3076	10	1	6	404	10
21	1	0	60	60	35	39	4	0	354	9	0	5	0	1644	10	1	-1	-1	-1
21	1	0	60	60	35	39	4	0	355	5	0	-1	2	3118	11	0	-1	-1	-1
21	1	0	60	60	35	39	4	0	356	8	0	4	0	1894	10	1	-1	-1	-1
21	1	0	60	60	35	39	4	0	357	6	0	-1	2	2594	10	0	-1	-1	-1
21	1	0	60	60	35	39	4	0	358	7	0	-1	0	1849	308	1	-1	-1	-1
21	1	0	60	60	35	39	4	0	359	1	0	0	1	1492	10	1	-1	-1	-1
21	1	0	60	60	35	39	4	0	360	0	0	9	1	1788	10	1	-1	-1	-1
21	1	0	60	60	35	39	4	0	361	2	0	3	1	2376	10	1	-1	-1	-1
21	1	0	60	60	35	39	4	0	362	6	0	10	2	4680	10	0	-1	-1	-1
21	1	0	60	60	35	39	4	0	363	5	1	-1	-1	5000	10	0	6	592	11
21	1	0	60	60	35	39	4	0	364	7	0	1	0	2300	309	1	-1	-1	-1
21	1	0	60	60	35	39	4	0	365	9	1	-1	0	1236	10	1	6	499	10
21	1	0	60	60	35	39	4	0	366	6	1	6	1	2022	10	0	6	550	10
21	1	0	60	60	35	39	4	0	367	1	1	6	1	1465	10	1	6	344	10
21	1	0	60	60	35	39	4	0	368	7	1	4	1	2817	10	0	6	401	11
21	1	0	60	60	35	39	4	0	369	6	1	1	2	2980	10	0	6	372	10
21	1	0	60	60	35	39	4	0	370	1	0	1	1	1585	10	1	-1	-1	-1
21	1	0	60	60	35	39	4	0	371	3	0	5	1	2085	10	1	-1	-1	-1
21	1	0	60	60	35	39	4	0	372	8	0	8	0	1462	10	1	-1	-1	-1
21	1	0	60	60	35	39	4	0	373	8	1	8	0	1759	10	1	6	495	135
21	1	0	60	60	35	39	4	0	374	5	0	-1	2	3052	10	0	-1	-1	-1
21	1	0	60	60	35	39	4	0	375	5	0	8	2	4197	10	0	-1	-1	-1
21	1	0	60	60	35	39	4	0	376	0	1	2	1	2933	10	1	6	545	10
21	1	0	60	60	35	39	4	0	377	4	0	10	2	3275	10	0	-1	-1	-1
21	1	0	60	60	35	39	4	0	378	7	1	1	0	2556	103	1	6	668	10
21	1	0	60	60	35	39	4	0	379	9	0	2	0	2024	11	1	-1	-1	-1
21	1	0	60	60	35	39	4	0	380	5	0	-1	2	3532	10	0	-1	-1	-1
21	1	0	60	60	35	39	4	0	381	4	1	4	0	2434	104	0	6	498	10
21	1	0	60	60	35	39	4	0	382	1	0	3	1	2241	260	1	-1	-1	-1
21	1	0	60	60	35	39	4	0	383	0	1	-1	1	1951	10	1	6	511	10
21	1	0	60	60	35	39	4	0	384	8	0	-1	0	1653	10	1	-1	-1	-1
21	1	0	60	60	35	39	4	0	385	2	1	-1	0	2550	10	0	6	486	10
21	1	0	60	60	35	39	4	0	386	0	0	-1	1	1572	10	1	-1	-1	-1
21	1	0	60	60	35	39	4	0	387	4	1	-1	1	2713	10	1	6	521	134
21	1	0	60	60	35	39	4	0	388	8	0	-1	0	2240	10	1	-1	-1	-1
21	1	0	60	60	35	39	4	0	389	3	1	5	1	2314	10	1	6	442	10
21	1	0	60	60	35	39	4	0	390	2	1	1	1	1889	10	1	6	417	10
21	1	0	60	60	35	39	4	0	391	1	1	-1	1	1493	10	1	6	425	10
21	1	0	60	60	35	39	4	0	392	2	0	5	0	2801	10	0	-1	-1	-1
21	1	0	60	60	35	39	4	0	393	2	1	6	1	1797	11	1	6	597	10
21	1	0	60	60	35	39	4	0	394	5	1	-1	2	4000	150	0	6	432	11
21	1	0	60	60	35	39	4	0	395	5	0	-1	0	2900	10	1	-1	-1	-1
21	1	0	60	60	35	39	4	0	396	4	1	-1	1	2483	10	1	6	579	10
21	1	0	60	60	35	39	4	0	397	3	0	-1	1	2692	10	1	-1	-1	-1
21	1	0	60	60	35	39	4	0	398	1	0	-1	1	1580	10	1	-1	-1	-1
21	1	0	60	60	35	39	4	0	399	9	1	-1	0	1136	10	1	6	464	10
21	1	0	60	60	35	39	4	0	400	2	0	7	1	1974	10	1	-1	-1	-1
21	1	0	60	60	35	39	4	0	401	4	1	-1	2	4347	10	0	6	571	10
21	1	0	60	60	35	39	4	0	402	3	0	-1	0	1985	10	0	-1	-1	-1
21	1	0	60	60	35	39	4	0	403	5	1	9	2	4213	309	0	6	485	10
21	1	0	60	60	35	39	4	0	404	4	0	2	2	3984	10	0	-1	-1	-1
21	1	0	60	60	35	39	4	0	405	5	1	-1	1	2596	11	0	6	468	10
21	1	0	60	60	35	39	4	0	406	7	1	-1	0	1632	10	1	6	496	10
21	1	0	60	60	35	39	4	0	407	1	1	9	1	1474	10	1	6	418	10
21	1	0	60	60	35	39	4	0	408	2	1	-1	1	1525	10	1	6	395	10
21	1	0	60	60	35	39	4	0	409	2	1	4	1	1474	10	1	6	322	10
21	1	0	60	60	35	39	4	0	410	-1	2	9	-1	5000	10	0	6	362	10
21	1	0	60	60	35	39	4	0	411	0	0	-1	1	1902	10	1	-1	-1	-1
21	1	0	60	60	35	39	4	0	412	1	1	-1	1	1839	10	1	6	448	10
21	1	0	60	60	35	39	4	0	413	9	0	5	0	1866	10	1	-1	-1	-1
21	1	0	60	60	35	39	4	0	414	9	0	-1	0	3362	10	1	-1	-1	-1
21	1	0	60	60	35	39	4	0	415	4	0	0	1	2145	10	1	-1	-1	-1
21	1	0	60	60	35	39	4	0	416	4	0	-1	1	2143	10	1	-1	-1	-1
21	1	0	60	60	35	39	4	0	417	7	1	-1	-1	5000	10	0	6	685	11
21	1	0	60	60	35	39	4	0	418	6	1	10	2	3876	10	0	6	424	10
21	1	0	60	60	35	39	4	0	419	6	1	-1	-1	5000	10	0	6	541	10
21	1	0	60	60	35	39	4	0	420	7	0	7	1	2392	10	0	-1	-1	-1
