# Supplementary material for: No Evidence for Threat-Induced Spatial Prioritization of Somatosensory Stimulation during Pain Control Using a Synchrony Judgment Paradigm
Source: PLoS One. 2016 Jun 7;11(6):e0156648. doi: 10.1371/journal.pone.0156648 (PMC4896434; doi:10.1371/journal.pone.0156648)
Supplement: S1 Dataset — This dataset includes pretest questionnaire data, posttest questionnaire data, and experimental (SJ3) data. (ZIP) [file pone.0156648.s001.zip › S1 Dataset/PP22.dat]

PP	CUE	CTRL	TAMP1	TAMP2	SAMP1	SAMP2	BLOCK	SLOC	TRIAL	SOA	TYPE	FB	Resp	RT	RTerr	Acc	CResp	CRT	CRE
22	0	-1	60	60	24	35	0	0	1	4	1	-1	2	2932	322	0	-1	-1	-1
22	0	-1	60	60	24	35	0	0	2	1	0	-1	2	4227	10	0	-1	-1	-1
22	0	-1	60	60	24	35	0	1	3	3	0	-1	1	4078	10	1	-1	-1	-1
22	0	-1	60	60	24	35	0	0	4	0	0	-1	1	2319	10	1	-1	-1	-1
22	0	-1	60	60	24	35	0	1	5	8	0	-1	0	2406	10	1	-1	-1	-1
22	0	-1	60	60	24	35	0	0	6	6	0	-1	1	3353	10	0	-1	-1	-1
22	0	-1	60	60	24	35	0	0	7	5	0	-1	2	4102	10	0	-1	-1	-1
22	0	-1	60	60	24	35	0	1	8	9	0	-1	0	2342	10	1	-1	-1	-1
22	0	-1	60	60	24	35	0	1	9	7	1	-1	1	3996	10	0	-1	-1	-1
22	0	-1	60	60	24	35	0	0	10	-1	2	-1	0	3394	10	0	-1	-1	-1
22	0	-1	60	60	24	35	0	1	11	2	0	-1	1	4366	10	1	-1	-1	-1
22	0	-1	60	60	24	35	0	0	12	6	1	-1	1	2793	10	0	-1	-1	-1
22	0	-1	60	60	24	35	0	0	13	9	0	-1	0	2332	10	1	-1	-1	-1
22	0	-1	60	60	24	35	0	1	14	2	1	-1	1	2238	10	1	-1	-1	-1
22	0	-1	60	60	24	35	0	1	15	5	0	-1	1	2216	10	0	-1	-1	-1
22	0	-1	60	60	24	35	0	0	16	4	0	-1	1	1668	10	1	-1	-1	-1
22	0	-1	60	60	24	35	0	1	17	7	1	-1	1	2677	11	0	-1	-1	-1
22	0	-1	60	60	24	35	0	1	18	0	0	-1	1	1870	10	1	-1	-1	-1
22	0	-1	60	60	24	35	0	1	19	1	1	-1	1	1671	10	1	-1	-1	-1
22	0	-1	60	60	24	35	0	0	20	3	0	-1	1	2702	10	1	-1	-1	-1
22	0	-1	60	60	24	35	0	1	21	8	0	-1	0	1308	10	1	-1	-1	-1
22	0	-1	60	60	24	35	0	0	22	-1	2	-1	0	2037	10	0	-1	-1	-1
22	0	1	60	60	24	35	1	1	1	5	0	-1	1	2354	11	0	-1	-1	-1
22	0	1	60	60	24	35	1	1	2	1	0	-1	1	1991	10	1	-1	-1	-1
22	0	1	60	60	24	35	1	1	3	8	1	7	1	2296	10	0	6	667	10
22	0	1	60	60	24	35	1	1	4	3	1	6	1	3171	11	1	6	771	10
22	0	1	60	60	24	35	1	1	5	7	0	-1	1	4239	10	0	-1	-1	-1
22	0	1	60	60	24	35	1	1	6	9	0	-1	0	2434	11	1	-1	-1	-1
22	0	1	60	60	24	35	1	1	7	2	1	3	-1	5000	10	0	0	1000	10
22	0	1	60	60	24	35	1	1	8	7	1	1	-1	5000	10	0	0	1000	10
22	0	1	60	60	24	35	1	1	9	-1	2	4	-1	5000	10	0	0	1000	10
22	0	1	60	60	24	35	1	1	10	7	1	10	1	2692	10	0	6	644	10
22	0	1	60	60	24	35	1	1	11	6	1	3	1	2092	310	0	6	604	10
22	0	1	60	60	24	35	1	1	12	4	0	-1	1	3020	10	1	-1	-1	-1
22	0	1	60	60	24	35	1	1	13	-1	2	8	0	0	5	0	6	966	10
22	0	1	60	60	24	35	1	1	14	8	0	-1	1	3689	10	0	-1	-1	-1
22	0	1	60	60	24	35	1	1	15	7	1	6	1	2550	10	0	6	393	10
22	0	1	60	60	24	35	1	1	16	-1	2	0	0	773	10	0	6	710	10
22	0	1	60	60	24	35	1	1	17	-1	2	10	0	2904	10	0	6	474	10
22	0	1	60	60	24	35	1	1	18	2	1	6	1	3025	10	1	6	951	10
22	0	1	60	60	24	35	1	1	19	9	0	-1	0	1698	10	1	-1	-1	-1
22	0	1	60	60	24	35	1	1	20	4	1	1	1	1874	10	1	6	834	11
22	0	1	60	60	24	35	1	1	21	1	1	0	1	2360	332	1	6	506	10
22	0	1	60	60	24	35	1	1	22	0	0	-1	1	1356	243	1	-1	-1	-1
22	0	1	60	60	24	35	1	1	23	5	1	2	1	1981	10	0	6	525	10
22	0	1	60	60	24	35	1	1	24	6	1	10	1	2177	10	0	6	657	10
22	0	1	60	60	24	35	1	1	25	4	0	-1	1	2350	10	1	-1	-1	-1
22	0	1	60	60	24	35	1	1	26	-1	2	1	2	3218	10	0	0	1000	10
22	0	1	60	60	24	35	1	1	27	8	0	-1	0	2501	10	1	-1	-1	-1
22	0	1	60	60	24	35	1	1	28	6	1	0	1	3236	10	0	6	612	10
22	0	1	60	60	24	35	1	1	29	8	0	-1	0	4902	10	1	-1	-1	-1
22	0	1	60	60	24	35	1	1	30	4	1	0	1	2406	10	1	6	694	10
22	0	1	60	60	24	35	1	1	31	1	1	6	1	1833	10	1	6	617	11
22	0	1	60	60	24	35	1	1	32	2	0	-1	1	2292	10	1	-1	-1	-1
22	0	1	60	60	24	35	1	1	33	6	1	5	1	2508	10	0	6	588	10
22	0	1	60	60	24	35	1	1	34	1	1	1	1	1684	10	1	0	1000	10
22	0	1	60	60	24	35	1	1	35	6	0	-1	1	2902	10	0	-1	-1	-1
22	0	1	60	60	24	35	1	1	36	6	0	-1	1	2428	10	0	-1	-1	-1
22	0	1	60	60	24	35	1	1	37	0	0	-1	1	1917	10	1	-1	-1	-1
22	0	1	60	60	24	35	1	1	38	5	0	-1	2	2534	10	0	-1	-1	-1
22	0	1	60	60	24	35	1	1	39	3	1	2	1	2018	10	1	6	837	266
22	0	1	60	60	24	35	1	1	40	4	0	-1	1	2520	10	1	-1	-1	-1
22	0	1	60	60	24	35	1	1	41	6	0	-1	2	1894	11	0	-1	-1	-1
22	0	1	60	60	24	35	1	1	42	5	1	2	2	4542	10	0	6	702	10
22	0	1	60	60	24	35	1	1	43	9	0	-1	0	1901	300	1	-1	-1	-1
22	0	1	60	60	24	35	1	1	44	2	0	-1	2	4308	11	0	-1	-1	-1
22	0	1	60	60	24	35	1	1	45	3	0	-1	1	2828	304	1	-1	-1	-1
22	0	1	60	60	24	35	1	1	46	9	0	-1	0	3022	10	1	-1	-1	-1
22	0	1	60	60	24	35	1	1	47	3	0	-1	-1	5000	10	0	-1	-1	-1
22	0	1	60	60	24	35	1	1	48	7	0	-1	0	2120	10	1	-1	-1	-1
22	0	1	60	60	24	35	1	1	49	8	0	-1	0	2900	11	1	-1	-1	-1
22	0	1	60	60	24	35	1	1	50	6	0	-1	0	3924	303	1	-1	-1	-1
22	0	1	60	60	24	35	1	1	51	9	1	8	0	2919	10	1	6	747	11
22	0	1	60	60	24	35	1	1	52	1	0	-1	1	1929	10	1	-1	-1	-1
22	0	1	60	60	24	35	1	1	53	0	1	7	1	1664	10	1	6	512	10
22	0	1	60	60	24	35	1	1	54	2	1	2	1	2689	10	1	6	817	10
22	0	1	60	60	24	35	1	1	55	4	1	9	1	3335	10	1	6	617	10
22	0	1	60	60	24	35	1	1	56	7	1	8	2	4583	11	0	6	855	10
22	0	1	60	60	24	35	1	1	57	9	1	3	0	2531	10	1	6	563	10
22	0	1	60	60	24	35	1	1	58	8	1	9	0	2334	10	1	6	529	10
22	0	1	60	60	24	35	1	1	59	6	0	-1	2	4167	10	0	-1	-1	-1
22	0	1	60	60	24	35	1	1	60	8	1	4	0	2628	10	1	6	868	10
22	0	1	60	60	24	35	1	1	61	3	0	-1	0	2687	10	0	-1	-1	-1
22	0	1	60	60	24	35	1	1	62	1	0	-1	0	3239	10	0	-1	-1	-1
22	0	1	60	60	24	35	1	1	63	0	0	-1	1	3481	309	1	-1	-1	-1
22	0	1	60	60	24	35	1	1	64	9	1	7	0	2289	302	1	6	689	10
22	0	1	60	60	24	35	1	1	65	5	1	7	2	2584	10	0	6	617	10
22	0	1	60	60	24	35	1	1	66	1	1	7	1	3477	10	1	6	405	10
22	0	1	60	60	24	35	1	1	67	0	0	-1	1	2190	10	1	-1	-1	-1
22	0	1	60	60	24	35	1	1	68	3	1	8	2	2826	10	0	6	601	10
22	0	1	60	60	24	35	1	1	69	8	1	4	0	3021	307	1	6	524	10
22	0	1	60	60	24	35	1	1	70	3	1	5	1	2663	10	1	6	951	10
22	0	1	60	60	24	35	1	1	71	5	0	-1	1	2688	10	0	-1	-1	-1
22	0	1	60	60	24	35	1	1	72	1	1	5	1	2168	10	1	6	840	10
22	0	1	60	60	24	35	1	1	73	8	1	9	0	1716	11	1	6	725	134
22	0	1	60	60	24	35	1	1	74	5	1	3	2	2068	11	0	6	564	10
22	0	1	60	60	24	35	1	1	75	0	0	-1	1	2630	10	1	-1	-1	-1
22	0	1	60	60	24	35	1	1	76	0	1	2	1	2844	10	1	6	800	10
22	0	1	60	60	24	35	1	1	77	3	1	0	1	4770	10	1	6	562	10
22	0	1	60	60	24	35	1	1	78	9	0	-1	0	2871	10	1	-1	-1	-1
22	0	1	60	60	24	35	1	1	79	2	1	9	2	2984	311	0	6	871	10
22	0	1	60	60	24	35	1	1	80	5	1	10	2	3040	11	0	6	707	10
22	0	1	60	60	24	35	1	1	81	1	0	-1	1	4702	312	1	-1	-1	-1
22	0	1	60	60	24	35	1	1	82	7	1	10	2	3253	10	0	6	709	10
22	0	1	60	60	24	35	1	1	83	7	0	-1	1	3412	10	0	-1	-1	-1
22	0	1	60	60	24	35	1	1	84	4	1	1	2	4225	10	0	6	865	132
22	0	1	60	60	24	35	1	1	85	5	0	-1	1	2620	11	0	-1	-1	-1
22	0	1	60	60	24	35	1	1	86	0	1	8	1	1735	10	1	6	743	10
22	0	1	60	60	24	35	1	1	87	9	1	5	0	2789	10	1	6	853	10
22	0	1	60	60	24	35	1	1	88	0	1	3	1	2073	10	1	6	665	132
22	0	1	60	60	24	35	1	1	89	3	0	-1	2	3993	10	0	-1	-1	-1
22	0	1	60	60	24	35	1	1	90	2	0	-1	1	2426	10	1	-1	-1	-1
22	0	1	60	60	24	35	1	1	91	1	0	-1	1	1664	9	1	-1	-1	-1
22	0	1	60	60	24	35	1	1	92	4	0	-1	1	3170	10	1	-1	-1	-1
22	0	1	60	60	24	35	1	1	93	3	0	-1	1	3206	10	1	-1	-1	-1
22	0	1	60	60	24	35	1	1	94	2	0	-1	1	3514	10	1	-1	-1	-1
22	0	1	60	60	24	35	1	1	95	6	1	4	2	2064	10	0	6	832	133
22	0	1	60	60	24	35	1	1	96	7	0	-1	2	3935	10	0	-1	-1	-1
22	0	1	60	60	24	35	1	1	97	5	0	-1	1	4246	10	0	-1	-1	-1
22	0	1	60	60	24	35	1	1	98	0	1	4	1	1939	338	1	6	866	10
22	0	1	60	60	24	35	1	1	99	4	0	-1	2	4888	10	0	-1	-1	-1
22	0	1	60	60	24	35	1	1	100	7	0	-1	1	2856	10	0	-1	-1	-1
22	0	1	60	60	24	35	1	1	101	2	0	-1	1	2202	11	1	-1	-1	-1
22	0	1	60	60	24	35	1	1	102	9	1	5	0	1797	10	1	6	869	10
22	0	1	60	60	24	35	1	1	103	2	1	9	-1	5000	10	0	6	544	10
22	0	1	60	60	24	35	1	1	104	8	0	-1	0	3473	11	1	-1	-1	-1
22	0	1	60	60	24	35	1	1	105	4	1	6	2	3797	10	0	6	933	10
22	0	1	60	60	24	35	2	0	106	8	1	-1	-1	5000	10	0	0	1000	10
22	0	1	60	60	24	35	2	0	107	1	0	-1	1	1721	10	1	-1	-1	-1
22	0	1	60	60	24	35	2	0	108	0	0	5	1	1413	10	1	-1	-1	-1
22	0	1	60	60	24	35	2	0	109	0	0	4	1	1460	10	1	-1	-1	-1
22	0	1	60	60	24	35	2	0	110	1	0	-1	1	2061	10	1	-1	-1	-1
22	0	1	60	60	24	35	2	0	111	-1	2	-1	-1	5000	10	0	6	814	10
22	0	1	60	60	24	35	2	0	112	7	1	2	-1	5000	10	0	0	1000	10
22	0	1	60	60	24	35	2	0	113	5	1	4	0	3187	10	1	0	1000	10
22	0	1	60	60	24	35	2	0	114	9	1	2	0	1873	317	1	6	679	11
22	0	1	60	60	24	35	2	0	115	8	1	5	0	2062	10	1	6	896	10
22	0	1	60	60	24	35	2	0	116	8	1	2	0	1990	251	1	6	593	10
22	0	1	60	60	24	35	2	0	117	6	1	-1	0	2672	10	1	6	629	10
22	0	1	60	60	24	35	2	0	118	5	0	9	2	3550	10	0	-1	-1	-1
22	0	1	60	60	24	35	2	0	119	6	0	-1	-1	5000	10	0	-1	-1	-1
22	0	1	60	60	24	35	2	0	120	3	1	1	1	4079	11	1	6	735	10
22	0	1	60	60	24	35	2	0	121	5	0	7	1	3696	10	0	-1	-1	-1
22	0	1	60	60	24	35	2	0	122	7	0	0	1	2448	10	0	-1	-1	-1
22	0	1	60	60	24	35	2	0	123	6	0	2	0	4031	10	1	-1	-1	-1
22	0	1	60	60	24	35	2	0	124	1	1	-1	1	2324	10	1	6	692	10
22	0	1	60	60	24	35	2	0	125	3	0	7	2	3882	10	0	-1	-1	-1
22	0	1	60	60	24	35	2	0	126	5	1	5	2	2818	10	0	6	850	10
22	0	1	60	60	24	35	2	0	127	0	0	-1	1	2972	316	1	-1	-1	-1
22	0	1	60	60	24	35	2	0	128	2	1	1	1	4034	10	1	6	818	10
22	0	1	60	60	24	35	2	0	129	1	0	3	1	4257	250	1	-1	-1	-1
22	0	1	60	60	24	35	2	0	130	4	0	-1	2	2954	315	0	-1	-1	-1
22	0	1	60	60	24	35	2	0	131	8	0	3	0	3106	10	1	-1	-1	-1
22	0	1	60	60	24	35	2	0	132	1	1	-1	1	3747	308	1	6	499	10
22	0	1	60	60	24	35	2	0	133	2	1	8	2	3540	10	0	6	688	10
22	0	1	60	60	24	35	2	0	134	3	1	-1	1	4219	10	1	6	774	10
22	0	1	60	60	24	35	2	0	135	9	0	8	0	3057	309	1	-1	-1	-1
22	0	1	60	60	24	35	2	0	136	-1	2	5	-1	5000	10	0	6	874	10
22	0	1	60	60	24	35	2	0	137	4	1	-1	2	1812	10	0	6	771	10
22	0	1	60	60	24	35	2	0	138	3	0	6	2	4031	132	0	-1	-1	-1
22	0	1	60	60	24	35	2	0	139	6	1	3	2	3105	303	0	6	785	10
22	0	1	60	60	24	35	2	0	140	2	0	-1	1	3176	10	1	-1	-1	-1
22	0	1	60	60	24	35	2	0	141	-1	2	-1	-1	5000	11	0	6	845	10
22	0	1	60	60	24	35	2	0	142	7	0	-1	0	2759	10	1	-1	-1	-1
22	0	1	60	60	24	35	2	0	143	9	0	-1	0	3468	10	1	-1	-1	-1
22	0	1	60	60	24	35	2	0	144	4	0	0	0	3365	10	0	-1	-1	-1
22	0	1	60	60	24	35	2	0	145	9	1	-1	0	2578	11	1	6	994	10
22	0	1	60	60	24	35	2	0	146	5	0	-1	2	2990	10	0	-1	-1	-1
22	0	1	60	60	24	35	2	0	147	9	1	0	0	2571	10	1	6	858	10
22	0	1	60	60	24	35	2	0	148	7	0	-1	0	1623	10	1	-1	-1	-1
22	0	1	60	60	24	35	2	0	149	4	1	-1	0	1866	9	0	6	826	10
22	0	1	60	60	24	35	2	0	150	5	0	-1	0	4355	10	1	-1	-1	-1
22	0	1	60	60	24	35	2	0	151	6	0	-1	0	2563	10	1	-1	-1	-1
22	0	1	60	60	24	35	2	0	152	5	1	-1	0	2230	10	1	6	581	10
22	0	1	60	60	24	35	2	0	153	7	1	-1	0	2480	10	1	6	656	10
22	0	1	60	60	24	35	2	0	154	2	0	-1	0	4209	10	0	-1	-1	-1
22	0	1	60	60	24	35	2	0	155	6	1	-1	-1	5000	10	0	6	988	11
22	0	1	60	60	24	35	2	0	156	2	0	1	1	1988	10	1	-1	-1	-1
22	0	1	60	60	24	35	2	0	157	3	0	-1	2	4380	10	0	-1	-1	-1
22	0	1	60	60	24	35	2	0	158	4	1	1	1	3344	10	1	6	800	10
22	0	1	60	60	24	35	2	0	159	9	0	3	0	1663	10	1	-1	-1	-1
22	0	1	60	60	24	35	2	0	160	8	0	2	0	1504	446	1	-1	-1	-1
22	0	1	60	60	24	35	2	0	161	4	0	4	0	3671	11	0	-1	-1	-1
22	0	1	60	60	24	35	2	0	162	3	0	9	0	4008	10	0	-1	-1	-1
22	0	1	60	60	24	35	2	0	163	8	0	10	0	3611	10	1	-1	-1	-1
22	0	1	60	60	24	35	2	0	164	7	1	-1	0	2606	10	1	6	926	10
22	0	1	60	60	24	35	2	0	165	2	0	10	1	4106	10	1	-1	-1	-1
22	0	1	60	60	24	35	2	0	166	3	1	-1	2	2345	10	0	6	713	10
22	0	1	60	60	24	35	2	0	167	5	1	-1	-1	5000	10	0	6	815	10
22	0	1	60	60	24	35	2	0	168	4	0	-1	1	3512	10	1	-1	-1	-1
22	0	1	60	60	24	35	2	0	169	2	1	1	2	4129	10	0	6	833	10
22	0	1	60	60	24	35	2	0	170	0	1	3	1	2080	10	1	6	624	10
22	0	1	60	60	24	35	2	0	171	0	1	4	1	1870	10	1	6	608	10
22	0	1	60	60	24	35	2	0	172	8	0	-1	1	3732	11	0	-1	-1	-1
22	0	1	60	60	24	35	2	0	173	7	0	9	0	4311	10	1	-1	-1	-1
22	0	1	60	60	24	35	2	0	174	1	1	5	1	2045	10	1	6	670	10
22	0	1	60	60	24	35	2	0	175	8	1	4	0	1584	10	1	6	576	10
22	0	1	60	60	24	35	2	0	176	8	0	-1	0	3093	10	1	-1	-1	-1
22	0	1	60	60	24	35	2	0	177	0	1	8	1	1982	301	1	6	781	10
22	0	1	60	60	24	35	2	0	178	3	1	8	1	3521	10	1	6	497	134
22	0	1	60	60	24	35	2	0	179	1	1	6	1	2455	10	1	6	952	10
22	0	1	60	60	24	35	2	0	180	9	1	-1	0	2297	10	1	6	649	10
22	0	1	60	60	24	35	2	0	181	9	0	7	0	1601	10	1	-1	-1	-1
22	0	1	60	60	24	35	2	0	182	2	0	7	1	3685	10	1	-1	-1	-1
22	0	1	60	60	24	35	2	0	183	3	1	-1	2	2309	10	0	6	661	11
22	0	1	60	60	24	35	2	0	184	6	0	6	1	2716	10	0	-1	-1	-1
22	0	1	60	60	24	35	2	0	185	2	1	0	2	3699	305	0	6	675	10
22	0	1	60	60	24	35	2	0	186	0	1	-1	1	1378	10	1	6	626	10
22	0	1	60	60	24	35	2	0	187	5	1	8	1	2783	131	0	6	639	10
22	0	1	60	60	24	35	2	0	188	3	0	-1	1	4452	10	1	-1	-1	-1
22	0	1	60	60	24	35	2	0	189	0	0	10	1	1525	10	1	-1	-1	-1
22	0	1	60	60	24	35	2	0	190	8	1	-1	1	3516	10	0	6	476	10
22	0	1	60	60	24	35	2	0	191	6	1	6	1	2978	298	0	6	578	10
22	0	1	60	60	24	35	2	0	192	7	1	6	0	2591	10	1	6	575	10
22	0	1	60	60	24	35	2	0	193	7	0	9	0	3090	10	1	-1	-1	-1
22	0	1	60	60	24	35	2	0	194	0	0	-1	1	1876	10	1	-1	-1	-1
22	0	1	60	60	24	35	2	0	195	1	1	-1	1	1972	305	1	6	795	10
22	0	1	60	60	24	35	2	0	196	9	1	-1	0	1623	10	1	6	592	10
22	0	1	60	60	24	35	2	0	197	-1	2	-1	2	4254	11	0	6	819	11
22	0	1	60	60	24	35	2	0	198	1	0	-1	1	1803	10	1	-1	-1	-1
22	0	1	60	60	24	35	2	0	199	0	1	-1	1	2438	10	1	6	950	11
22	0	1	60	60	24	35	2	0	200	7	1	9	1	2664	10	0	6	696	132
22	0	1	60	60	24	35	2	0	201	6	1	-1	1	3056	10	0	6	673	10
22	0	1	60	60	24	35	2	0	202	5	0	-1	1	4234	307	0	-1	-1	-1
22	0	1	60	60	24	35	2	0	203	9	0	7	0	2158	10	1	-1	-1	-1
22	0	1	60	60	24	35	2	0	204	1	0	-1	1	3201	10	1	-1	-1	-1
22	0	1	60	60	24	35	2	0	205	6	0	-1	-1	5000	10	0	-1	-1	-1
22	0	1	60	60	24	35	2	0	206	4	1	-1	2	2180	10	0	0	1000	10
22	0	1	60	60	24	35	2	0	207	4	1	0	2	1453	10	0	6	604	10
22	0	1	60	60	24	35	2	0	208	4	0	10	2	3094	10	0	-1	-1	-1
22	0	1	60	60	24	35	2	0	209	-1	2	-1	2	3580	10	0	6	478	10
22	0	1	60	60	24	35	2	0	210	2	1	10	0	4016	300	0	6	912	10
22	0	1	60	60	24	35	3	1	211	5	1	-1	1	4570	10	0	6	858	10
22	0	1	60	60	24	35	3	1	212	6	0	-1	1	3191	10	0	-1	-1	-1
22	0	1	60	60	24	35	3	1	213	0	0	7	1	1915	300	1	-1	-1	-1
22	0	1	60	60	24	35	3	1	214	5	1	5	1	2993	10	0	6	785	10
22	0	1	60	60	24	35	3	1	215	6	1	-1	-1	5000	11	0	6	653	10
22	0	1	60	60	24	35	3	1	216	7	0	-1	-1	5000	10	0	-1	-1	-1
22	0	1	60	60	24	35	3	1	217	0	0	0	1	2197	10	1	-1	-1	-1
22	0	1	60	60	24	35	3	1	218	3	1	0	1	4413	10	1	6	688	10
22	0	1	60	60	24	35	3	1	219	0	1	7	1	3076	303	1	6	611	10
22	0	1	60	60	24	35	3	1	220	-1	2	9	-1	5000	10	0	6	636	10
22	0	1	60	60	24	35	3	1	221	3	1	4	1	2854	11	1	6	725	10
22	0	1	60	60	24	35	3	1	222	1	0	-1	1	1575	10	1	-1	-1	-1
22	0	1	60	60	24	35	3	1	223	5	1	7	0	2188	10	1	6	700	10
22	0	1	60	60	24	35	3	1	224	5	1	-1	1	4072	405	0	6	728	10
22	0	1	60	60	24	35	3	1	225	1	1	9	1	2408	11	1	6	888	10
22	0	1	60	60	24	35	3	1	226	0	1	6	1	2348	10	1	6	652	10
22	0	1	60	60	24	35	3	1	227	4	1	3	-1	5000	10	0	6	801	134
22	0	1	60	60	24	35	3	1	228	9	0	0	0	3197	10	1	-1	-1	-1
22	0	1	60	60	24	35	3	1	229	2	0	-1	1	2897	302	1	-1	-1	-1
22	0	1	60	60	24	35	3	1	230	1	0	9	1	1793	10	1	-1	-1	-1
22	0	1	60	60	24	35	3	1	231	5	0	6	1	1949	10	0	-1	-1	-1
22	0	1	60	60	24	35	3	1	232	9	1	-1	0	2594	10	1	6	450	10
22	0	1	60	60	24	35	3	1	233	7	1	4	1	3886	10	0	6	622	11
22	0	1	60	60	24	35	3	1	234	-1	2	5	-1	5000	10	0	6	790	10
22	0	1	60	60	24	35	3	1	235	2	0	-1	1	2070	11	1	-1	-1	-1
22	0	1	60	60	24	35	3	1	236	2	1	4	1	1981	10	1	6	897	10
22	0	1	60	60	24	35	3	1	237	8	0	-1	0	2148	10	1	-1	-1	-1
22	0	1	60	60	24	35	3	1	238	6	0	8	0	3118	11	1	-1	-1	-1
22	0	1	60	60	24	35	3	1	239	5	0	-1	2	4139	10	0	-1	-1	-1
22	0	1	60	60	24	35	3	1	240	6	0	7	0	3336	10	1	-1	-1	-1
22	0	1	60	60	24	35	3	1	241	9	0	3	0	1511	284	1	-1	-1	-1
22	0	1	60	60	24	35	3	1	242	0	0	-1	1	2126	11	1	-1	-1	-1
22	0	1	60	60	24	35	3	1	243	1	0	8	1	1840	10	1	-1	-1	-1
22	0	1	60	60	24	35	3	1	244	3	0	10	1	4518	10	1	-1	-1	-1
22	0	1	60	60	24	35	3	1	245	-1	2	-1	2	3651	10	0	6	709	10
22	0	1	60	60	24	35	3	1	246	6	1	-1	1	2581	10	0	6	789	10
22	0	1	60	60	24	35	3	1	247	2	1	-1	1	3584	10	1	6	657	11
22	0	1	60	60	24	35	3	1	248	-1	2	-1	-1	5000	10	0	6	580	10
22	0	1	60	60	24	35	3	1	249	6	1	3	1	2907	10	0	6	765	10
22	0	1	60	60	24	35	3	1	250	6	1	-1	1	2956	10	0	6	476	10
22	0	1	60	60	24	35	3	1	251	3	1	-1	1	2872	10	1	6	602	10
22	0	1	60	60	24	35	3	1	252	4	1	1	1	3850	10	1	6	618	10
22	0	1	60	60	24	35	3	1	253	7	0	-1	0	2132	10	1	-1	-1	-1
22	0	1	60	60	24	35	3	1	254	1	0	-1	0	1987	307	0	-1	-1	-1
22	0	1	60	60	24	35	3	1	255	0	1	-1	1	2679	195	1	6	583	10
22	0	1	60	60	24	35	3	1	256	7	1	-1	1	2239	10	0	6	655	10
22	0	1	60	60	24	35	3	1	257	8	0	-1	0	2521	10	1	-1	-1	-1
22	0	1	60	60	24	35	3	1	258	9	1	-1	0	1752	10	1	6	744	10
22	0	1	60	60	24	35	3	1	259	4	1	-1	0	3141	10	0	6	629	10
22	0	1	60	60	24	35	3	1	260	9	0	-1	0	1596	321	1	-1	-1	-1
22	0	1	60	60	24	35	3	1	261	1	1	9	1	1919	10	1	6	591	10
22	0	1	60	60	24	35	3	1	262	4	0	-1	2	4045	251	0	-1	-1	-1
22	0	1	60	60	24	35	3	1	263	7	0	8	0	2818	11	1	-1	-1	-1
22	0	1	60	60	24	35	3	1	264	3	0	9	0	3511	253	0	-1	-1	-1
22	0	1	60	60	24	35	3	1	265	8	0	2	0	1778	10	1	-1	-1	-1
22	0	1	60	60	24	35	3	1	266	6	1	8	0	2287	10	1	6	671	10
22	0	1	60	60	24	35	3	1	267	1	1	5	1	2176	10	1	6	583	10
22	0	1	60	60	24	35	3	1	268	2	1	5	1	1924	10	1	6	515	10
22	0	1	60	60	24	35	3	1	269	3	0	-1	0	2752	10	0	-1	-1	-1
22	0	1	60	60	24	35	3	1	270	5	0	5	0	2960	10	1	-1	-1	-1
22	0	1	60	60	24	35	3	1	271	5	0	-1	2	4009	11	0	-1	-1	-1
22	0	1	60	60	24	35	3	1	272	0	1	-1	1	2225	11	1	6	736	10
22	0	1	60	60	24	35	3	1	273	9	0	-1	0	2267	10	1	-1	-1	-1
22	0	1	60	60	24	35	3	1	274	9	0	1	0	2388	10	1	-1	-1	-1
22	0	1	60	60	24	35	3	1	275	8	1	2	0	3224	11	1	6	664	10
22	0	1	60	60	24	35	3	1	276	4	0	1	1	2059	10	1	-1	-1	-1
22	0	1	60	60	24	35	3	1	277	7	1	-1	0	2431	10	1	0	1000	10
22	0	1	60	60	24	35	3	1	278	4	1	6	1	3246	10	1	6	574	10
22	0	1	60	60	24	35	3	1	279	3	0	8	1	3216	10	1	-1	-1	-1
22	0	1	60	60	24	35	3	1	280	7	1	10	0	2841	10	1	6	822	10
22	0	1	60	60	24	35	3	1	281	8	0	-1	0	2420	10	1	-1	-1	-1
22	0	1	60	60	24	35	3	1	282	8	1	4	0	1959	10	1	6	823	11
22	0	1	60	60	24	35	3	1	283	2	0	3	0	3308	10	0	-1	-1	-1
22	0	1	60	60	24	35	3	1	284	7	0	4	0	2251	10	1	-1	-1	-1
22	0	1	60	60	24	35	3	1	285	7	1	-1	1	2325	10	0	6	997	11
22	0	1	60	60	24	35	3	1	286	9	1	0	0	2126	10	1	6	539	10
22	0	1	60	60	24	35	3	1	287	0	0	2	1	1898	10	1	-1	-1	-1
22	0	1	60	60	24	35	3	1	288	0	1	-1	1	2273	10	1	6	625	10
22	0	1	60	60	24	35	3	1	289	2	1	10	1	3178	314	1	6	762	11
22	0	1	60	60	24	35	3	1	290	8	1	0	0	2010	10	1	6	622	10
22	0	1	60	60	24	35	3	1	291	4	1	-1	2	3490	10	0	0	1000	10
22	0	1	60	60	24	35	3	1	292	6	0	1	2	4649	9	0	-1	-1	-1
22	0	1	60	60	24	35	3	1	293	7	0	-1	0	3374	10	1	-1	-1	-1
22	0	1	60	60	24	35	3	1	294	6	0	10	0	3712	10	1	-1	-1	-1
22	0	1	60	60	24	35	3	1	295	4	0	-1	-1	5000	10	0	-1	-1	-1
22	0	1	60	60	24	35	3	1	296	2	0	6	1	2171	10	1	-1	-1	-1
22	0	1	60	60	24	35	3	1	297	4	0	6	1	4151	10	1	-1	-1	-1
22	0	1	60	60	24	35	3	1	298	5	0	3	1	2453	10	0	-1	-1	-1
22	0	1	60	60	24	35	3	1	299	8	0	-1	0	2790	10	1	-1	-1	-1
22	0	1	60	60	24	35	3	1	300	3	1	-1	0	1866	10	0	6	506	10
22	0	1	60	60	24	35	3	1	301	0	0	-1	1	1524	10	1	-1	-1	-1
22	0	1	60	60	24	35	3	1	302	1	0	-1	1	2475	10	1	-1	-1	-1
22	0	1	60	60	24	35	3	1	303	-1	2	-1	2	1959	10	0	6	731	10
22	0	1	60	60	24	35	3	1	304	4	0	-1	1	2367	305	1	-1	-1	-1
22	0	1	60	60	24	35	3	1	305	1	1	2	1	2995	10	1	6	804	10
22	0	1	60	60	24	35	3	1	306	9	1	-1	0	1935	10	1	6	543	11
22	0	1	60	60	24	35	3	1	307	1	1	-1	1	2517	10	1	6	534	10
22	0	1	60	60	24	35	3	1	308	3	0	10	1	2789	10	1	-1	-1	-1
22	0	1	60	60	24	35	3	1	309	3	1	-1	0	3369	10	0	6	649	10
22	0	1	60	60	24	35	3	1	310	8	1	-1	0	2197	118	1	6	677	11
22	0	1	60	60	24	35	3	1	311	8	1	-1	0	3215	10	1	6	608	10
22	0	1	60	60	24	35	3	1	312	5	1	2	1	2643	10	0	6	563	10
22	0	1	60	60	24	35	3	1	313	2	1	7	1	2989	10	1	0	1000	11
22	0	1	60	60	24	35	3	1	314	2	0	-1	1	2809	10	1	-1	-1	-1
22	0	1	60	60	24	35	3	1	315	9	1	1	0	2508	11	1	6	716	10
22	0	1	60	60	24	35	4	0	316	6	1	-1	1	2605	317	0	6	768	11
22	0	1	60	60	24	35	4	0	317	8	1	-1	0	1803	10	1	6	491	10
22	0	1	60	60	24	35	4	0	318	9	1	4	0	1590	10	1	6	982	10
22	0	1	60	60	24	35	4	0	319	1	0	3	0	2074	10	0	-1	-1	-1
22	0	1	60	60	24	35	4	0	320	5	1	-1	0	2138	10	1	6	619	10
22	0	1	60	60	24	35	4	0	321	8	0	-1	0	1881	11	1	-1	-1	-1
22	0	1	60	60	24	35	4	0	322	9	1	6	0	1505	10	1	6	625	10
22	0	1	60	60	24	35	4	0	323	6	0	0	1	3477	327	0	-1	-1	-1
22	0	1	60	60	24	35	4	0	324	-1	2	10	-1	5000	10	0	6	737	11
22	0	1	60	60	24	35	4	0	325	0	0	8	1	2052	253	1	-1	-1	-1
22	0	1	60	60	24	35	4	0	326	0	0	10	1	1775	10	1	-1	-1	-1
22	0	1	60	60	24	35	4	0	327	8	1	-1	0	4777	11	1	6	506	10
22	0	1	60	60	24	35	4	0	328	7	1	7	1	1982	10	0	6	558	10
22	0	1	60	60	24	35	4	0	329	5	0	-1	0	4600	10	1	-1	-1	-1
22	0	1	60	60	24	35	4	0	330	5	1	4	1	2462	360	0	6	766	10
22	0	1	60	60	24	35	4	0	331	6	1	5	1	2639	306	0	6	549	11
22	0	1	60	60	24	35	4	0	332	-1	2	5	-1	5000	10	0	6	537	11
22	0	1	60	60	24	35	4	0	333	5	1	0	1	1970	11	0	6	754	10
22	0	1	60	60	24	35	4	0	334	8	1	-1	0	1906	10	1	6	519	10
22	0	1	60	60	24	35	4	0	335	0	1	10	1	1855	318	1	6	622	10
22	0	1	60	60	24	35	4	0	336	8	0	5	0	1987	10	1	-1	-1	-1
22	0	1	60	60	24	35	4	0	337	1	1	-1	1	1612	307	1	6	620	138
22	0	1	60	60	24	35	4	0	338	2	1	9	1	2543	426	1	6	607	10
22	0	1	60	60	24	35	4	0	339	6	1	10	1	2077	10	0	6	541	10
22	0	1	60	60	24	35	4	0	340	0	0	-1	1	2046	10	1	-1	-1	-1
22	0	1	60	60	24	35	4	0	341	3	1	8	1	3328	10	1	6	704	11
22	0	1	60	60	24	35	4	0	342	5	0	-1	-1	5000	10	0	-1	-1	-1
22	0	1	60	60	24	35	4	0	343	4	1	1	1	3609	10	1	6	633	225
22	0	1	60	60	24	35	4	0	344	5	0	-1	1	2813	10	0	-1	-1	-1
22	0	1	60	60	24	35	4	0	345	9	1	2	0	1440	11	1	6	800	10
22	0	1	60	60	24	35	4	0	346	4	0	1	0	2538	10	0	-1	-1	-1
22	0	1	60	60	24	35	4	0	347	3	0	-1	0	1953	10	0	-1	-1	-1
22	0	1	60	60	24	35	4	0	348	7	1	7	1	2189	10	0	6	781	10
22	0	1	60	60	24	35	4	0	349	8	0	4	0	1945	10	1	-1	-1	-1
22	0	1	60	60	24	35	4	0	350	4	1	-1	0	3407	10	0	6	687	10
22	0	1	60	60	24	35	4	0	351	2	0	-1	1	1914	10	1	-1	-1	-1
22	0	1	60	60	24	35	4	0	352	0	0	-1	1	1538	10	1	-1	-1	-1
22	0	1	60	60	24	35	4	0	353	7	0	-1	0	1992	300	1	-1	-1	-1
22	0	1	60	60	24	35	4	0	354	0	1	6	0	1612	10	0	6	652	10
22	0	1	60	60	24	35	4	0	355	4	0	-1	0	1637	10	0	-1	-1	-1
22	0	1	60	60	24	35	4	0	356	2	1	-1	1	1810	10	1	6	706	10
22	0	1	60	60	24	35	4	0	357	4	1	6	0	3309	306	0	6	557	133
22	0	1	60	60	24	35	4	0	358	7	0	-1	0	2316	10	1	-1	-1	-1
22	0	1	60	60	24	35	4	0	359	2	0	-1	0	1812	10	0	-1	-1	-1
22	0	1	60	60	24	35	4	0	360	-1	2	-1	-1	5000	10	0	6	591	10
22	0	1	60	60	24	35	4	0	361	6	0	-1	0	1911	11	1	-1	-1	-1
22	0	1	60	60	24	35	4	0	362	2	0	-1	1	1952	10	1	-1	-1	-1
22	0	1	60	60	24	35	4	0	363	3	0	-1	0	1923	10	0	-1	-1	-1
22	0	1	60	60	24	35	4	0	364	6	0	-1	0	2476	10	1	-1	-1	-1
22	0	1	60	60	24	35	4	0	365	3	1	-1	1	2541	10	1	0	1000	10
22	0	1	60	60	24	35	4	0	366	2	1	6	1	2779	300	1	6	891	10
22	0	1	60	60	24	35	4	0	367	9	0	-1	0	1696	308	1	-1	-1	-1
22	0	1	60	60	24	35	4	0	368	-1	2	5	2	3534	10	0	6	656	10
22	0	1	60	60	24	35	4	0	369	9	0	3	0	1755	10	1	-1	-1	-1
22	0	1	60	60	24	35	4	0	370	7	1	4	0	2686	10	1	6	674	138
22	0	1	60	60	24	35	4	0	371	-1	2	0	-1	5000	10	0	6	666	10
22	0	1	60	60	24	35	4	0	372	6	0	3	1	3300	301	0	-1	-1	-1
22	0	1	60	60	24	35	4	0	373	1	0	3	1	1636	11	1	-1	-1	-1
22	0	1	60	60	24	35	4	0	374	9	1	-1	0	1862	10	1	6	790	11
22	0	1	60	60	24	35	4	0	375	1	0	1	0	2095	141	0	-1	-1	-1
22	0	1	60	60	24	35	4	0	376	3	1	-1	0	2415	10	0	6	639	10
22	0	1	60	60	24	35	4	0	377	7	1	-1	0	3074	10	1	6	866	10
22	0	1	60	60	24	35	4	0	378	6	1	-1	0	2216	10	1	6	650	11
22	0	1	60	60	24	35	4	0	379	9	0	4	0	2982	10	1	-1	-1	-1
22	0	1	60	60	24	35	4	0	380	5	0	0	0	2578	10	1	-1	-1	-1
22	0	1	60	60	24	35	4	0	381	5	1	9	0	4199	512	1	6	815	10
22	0	1	60	60	24	35	4	0	382	7	0	-1	1	1514	11	0	-1	-1	-1
22	0	1	60	60	24	35	4	0	383	0	1	2	1	1729	10	1	6	689	10
22	0	1	60	60	24	35	4	0	384	3	1	2	1	2160	10	1	6	576	10
22	0	1	60	60	24	35	4	0	385	7	0	10	0	2762	10	1	-1	-1	-1
22	0	1	60	60	24	35	4	0	386	1	1	-1	1	1474	10	1	6	690	10
22	0	1	60	60	24	35	4	0	387	1	0	9	1	1691	10	1	-1	-1	-1
22	0	1	60	60	24	35	4	0	388	4	0	3	1	1968	350	1	-1	-1	-1
22	0	1	60	60	24	35	4	0	389	9	1	7	0	1888	10	1	6	640	10
22	0	1	60	60	24	35	4	0	390	4	1	-1	0	1640	10	0	6	968	10
22	0	1	60	60	24	35	4	0	391	4	0	8	0	2287	10	0	-1	-1	-1
22	0	1	60	60	24	35	4	0	392	8	0	8	0	1922	10	1	-1	-1	-1
22	0	1	60	60	24	35	4	0	393	4	1	-1	0	2856	10	0	6	985	10
22	0	1	60	60	24	35	4	0	394	6	0	1	0	3130	10	1	-1	-1	-1
22	0	1	60	60	24	35	4	0	395	1	1	2	1	2177	300	1	6	576	10
22	0	1	60	60	24	35	4	0	396	2	0	-1	1	1600	342	1	-1	-1	-1
22	0	1	60	60	24	35	4	0	397	9	0	7	0	3057	10	1	-1	-1	-1
22	0	1	60	60	24	35	4	0	398	7	1	-1	0	1482	10	1	6	474	10
22	0	1	60	60	24	35	4	0	399	8	1	9	0	1282	10	1	6	642	130
22	0	1	60	60	24	35	4	0	400	3	1	-1	0	1682	10	0	6	658	10
22	0	1	60	60	24	35	4	0	401	6	1	1	0	1618	10	1	6	802	134
22	0	1	60	60	24	35	4	0	402	9	0	5	0	1445	10	1	-1	-1	-1
22	0	1	60	60	24	35	4	0	403	3	0	2	0	2078	10	0	-1	-1	-1
22	0	1	60	60	24	35	4	0	404	4	0	-1	0	2286	311	0	-1	-1	-1
22	0	1	60	60	24	35	4	0	405	2	1	-1	1	1880	10	1	6	744	10
22	0	1	60	60	24	35	4	0	406	8	0	-1	0	2357	10	1	-1	-1	-1
22	0	1	60	60	24	35	4	0	407	7	0	-1	1	1718	287	0	-1	-1	-1
22	0	1	60	60	24	35	4	0	408	0	0	-1	1	2117	10	1	-1	-1	-1
22	0	1	60	60	24	35	4	0	409	1	1	-1	1	2436	10	1	6	724	11
22	0	1	60	60	24	35	4	0	410	2	0	6	1	2513	10	1	-1	-1	-1
22	0	1	60	60	24	35	4	0	411	1	1	-1	1	2334	10	1	6	581	10
22	0	1	60	60	24	35	4	0	412	0	1	-1	1	1707	10	1	6	651	11
22	0	1	60	60	24	35	4	0	413	2	1	7	1	2507	10	1	6	778	10
22	0	1	60	60	24	35	4	0	414	5	1	-1	1	2313	11	0	6	554	10
22	0	1	60	60	24	35	4	0	415	3	0	-1	1	3084	10	1	-1	-1	-1
22	0	1	60	60	24	35	4	0	416	1	0	-1	-1	5000	10	0	-1	-1	-1
22	0	1	60	60	24	35	4	0	417	0	1	0	1	3461	10	1	6	468	10
22	0	1	60	60	24	35	4	0	418	5	0	9	1	1611	10	0	-1	-1	-1
22	0	1	60	60	24	35	4	0	419	8	1	-1	0	1953	10	1	6	785	10
22	0	1	60	60	24	35	4	0	420	3	0	8	0	1735	10	0	-1	-1	-1
