# Supplementary material for: No Evidence for Threat-Induced Spatial Prioritization of Somatosensory Stimulation during Pain Control Using a Synchrony Judgment Paradigm
Source: PLoS One. 2016 Jun 7;11(6):e0156648. doi: 10.1371/journal.pone.0156648 (PMC4896434; doi:10.1371/journal.pone.0156648)
Supplement: S1 Dataset — This dataset includes pretest questionnaire data, posttest questionnaire data, and experimental (SJ3) data. (ZIP) [file pone.0156648.s001.zip › S1 Dataset/PP23.dat]

PP	CUE	CTRL	TAMP1	TAMP2	SAMP1	SAMP2	BLOCK	SLOC	TRIAL	SOA	TYPE	FB	Resp	RT	RTerr	Acc	CResp	CRT	CRE
23	1	-1	60	60	24	23	0	0	1	6	1	-1	2	3000	10	0	-1	-1	-1
23	1	-1	60	60	24	23	0	0	2	5	1	-1	2	3604	10	0	-1	-1	-1
23	1	-1	60	60	24	23	0	0	3	2	1	-1	1	2487	10	1	-1	-1	-1
23	1	-1	60	60	24	23	0	1	4	0	0	-1	1	2499	311	1	-1	-1	-1
23	1	-1	60	60	24	23	0	1	5	3	0	-1	2	2583	10	0	-1	-1	-1
23	1	-1	60	60	24	23	0	0	6	1	0	-1	1	2500	10	1	-1	-1	-1
23	1	-1	60	60	24	23	0	1	7	4	0	-1	1	3236	11	1	-1	-1	-1
23	1	-1	60	60	24	23	0	0	8	7	1	-1	2	3378	363	0	-1	-1	-1
23	1	-1	60	60	24	23	0	0	9	9	0	-1	0	2161	11	1	-1	-1	-1
23	1	-1	60	60	24	23	0	0	10	-1	2	-1	1	2665	10	1	-1	-1	-1
23	1	-1	60	60	24	23	0	0	11	8	0	-1	0	2899	10	1	-1	-1	-1
23	1	-1	60	60	24	23	0	0	12	1	1	-1	1	1965	317	1	-1	-1	-1
23	1	-1	60	60	24	23	0	1	13	2	1	-1	1	2738	10	1	-1	-1	-1
23	1	-1	60	60	24	23	0	0	14	6	0	-1	2	2584	10	0	-1	-1	-1
23	1	-1	60	60	24	23	0	0	15	3	1	-1	1	3524	10	1	-1	-1	-1
23	1	-1	60	60	24	23	0	1	16	5	1	-1	2	2667	10	0	-1	-1	-1
23	1	-1	60	60	24	23	0	0	17	4	0	-1	0	3186	378	0	-1	-1	-1
23	1	-1	60	60	24	23	0	0	18	7	0	-1	0	2297	10	1	-1	-1	-1
23	1	-1	60	60	24	23	0	0	19	-1	2	-1	1	1908	10	1	-1	-1	-1
23	1	-1	60	60	24	23	0	1	20	9	1	-1	0	2258	11	1	-1	-1	-1
23	1	-1	60	60	24	23	0	1	21	0	0	-1	1	1797	10	1	-1	-1	-1
23	1	-1	60	60	24	23	0	1	22	8	1	-1	0	1617	10	1	-1	-1	-1
23	1	1	60	60	24	23	1	1	1	-1	2	7	-1	5000	11	0	6	918	10
23	1	1	60	60	24	23	1	1	2	0	0	-1	-1	5000	10	0	-1	-1	-1
23	1	1	60	60	24	23	1	1	3	7	1	3	2	2417	10	0	6	817	10
23	1	1	60	60	24	23	1	1	4	9	1	3	0	2276	314	1	6	500	10
23	1	1	60	60	24	23	1	1	5	6	1	2	0	1926	10	1	6	797	10
23	1	1	60	60	24	23	1	1	6	2	1	8	0	2084	10	0	6	660	11
23	1	1	60	60	24	23	1	1	7	2	1	10	0	2500	10	0	6	692	10
23	1	1	60	60	24	23	1	1	8	5	0	-1	0	2189	10	1	-1	-1	-1
23	1	1	60	60	24	23	1	1	9	0	1	4	1	2327	10	1	6	800	10
23	1	1	60	60	24	23	1	1	10	5	1	5	2	4470	10	0	6	743	10
23	1	1	60	60	24	23	1	1	11	1	1	4	0	3188	296	0	6	391	10
23	1	1	60	60	24	23	1	1	12	3	1	0	1	2907	10	1	6	795	11
23	1	1	60	60	24	23	1	1	13	6	1	6	2	2443	10	0	6	698	10
23	1	1	60	60	24	23	1	1	14	7	0	-1	2	2989	11	0	-1	-1	-1
23	1	1	60	60	24	23	1	1	15	-1	2	1	-1	5000	10	0	6	537	10
23	1	1	60	60	24	23	1	1	16	4	0	-1	1	2611	10	1	-1	-1	-1
23	1	1	60	60	24	23	1	1	17	5	0	-1	2	2030	10	0	-1	-1	-1
23	1	1	60	60	24	23	1	1	18	6	1	7	2	3072	11	0	6	960	10
23	1	1	60	60	24	23	1	1	19	5	1	0	2	2329	10	0	0	1000	10
23	1	1	60	60	24	23	1	1	20	7	0	-1	1	3008	10	0	-1	-1	-1
23	1	1	60	60	24	23	1	1	21	7	0	-1	0	3483	10	1	-1	-1	-1
23	1	1	60	60	24	23	1	1	22	5	0	-1	2	3060	10	0	-1	-1	-1
23	1	1	60	60	24	23	1	1	23	5	1	2	2	2701	11	0	6	701	132
23	1	1	60	60	24	23	1	1	24	2	0	-1	0	3109	10	0	-1	-1	-1
23	1	1	60	60	24	23	1	1	25	2	1	8	0	2535	10	0	6	796	10
23	1	1	60	60	24	23	1	1	26	3	1	5	0	2074	11	0	6	698	10
23	1	1	60	60	24	23	1	1	27	3	0	-1	0	2594	321	0	-1	-1	-1
23	1	1	60	60	24	23	1	1	28	9	0	-1	0	1799	10	1	-1	-1	-1
23	1	1	60	60	24	23	1	1	29	8	0	-1	0	2595	10	1	-1	-1	-1
23	1	1	60	60	24	23	1	1	30	5	1	2	0	2512	311	1	6	335	132
23	1	1	60	60	24	23	1	1	31	8	0	-1	0	2212	10	1	-1	-1	-1
23	1	1	60	60	24	23	1	1	32	1	1	9	1	2362	10	1	6	666	10
23	1	1	60	60	24	23	1	1	33	0	0	-1	1	2080	10	1	-1	-1	-1
23	1	1	60	60	24	23	1	1	34	-1	2	10	-1	5000	10	0	6	960	10
23	1	1	60	60	24	23	1	1	35	3	0	-1	2	4010	10	0	-1	-1	-1
23	1	1	60	60	24	23	1	1	36	1	0	-1	1	2427	10	1	-1	-1	-1
23	1	1	60	60	24	23	1	1	37	6	1	8	0	3270	10	1	0	1000	10
23	1	1	60	60	24	23	1	1	38	2	1	4	1	3340	10	1	0	1000	10
23	1	1	60	60	24	23	1	1	39	0	1	1	1	1679	133	1	0	1000	10
23	1	1	60	60	24	23	1	1	40	3	1	4	1	2640	10	1	6	320	11
23	1	1	60	60	24	23	1	1	41	7	0	-1	0	2538	10	1	-1	-1	-1
23	1	1	60	60	24	23	1	1	42	-1	2	1	-1	5000	10	0	6	680	10
23	1	1	60	60	24	23	1	1	43	3	0	-1	1	1634	10	1	-1	-1	-1
23	1	1	60	60	24	23	1	1	44	2	0	-1	1	2289	347	1	-1	-1	-1
23	1	1	60	60	24	23	1	1	45	0	0	-1	1	1645	10	1	-1	-1	-1
23	1	1	60	60	24	23	1	1	46	9	0	-1	0	2288	307	1	-1	-1	-1
23	1	1	60	60	24	23	1	1	47	0	1	10	1	2351	10	1	6	695	10
23	1	1	60	60	24	23	1	1	48	0	1	3	1	1933	10	1	0	1000	10
23	1	1	60	60	24	23	1	1	49	0	0	-1	1	2431	10	1	-1	-1	-1
23	1	1	60	60	24	23	1	1	50	-1	2	8	-1	5000	10	0	6	453	10
23	1	1	60	60	24	23	1	1	51	3	0	-1	2	2960	10	0	-1	-1	-1
23	1	1	60	60	24	23	1	1	52	3	1	5	1	2413	10	1	6	861	10
23	1	1	60	60	24	23	1	1	53	8	0	-1	0	1728	11	1	-1	-1	-1
23	1	1	60	60	24	23	1	1	54	8	1	10	0	1887	10	1	6	863	10
23	1	1	60	60	24	23	1	1	55	9	0	-1	0	3304	318	1	-1	-1	-1
23	1	1	60	60	24	23	1	1	56	8	0	-1	0	2183	10	1	-1	-1	-1
23	1	1	60	60	24	23	1	1	57	9	0	-1	0	3859	10	1	-1	-1	-1
23	1	1	60	60	24	23	1	1	58	4	0	-1	2	2445	398	0	-1	-1	-1
23	1	1	60	60	24	23	1	1	59	3	1	3	0	2910	10	0	0	1000	10
23	1	1	60	60	24	23	1	1	60	1	1	10	0	2126	10	0	6	734	9
23	1	1	60	60	24	23	1	1	61	8	1	7	0	2573	10	1	6	733	10
23	1	1	60	60	24	23	1	1	62	6	0	-1	2	3193	10	0	-1	-1	-1
23	1	1	60	60	24	23	1	1	63	8	1	9	0	1886	10	1	0	1000	10
23	1	1	60	60	24	23	1	1	64	4	1	7	0	2134	10	0	6	837	10
23	1	1	60	60	24	23	1	1	65	9	1	9	0	1650	10	1	0	1000	27
23	1	1	60	60	24	23	1	1	66	6	0	-1	2	2006	10	0	-1	-1	-1
23	1	1	60	60	24	23	1	1	67	9	1	0	0	2506	306	1	6	649	10
23	1	1	60	60	24	23	1	1	68	1	0	-1	1	2169	10	1	-1	-1	-1
23	1	1	60	60	24	23	1	1	69	4	1	5	2	3285	10	0	0	1000	10
23	1	1	60	60	24	23	1	1	70	4	1	6	0	3685	10	0	6	565	10
23	1	1	60	60	24	23	1	1	71	0	0	-1	1	2204	10	1	-1	-1	-1
23	1	1	60	60	24	23	1	1	72	5	0	-1	2	2289	10	0	-1	-1	-1
23	1	1	60	60	24	23	1	1	73	5	1	7	1	3689	308	0	6	905	10
23	1	1	60	60	24	23	1	1	74	8	0	-1	0	1862	10	1	-1	-1	-1
23	1	1	60	60	24	23	1	1	75	9	1	6	0	4208	10	1	6	674	10
23	1	1	60	60	24	23	1	1	76	8	1	9	0	4299	307	1	6	861	11
23	1	1	60	60	24	23	1	1	77	9	0	-1	0	2213	10	1	-1	-1	-1
23	1	1	60	60	24	23	1	1	78	7	0	-1	0	2132	10	1	-1	-1	-1
23	1	1	60	60	24	23	1	1	79	1	1	0	1	2047	10	1	6	847	10
23	1	1	60	60	24	23	1	1	80	2	0	-1	0	2481	10	0	-1	-1	-1
23	1	1	60	60	24	23	1	1	81	3	0	-1	2	3153	10	0	-1	-1	-1
23	1	1	60	60	24	23	1	1	82	1	1	5	2	4583	10	0	0	1000	10
23	1	1	60	60	24	23	1	1	83	4	0	-1	0	2883	10	0	-1	-1	-1
23	1	1	60	60	24	23	1	1	84	4	0	-1	2	3156	10	0	-1	-1	-1
23	1	1	60	60	24	23	1	1	85	6	0	-1	1	2777	10	0	-1	-1	-1
23	1	1	60	60	24	23	1	1	86	2	0	-1	1	2649	295	1	-1	-1	-1
23	1	1	60	60	24	23	1	1	87	4	1	4	1	2424	310	1	6	535	10
23	1	1	60	60	24	23	1	1	88	5	0	-1	2	2218	10	0	-1	-1	-1
23	1	1	60	60	24	23	1	1	89	6	0	-1	2	2902	10	0	-1	-1	-1
23	1	1	60	60	24	23	1	1	90	1	0	-1	1	1894	10	1	-1	-1	-1
23	1	1	60	60	24	23	1	1	91	7	1	6	2	3566	10	0	6	718	10
23	1	1	60	60	24	23	1	1	92	6	0	-1	2	2371	10	0	-1	-1	-1
23	1	1	60	60	24	23	1	1	93	2	1	2	1	2808	315	1	0	1000	137
23	1	1	60	60	24	23	1	1	94	4	0	-1	2	2075	10	0	-1	-1	-1
23	1	1	60	60	24	23	1	1	95	4	1	6	2	2300	10	0	6	924	12
23	1	1	60	60	24	23	1	1	96	7	1	1	0	2787	10	1	6	771	10
23	1	1	60	60	24	23	1	1	97	1	0	-1	1	2006	10	1	-1	-1	-1
23	1	1	60	60	24	23	1	1	98	6	1	9	2	2874	304	0	6	987	10
23	1	1	60	60	24	23	1	1	99	9	1	8	0	2091	10	1	6	955	10
23	1	1	60	60	24	23	1	1	100	2	0	-1	1	1900	10	1	-1	-1	-1
23	1	1	60	60	24	23	1	1	101	1	0	-1	1	2340	10	1	-1	-1	-1
23	1	1	60	60	24	23	1	1	102	8	1	1	0	2362	10	1	6	826	10
23	1	1	60	60	24	23	1	1	103	0	1	2	1	1503	10	1	0	1000	10
23	1	1	60	60	24	23	1	1	104	7	1	0	0	1911	10	1	0	1000	10
23	1	1	60	60	24	23	1	1	105	7	1	3	0	2459	10	1	6	750	11
23	1	1	60	60	24	23	2	0	106	3	0	9	0	2606	10	0	-1	-1	-1
23	1	1	60	60	24	23	2	0	107	9	1	-1	-1	5000	10	0	0	1000	10
23	1	1	60	60	24	23	2	0	108	9	0	10	0	1845	11	1	-1	-1	-1
23	1	1	60	60	24	23	2	0	109	-1	2	0	-1	5000	10	0	0	1000	10
23	1	1	60	60	24	23	2	0	110	5	1	7	1	1960	11	0	6	872	10
23	1	1	60	60	24	23	2	0	111	7	0	2	0	2878	10	1	-1	-1	-1
23	1	1	60	60	24	23	2	0	112	8	0	9	0	2511	10	1	-1	-1	-1
23	1	1	60	60	24	23	2	0	113	4	1	-1	2	2174	10	0	6	718	10
23	1	1	60	60	24	23	2	0	114	7	1	6	0	2315	10	1	0	1000	10
23	1	1	60	60	24	23	2	0	115	4	0	7	2	2738	10	0	-1	-1	-1
23	1	1	60	60	24	23	2	0	116	6	0	5	2	2457	418	0	-1	-1	-1
23	1	1	60	60	24	23	2	0	117	4	1	8	2	4153	10	0	6	617	10
23	1	1	60	60	24	23	2	0	118	1	1	8	1	1799	10	1	0	1000	10
23	1	1	60	60	24	23	2	0	119	3	0	-1	0	2563	10	0	-1	-1	-1
23	1	1	60	60	24	23	2	0	120	1	0	10	1	1872	10	1	-1	-1	-1
23	1	1	60	60	24	23	2	0	121	9	1	-1	0	2041	307	1	6	873	10
23	1	1	60	60	24	23	2	0	122	5	0	-1	2	2379	10	0	-1	-1	-1
23	1	1	60	60	24	23	2	0	123	6	1	4	0	2752	10	1	6	720	10
23	1	1	60	60	24	23	2	0	124	8	1	4	0	1939	10	1	6	757	10
23	1	1	60	60	24	23	2	0	125	5	0	-1	2	1749	10	0	-1	-1	-1
23	1	1	60	60	24	23	2	0	126	5	0	-1	2	2134	10	0	-1	-1	-1
23	1	1	60	60	24	23	2	0	127	8	0	-1	0	2136	10	1	-1	-1	-1
23	1	1	60	60	24	23	2	0	128	1	1	5	1	1734	10	1	6	854	141
23	1	1	60	60	24	23	2	0	129	9	0	-1	0	1773	10	1	-1	-1	-1
23	1	1	60	60	24	23	2	0	130	-1	2	7	-1	5000	9	0	0	1000	10
23	1	1	60	60	24	23	2	0	131	1	0	9	1	1244	9	1	-1	-1	-1
23	1	1	60	60	24	23	2	0	132	9	0	-1	0	1566	10	1	-1	-1	-1
23	1	1	60	60	24	23	2	0	133	1	0	-1	0	2516	10	0	-1	-1	-1
23	1	1	60	60	24	23	2	0	134	2	0	-1	1	2243	102	1	-1	-1	-1
23	1	1	60	60	24	23	2	0	135	6	0	10	2	1933	10	0	-1	-1	-1
23	1	1	60	60	24	23	2	0	136	1	1	-1	2	2467	10	0	0	1000	10
23	1	1	60	60	24	23	2	0	137	0	0	3	1	1797	10	1	-1	-1	-1
23	1	1	60	60	24	23	2	0	138	3	1	-1	2	1792	10	0	6	560	10
23	1	1	60	60	24	23	2	0	139	4	0	10	2	2188	10	0	-1	-1	-1
23	1	1	60	60	24	23	2	0	140	4	1	-1	2	2600	10	0	6	888	106
23	1	1	60	60	24	23	2	0	141	6	1	-1	0	2164	10	1	6	772	101
23	1	1	60	60	24	23	2	0	142	0	0	6	1	1871	10	1	-1	-1	-1
23	1	1	60	60	24	23	2	0	143	6	0	0	2	2074	10	0	-1	-1	-1
23	1	1	60	60	24	23	2	0	144	-1	2	1	-1	5000	10	0	6	363	10
23	1	1	60	60	24	23	2	0	145	9	1	4	0	2813	9	1	0	1000	10
23	1	1	60	60	24	23	2	0	146	2	0	-1	1	2136	10	1	-1	-1	-1
23	1	1	60	60	24	23	2	0	147	-1	2	7	-1	5000	10	0	0	1000	10
23	1	1	60	60	24	23	2	0	148	1	0	-1	1	1328	11	1	-1	-1	-1
23	1	1	60	60	24	23	2	0	149	0	0	-1	1	1887	10	1	-1	-1	-1
23	1	1	60	60	24	23	2	0	150	7	0	-1	0	1351	10	1	-1	-1	-1
23	1	1	60	60	24	23	2	0	151	6	1	-1	0	2843	10	1	6	596	10
23	1	1	60	60	24	23	2	0	152	2	0	8	2	2342	10	0	-1	-1	-1
23	1	1	60	60	24	23	2	0	153	3	1	3	2	2093	10	0	0	1000	10
23	1	1	60	60	24	23	2	0	154	7	0	-1	0	2011	10	1	-1	-1	-1
23	1	1	60	60	24	23	2	0	155	5	0	8	2	1582	10	0	-1	-1	-1
23	1	1	60	60	24	23	2	0	156	7	1	-1	2	3555	295	0	6	580	11
23	1	1	60	60	24	23	2	0	157	1	1	8	1	2682	306	1	6	809	10
23	1	1	60	60	24	23	2	0	158	8	1	-1	0	1393	10	1	0	1000	11
23	1	1	60	60	24	23	2	0	159	2	1	1	2	2989	10	0	0	1000	10
23	1	1	60	60	24	23	2	0	160	8	1	-1	0	3401	11	1	0	1000	10
23	1	1	60	60	24	23	2	0	161	0	1	-1	1	1538	10	1	0	1000	10
23	1	1	60	60	24	23	2	0	162	6	0	-1	0	2249	10	1	-1	-1	-1
23	1	1	60	60	24	23	2	0	163	0	1	-1	1	1352	10	1	0	1000	10
23	1	1	60	60	24	23	2	0	164	6	1	3	0	1386	293	1	6	850	10
23	1	1	60	60	24	23	2	0	165	7	1	0	0	2238	10	1	0	1000	10
23	1	1	60	60	24	23	2	0	166	6	0	6	2	3144	10	0	-1	-1	-1
23	1	1	60	60	24	23	2	0	167	3	0	-1	2	1998	10	0	-1	-1	-1
23	1	1	60	60	24	23	2	0	168	9	1	0	0	1698	11	1	0	1000	10
23	1	1	60	60	24	23	2	0	169	5	1	2	2	2669	10	0	0	1000	10
23	1	1	60	60	24	23	2	0	170	3	1	2	2	2394	10	0	6	922	10
23	1	1	60	60	24	23	2	0	171	4	0	-1	2	2862	10	0	-1	-1	-1
23	1	1	60	60	24	23	2	0	172	5	1	1	2	2922	140	0	6	975	10
23	1	1	60	60	24	23	2	0	173	8	1	-1	0	1630	308	1	0	1000	10
23	1	1	60	60	24	23	2	0	174	8	0	1	0	1697	10	1	-1	-1	-1
23	1	1	60	60	24	23	2	0	175	0	1	0	1	1760	10	1	6	320	11
23	1	1	60	60	24	23	2	0	176	7	1	-1	0	2238	10	1	6	797	10
23	1	1	60	60	24	23	2	0	177	0	1	-1	1	1576	9	1	6	696	10
23	1	1	60	60	24	23	2	0	178	2	0	5	2	2428	10	0	-1	-1	-1
23	1	1	60	60	24	23	2	0	179	5	1	-1	2	2239	10	0	0	1000	10
23	1	1	60	60	24	23	2	0	180	4	0	5	2	2537	10	0	-1	-1	-1
23	1	1	60	60	24	23	2	0	181	0	0	1	1	1522	10	1	-1	-1	-1
23	1	1	60	60	24	23	2	0	182	8	0	-1	0	1710	10	1	-1	-1	-1
23	1	1	60	60	24	23	2	0	183	0	1	-1	1	1774	10	1	0	1000	10
23	1	1	60	60	24	23	2	0	184	7	0	9	0	2114	396	1	-1	-1	-1
23	1	1	60	60	24	23	2	0	185	2	0	-1	1	1786	10	1	-1	-1	-1
23	1	1	60	60	24	23	2	0	186	3	1	-1	2	3126	10	0	6	630	10
23	1	1	60	60	24	23	2	0	187	5	1	3	0	2093	10	1	6	781	10
23	1	1	60	60	24	23	2	0	188	-1	2	-1	0	0	4	0	6	925	10
23	1	1	60	60	24	23	2	0	189	8	1	-1	0	1583	10	1	0	1000	10
23	1	1	60	60	24	23	2	0	190	7	0	-1	0	1412	10	1	-1	-1	-1
23	1	1	60	60	24	23	2	0	191	9	1	-1	0	1788	10	1	6	831	10
23	1	1	60	60	24	23	2	0	192	4	0	5	2	1915	10	0	-1	-1	-1
23	1	1	60	60	24	23	2	0	193	2	1	-1	2	2770	10	0	6	690	10
23	1	1	60	60	24	23	2	0	194	9	0	-1	0	1427	10	1	-1	-1	-1
23	1	1	60	60	24	23	2	0	195	8	0	-1	0	2098	10	1	-1	-1	-1
23	1	1	60	60	24	23	2	0	196	5	0	7	2	1810	10	0	-1	-1	-1
23	1	1	60	60	24	23	2	0	197	6	1	-1	0	2029	10	1	6	813	10
23	1	1	60	60	24	23	2	0	198	3	0	2	2	2016	10	0	-1	-1	-1
23	1	1	60	60	24	23	2	0	199	1	1	-1	1	2467	10	1	6	882	10
23	1	1	60	60	24	23	2	0	200	4	1	4	0	2611	10	0	6	291	11
23	1	1	60	60	24	23	2	0	201	9	0	6	0	1487	9	1	-1	-1	-1
23	1	1	60	60	24	23	2	0	202	3	0	-1	2	1863	10	0	-1	-1	-1
23	1	1	60	60	24	23	2	0	203	4	1	4	1	2511	318	1	6	608	10
23	1	1	60	60	24	23	2	0	204	1	0	3	1	1754	10	1	-1	-1	-1
23	1	1	60	60	24	23	2	0	205	3	1	-1	2	2826	10	0	0	1000	10
23	1	1	60	60	24	23	2	0	206	2	1	-1	1	1815	10	1	0	1000	10
23	1	1	60	60	24	23	2	0	207	2	1	9	1	2273	10	1	6	555	10
23	1	1	60	60	24	23	2	0	208	0	0	10	1	1923	10	1	-1	-1	-1
23	1	1	60	60	24	23	2	0	209	2	1	6	1	2343	10	1	6	666	10
23	1	1	60	60	24	23	2	0	210	7	1	2	-1	5000	10	0	6	816	11
23	1	1	60	60	24	23	3	1	211	0	0	0	1	1608	10	1	-1	-1	-1
23	1	1	60	60	24	23	3	1	212	5	1	-1	2	1828	10	0	6	524	10
23	1	1	60	60	24	23	3	1	213	7	1	0	0	2407	10	1	0	1000	10
23	1	1	60	60	24	23	3	1	214	9	0	9	0	1658	10	1	-1	-1	-1
23	1	1	60	60	24	23	3	1	215	4	1	8	2	2588	312	0	6	715	11
23	1	1	60	60	24	23	3	1	216	9	1	6	0	1704	10	1	6	951	10
23	1	1	60	60	24	23	3	1	217	6	0	6	2	2215	10	0	-1	-1	-1
23	1	1	60	60	24	23	3	1	218	-1	2	-1	-1	5000	10	0	0	1000	10
23	1	1	60	60	24	23	3	1	219	-1	2	4	-1	5000	10	0	0	1000	10
23	1	1	60	60	24	23	3	1	220	5	0	2	2	2725	10	0	-1	-1	-1
23	1	1	60	60	24	23	3	1	221	7	1	6	0	2220	10	1	6	812	10
23	1	1	60	60	24	23	3	1	222	7	0	7	0	2644	10	1	-1	-1	-1
23	1	1	60	60	24	23	3	1	223	7	0	7	0	1729	10	1	-1	-1	-1
23	1	1	60	60	24	23	3	1	224	4	0	-1	2	2304	10	0	-1	-1	-1
23	1	1	60	60	24	23	3	1	225	9	0	6	0	1831	10	1	-1	-1	-1
23	1	1	60	60	24	23	3	1	226	7	0	-1	2	2386	10	0	-1	-1	-1
23	1	1	60	60	24	23	3	1	227	8	0	-1	0	1942	10	1	-1	-1	-1
23	1	1	60	60	24	23	3	1	228	2	0	7	2	2316	314	0	-1	-1	-1
23	1	1	60	60	24	23	3	1	229	5	0	2	2	3027	10	0	-1	-1	-1
23	1	1	60	60	24	23	3	1	230	2	1	-1	1	1838	10	1	0	1000	10
23	1	1	60	60	24	23	3	1	231	9	1	-1	0	3256	10	1	6	312	10
23	1	1	60	60	24	23	3	1	232	1	1	-1	0	2554	10	0	6	634	10
23	1	1	60	60	24	23	3	1	233	7	1	0	2	3271	10	0	6	759	10
23	1	1	60	60	24	23	3	1	234	4	1	-1	0	2552	10	0	0	1000	10
23	1	1	60	60	24	23	3	1	235	0	1	10	1	2101	10	1	0	1000	10
23	1	1	60	60	24	23	3	1	236	0	0	5	1	1984	319	1	-1	-1	-1
23	1	1	60	60	24	23	3	1	237	4	0	-1	2	1978	10	0	-1	-1	-1
23	1	1	60	60	24	23	3	1	238	7	1	-1	2	2879	10	0	6	974	10
23	1	1	60	60	24	23	3	1	239	-1	2	-1	-1	5000	10	0	0	1000	10
23	1	1	60	60	24	23	3	1	240	8	0	3	0	2600	10	1	-1	-1	-1
23	1	1	60	60	24	23	3	1	241	0	1	-1	1	2357	10	1	0	1000	10
23	1	1	60	60	24	23	3	1	242	9	0	4	0	2218	10	1	-1	-1	-1
23	1	1	60	60	24	23	3	1	243	6	0	-1	2	3103	10	0	-1	-1	-1
23	1	1	60	60	24	23	3	1	244	0	1	2	0	3933	10	0	6	877	10
23	1	1	60	60	24	23	3	1	245	4	0	-1	2	4020	310	0	-1	-1	-1
23	1	1	60	60	24	23	3	1	246	3	0	-1	2	2706	11	0	-1	-1	-1
23	1	1	60	60	24	23	3	1	247	1	1	9	0	2910	315	0	6	957	10
23	1	1	60	60	24	23	3	1	248	5	1	1	2	3101	11	0	0	1000	10
23	1	1	60	60	24	23	3	1	249	0	0	3	1	2722	267	1	-1	-1	-1
23	1	1	60	60	24	23	3	1	250	5	1	1	0	2811	10	1	0	1000	10
23	1	1	60	60	24	23	3	1	251	1	0	-1	1	2415	10	1	-1	-1	-1
23	1	1	60	60	24	23	3	1	252	5	0	4	2	2114	10	0	-1	-1	-1
23	1	1	60	60	24	23	3	1	253	0	0	-1	1	2482	10	1	-1	-1	-1
23	1	1	60	60	24	23	3	1	254	-1	2	-1	1	0	5	1	0	1000	10
23	1	1	60	60	24	23	3	1	255	8	1	-1	0	2852	10	1	6	420	10
23	1	1	60	60	24	23	3	1	256	3	1	-1	0	2659	10	0	0	1000	10
23	1	1	60	60	24	23	3	1	257	2	1	4	1	2718	10	1	0	1000	10
23	1	1	60	60	24	23	3	1	258	8	1	2	0	2389	10	1	6	629	10
23	1	1	60	60	24	23	3	1	259	0	1	-1	2	3209	10	0	0	1000	10
23	1	1	60	60	24	23	3	1	260	3	1	1	1	3724	10	1	6	668	11
23	1	1	60	60	24	23	3	1	261	8	0	-1	1	3595	10	0	-1	-1	-1
23	1	1	60	60	24	23	3	1	262	9	1	9	2	4143	10	0	0	1000	10
23	1	1	60	60	24	23	3	1	263	6	1	-1	2	3197	10	0	0	1000	10
23	1	1	60	60	24	23	3	1	264	2	0	8	2	2769	10	0	-1	-1	-1
23	1	1	60	60	24	23	3	1	265	8	1	-1	0	1558	10	1	6	917	11
23	1	1	60	60	24	23	3	1	266	3	0	-1	2	1739	11	0	-1	-1	-1
23	1	1	60	60	24	23	3	1	267	4	0	-1	1	2201	10	1	-1	-1	-1
23	1	1	60	60	24	23	3	1	268	0	1	-1	1	1669	10	1	0	1000	10
23	1	1	60	60	24	23	3	1	269	3	0	4	1	1765	10	1	-1	-1	-1
23	1	1	60	60	24	23	3	1	270	1	1	10	1	1651	10	1	0	1000	10
23	1	1	60	60	24	23	3	1	271	1	0	10	1	1621	10	1	-1	-1	-1
23	1	1	60	60	24	23	3	1	272	9	1	-1	0	2664	10	1	6	952	10
23	1	1	60	60	24	23	3	1	273	5	1	5	0	2096	10	1	6	864	10
23	1	1	60	60	24	23	3	1	274	6	1	9	0	1872	10	1	6	800	10
23	1	1	60	60	24	23	3	1	275	6	0	6	2	2793	10	0	-1	-1	-1
23	1	1	60	60	24	23	3	1	276	2	0	-1	2	1865	10	0	-1	-1	-1
23	1	1	60	60	24	23	3	1	277	2	0	8	0	3814	10	0	-1	-1	-1
23	1	1	60	60	24	23	3	1	278	3	1	-1	2	2849	306	0	6	992	10
23	1	1	60	60	24	23	3	1	279	2	0	9	1	1712	10	1	-1	-1	-1
23	1	1	60	60	24	23	3	1	280	9	0	1	0	2738	10	1	-1	-1	-1
23	1	1	60	60	24	23	3	1	281	7	0	-1	1	1864	10	0	-1	-1	-1
23	1	1	60	60	24	23	3	1	282	4	1	-1	2	2385	10	0	0	1000	10
23	1	1	60	60	24	23	3	1	283	4	0	0	2	1942	11	0	-1	-1	-1
23	1	1	60	60	24	23	3	1	284	6	1	-1	2	2556	10	0	6	812	11
23	1	1	60	60	24	23	3	1	285	4	1	8	2	1625	10	0	6	953	133
23	1	1	60	60	24	23	3	1	286	9	0	8	0	1884	10	1	-1	-1	-1
23	1	1	60	60	24	23	3	1	287	7	0	-1	0	2098	268	1	-1	-1	-1
23	1	1	60	60	24	23	3	1	288	5	1	-1	2	2372	10	0	0	1000	10
23	1	1	60	60	24	23	3	1	289	3	0	7	2	2793	10	0	-1	-1	-1
23	1	1	60	60	24	23	3	1	290	8	0	-1	2	2375	10	0	-1	-1	-1
23	1	1	60	60	24	23	3	1	291	3	1	-1	2	3473	10	0	0	1000	10
23	1	1	60	60	24	23	3	1	292	2	1	5	1	2730	321	1	6	698	10
23	1	1	60	60	24	23	3	1	293	1	0	-1	1	2017	10	1	-1	-1	-1
23	1	1	60	60	24	23	3	1	294	6	0	-1	2	2753	10	0	-1	-1	-1
23	1	1	60	60	24	23	3	1	295	4	1	-1	2	3786	10	0	0	1000	10
23	1	1	60	60	24	23	3	1	296	8	1	-1	0	1702	10	1	0	1000	10
23	1	1	60	60	24	23	3	1	297	7	1	5	0	3141	10	1	6	789	11
23	1	1	60	60	24	23	3	1	298	6	1	-1	0	2315	10	1	6	347	10
23	1	1	60	60	24	23	3	1	299	1	0	-1	1	2099	10	1	-1	-1	-1
23	1	1	60	60	24	23	3	1	300	1	0	-1	1	2579	10	1	-1	-1	-1
23	1	1	60	60	24	23	3	1	301	-1	2	5	-1	5000	10	0	6	847	11
23	1	1	60	60	24	23	3	1	302	3	0	-1	2	2681	10	0	-1	-1	-1
23	1	1	60	60	24	23	3	1	303	1	1	1	1	3747	356	1	0	1000	10
23	1	1	60	60	24	23	3	1	304	9	1	-1	0	2193	10	1	6	447	10
23	1	1	60	60	24	23	3	1	305	0	0	7	1	1675	10	1	-1	-1	-1
23	1	1	60	60	24	23	3	1	306	1	1	2	1	1643	320	1	0	1000	10
23	1	1	60	60	24	23	3	1	307	6	1	-1	2	2238	10	0	0	1000	10
23	1	1	60	60	24	23	3	1	308	2	1	3	0	1992	394	0	0	1000	134
23	1	1	60	60	24	23	3	1	309	6	0	0	2	1992	10	0	-1	-1	-1
23	1	1	60	60	24	23	3	1	310	8	0	-1	0	1840	10	1	-1	-1	-1
23	1	1	60	60	24	23	3	1	311	5	0	-1	2	2058	10	0	-1	-1	-1
23	1	1	60	60	24	23	3	1	312	3	1	10	2	2332	10	0	6	987	10
23	1	1	60	60	24	23	3	1	313	2	1	3	1	1922	10	1	0	1000	10
23	1	1	60	60	24	23	3	1	314	8	1	3	0	1828	10	1	0	1000	10
23	1	1	60	60	24	23	3	1	315	5	0	10	2	2307	10	0	-1	-1	-1
23	1	1	60	60	24	23	4	0	316	6	1	5	2	3558	10	0	0	1000	10
23	1	1	60	60	24	23	4	0	317	-1	2	-1	-1	5000	10	0	6	780	134
23	1	1	60	60	24	23	4	0	318	7	0	1	0	3324	10	1	-1	-1	-1
23	1	1	60	60	24	23	4	0	319	8	0	10	0	1237	10	1	-1	-1	-1
23	1	1	60	60	24	23	4	0	320	-1	2	1	-1	5000	10	0	6	807	10
23	1	1	60	60	24	23	4	0	321	8	1	4	0	2064	10	1	6	720	10
23	1	1	60	60	24	23	4	0	322	8	0	6	0	1327	143	1	-1	-1	-1
23	1	1	60	60	24	23	4	0	323	1	0	-1	1	2364	10	1	-1	-1	-1
23	1	1	60	60	24	23	4	0	324	9	0	9	0	1958	11	1	-1	-1	-1
23	1	1	60	60	24	23	4	0	325	4	1	9	2	3051	10	0	6	587	10
23	1	1	60	60	24	23	4	0	326	0	0	8	1	1366	465	1	-1	-1	-1
23	1	1	60	60	24	23	4	0	327	0	1	2	1	1458	10	1	6	306	10
23	1	1	60	60	24	23	4	0	328	5	0	8	2	1791	10	0	-1	-1	-1
23	1	1	60	60	24	23	4	0	329	1	0	-1	1	1752	10	1	-1	-1	-1
23	1	1	60	60	24	23	4	0	330	4	1	4	2	2981	10	0	6	773	10
23	1	1	60	60	24	23	4	0	331	1	0	-1	1	2290	10	1	-1	-1	-1
23	1	1	60	60	24	23	4	0	332	4	0	-1	2	1732	10	0	-1	-1	-1
23	1	1	60	60	24	23	4	0	333	5	1	2	0	2117	10	1	6	952	10
23	1	1	60	60	24	23	4	0	334	0	1	1	1	1681	10	1	6	727	10
23	1	1	60	60	24	23	4	0	335	0	1	-1	1	2071	10	1	0	1000	10
23	1	1	60	60	24	23	4	0	336	9	1	-1	2	3112	10	0	6	696	10
23	1	1	60	60	24	23	4	0	337	5	1	-1	2	2735	10	0	6	831	10
23	1	1	60	60	24	23	4	0	338	1	1	3	1	2385	10	1	0	1000	100
23	1	1	60	60	24	23	4	0	339	2	1	-1	1	3276	10	1	6	633	10
23	1	1	60	60	24	23	4	0	340	5	0	1	2	2538	10	0	-1	-1	-1
23	1	1	60	60	24	23	4	0	341	7	0	0	0	3160	10	1	-1	-1	-1
23	1	1	60	60	24	23	4	0	342	8	0	-1	0	1948	10	1	-1	-1	-1
23	1	1	60	60	24	23	4	0	343	4	0	-1	2	2915	10	0	-1	-1	-1
23	1	1	60	60	24	23	4	0	344	3	1	-1	1	2194	466	1	6	914	10
23	1	1	60	60	24	23	4	0	345	1	1	0	1	1910	10	1	6	878	132
23	1	1	60	60	24	23	4	0	346	3	1	-1	1	2129	10	1	6	437	10
23	1	1	60	60	24	23	4	0	347	2	1	6	1	2580	10	1	6	836	10
23	1	1	60	60	24	23	4	0	348	9	0	-1	0	2136	10	1	-1	-1	-1
23	1	1	60	60	24	23	4	0	349	1	0	3	1	2767	10	1	-1	-1	-1
23	1	1	60	60	24	23	4	0	350	0	1	-1	1	2254	10	1	6	995	12
23	1	1	60	60	24	23	4	0	351	3	0	-1	2	2529	10	0	-1	-1	-1
23	1	1	60	60	24	23	4	0	352	3	1	7	0	4021	10	0	6	876	10
23	1	1	60	60	24	23	4	0	353	7	1	5	-1	5000	10	0	6	942	10
23	1	1	60	60	24	23	4	0	354	8	0	0	0	1146	11	1	-1	-1	-1
23	1	1	60	60	24	23	4	0	355	2	0	5	0	2881	320	0	-1	-1	-1
23	1	1	60	60	24	23	4	0	356	7	1	-1	0	2608	10	1	6	688	10
23	1	1	60	60	24	23	4	0	357	4	1	7	2	1676	10	0	6	796	10
23	1	1	60	60	24	23	4	0	358	0	0	-1	1	1469	315	1	-1	-1	-1
23	1	1	60	60	24	23	4	0	359	0	1	-1	1	1813	10	1	6	677	11
23	1	1	60	60	24	23	4	0	360	2	0	-1	2	2717	10	0	-1	-1	-1
23	1	1	60	60	24	23	4	0	361	-1	2	-1	-1	5000	10	0	6	711	10
23	1	1	60	60	24	23	4	0	362	5	0	4	2	2434	316	0	-1	-1	-1
23	1	1	60	60	24	23	4	0	363	2	0	6	1	1748	10	1	-1	-1	-1
23	1	1	60	60	24	23	4	0	364	6	0	-1	0	2482	10	1	-1	-1	-1
23	1	1	60	60	24	23	4	0	365	9	1	5	0	1427	10	1	6	834	10
23	1	1	60	60	24	23	4	0	366	-1	2	-1	-1	5000	10	0	0	1000	10
23	1	1	60	60	24	23	4	0	367	6	1	8	0	1751	11	1	6	679	10
23	1	1	60	60	24	23	4	0	368	5	0	-1	2	3127	10	0	-1	-1	-1
23	1	1	60	60	24	23	4	0	369	5	1	4	0	2879	10	1	6	683	10
23	1	1	60	60	24	23	4	0	370	8	1	-1	0	2044	10	1	6	668	10
23	1	1	60	60	24	23	4	0	371	8	1	-1	0	2174	11	1	6	670	10
23	1	1	60	60	24	23	4	0	372	3	0	-1	0	2571	331	0	-1	-1	-1
23	1	1	60	60	24	23	4	0	373	9	0	-1	0	1336	10	1	-1	-1	-1
23	1	1	60	60	24	23	4	0	374	1	1	7	1	2358	10	1	6	358	10
23	1	1	60	60	24	23	4	0	375	2	1	1	2	3099	10	0	6	939	10
23	1	1	60	60	24	23	4	0	376	1	1	6	1	1811	10	1	0	1000	10
23	1	1	60	60	24	23	4	0	377	3	0	-1	2	2252	11	0	-1	-1	-1
23	1	1	60	60	24	23	4	0	378	9	1	10	0	1636	10	1	6	711	11
23	1	1	60	60	24	23	4	0	379	8	0	9	0	2186	10	1	-1	-1	-1
23	1	1	60	60	24	23	4	0	380	6	0	0	2	2950	10	0	-1	-1	-1
23	1	1	60	60	24	23	4	0	381	4	0	-1	2	2820	10	0	-1	-1	-1
23	1	1	60	60	24	23	4	0	382	7	0	0	2	2822	10	0	-1	-1	-1
23	1	1	60	60	24	23	4	0	383	4	0	-1	2	3113	10	0	-1	-1	-1
23	1	1	60	60	24	23	4	0	384	6	0	10	2	3920	10	0	-1	-1	-1
23	1	1	60	60	24	23	4	0	385	-1	2	2	0	870	10	0	6	503	11
23	1	1	60	60	24	23	4	0	386	0	0	-1	1	2259	10	1	-1	-1	-1
23	1	1	60	60	24	23	4	0	387	2	1	-1	1	2560	10	1	6	799	10
23	1	1	60	60	24	23	4	0	388	7	0	2	2	2540	10	0	-1	-1	-1
23	1	1	60	60	24	23	4	0	389	6	0	-1	2	2155	10	0	-1	-1	-1
23	1	1	60	60	24	23	4	0	390	4	1	3	2	2604	10	0	6	824	11
23	1	1	60	60	24	23	4	0	391	5	1	7	1	1908	10	0	6	788	10
23	1	1	60	60	24	23	4	0	392	9	0	-1	0	1451	10	1	-1	-1	-1
23	1	1	60	60	24	23	4	0	393	6	1	-1	2	2741	9	0	0	1000	10
23	1	1	60	60	24	23	4	0	394	2	0	10	1	1931	313	1	-1	-1	-1
23	1	1	60	60	24	23	4	0	395	9	1	-1	0	2945	10	1	6	529	10
23	1	1	60	60	24	23	4	0	396	9	0	-1	0	1535	309	1	-1	-1	-1
23	1	1	60	60	24	23	4	0	397	3	0	8	2	3270	10	0	-1	-1	-1
23	1	1	60	60	24	23	4	0	398	0	0	-1	1	1830	10	1	-1	-1	-1
23	1	1	60	60	24	23	4	0	399	6	0	-1	2	2385	10	0	-1	-1	-1
23	1	1	60	60	24	23	4	0	400	5	0	-1	2	2614	10	0	-1	-1	-1
23	1	1	60	60	24	23	4	0	401	3	0	-1	2	2578	319	0	-1	-1	-1
23	1	1	60	60	24	23	4	0	402	3	1	10	2	2926	10	0	0	1000	10
23	1	1	60	60	24	23	4	0	403	7	1	-1	2	2509	311	0	6	924	10
23	1	1	60	60	24	23	4	0	404	0	0	-1	1	1612	10	1	-1	-1	-1
23	1	1	60	60	24	23	4	0	405	2	1	-1	1	1919	10	1	6	639	11
23	1	1	60	60	24	23	4	0	406	8	1	5	0	1670	10	1	6	758	10
23	1	1	60	60	24	23	4	0	407	2	0	-1	1	1795	264	1	-1	-1	-1
23	1	1	60	60	24	23	4	0	408	8	1	9	0	1411	10	1	6	723	10
23	1	1	60	60	24	23	4	0	409	5	1	-1	2	2655	10	0	6	639	10
23	1	1	60	60	24	23	4	0	410	6	1	4	0	1496	10	1	6	776	10
23	1	1	60	60	24	23	4	0	411	7	1	3	0	1568	28	1	6	736	134
23	1	1	60	60	24	23	4	0	412	7	0	-1	2	2646	10	0	-1	-1	-1
23	1	1	60	60	24	23	4	0	413	9	1	8	0	1680	10	1	0	1000	10
23	1	1	60	60	24	23	4	0	414	1	0	3	1	1677	10	1	-1	-1	-1
23	1	1	60	60	24	23	4	0	415	4	1	-1	1	2769	10	1	6	625	10
23	1	1	60	60	24	23	4	0	416	6	1	-1	2	2822	311	0	6	726	10
23	1	1	60	60	24	23	4	0	417	4	0	7	2	3610	11	0	-1	-1	-1
23	1	1	60	60	24	23	4	0	418	1	1	6	1	2076	308	1	6	364	10
23	1	1	60	60	24	23	4	0	419	7	1	2	0	2669	10	1	6	796	10
23	1	1	60	60	24	23	4	0	420	3	1	9	1	1601	10	1	0	1000	10
