# Supplementary material for: No Evidence for Threat-Induced Spatial Prioritization of Somatosensory Stimulation during Pain Control Using a Synchrony Judgment Paradigm
Source: PLoS One. 2016 Jun 7;11(6):e0156648. doi: 10.1371/journal.pone.0156648 (PMC4896434; doi:10.1371/journal.pone.0156648)
Supplement: S1 Dataset — This dataset includes pretest questionnaire data, posttest questionnaire data, and experimental (SJ3) data. (ZIP) [file pone.0156648.s001.zip › S1 Dataset/PP24.dat]

PP	CUE	CTRL	TAMP1	TAMP2	SAMP1	SAMP2	BLOCK	SLOC	TRIAL	SOA	TYPE	FB	Resp	RT	RTerr	Acc	CResp	CRT	CRE
24	0	-1	60	60	38	38	0	0	1	2	1	-1	1	4413	1	1	-1	-1	-1
24	0	-1	60	60	38	38	0	0	2	7	0	-1	1	2313	5	0	-1	-1	-1
24	0	-1	60	60	38	38	0	1	3	0	1	-1	1	1538	84	1	-1	-1	-1
24	0	-1	60	60	38	38	0	1	4	5	1	-1	1	2545	1	0	-1	-1	-1
24	0	-1	60	60	38	38	0	0	5	6	1	-1	1	2736	22	0	-1	-1	-1
24	0	-1	60	60	38	38	0	0	6	8	0	-1	0	1407	1	1	-1	-1	-1
24	0	-1	60	60	38	38	0	0	7	1	1	-1	1	1388	5	1	-1	-1	-1
24	0	-1	60	60	38	38	0	1	8	3	1	-1	1	1985	5	1	-1	-1	-1
24	0	-1	60	60	38	38	0	0	9	4	1	-1	1	1527	1	1	-1	-1	-1
24	0	-1	60	60	38	38	0	1	10	9	0	-1	0	1375	1	1	-1	-1	-1
24	0	-1	60	60	38	38	0	0	11	-1	2	-1	0	2231	21	0	-1	-1	-1
24	0	-1	60	60	38	38	0	0	12	0	0	-1	1	1251	1	1	-1	-1	-1
24	0	-1	60	60	38	38	0	1	13	-1	2	-1	0	1776	8	0	-1	-1	-1
24	0	-1	60	60	38	38	0	1	14	5	0	-1	1	1710	1	0	-1	-1	-1
24	0	-1	60	60	38	38	0	0	15	9	1	-1	0	1438	22	1	-1	-1	-1
24	0	-1	60	60	38	38	0	0	16	4	1	-1	1	1562	1	1	-1	-1	-1
24	0	-1	60	60	38	38	0	0	17	3	0	-1	1	1440	1	1	-1	-1	-1
24	0	-1	60	60	38	38	0	0	18	7	1	-1	0	1444	5	1	-1	-1	-1
24	0	-1	60	60	38	38	0	1	19	1	1	-1	1	1127	4	1	-1	-1	-1
24	0	-1	60	60	38	38	0	0	20	2	1	-1	1	1271	4	1	-1	-1	-1
24	0	-1	60	60	38	38	0	0	21	6	0	-1	0	1201	3	1	-1	-1	-1
24	0	-1	60	60	38	38	0	1	22	8	0	-1	1	1981	7	0	-1	-1	-1
24	0	0	60	60	38	38	1	0	1	2	0	-1	1	1989	5	1	-1	-1	-1
24	0	0	60	60	38	38	1	0	2	8	0	-1	0	1410	3	1	-1	-1	-1
24	0	0	60	60	38	38	1	0	3	3	1	3	2	4551	5	0	0	1000	1
24	0	0	60	60	38	38	1	0	4	9	0	-1	0	1494	4	1	-1	-1	-1
24	0	0	60	60	38	38	1	0	5	-1	2	5	0	1577	1	0	0	1000	1
24	0	0	60	60	38	38	1	0	6	5	1	7	1	2255	1	0	0	1000	1
24	0	0	60	60	38	38	1	0	7	0	0	-1	1	1538	1	1	-1	-1	-1
24	0	0	60	60	38	38	1	0	8	2	1	0	1	1849	4	1	6	944	1
24	0	0	60	60	38	38	1	0	9	7	1	6	1	1091	1	0	6	602	1
24	0	0	60	60	38	38	1	0	10	7	1	5	1	1653	7	0	6	739	2
24	0	0	60	60	38	38	1	0	11	6	0	-1	1	1759	1	0	-1	-1	-1
24	0	0	60	60	38	38	1	0	12	6	0	-1	2	3246	1	0	-1	-1	-1
24	0	0	60	60	38	38	1	0	13	2	1	10	1	1603	1	1	6	917	2
24	0	0	60	60	38	38	1	0	14	0	1	9	-1	5000	1	0	6	500	1
24	0	0	60	60	38	38	1	0	15	-1	2	0	0	1294	1	0	6	879	1
24	0	0	60	60	38	38	1	0	16	6	1	3	1	1968	1	0	6	658	1
24	0	0	60	60	38	38	1	0	17	7	0	-1	0	1614	2	1	-1	-1	-1
24	0	0	60	60	38	38	1	0	18	4	0	-1	1	1802	18	1	-1	-1	-1
24	0	0	60	60	38	38	1	0	19	5	0	-1	1	1799	1	0	-1	-1	-1
24	0	0	60	60	38	38	1	0	20	8	1	4	1	1931	1	0	6	756	1
24	0	0	60	60	38	38	1	0	21	7	0	-1	1	1923	71	0	-1	-1	-1
24	0	0	60	60	38	38	1	0	22	6	0	-1	0	2467	1	1	-1	-1	-1
24	0	0	60	60	38	38	1	0	23	4	1	4	2	2525	1	0	6	851	1
24	0	0	60	60	38	38	1	0	24	-1	2	3	0	2574	1	0	6	851	1
24	0	0	60	60	38	38	1	0	25	-1	2	3	0	1910	5	0	6	658	1
24	0	0	60	60	38	38	1	0	26	1	0	-1	1	1703	3	1	-1	-1	-1
24	0	0	60	60	38	38	1	0	27	7	1	0	1	1928	1	0	6	748	1
24	0	0	60	60	38	38	1	0	28	7	1	7	1	2055	1	0	0	1000	1
24	0	0	60	60	38	38	1	0	29	2	0	-1	1	1753	1	1	-1	-1	-1
24	0	0	60	60	38	38	1	0	30	4	1	9	1	2064	2	1	6	707	1
24	0	0	60	60	38	38	1	0	31	8	0	-1	0	1490	5	1	-1	-1	-1
24	0	0	60	60	38	38	1	0	32	8	0	-1	1	2235	2	0	-1	-1	-1
24	0	0	60	60	38	38	1	0	33	5	0	-1	2	2359	7	0	-1	-1	-1
24	0	0	60	60	38	38	1	0	34	9	0	-1	0	1805	5	1	-1	-1	-1
24	0	0	60	60	38	38	1	0	35	8	1	5	0	2154	1	1	6	906	1
24	0	0	60	60	38	38	1	0	36	5	1	7	2	2544	7	0	6	968	1
24	0	0	60	60	38	38	1	0	37	2	0	-1	0	2504	22	0	-1	-1	-1
24	0	0	60	60	38	38	1	0	38	9	1	2	1	2792	5	0	0	1000	1
24	0	0	60	60	38	38	1	0	39	4	0	-1	2	1974	4	0	-1	-1	-1
24	0	0	60	60	38	38	1	0	40	1	1	8	1	2731	5	1	6	945	1
24	0	0	60	60	38	38	1	0	41	7	0	-1	2	2251	4	0	-1	-1	-1
24	0	0	60	60	38	38	1	0	42	1	0	-1	1	2245	1	1	-1	-1	-1
24	0	0	60	60	38	38	1	0	43	3	1	5	1	2704	2	1	6	588	1
24	0	0	60	60	38	38	1	0	44	4	0	-1	1	2097	21	1	-1	-1	-1
24	0	0	60	60	38	38	1	0	45	6	1	2	2	2769	84	0	6	884	1
24	0	0	60	60	38	38	1	0	46	7	1	5	2	2687	21	0	0	1000	1
24	0	0	60	60	38	38	1	0	47	5	1	9	2	2320	6	0	6	594	1
24	0	0	60	60	38	38	1	0	48	6	0	-1	1	2864	1	0	-1	-1	-1
24	0	0	60	60	38	38	1	0	49	9	0	-1	0	1922	7	1	-1	-1	-1
24	0	0	60	60	38	38	1	0	50	8	0	-1	0	1666	5	1	-1	-1	-1
24	0	0	60	60	38	38	1	0	51	3	0	-1	2	3212	23	0	-1	-1	-1
24	0	0	60	60	38	38	1	0	52	4	1	7	2	2272	6	0	0	1000	1
24	0	0	60	60	38	38	1	0	53	1	1	8	0	2314	5	0	6	736	1
24	0	0	60	60	38	38	1	0	54	1	0	-1	1	1586	1	1	-1	-1	-1
24	0	0	60	60	38	38	1	0	55	3	0	-1	1	2079	27	1	-1	-1	-1
24	0	0	60	60	38	38	1	0	56	0	1	4	1	2032	22	1	6	845	1
24	0	0	60	60	38	38	1	0	57	8	1	1	1	1812	3	0	6	880	1
24	0	0	60	60	38	38	1	0	58	5	0	-1	1	1952	7	0	-1	-1	-1
24	0	0	60	60	38	38	1	0	59	8	1	6	1	2391	5	0	6	818	1
24	0	0	60	60	38	38	1	0	60	9	1	10	0	1864	1	1	6	727	1
24	0	0	60	60	38	38	1	0	61	0	0	-1	1	1713	5	1	-1	-1	-1
24	0	0	60	60	38	38	1	0	62	3	0	-1	1	1810	7	1	-1	-1	-1
24	0	0	60	60	38	38	1	0	63	0	0	-1	1	2455	2	1	-1	-1	-1
24	0	0	60	60	38	38	1	0	64	2	1	3	1	1913	21	1	6	537	1
24	0	0	60	60	38	38	1	0	65	9	1	10	1	2132	2	0	6	625	2
24	0	0	60	60	38	38	1	0	66	6	0	-1	1	2292	2	0	-1	-1	-1
24	0	0	60	60	38	38	1	0	67	9	1	2	1	2565	3	0	6	563	1
24	0	0	60	60	38	38	1	0	68	0	0	-1	1	2043	1	1	-1	-1	-1
24	0	0	60	60	38	38	1	0	69	2	1	10	1	1338	22	1	6	755	4
24	0	0	60	60	38	38	1	0	70	3	0	-1	1	1721	8	1	-1	-1	-1
24	0	0	60	60	38	38	1	0	71	4	1	6	1	1977	22	1	6	701	1
24	0	0	60	60	38	38	1	0	72	8	0	-1	1	2183	4	0	-1	-1	-1
24	0	0	60	60	38	38	1	0	73	7	0	-1	1	1484	22	0	-1	-1	-1
24	0	0	60	60	38	38	1	0	74	2	0	-1	1	2029	24	1	-1	-1	-1
24	0	0	60	60	38	38	1	0	75	1	0	-1	1	2089	1	1	-1	-1	-1
24	0	0	60	60	38	38	1	0	76	1	1	8	1	2098	4	1	6	428	1
24	0	0	60	60	38	38	1	0	77	5	1	4	2	2763	1	0	6	940	1
24	0	0	60	60	38	38	1	0	78	9	1	9	0	3073	5	1	6	785	1
24	0	0	60	60	38	38	1	0	79	5	1	4	2	2547	2	0	6	618	2
24	0	0	60	60	38	38	1	0	80	2	1	1	1	2041	1	1	6	584	1
24	0	0	60	60	38	38	1	0	81	6	1	7	2	2437	5	0	6	683	1
24	0	0	60	60	38	38	1	0	82	6	1	8	2	2040	1	0	6	622	1
24	0	0	60	60	38	38	1	0	83	2	0	-1	1	1955	23	1	-1	-1	-1
24	0	0	60	60	38	38	1	0	84	5	0	-1	2	1666	3	0	-1	-1	-1
24	0	0	60	60	38	38	1	0	85	1	1	0	1	2084	1	1	6	808	1
24	0	0	60	60	38	38	1	0	86	1	1	9	1	1773	5	1	0	1000	1
24	0	0	60	60	38	38	1	0	87	9	0	-1	1	1483	7	0	-1	-1	-1
24	0	0	60	60	38	38	1	0	88	9	0	-1	0	2164	4	1	-1	-1	-1
24	0	0	60	60	38	38	1	0	89	7	0	-1	0	2154	23	1	-1	-1	-1
24	0	0	60	60	38	38	1	0	90	5	0	-1	2	1857	22	0	-1	-1	-1
24	0	0	60	60	38	38	1	0	91	4	1	1	2	2108	22	0	6	693	1
24	0	0	60	60	38	38	1	0	92	0	1	2	1	1820	1	1	6	773	1
24	0	0	60	60	38	38	1	0	93	-1	2	8	0	1914	23	0	6	848	1
24	0	0	60	60	38	38	1	0	94	1	0	-1	1	1914	7	1	-1	-1	-1
24	0	0	60	60	38	38	1	0	95	4	0	-1	2	2186	3	0	-1	-1	-1
24	0	0	60	60	38	38	1	0	96	3	1	2	2	1975	5	0	6	798	1
24	0	0	60	60	38	38	1	0	97	8	1	0	0	2677	3	1	6	675	1
24	0	0	60	60	38	38	1	0	98	3	1	6	2	2903	6	0	6	700	1
24	0	0	60	60	38	38	1	0	99	0	1	6	1	2040	4	1	6	748	1
24	0	0	60	60	38	38	1	0	100	0	1	1	1	2491	23	1	6	751	1
24	0	0	60	60	38	38	1	0	101	3	1	10	1	2920	3	1	6	624	2
24	0	0	60	60	38	38	1	0	102	6	1	1	2	2327	5	0	6	602	1
24	0	0	60	60	38	38	1	0	103	4	0	-1	2	1799	1	0	-1	-1	-1
24	0	0	60	60	38	38	1	0	104	3	0	-1	1	2212	3	1	-1	-1	-1
24	0	0	60	60	38	38	1	0	105	0	0	-1	1	2129	1	1	-1	-1	-1
24	0	0	60	60	38	38	2	1	106	0	1	-1	1	2102	1	1	0	1000	1
24	0	0	60	60	38	38	2	1	107	8	1	-1	0	2366	1	1	6	548	1
24	0	0	60	60	38	38	2	1	108	4	0	2	2	2148	22	0	-1	-1	-1
24	0	0	60	60	38	38	2	1	109	9	1	-1	1	1979	5	0	0	1000	1
24	0	0	60	60	38	38	2	1	110	4	1	8	2	3304	6	0	6	556	1
24	0	0	60	60	38	38	2	1	111	5	1	4	1	2609	5	0	6	684	1
24	0	0	60	60	38	38	2	1	112	9	1	-1	1	1861	7	0	6	872	1
24	0	0	60	60	38	38	2	1	113	4	1	3	1	1575	1	1	6	658	1
24	0	0	60	60	38	38	2	1	114	6	1	4	1	2085	24	0	6	711	2
24	0	0	60	60	38	38	2	1	115	-1	2	2	1	1784	5	1	6	744	1
24	0	0	60	60	38	38	2	1	116	1	0	-1	1	1518	22	1	-1	-1	-1
24	0	0	60	60	38	38	2	1	117	6	1	-1	1	1646	7	0	0	1000	1
24	0	0	60	60	38	38	2	1	118	9	0	6	0	1489	1	1	-1	-1	-1
24	0	0	60	60	38	38	2	1	119	5	1	1	1	1770	24	0	0	1000	1
24	0	0	60	60	38	38	2	1	120	-1	2	3	1	2162	5	1	0	1000	1
24	0	0	60	60	38	38	2	1	121	8	0	8	1	2177	22	0	-1	-1	-1
24	0	0	60	60	38	38	2	1	122	0	1	-1	1	2399	5	1	6	885	1
24	0	0	60	60	38	38	2	1	123	7	1	-1	1	2211	5	0	6	633	1
24	0	0	60	60	38	38	2	1	124	9	1	-1	0	2247	21	1	6	516	1
24	0	0	60	60	38	38	2	1	125	1	1	9	1	2226	20	1	6	542	2
24	0	0	60	60	38	38	2	1	126	8	0	-1	0	1526	2	1	-1	-1	-1
24	0	0	60	60	38	38	2	1	127	9	0	-1	0	1694	4	1	-1	-1	-1
24	0	0	60	60	38	38	2	1	128	9	0	6	0	2431	6	1	-1	-1	-1
24	0	0	60	60	38	38	2	1	129	6	0	10	0	1710	22	1	-1	-1	-1
24	0	0	60	60	38	38	2	1	130	4	0	5	1	2143	1	1	-1	-1	-1
24	0	0	60	60	38	38	2	1	131	8	1	-1	1	2374	83	0	6	719	1
24	0	0	60	60	38	38	2	1	132	2	0	7	1	1604	7	1	-1	-1	-1
24	0	0	60	60	38	38	2	1	133	1	0	0	1	1593	6	1	-1	-1	-1
24	0	0	60	60	38	38	2	1	134	3	1	-1	1	2510	5	1	6	701	1
24	0	0	60	60	38	38	2	1	135	3	1	8	2	3255	5	0	6	781	2
24	0	0	60	60	38	38	2	1	136	5	1	-1	2	2305	24	0	6	831	1
24	0	0	60	60	38	38	2	1	137	2	0	-1	1	2234	4	1	-1	-1	-1
24	0	0	60	60	38	38	2	1	138	4	0	-1	2	1805	23	0	-1	-1	-1
24	0	0	60	60	38	38	2	1	139	4	1	-1	2	3146	5	0	6	878	1
24	0	0	60	60	38	38	2	1	140	2	1	5	1	2488	24	1	6	692	1
24	0	0	60	60	38	38	2	1	141	3	0	1	1	2642	2	1	-1	-1	-1
24	0	0	60	60	38	38	2	1	142	7	1	-1	0	2181	1	1	6	527	3
24	0	0	60	60	38	38	2	1	143	0	0	1	1	3826	1	1	-1	-1	-1
24	0	0	60	60	38	38	2	1	144	0	1	-1	1	2270	1	1	6	679	1
24	0	0	60	60	38	38	2	1	145	7	0	10	1	1892	7	0	-1	-1	-1
24	0	0	60	60	38	38	2	1	146	3	0	-1	1	3165	1	1	-1	-1	-1
24	0	0	60	60	38	38	2	1	147	9	1	-1	0	3523	3	1	6	714	1
24	0	0	60	60	38	38	2	1	148	6	0	7	-1	5000	1	0	-1	-1	-1
24	0	0	60	60	38	38	2	1	149	4	1	-1	1	2136	1	1	6	685	1
24	0	0	60	60	38	38	2	1	150	2	0	6	-1	5000	1	0	-1	-1	-1
24	0	0	60	60	38	38	2	1	151	7	0	10	1	2895	2	0	-1	-1	-1
24	0	0	60	60	38	38	2	1	152	5	0	3	1	2785	7	0	-1	-1	-1
24	0	0	60	60	38	38	2	1	153	8	1	-1	1	2726	6	0	6	729	1
24	0	0	60	60	38	38	2	1	154	1	0	-1	1	2222	22	1	-1	-1	-1
24	0	0	60	60	38	38	2	1	155	5	0	-1	1	1698	4	0	-1	-1	-1
24	0	0	60	60	38	38	2	1	156	1	1	-1	1	1426	9	1	6	619	1
24	0	0	60	60	38	38	2	1	157	5	0	1	1	1470	1	0	-1	-1	-1
24	0	0	60	60	38	38	2	1	158	1	1	8	1	2120	7	1	6	640	1
24	0	0	60	60	38	38	2	1	159	0	0	-1	1	2520	6	1	-1	-1	-1
24	0	0	60	60	38	38	2	1	160	2	1	-1	1	1432	3	1	6	927	1
24	0	0	60	60	38	38	2	1	161	8	0	5	1	2435	6	0	-1	-1	-1
24	0	0	60	60	38	38	2	1	162	7	0	2	0	1439	5	1	-1	-1	-1
24	0	0	60	60	38	38	2	1	163	6	0	-1	0	1970	1	1	-1	-1	-1
24	0	0	60	60	38	38	2	1	164	1	1	4	1	3160	1	1	6	605	1
24	0	0	60	60	38	38	2	1	165	5	0	9	1	2926	1	0	-1	-1	-1
24	0	0	60	60	38	38	2	1	166	4	1	-1	1	2806	4	1	6	578	1
24	0	0	60	60	38	38	2	1	167	4	0	-1	1	2699	4	1	-1	-1	-1
24	0	0	60	60	38	38	2	1	168	3	1	-1	1	1988	22	1	6	910	1
24	0	0	60	60	38	38	2	1	169	5	1	3	1	2721	5	0	6	803	1
24	0	0	60	60	38	38	2	1	170	5	0	7	2	2401	22	0	-1	-1	-1
24	0	0	60	60	38	38	2	1	171	2	0	-1	1	1445	11	1	-1	-1	-1
24	0	0	60	60	38	38	2	1	172	9	0	8	0	1569	22	1	-1	-1	-1
24	0	0	60	60	38	38	2	1	173	1	0	-1	1	3527	4	1	-1	-1	-1
24	0	0	60	60	38	38	2	1	174	0	1	9	1	2911	5	1	6	566	1
24	0	0	60	60	38	38	2	1	175	-1	2	-1	1	2049	1	1	0	1000	1
24	0	0	60	60	38	38	2	1	176	7	1	0	0	2212	1	1	6	890	1
24	0	0	60	60	38	38	2	1	177	6	1	-1	1	2656	1	0	6	725	1
24	0	0	60	60	38	38	2	1	178	8	1	-1	0	3058	1	1	6	543	1
24	0	0	60	60	38	38	2	1	179	8	1	-1	0	2517	5	1	6	569	1
24	0	0	60	60	38	38	2	1	180	2	1	-1	1	2181	22	1	6	520	1
24	0	0	60	60	38	38	2	1	181	3	0	1	2	2130	2	0	-1	-1	-1
24	0	0	60	60	38	38	2	1	182	7	0	0	1	3697	7	0	-1	-1	-1
24	0	0	60	60	38	38	2	1	183	2	0	2	1	1970	21	1	-1	-1	-1
24	0	0	60	60	38	38	2	1	184	7	0	0	2	2760	1	0	-1	-1	-1
24	0	0	60	60	38	38	2	1	185	3	1	7	1	2047	3	1	6	495	1
24	0	0	60	60	38	38	2	1	186	-1	2	7	1	1571	4	1	6	929	1
24	0	0	60	60	38	38	2	1	187	5	1	4	-1	5000	1	0	0	1000	1
24	0	0	60	60	38	38	2	1	188	3	0	-1	1	2822	1	1	-1	-1	-1
24	0	0	60	60	38	38	2	1	189	0	0	-1	1	2178	23	1	-1	-1	-1
24	0	0	60	60	38	38	2	1	190	0	1	0	1	2855	4	1	6	724	1
24	0	0	60	60	38	38	2	1	191	-1	2	4	1	1675	22	1	6	534	1
24	0	0	60	60	38	38	2	1	192	1	1	-1	1	2293	5	1	6	666	1
24	0	0	60	60	38	38	2	1	193	0	0	-1	1	2471	3	1	-1	-1	-1
24	0	0	60	60	38	38	2	1	194	7	1	-1	1	2001	5	0	6	452	1
24	0	0	60	60	38	38	2	1	195	8	0	-1	0	1893	4	1	-1	-1	-1
24	0	0	60	60	38	38	2	1	196	6	0	9	2	4118	6	0	-1	-1	-1
24	0	0	60	60	38	38	2	1	197	2	1	3	-1	5000	1	0	6	480	1
24	0	0	60	60	38	38	2	1	198	6	1	6	1	1683	2	0	6	652	1
24	0	0	60	60	38	38	2	1	199	7	1	-1	-1	5000	1	0	6	540	1
24	0	0	60	60	38	38	2	1	200	4	0	-1	1	3305	4	1	-1	-1	-1
24	0	0	60	60	38	38	2	1	201	9	1	9	0	2449	4	1	6	552	1
24	0	0	60	60	38	38	2	1	202	3	1	5	2	3884	8	0	6	602	1
24	0	0	60	60	38	38	2	1	203	0	0	5	1	3093	7	1	-1	-1	-1
24	0	0	60	60	38	38	2	1	204	3	0	2	1	1823	4	1	-1	-1	-1
24	0	0	60	60	38	38	2	1	205	6	1	10	0	2022	2	1	6	599	3
24	0	0	60	60	38	38	2	1	206	8	0	10	1	3150	6	0	-1	-1	-1
24	0	0	60	60	38	38	2	1	207	2	1	6	1	2580	2	1	6	871	2
24	0	0	60	60	38	38	2	1	208	1	0	-1	1	1770	1	1	-1	-1	-1
24	0	0	60	60	38	38	2	1	209	9	0	-1	0	2216	1	1	-1	-1	-1
24	0	0	60	60	38	38	2	1	210	6	0	-1	2	2147	4	0	-1	-1	-1
24	0	0	60	60	38	38	3	0	211	-1	2	-1	0	1846	5	0	6	791	1
24	0	0	60	60	38	38	3	0	212	5	0	-1	1	2537	3	0	-1	-1	-1
24	0	0	60	60	38	38	3	0	213	-1	2	4	0	2146	2	0	6	706	1
24	0	0	60	60	38	38	3	0	214	8	0	-1	0	1529	1	1	-1	-1	-1
24	0	0	60	60	38	38	3	0	215	8	1	6	1	1992	1	0	6	842	1
24	0	0	60	60	38	38	3	0	216	2	1	0	1	3470	1	1	6	639	1
24	0	0	60	60	38	38	3	0	217	1	1	-1	1	1680	3	1	6	632	1
24	0	0	60	60	38	38	3	0	218	7	0	4	1	1761	1	0	-1	-1	-1
24	0	0	60	60	38	38	3	0	219	5	0	7	1	1952	22	0	-1	-1	-1
24	0	0	60	60	38	38	3	0	220	8	0	8	0	2910	7	1	-1	-1	-1
24	0	0	60	60	38	38	3	0	221	8	1	-1	0	1911	1	1	6	717	1
24	0	0	60	60	38	38	3	0	222	6	1	-1	1	2696	23	0	6	741	1
24	0	0	60	60	38	38	3	0	223	7	1	9	2	3928	5	0	6	877	1
24	0	0	60	60	38	38	3	0	224	1	1	7	1	2111	4	1	6	563	1
24	0	0	60	60	38	38	3	0	225	1	1	0	1	1567	7	1	6	739	1
24	0	0	60	60	38	38	3	0	226	5	1	10	1	1841	6	0	6	600	8
24	0	0	60	60	38	38	3	0	227	-1	2	-1	0	1934	1	0	6	479	1
24	0	0	60	60	38	38	3	0	228	8	0	-1	-1	5000	9	0	-1	-1	-1
24	0	0	60	60	38	38	3	0	229	4	0	-1	1	1658	5	1	-1	-1	-1
24	0	0	60	60	38	38	3	0	230	8	1	5	1	2205	5	0	6	789	1
24	0	0	60	60	38	38	3	0	231	3	1	-1	1	2330	4	1	6	849	1
24	0	0	60	60	38	38	3	0	232	7	1	-1	1	2481	1	0	0	1000	1
24	0	0	60	60	38	38	3	0	233	7	1	7	0	2202	5	1	6	505	1
24	0	0	60	60	38	38	3	0	234	1	0	4	1	2647	24	1	-1	-1	-1
24	0	0	60	60	38	38	3	0	235	0	0	1	1	2169	5	1	-1	-1	-1
24	0	0	60	60	38	38	3	0	236	4	1	-1	-1	5000	1	0	6	892	1
24	0	0	60	60	38	38	3	0	237	0	1	1	1	1916	2	1	6	616	1
24	0	0	60	60	38	38	3	0	238	3	0	2	1	3596	4	1	-1	-1	-1
24	0	0	60	60	38	38	3	0	239	0	0	-1	1	2401	1	1	-1	-1	-1
24	0	0	60	60	38	38	3	0	240	4	0	6	2	2590	1	0	-1	-1	-1
24	0	0	60	60	38	38	3	0	241	7	0	-1	-1	5000	1	0	-1	-1	-1
24	0	0	60	60	38	38	3	0	242	3	1	-1	1	1895	2	1	6	576	1
24	0	0	60	60	38	38	3	0	243	7	1	-1	1	2624	22	0	6	648	1
24	0	0	60	60	38	38	3	0	244	6	0	-1	1	2780	1	0	-1	-1	-1
24	0	0	60	60	38	38	3	0	245	4	0	5	1	2249	1	1	-1	-1	-1
24	0	0	60	60	38	38	3	0	246	3	0	6	2	3476	1	0	-1	-1	-1
24	0	0	60	60	38	38	3	0	247	3	1	-1	1	3638	7	1	6	699	1
24	0	0	60	60	38	38	3	0	248	1	1	3	1	2017	1	1	6	638	1
24	0	0	60	60	38	38	3	0	249	9	1	-1	0	2565	4	1	6	769	1
24	0	0	60	60	38	38	3	0	250	6	0	5	2	4147	21	0	-1	-1	-1
24	0	0	60	60	38	38	3	0	251	8	1	-1	0	1993	6	1	6	876	1
24	0	0	60	60	38	38	3	0	252	3	0	-1	1	2055	8	1	-1	-1	-1
24	0	0	60	60	38	38	3	0	253	5	1	4	2	2897	4	0	6	739	1
24	0	0	60	60	38	38	3	0	254	2	1	-1	1	2170	1	1	6	611	1
24	0	0	60	60	38	38	3	0	255	7	0	3	0	2528	5	1	-1	-1	-1
24	0	0	60	60	38	38	3	0	256	5	1	9	0	2663	4	1	6	559	1
24	0	0	60	60	38	38	3	0	257	2	0	9	1	4265	3	1	-1	-1	-1
24	0	0	60	60	38	38	3	0	258	5	1	-1	0	1531	1	1	6	642	1
24	0	0	60	60	38	38	3	0	259	9	1	-1	0	2250	22	1	6	745	1
24	0	0	60	60	38	38	3	0	260	8	1	-1	0	1893	1	1	6	595	1
24	0	0	60	60	38	38	3	0	261	0	1	-1	1	1654	1	1	6	731	1
24	0	0	60	60	38	38	3	0	262	1	0	2	1	1337	2	1	-1	-1	-1
24	0	0	60	60	38	38	3	0	263	3	1	9	1	2088	5	1	6	716	2
24	0	0	60	60	38	38	3	0	264	4	1	-1	1	3097	1	1	6	765	1
24	0	0	60	60	38	38	3	0	265	9	1	-1	0	1954	1	1	6	757	1
24	0	0	60	60	38	38	3	0	266	8	0	7	1	1601	23	0	-1	-1	-1
24	0	0	60	60	38	38	3	0	267	6	1	8	1	2029	1	0	6	671	1
24	0	0	60	60	38	38	3	0	268	6	0	-1	1	1289	1	0	-1	-1	-1
24	0	0	60	60	38	38	3	0	269	4	1	0	2	1810	1	0	6	579	1
24	0	0	60	60	38	38	3	0	270	3	0	6	1	1495	1	1	-1	-1	-1
24	0	0	60	60	38	38	3	0	271	5	0	-1	2	1552	1	0	-1	-1	-1
24	0	0	60	60	38	38	3	0	272	4	0	-1	2	1511	1	0	-1	-1	-1
24	0	0	60	60	38	38	3	0	273	4	1	-1	2	1639	2	0	6	518	1
24	0	0	60	60	38	38	3	0	274	4	0	4	2	1618	1	0	-1	-1	-1
24	0	0	60	60	38	38	3	0	275	0	0	9	1	2606	1	1	-1	-1	-1
24	0	0	60	60	38	38	3	0	276	9	1	-1	0	2067	1	1	6	584	1
24	0	0	60	60	38	38	3	0	277	9	0	7	0	2205	22	1	-1	-1	-1
24	0	0	60	60	38	38	3	0	278	6	1	-1	0	2265	5	1	6	870	3
24	0	0	60	60	38	38	3	0	279	9	1	10	0	1894	5	1	6	815	1
24	0	0	60	60	38	38	3	0	280	8	0	-1	0	2368	21	1	-1	-1	-1
24	0	0	60	60	38	38	3	0	281	1	0	3	1	1870	6	1	-1	-1	-1
24	0	0	60	60	38	38	3	0	282	6	0	-1	2	1816	5	0	-1	-1	-1
24	0	0	60	60	38	38	3	0	283	5	0	-1	2	1587	5	0	-1	-1	-1
24	0	0	60	60	38	38	3	0	284	2	1	-1	1	3145	22	1	6	754	1
24	0	0	60	60	38	38	3	0	285	0	1	-1	1	1559	2	1	6	680	1
24	0	0	60	60	38	38	3	0	286	-1	2	1	0	1648	5	0	6	782	2
24	0	0	60	60	38	38	3	0	287	6	1	3	1	3435	2	0	6	722	1
24	0	0	60	60	38	38	3	0	288	-1	2	2	0	2184	2	0	6	604	1
24	0	0	60	60	38	38	3	0	289	1	0	3	1	2853	8	1	-1	-1	-1
24	0	0	60	60	38	38	3	0	290	1	0	0	1	2128	7	1	-1	-1	-1
24	0	0	60	60	38	38	3	0	291	9	0	2	0	1616	29	1	-1	-1	-1
24	0	0	60	60	38	38	3	0	292	7	0	5	0	1884	5	1	-1	-1	-1
24	0	0	60	60	38	38	3	0	293	0	1	-1	1	2533	5	1	0	1000	1
24	0	0	60	60	38	38	3	0	294	0	0	-1	1	1820	8	1	-1	-1	-1
24	0	0	60	60	38	38	3	0	295	3	1	1	0	1968	1	0	6	515	1
24	0	0	60	60	38	38	3	0	296	7	1	8	0	2142	6	1	6	600	1
24	0	0	60	60	38	38	3	0	297	9	0	-1	0	3245	5	1	-1	-1	-1
24	0	0	60	60	38	38	3	0	298	1	1	-1	-1	5000	1	0	6	489	1
24	0	0	60	60	38	38	3	0	299	6	0	-1	1	2652	2	0	-1	-1	-1
24	0	0	60	60	38	38	3	0	300	7	0	-1	1	2847	7	0	-1	-1	-1
24	0	0	60	60	38	38	3	0	301	2	0	10	1	2853	1	1	-1	-1	-1
24	0	0	60	60	38	38	3	0	302	9	0	0	0	1768	4	1	-1	-1	-1
24	0	0	60	60	38	38	3	0	303	5	1	6	-1	5000	1	0	6	604	1
24	0	0	60	60	38	38	3	0	304	0	1	-1	1	1291	5	1	6	471	1
24	0	0	60	60	38	38	3	0	305	2	0	-1	1	4100	5	1	-1	-1	-1
24	0	0	60	60	38	38	3	0	306	2	0	8	1	2317	4	1	-1	-1	-1
24	0	0	60	60	38	38	3	0	307	5	0	10	1	2856	4	0	-1	-1	-1
24	0	0	60	60	38	38	3	0	308	2	1	5	1	1859	1	1	6	653	1
24	0	0	60	60	38	38	3	0	309	6	1	10	2	2385	5	0	6	727	1
24	0	0	60	60	38	38	3	0	310	9	0	1	0	1542	24	1	-1	-1	-1
24	0	0	60	60	38	38	3	0	311	0	0	2	1	1950	1	1	-1	-1	-1
24	0	0	60	60	38	38	3	0	312	4	1	8	1	1812	6	1	6	740	1
24	0	0	60	60	38	38	3	0	313	2	0	-1	0	3273	1	0	-1	-1	-1
24	0	0	60	60	38	38	3	0	314	2	1	-1	1	2707	7	1	6	641	1
24	0	0	60	60	38	38	3	0	315	3	0	-1	1	2291	4	1	-1	-1	-1
24	0	0	60	60	38	38	4	1	316	1	1	-1	1	2006	1	1	6	564	1
24	0	0	60	60	38	38	4	1	317	7	0	-1	1	1299	2	0	-1	-1	-1
24	0	0	60	60	38	38	4	1	318	7	1	1	1	2515	5	0	6	968	1
24	0	0	60	60	38	38	4	1	319	6	1	-1	1	1419	5	0	6	455	1
24	0	0	60	60	38	38	4	1	320	8	0	2	1	1247	1	0	-1	-1	-1
24	0	0	60	60	38	38	4	1	321	6	1	3	1	1706	23	0	6	853	1
24	0	0	60	60	38	38	4	1	322	3	0	-1	1	1491	8	1	-1	-1	-1
24	0	0	60	60	38	38	4	1	323	9	1	10	0	1431	1	1	6	718	1
24	0	0	60	60	38	38	4	1	324	8	0	1	0	2058	4	1	-1	-1	-1
24	0	0	60	60	38	38	4	1	325	-1	2	3	1	2495	21	1	6	534	1
24	0	0	60	60	38	38	4	1	326	5	1	-1	1	2408	5	0	6	600	1
24	0	0	60	60	38	38	4	1	327	4	1	-1	1	2668	22	1	6	684	1
24	0	0	60	60	38	38	4	1	328	9	0	7	0	1790	22	1	-1	-1	-1
24	0	0	60	60	38	38	4	1	329	7	1	6	1	2707	1	0	6	658	1
24	0	0	60	60	38	38	4	1	330	8	1	5	0	2404	1	1	6	730	1
24	0	0	60	60	38	38	4	1	331	3	1	5	1	2105	22	1	6	590	1
24	0	0	60	60	38	38	4	1	332	9	1	-1	0	1425	4	1	6	910	1
24	0	0	60	60	38	38	4	1	333	5	1	-1	2	1869	7	0	6	729	1
24	0	0	60	60	38	38	4	1	334	4	0	-1	2	1487	2	0	-1	-1	-1
24	0	0	60	60	38	38	4	1	335	4	0	1	2	1520	4	0	-1	-1	-1
24	0	0	60	60	38	38	4	1	336	0	0	-1	1	1376	86	1	-1	-1	-1
24	0	0	60	60	38	38	4	1	337	8	1	-1	0	1438	3	1	6	560	1
24	0	0	60	60	38	38	4	1	338	2	1	0	1	1506	5	1	6	667	1
24	0	0	60	60	38	38	4	1	339	2	1	4	1	1210	3	1	6	739	1
24	0	0	60	60	38	38	4	1	340	7	1	10	0	1994	1	1	6	519	1
24	0	0	60	60	38	38	4	1	341	3	1	-1	1	1471	3	1	6	663	1
24	0	0	60	60	38	38	4	1	342	7	0	4	1	1553	1	0	-1	-1	-1
24	0	0	60	60	38	38	4	1	343	6	0	10	1	2107	1	0	-1	-1	-1
24	0	0	60	60	38	38	4	1	344	9	0	-1	0	1636	1	1	-1	-1	-1
24	0	0	60	60	38	38	4	1	345	1	1	7	1	2463	67	1	6	581	1
24	0	0	60	60	38	38	4	1	346	6	0	-1	2	1922	1	0	-1	-1	-1
24	0	0	60	60	38	38	4	1	347	2	1	-1	1	2234	1	1	6	606	1
24	0	0	60	60	38	38	4	1	348	7	0	-1	1	2629	1	0	-1	-1	-1
24	0	0	60	60	38	38	4	1	349	2	0	-1	1	1633	1	1	-1	-1	-1
24	0	0	60	60	38	38	4	1	350	5	1	3	1	1828	1	0	6	535	1
24	0	0	60	60	38	38	4	1	351	8	0	8	1	1688	1	0	-1	-1	-1
24	0	0	60	60	38	38	4	1	352	9	0	-1	0	1873	1	1	-1	-1	-1
24	0	0	60	60	38	38	4	1	353	2	0	7	1	2019	1	1	-1	-1	-1
24	0	0	60	60	38	38	4	1	354	0	1	-1	1	1623	2	1	6	800	1
24	0	0	60	60	38	38	4	1	355	4	1	6	2	2083	3	0	6	691	1
24	0	0	60	60	38	38	4	1	356	9	1	-1	0	1780	20	1	6	644	1
24	0	0	60	60	38	38	4	1	357	3	1	-1	1	1650	6	1	6	561	1
24	0	0	60	60	38	38	4	1	358	6	0	6	2	2052	7	0	-1	-1	-1
24	0	0	60	60	38	38	4	1	359	7	0	-1	1	2479	1	0	-1	-1	-1
24	0	0	60	60	38	38	4	1	360	8	0	10	0	1572	3	1	-1	-1	-1
24	0	0	60	60	38	38	4	1	361	8	1	1	0	1714	1	1	6	599	3
24	0	0	60	60	38	38	4	1	362	6	1	2	0	1794	7	1	6	534	1
24	0	0	60	60	38	38	4	1	363	4	1	-1	0	2127	4	0	6	595	1
24	0	0	60	60	38	38	4	1	364	5	0	-1	-1	5000	1	0	-1	-1	-1
24	0	0	60	60	38	38	4	1	365	6	1	-1	1	2052	2	0	6	622	1
24	0	0	60	60	38	38	4	1	366	2	1	-1	1	1454	2	1	0	1000	1
24	0	0	60	60	38	38	4	1	367	5	0	8	1	1489	2	0	-1	-1	-1
24	0	0	60	60	38	38	4	1	368	6	0	2	2	2010	5	0	-1	-1	-1
24	0	0	60	60	38	38	4	1	369	6	1	-1	1	2639	5	0	6	552	1
24	0	0	60	60	38	38	4	1	370	5	0	-1	1	1706	22	0	-1	-1	-1
24	0	0	60	60	38	38	4	1	371	9	1	4	0	1843	4	1	6	642	1
24	0	0	60	60	38	38	4	1	372	7	1	9	0	2238	1	1	6	797	1
24	0	0	60	60	38	38	4	1	373	4	1	-1	1	1977	3	1	6	632	1
24	0	0	60	60	38	38	4	1	374	7	1	0	0	2511	4	1	6	509	1
24	0	0	60	60	38	38	4	1	375	6	0	10	1	3835	1	0	-1	-1	-1
24	0	0	60	60	38	38	4	1	376	8	1	-1	0	2310	11	1	6	723	1
24	0	0	60	60	38	38	4	1	377	0	1	-1	1	1959	1	1	6	667	1
24	0	0	60	60	38	38	4	1	378	1	0	-1	1	1654	1	1	-1	-1	-1
24	0	0	60	60	38	38	4	1	379	0	1	8	1	2856	5	1	6	867	1
24	0	0	60	60	38	38	4	1	380	0	1	7	-1	5000	8	0	6	949	1
24	0	0	60	60	38	38	4	1	381	3	0	-1	1	1631	6	1	-1	-1	-1
24	0	0	60	60	38	38	4	1	382	3	0	0	2	3419	5	0	-1	-1	-1
24	0	0	60	60	38	38	4	1	383	4	0	-1	2	2279	7	0	-1	-1	-1
24	0	0	60	60	38	38	4	1	384	0	0	0	1	1953	7	1	-1	-1	-1
24	0	0	60	60	38	38	4	1	385	9	0	-1	0	2223	23	1	-1	-1	-1
24	0	0	60	60	38	38	4	1	386	1	1	8	1	2339	23	1	6	665	1
24	0	0	60	60	38	38	4	1	387	5	1	-1	1	1842	5	0	6	608	1
24	0	0	60	60	38	38	4	1	388	8	1	-1	0	2102	5	1	6	587	1
24	0	0	60	60	38	38	4	1	389	2	0	-1	1	2038	5	1	-1	-1	-1
24	0	0	60	60	38	38	4	1	390	5	0	-1	2	2234	1	0	-1	-1	-1
24	0	0	60	60	38	38	4	1	391	4	0	9	2	2957	5	0	-1	-1	-1
24	0	0	60	60	38	38	4	1	392	4	0	4	1	1867	1	1	-1	-1	-1
24	0	0	60	60	38	38	4	1	393	-1	2	9	1	1991	23	1	6	672	1
24	0	0	60	60	38	38	4	1	394	-1	2	6	1	2247	5	1	0	1000	1
24	0	0	60	60	38	38	4	1	395	7	0	5	1	2953	22	0	-1	-1	-1
24	0	0	60	60	38	38	4	1	396	0	1	0	1	1480	21	1	6	816	8
24	0	0	60	60	38	38	4	1	397	-1	2	9	1	2795	1	1	6	505	1
24	0	0	60	60	38	38	4	1	398	-1	2	-1	1	1290	3	1	6	639	1
24	0	0	60	60	38	38	4	1	399	2	0	-1	1	2387	7	1	-1	-1	-1
24	0	0	60	60	38	38	4	1	400	9	0	6	0	2120	21	1	-1	-1	-1
24	0	0	60	60	38	38	4	1	401	1	1	3	1	2984	5	1	6	646	1
24	0	0	60	60	38	38	4	1	402	0	0	-1	1	1438	7	1	-1	-1	-1
24	0	0	60	60	38	38	4	1	403	2	0	-1	0	2377	1	0	-1	-1	-1
24	0	0	60	60	38	38	4	1	404	1	0	-1	1	3519	1	1	-1	-1	-1
24	0	0	60	60	38	38	4	1	405	3	1	-1	1	1631	3	1	6	714	1
24	0	0	60	60	38	38	4	1	406	1	0	2	-1	5000	1	0	-1	-1	-1
24	0	0	60	60	38	38	4	1	407	0	0	9	1	1815	1	1	-1	-1	-1
24	0	0	60	60	38	38	4	1	408	3	0	3	1	2914	5	1	-1	-1	-1
24	0	0	60	60	38	38	4	1	409	1	1	-1	1	2314	4	1	6	883	1
24	0	0	60	60	38	38	4	1	410	1	0	-1	1	1338	5	1	-1	-1	-1
24	0	0	60	60	38	38	4	1	411	4	1	2	1	2530	3	1	6	649	1
24	0	0	60	60	38	38	4	1	412	5	1	8	1	2177	5	0	6	616	1
24	0	0	60	60	38	38	4	1	413	3	1	5	2	2591	21	0	6	597	1
24	0	0	60	60	38	38	4	1	414	3	0	4	0	2236	2	0	-1	-1	-1
24	0	0	60	60	38	38	4	1	415	8	0	7	1	2983	22	0	-1	-1	-1
24	0	0	60	60	38	38	4	1	416	9	1	5	0	2165	7	1	6	665	1
24	0	0	60	60	38	38	4	1	417	0	0	1	1	2074	81	1	-1	-1	-1
24	0	0	60	60	38	38	4	1	418	2	1	-1	0	3212	1	0	6	632	1
24	0	0	60	60	38	38	4	1	419	1	0	-1	1	3209	5	1	-1	-1	-1
24	0	0	60	60	38	38	4	1	420	5	0	-1	2	1894	5	0	-1	-1	-1
