# Supplementary material for: No Evidence for Threat-Induced Spatial Prioritization of Somatosensory Stimulation during Pain Control Using a Synchrony Judgment Paradigm
Source: PLoS One. 2016 Jun 7;11(6):e0156648. doi: 10.1371/journal.pone.0156648 (PMC4896434; doi:10.1371/journal.pone.0156648)
Supplement: S1 Dataset — This dataset includes pretest questionnaire data, posttest questionnaire data, and experimental (SJ3) data. (ZIP) [file pone.0156648.s001.zip › S1 Dataset/PP25.dat]

PP	CUE	CTRL	TAMP1	TAMP2	SAMP1	SAMP2	BLOCK	SLOC	TRIAL	SOA	TYPE	FB	Resp	RT	RTerr	Acc	CResp	CRT	CRE
25	1	-1	60	60	32	35	0	0	1	5	1	-1	0	3074	1	1	-1	-1	-1
25	1	-1	60	60	32	35	0	0	2	3	1	-1	1	2124	24	1	-1	-1	-1
25	1	-1	60	60	32	35	0	0	3	7	0	-1	0	2108	5	1	-1	-1	-1
25	1	-1	60	60	32	35	0	1	4	1	0	-1	1	2413	5	1	-1	-1	-1
25	1	-1	60	60	32	35	0	1	5	4	1	-1	2	1857	7	0	-1	-1	-1
25	1	-1	60	60	32	35	0	1	6	2	1	-1	0	2692	1	0	-1	-1	-1
25	1	-1	60	60	32	35	0	1	7	0	0	-1	1	2365	24	1	-1	-1	-1
25	1	-1	60	60	32	35	0	0	8	-1	2	-1	-1	5000	1	0	-1	-1	-1
25	1	-1	60	60	32	35	0	1	9	6	0	-1	0	3250	6	1	-1	-1	-1
25	1	-1	60	60	32	35	0	1	10	8	0	-1	0	2557	1	1	-1	-1	-1
25	1	-1	60	60	32	35	0	0	11	9	0	-1	0	2628	6	1	-1	-1	-1
25	1	-1	60	60	32	35	0	1	12	3	0	-1	0	1872	1	0	-1	-1	-1
25	1	-1	60	60	32	35	0	1	13	8	1	-1	0	2577	3	1	-1	-1	-1
25	1	-1	60	60	32	35	0	0	14	-1	2	-1	-1	5000	1	0	-1	-1	-1
25	1	-1	60	60	32	35	0	0	15	5	0	-1	0	3110	3	1	-1	-1	-1
25	1	-1	60	60	32	35	0	1	16	0	1	-1	1	1847	24	1	-1	-1	-1
25	1	-1	60	60	32	35	0	0	17	9	1	-1	0	2690	5	1	-1	-1	-1
25	1	-1	60	60	32	35	0	1	18	6	1	-1	0	2891	4	1	-1	-1	-1
25	1	-1	60	60	32	35	0	1	19	7	1	-1	0	2412	1	1	-1	-1	-1
25	1	-1	60	60	32	35	0	0	20	1	1	-1	1	2145	1	1	-1	-1	-1
25	1	-1	60	60	32	35	0	1	21	2	1	-1	1	1472	1	1	-1	-1	-1
25	1	-1	60	60	32	35	0	1	22	4	0	-1	0	2762	1	0	-1	-1	-1
25	1	0	60	60	32	35	1	1	1	6	1	0	0	2237	1	1	0	1000	1
25	1	0	60	60	32	35	1	1	2	-1	2	9	1	2409	8	1	0	1000	1
25	1	0	60	60	32	35	1	1	3	9	0	-1	0	1630	5	1	-1	-1	-1
25	1	0	60	60	32	35	1	1	4	2	1	5	1	1817	5	1	0	1000	1
25	1	0	60	60	32	35	1	1	5	3	1	6	0	2173	19	0	0	1000	1
25	1	0	60	60	32	35	1	1	6	0	1	5	1	1843	5	1	0	1000	1
25	1	0	60	60	32	35	1	1	7	4	0	-1	0	1822	4	0	-1	-1	-1
25	1	0	60	60	32	35	1	1	8	3	0	-1	0	1818	5	0	-1	-1	-1
25	1	0	60	60	32	35	1	1	9	-1	2	6	1	2904	2	1	0	1000	1
25	1	0	60	60	32	35	1	1	10	-1	2	4	1	2555	21	1	0	1000	1
25	1	0	60	60	32	35	1	1	11	4	0	-1	0	1673	3	0	-1	-1	-1
25	1	0	60	60	32	35	1	1	12	4	0	-1	2	1723	2	0	-1	-1	-1
25	1	0	60	60	32	35	1	1	13	2	0	-1	0	2187	12	0	-1	-1	-1
25	1	0	60	60	32	35	1	1	14	-1	2	8	1	1850	7	1	0	1000	1
25	1	0	60	60	32	35	1	1	15	5	1	8	0	1581	2	1	0	1000	1
25	1	0	60	60	32	35	1	1	16	4	0	-1	-1	5000	1	0	-1	-1	-1
25	1	0	60	60	32	35	1	1	17	3	0	-1	-1	5000	1	0	-1	-1	-1
25	1	0	60	60	32	35	1	1	18	3	1	10	0	2005	5	0	0	1000	1
25	1	0	60	60	32	35	1	1	19	4	1	9	0	2730	7	0	6	871	1
25	1	0	60	60	32	35	1	1	20	2	1	1	0	1609	12	0	0	1000	1
25	1	0	60	60	32	35	1	1	21	8	1	10	0	2177	3	1	0	1000	1
25	1	0	60	60	32	35	1	1	22	6	0	-1	0	2543	7	1	-1	-1	-1
25	1	0	60	60	32	35	1	1	23	5	1	5	0	3646	1	1	0	1000	1
25	1	0	60	60	32	35	1	1	24	1	0	-1	0	2761	7	0	-1	-1	-1
25	1	0	60	60	32	35	1	1	25	0	0	-1	1	2159	22	1	-1	-1	-1
25	1	0	60	60	32	35	1	1	26	7	0	-1	0	1958	7	1	-1	-1	-1
25	1	0	60	60	32	35	1	1	27	6	1	6	0	2525	7	1	0	1000	1
25	1	0	60	60	32	35	1	1	28	5	0	-1	0	2053	4	1	-1	-1	-1
25	1	0	60	60	32	35	1	1	29	5	0	-1	0	1743	6	1	-1	-1	-1
25	1	0	60	60	32	35	1	1	30	2	1	3	0	1943	7	0	0	1000	1
25	1	0	60	60	32	35	1	1	31	0	1	8	1	1934	1	1	6	988	1
25	1	0	60	60	32	35	1	1	32	3	1	7	0	3725	1	0	0	1000	1
25	1	0	60	60	32	35	1	1	33	3	0	-1	1	1709	1	1	-1	-1	-1
25	1	0	60	60	32	35	1	1	34	8	0	-1	0	2566	1	1	-1	-1	-1
25	1	0	60	60	32	35	1	1	35	3	0	-1	0	2332	1	0	-1	-1	-1
25	1	0	60	60	32	35	1	1	36	7	0	-1	0	2427	5	1	-1	-1	-1
25	1	0	60	60	32	35	1	1	37	1	0	-1	1	3743	4	1	-1	-1	-1
25	1	0	60	60	32	35	1	1	38	9	1	2	0	3270	1	1	0	1000	1
25	1	0	60	60	32	35	1	1	39	0	0	-1	1	1576	7	1	-1	-1	-1
25	1	0	60	60	32	35	1	1	40	7	0	-1	1	2158	1	0	-1	-1	-1
25	1	0	60	60	32	35	1	1	41	5	0	-1	0	3156	1	1	-1	-1	-1
25	1	0	60	60	32	35	1	1	42	7	1	7	0	1779	7	1	0	1000	1
25	1	0	60	60	32	35	1	1	43	1	1	0	0	3328	5	0	6	799	9
25	1	0	60	60	32	35	1	1	44	4	1	4	2	4311	7	0	6	574	1
25	1	0	60	60	32	35	1	1	45	8	1	10	1	1427	22	0	6	565	1
25	1	0	60	60	32	35	1	1	46	4	1	4	2	2807	4	0	6	684	1
25	1	0	60	60	32	35	1	1	47	6	1	3	2	2107	9	0	6	592	1
25	1	0	60	60	32	35	1	1	48	8	0	-1	0	3012	4	1	-1	-1	-1
25	1	0	60	60	32	35	1	1	49	7	1	3	0	2288	25	1	6	779	1
25	1	0	60	60	32	35	1	1	50	8	1	1	0	2633	1	1	6	932	1
25	1	0	60	60	32	35	1	1	51	9	0	-1	0	1636	25	1	-1	-1	-1
25	1	0	60	60	32	35	1	1	52	1	1	5	1	2176	24	1	6	465	1
25	1	0	60	60	32	35	1	1	53	7	1	6	0	1902	5	1	6	831	1
25	1	0	60	60	32	35	1	1	54	0	0	-1	1	2054	8	1	-1	-1	-1
25	1	0	60	60	32	35	1	1	55	5	0	-1	1	2249	1	0	-1	-1	-1
25	1	0	60	60	32	35	1	1	56	9	1	7	0	3187	23	1	6	739	1
25	1	0	60	60	32	35	1	1	57	2	0	-1	1	2801	7	1	-1	-1	-1
25	1	0	60	60	32	35	1	1	58	0	0	-1	1	2405	6	1	-1	-1	-1
25	1	0	60	60	32	35	1	1	59	0	1	7	1	2874	7	1	6	704	1
25	1	0	60	60	32	35	1	1	60	1	1	1	1	2108	3	1	6	433	1
25	1	0	60	60	32	35	1	1	61	4	1	0	1	1900	1	1	6	753	1
25	1	0	60	60	32	35	1	1	62	9	0	-1	0	1749	5	1	-1	-1	-1
25	1	0	60	60	32	35	1	1	63	8	1	4	0	1692	6	1	6	536	1
25	1	0	60	60	32	35	1	1	64	9	1	1	0	1869	22	1	0	1000	1
25	1	0	60	60	32	35	1	1	65	3	1	2	2	2111	22	0	6	642	1
25	1	0	60	60	32	35	1	1	66	5	1	4	2	1839	6	0	6	577	1
25	1	0	60	60	32	35	1	1	67	0	1	1	1	1794	5	1	6	540	86
25	1	0	60	60	32	35	1	1	68	2	1	2	2	2295	1	0	6	665	1
25	1	0	60	60	32	35	1	1	69	6	0	-1	1	2369	4	0	-1	-1	-1
25	1	0	60	60	32	35	1	1	70	6	0	-1	2	2279	5	0	-1	-1	-1
25	1	0	60	60	32	35	1	1	71	2	0	-1	0	2560	1	0	-1	-1	-1
25	1	0	60	60	32	35	1	1	72	3	0	-1	1	2215	1	1	-1	-1	-1
25	1	0	60	60	32	35	1	1	73	5	1	8	2	2355	1	0	6	618	2
25	1	0	60	60	32	35	1	1	74	0	1	10	1	1829	7	1	6	576	1
25	1	0	60	60	32	35	1	1	75	8	0	-1	1	2193	8	0	-1	-1	-1
25	1	0	60	60	32	35	1	1	76	2	0	-1	1	1774	24	1	-1	-1	-1
25	1	0	60	60	32	35	1	1	77	6	0	-1	1	2644	1	0	-1	-1	-1
25	1	0	60	60	32	35	1	1	78	9	0	-1	0	2151	7	1	-1	-1	-1
25	1	0	60	60	32	35	1	1	79	9	1	0	0	2542	24	1	6	633	1
25	1	0	60	60	32	35	1	1	80	-1	2	6	1	2735	5	1	6	664	1
25	1	0	60	60	32	35	1	1	81	7	0	-1	0	2527	65	1	-1	-1	-1
25	1	0	60	60	32	35	1	1	82	6	0	-1	2	3062	6	0	-1	-1	-1
25	1	0	60	60	32	35	1	1	83	7	1	2	1	2296	5	0	6	505	1
25	1	0	60	60	32	35	1	1	84	6	1	5	1	1833	4	0	6	865	1
25	1	0	60	60	32	35	1	1	85	1	0	-1	0	1604	5	0	-1	-1	-1
25	1	0	60	60	32	35	1	1	86	9	1	9	0	1497	5	1	6	848	3
25	1	0	60	60	32	35	1	1	87	1	1	2	1	1641	2	1	6	680	1
25	1	0	60	60	32	35	1	1	88	1	0	-1	1	1901	6	1	-1	-1	-1
25	1	0	60	60	32	35	1	1	89	5	1	9	2	2021	20	0	6	659	1
25	1	0	60	60	32	35	1	1	90	1	1	8	1	2305	5	1	6	759	1
25	1	0	60	60	32	35	1	1	91	3	1	7	2	2514	2	0	6	623	1
25	1	0	60	60	32	35	1	1	92	2	0	-1	1	2978	2	1	-1	-1	-1
25	1	0	60	60	32	35	1	1	93	2	1	10	0	3106	21	0	6	699	1
25	1	0	60	60	32	35	1	1	94	7	0	-1	1	2387	7	0	-1	-1	-1
25	1	0	60	60	32	35	1	1	95	0	0	-1	1	2840	11	1	-1	-1	-1
25	1	0	60	60	32	35	1	1	96	8	0	-1	1	2043	1	0	-1	-1	-1
25	1	0	60	60	32	35	1	1	97	6	1	9	0	1879	1	1	6	680	1
25	1	0	60	60	32	35	1	1	98	4	1	3	2	2240	6	0	6	657	1
25	1	0	60	60	32	35	1	1	99	1	0	-1	1	2035	7	1	-1	-1	-1
25	1	0	60	60	32	35	1	1	100	7	1	3	2	2615	1	0	6	574	1
25	1	0	60	60	32	35	1	1	101	9	0	-1	0	1627	3	1	-1	-1	-1
25	1	0	60	60	32	35	1	1	102	8	0	-1	0	1950	8	1	-1	-1	-1
25	1	0	60	60	32	35	1	1	103	4	0	-1	0	1813	4	0	-1	-1	-1
25	1	0	60	60	32	35	1	1	104	5	0	-1	1	2201	1	0	-1	-1	-1
25	1	0	60	60	32	35	1	1	105	8	1	0	0	2574	23	1	6	507	1
25	1	0	60	60	32	35	2	0	106	6	1	1	1	1841	7	0	6	589	1
25	1	0	60	60	32	35	2	0	107	2	0	5	0	2100	1	0	-1	-1	-1
25	1	0	60	60	32	35	2	0	108	7	0	-1	0	1973	3	1	-1	-1	-1
25	1	0	60	60	32	35	2	0	109	2	1	3	1	2011	5	1	6	893	1
25	1	0	60	60	32	35	2	0	110	-1	2	2	0	2841	1	0	6	801	1
25	1	0	60	60	32	35	2	0	111	0	1	6	1	2388	4	1	6	837	1
25	1	0	60	60	32	35	2	0	112	4	0	-1	2	2786	1	0	-1	-1	-1
25	1	0	60	60	32	35	2	0	113	2	1	-1	1	2183	1	1	6	543	1
25	1	0	60	60	32	35	2	0	114	5	0	7	0	3580	6	1	-1	-1	-1
25	1	0	60	60	32	35	2	0	115	4	1	6	1	2097	24	1	6	768	1
25	1	0	60	60	32	35	2	0	116	3	0	-1	1	2010	6	1	-1	-1	-1
25	1	0	60	60	32	35	2	0	117	9	1	-1	0	1943	1	1	6	804	1
25	1	0	60	60	32	35	2	0	118	4	0	-1	2	2838	6	0	-1	-1	-1
25	1	0	60	60	32	35	2	0	119	0	0	3	1	2137	1	1	-1	-1	-1
25	1	0	60	60	32	35	2	0	120	3	1	5	2	2952	7	0	6	876	1
25	1	0	60	60	32	35	2	0	121	-1	2	-1	0	3377	1	0	0	1000	1
25	1	0	60	60	32	35	2	0	122	9	0	-1	0	1783	5	1	-1	-1	-1
25	1	0	60	60	32	35	2	0	123	7	0	6	0	2060	6	1	-1	-1	-1
25	1	0	60	60	32	35	2	0	124	4	0	4	1	2863	9	1	-1	-1	-1
25	1	0	60	60	32	35	2	0	125	5	1	10	2	2188	6	0	6	602	1
25	1	0	60	60	32	35	2	0	126	3	1	4	0	2529	7	0	6	530	1
25	1	0	60	60	32	35	2	0	127	6	0	-1	1	2473	5	0	-1	-1	-1
25	1	0	60	60	32	35	2	0	128	8	0	9	0	2003	7	1	-1	-1	-1
25	1	0	60	60	32	35	2	0	129	2	1	-1	1	1904	1	1	6	790	1
25	1	0	60	60	32	35	2	0	130	1	1	-1	1	1904	7	1	6	543	1
25	1	0	60	60	32	35	2	0	131	5	1	-1	1	2937	24	0	6	519	1
25	1	0	60	60	32	35	2	0	132	0	0	0	1	2144	1	1	-1	-1	-1
25	1	0	60	60	32	35	2	0	133	9	1	-1	0	1711	7	1	6	467	1
25	1	0	60	60	32	35	2	0	134	1	0	-1	1	1655	4	1	-1	-1	-1
25	1	0	60	60	32	35	2	0	135	3	1	2	2	3082	4	0	6	518	1
25	1	0	60	60	32	35	2	0	136	1	0	1	1	2283	19	1	-1	-1	-1
25	1	0	60	60	32	35	2	0	137	8	0	9	0	2036	20	1	-1	-1	-1
25	1	0	60	60	32	35	2	0	138	3	0	-1	1	2904	23	1	-1	-1	-1
25	1	0	60	60	32	35	2	0	139	9	1	-1	0	2312	7	1	6	602	1
25	1	0	60	60	32	35	2	0	140	1	0	-1	1	2432	1	1	-1	-1	-1
25	1	0	60	60	32	35	2	0	141	5	0	-1	2	2804	24	0	-1	-1	-1
25	1	0	60	60	32	35	2	0	142	-1	2	-1	0	3234	7	0	6	520	1
25	1	0	60	60	32	35	2	0	143	8	1	0	0	1877	4	1	6	604	2
25	1	0	60	60	32	35	2	0	144	4	1	-1	0	2015	22	0	0	1000	1
25	1	0	60	60	32	35	2	0	145	7	1	-1	0	1971	6	1	6	473	1
25	1	0	60	60	32	35	2	0	146	3	0	-1	1	1897	24	1	-1	-1	-1
25	1	0	60	60	32	35	2	0	147	9	1	6	0	2233	7	1	6	678	1
25	1	0	60	60	32	35	2	0	148	1	1	8	1	2132	23	1	6	641	1
25	1	0	60	60	32	35	2	0	149	3	0	0	2	1948	4	0	-1	-1	-1
25	1	0	60	60	32	35	2	0	150	6	0	8	0	2458	3	1	-1	-1	-1
25	1	0	60	60	32	35	2	0	151	8	0	3	0	1781	22	1	-1	-1	-1
25	1	0	60	60	32	35	2	0	152	3	0	4	2	1986	4	0	-1	-1	-1
25	1	0	60	60	32	35	2	0	153	7	0	-1	0	2167	1	1	-1	-1	-1
25	1	0	60	60	32	35	2	0	154	0	1	4	1	1581	4	1	6	535	1
25	1	0	60	60	32	35	2	0	155	6	1	2	0	1875	1	1	6	859	1
25	1	0	60	60	32	35	2	0	156	6	0	-1	2	3709	22	0	-1	-1	-1
25	1	0	60	60	32	35	2	0	157	5	0	5	0	2877	1	1	-1	-1	-1
25	1	0	60	60	32	35	2	0	158	5	1	7	0	1959	1	1	0	1000	1
25	1	0	60	60	32	35	2	0	159	7	1	-1	0	2302	5	1	6	652	1
25	1	0	60	60	32	35	2	0	160	-1	2	-1	0	2360	1	0	6	532	1
25	1	0	60	60	32	35	2	0	161	9	0	10	0	1210	22	1	-1	-1	-1
25	1	0	60	60	32	35	2	0	162	2	1	-1	0	2703	8	0	6	748	1
25	1	0	60	60	32	35	2	0	163	6	1	-1	0	2207	5	1	6	756	2
25	1	0	60	60	32	35	2	0	164	4	0	7	0	2268	1	0	-1	-1	-1
25	1	0	60	60	32	35	2	0	165	6	1	1	0	2390	5	1	6	601	1
25	1	0	60	60	32	35	2	0	166	5	1	10	0	1871	1	1	6	830	1
25	1	0	60	60	32	35	2	0	167	4	0	-1	2	1873	1	0	-1	-1	-1
25	1	0	60	60	32	35	2	0	168	-1	2	0	0	2013	1	0	6	668	1
25	1	0	60	60	32	35	2	0	169	9	0	4	0	1689	22	1	-1	-1	-1
25	1	0	60	60	32	35	2	0	170	2	0	7	1	1850	1	1	-1	-1	-1
25	1	0	60	60	32	35	2	0	171	1	1	2	1	2341	1	1	6	557	1
25	1	0	60	60	32	35	2	0	172	7	1	5	0	1620	1	1	6	499	1
25	1	0	60	60	32	35	2	0	173	1	0	9	1	2001	1	1	-1	-1	-1
25	1	0	60	60	32	35	2	0	174	9	1	-1	0	1837	4	1	6	443	3
25	1	0	60	60	32	35	2	0	175	4	1	-1	1	1640	1	1	6	950	1
25	1	0	60	60	32	35	2	0	176	7	1	-1	0	2292	1	1	6	664	1
25	1	0	60	60	32	35	2	0	177	3	1	-1	0	1941	1	0	6	577	1
25	1	0	60	60	32	35	2	0	178	8	0	10	0	1576	1	1	-1	-1	-1
25	1	0	60	60	32	35	2	0	179	0	1	3	0	1830	1	0	0	1000	1
25	1	0	60	60	32	35	2	0	180	1	0	-1	1	1777	5	1	-1	-1	-1
25	1	0	60	60	32	35	2	0	181	1	1	-1	1	2415	7	1	6	465	1
25	1	0	60	60	32	35	2	0	182	6	0	-1	1	2347	1	0	-1	-1	-1
25	1	0	60	60	32	35	2	0	183	5	0	-1	2	2866	6	0	-1	-1	-1
25	1	0	60	60	32	35	2	0	184	2	0	8	1	2531	7	1	-1	-1	-1
25	1	0	60	60	32	35	2	0	185	7	0	10	0	2295	24	1	-1	-1	-1
25	1	0	60	60	32	35	2	0	186	4	1	-1	2	2823	1	0	6	942	1
25	1	0	60	60	32	35	2	0	187	1	1	-1	1	3579	1	1	6	834	97
25	1	0	60	60	32	35	2	0	188	6	1	1	2	4168	22	0	6	438	1
25	1	0	60	60	32	35	2	0	189	8	1	8	0	1918	5	1	6	436	1
25	1	0	60	60	32	35	2	0	190	8	1	-1	1	2558	1	0	6	459	1
25	1	0	60	60	32	35	2	0	191	8	0	9	1	2397	1	0	-1	-1	-1
25	1	0	60	60	32	35	2	0	192	6	0	9	0	2034	22	1	-1	-1	-1
25	1	0	60	60	32	35	2	0	193	8	1	-1	0	1333	1	1	6	496	1
25	1	0	60	60	32	35	2	0	194	0	0	1	1	2100	8	1	-1	-1	-1
25	1	0	60	60	32	35	2	0	195	7	0	6	1	1893	1	0	-1	-1	-1
25	1	0	60	60	32	35	2	0	196	7	1	7	2	2574	1	0	6	775	2
25	1	0	60	60	32	35	2	0	197	5	0	-1	2	2308	1	0	-1	-1	-1
25	1	0	60	60	32	35	2	0	198	2	1	2	0	4277	1	0	6	781	1
25	1	0	60	60	32	35	2	0	199	0	0	-1	1	2654	3	1	-1	-1	-1
25	1	0	60	60	32	35	2	0	200	4	1	-1	0	2017	12	0	6	464	1
25	1	0	60	60	32	35	2	0	201	0	1	-1	1	2957	1	1	0	1000	1
25	1	0	60	60	32	35	2	0	202	2	0	3	1	1628	7	1	-1	-1	-1
25	1	0	60	60	32	35	2	0	203	0	1	5	1	1391	1	1	6	692	1
25	1	0	60	60	32	35	2	0	204	8	1	-1	1	2236	6	0	6	913	2
25	1	0	60	60	32	35	2	0	205	0	0	0	1	1840	1	1	-1	-1	-1
25	1	0	60	60	32	35	2	0	206	9	0	-1	0	1363	1	1	-1	-1	-1
25	1	0	60	60	32	35	2	0	207	5	1	-1	2	2689	5	0	6	692	1
25	1	0	60	60	32	35	2	0	208	9	0	-1	0	2410	7	1	-1	-1	-1
25	1	0	60	60	32	35	2	0	209	3	1	-1	2	1831	1	0	6	961	1
25	1	0	60	60	32	35	2	0	210	2	0	8	0	2194	1	0	-1	-1	-1
25	1	0	60	60	32	35	3	1	211	6	0	9	2	1895	5	0	-1	-1	-1
25	1	0	60	60	32	35	3	1	212	4	1	4	0	1631	2	0	6	782	1
25	1	0	60	60	32	35	3	1	213	3	1	-1	1	1227	3	1	1	193	2
25	1	0	60	60	32	35	3	1	214	0	1	5	1	1270	5	1	6	676	1
25	1	0	60	60	32	35	3	1	215	8	1	7	0	1544	5	1	6	582	1
25	1	0	60	60	32	35	3	1	216	0	1	2	1	1927	5	1	6	492	1
25	1	0	60	60	32	35	3	1	217	3	0	-1	1	1527	5	1	-1	-1	-1
25	1	0	60	60	32	35	3	1	218	2	0	-1	1	1543	6	1	-1	-1	-1
25	1	0	60	60	32	35	3	1	219	-1	2	3	1	2024	20	1	6	482	1
25	1	0	60	60	32	35	3	1	220	3	1	1	1	2140	4	1	6	951	1
25	1	0	60	60	32	35	3	1	221	4	1	-1	1	1979	1	1	6	838	1
25	1	0	60	60	32	35	3	1	222	0	1	-1	1	1673	5	1	6	859	1
25	1	0	60	60	32	35	3	1	223	2	0	-1	1	2243	22	1	-1	-1	-1
25	1	0	60	60	32	35	3	1	224	9	1	10	0	3113	7	1	6	711	1
25	1	0	60	60	32	35	3	1	225	1	0	5	1	1930	5	1	-1	-1	-1
25	1	0	60	60	32	35	3	1	226	6	1	-1	1	2073	6	0	6	689	3
25	1	0	60	60	32	35	3	1	227	3	1	-1	2	2611	2	0	6	786	2
25	1	0	60	60	32	35	3	1	228	5	1	10	2	2082	5	0	6	814	1
25	1	0	60	60	32	35	3	1	229	8	0	4	0	2587	5	1	-1	-1	-1
25	1	0	60	60	32	35	3	1	230	3	1	0	0	2193	4	0	6	438	1
25	1	0	60	60	32	35	3	1	231	0	0	10	1	1466	20	1	-1	-1	-1
25	1	0	60	60	32	35	3	1	232	4	1	-1	2	1700	7	0	6	536	1
25	1	0	60	60	32	35	3	1	233	4	0	4	1	2021	1	1	-1	-1	-1
25	1	0	60	60	32	35	3	1	234	7	1	-1	1	2537	23	0	6	539	1
25	1	0	60	60	32	35	3	1	235	3	0	-1	1	1848	1	1	-1	-1	-1
25	1	0	60	60	32	35	3	1	236	5	1	-1	2	2122	5	0	6	628	1
25	1	0	60	60	32	35	3	1	237	6	1	6	0	1642	1	1	6	404	1
25	1	0	60	60	32	35	3	1	238	7	0	-1	0	2078	4	1	-1	-1	-1
25	1	0	60	60	32	35	3	1	239	6	0	-1	2	2736	5	0	-1	-1	-1
25	1	0	60	60	32	35	3	1	240	6	0	6	2	1775	22	0	-1	-1	-1
25	1	0	60	60	32	35	3	1	241	1	1	2	0	4189	23	0	6	652	1
25	1	0	60	60	32	35	3	1	242	2	1	7	0	3290	5	0	6	584	1
25	1	0	60	60	32	35	3	1	243	9	1	-1	0	2099	24	1	6	601	1
25	1	0	60	60	32	35	3	1	244	4	0	-1	0	2628	1	0	-1	-1	-1
25	1	0	60	60	32	35	3	1	245	1	1	-1	1	2016	1	1	6	852	1
25	1	0	60	60	32	35	3	1	246	1	0	-1	1	2267	3	1	-1	-1	-1
25	1	0	60	60	32	35	3	1	247	4	0	-1	0	2405	2	0	-1	-1	-1
25	1	0	60	60	32	35	3	1	248	4	0	6	2	1978	5	0	-1	-1	-1
25	1	0	60	60	32	35	3	1	249	5	0	-1	2	2128	7	0	-1	-1	-1
25	1	0	60	60	32	35	3	1	250	4	1	-1	1	2487	1	1	6	473	1
25	1	0	60	60	32	35	3	1	251	6	1	-1	0	1984	25	1	6	713	1
25	1	0	60	60	32	35	3	1	252	1	1	9	1	2213	5	1	6	654	1
25	1	0	60	60	32	35	3	1	253	9	1	8	0	2289	2	1	6	506	1
25	1	0	60	60	32	35	3	1	254	9	0	7	0	2083	6	1	-1	-1	-1
25	1	0	60	60	32	35	3	1	255	2	0	3	1	1612	7	1	-1	-1	-1
25	1	0	60	60	32	35	3	1	256	7	0	0	0	2728	4	1	-1	-1	-1
25	1	0	60	60	32	35	3	1	257	2	1	2	0	3280	7	0	6	510	1
25	1	0	60	60	32	35	3	1	258	6	0	-1	0	2321	5	1	-1	-1	-1
25	1	0	60	60	32	35	3	1	259	9	0	8	0	2649	7	1	-1	-1	-1
25	1	0	60	60	32	35	3	1	260	-1	2	8	1	2758	6	1	6	720	2
25	1	0	60	60	32	35	3	1	261	5	0	-1	2	3692	8	0	-1	-1	-1
25	1	0	60	60	32	35	3	1	262	1	0	6	1	1445	7	1	-1	-1	-1
25	1	0	60	60	32	35	3	1	263	9	1	5	0	2018	1	1	6	723	1
25	1	0	60	60	32	35	3	1	264	4	1	-1	2	2940	5	0	6	758	1
25	1	0	60	60	32	35	3	1	265	8	1	-1	0	1931	5	1	6	837	1
25	1	0	60	60	32	35	3	1	266	0	0	8	1	2402	1	1	-1	-1	-1
25	1	0	60	60	32	35	3	1	267	6	1	-1	0	1647	1	1	6	623	1
25	1	0	60	60	32	35	3	1	268	1	1	-1	1	1378	1	1	6	609	1
25	1	0	60	60	32	35	3	1	269	6	1	0	1	1695	1	0	6	686	1
25	1	0	60	60	32	35	3	1	270	-1	2	2	1	2314	22	1	6	606	1
25	1	0	60	60	32	35	3	1	271	5	1	0	0	1922	23	1	6	760	3
25	1	0	60	60	32	35	3	1	272	2	1	-1	1	2345	1	1	0	1000	1
25	1	0	60	60	32	35	3	1	273	5	0	9	0	2345	22	1	-1	-1	-1
25	1	0	60	60	32	35	3	1	274	9	1	9	0	1560	1	1	6	572	1
25	1	0	60	60	32	35	3	1	275	7	1	1	0	2078	8	1	6	610	1
25	1	0	60	60	32	35	3	1	276	7	0	1	0	1688	1	1	-1	-1	-1
25	1	0	60	60	32	35	3	1	277	3	1	6	0	1801	5	0	6	660	1
25	1	0	60	60	32	35	3	1	278	5	1	8	1	2118	25	0	6	912	1
25	1	0	60	60	32	35	3	1	279	3	0	-1	0	2246	25	0	-1	-1	-1
25	1	0	60	60	32	35	3	1	280	0	1	-1	1	1840	7	1	6	554	1
25	1	0	60	60	32	35	3	1	281	1	0	-1	1	1764	8	1	-1	-1	-1
25	1	0	60	60	32	35	3	1	282	9	0	-1	0	1146	3	1	-1	-1	-1
25	1	0	60	60	32	35	3	1	283	5	0	2	0	1921	25	1	-1	-1	-1
25	1	0	60	60	32	35	3	1	284	0	1	3	1	1305	1	1	6	720	1
25	1	0	60	60	32	35	3	1	285	9	0	-1	0	1497	1	1	-1	-1	-1
25	1	0	60	60	32	35	3	1	286	0	0	-1	1	1930	8	1	-1	-1	-1
25	1	0	60	60	32	35	3	1	287	7	1	-1	0	2049	6	1	6	447	1
25	1	0	60	60	32	35	3	1	288	2	0	-1	2	2908	1	0	-1	-1	-1
25	1	0	60	60	32	35	3	1	289	8	0	1	0	3068	1	1	-1	-1	-1
25	1	0	60	60	32	35	3	1	290	8	0	7	0	1654	6	1	-1	-1	-1
25	1	0	60	60	32	35	3	1	291	8	0	-1	0	1673	8	1	-1	-1	-1
25	1	0	60	60	32	35	3	1	292	8	1	-1	0	1483	7	1	6	718	1
25	1	0	60	60	32	35	3	1	293	4	0	10	0	2016	22	0	-1	-1	-1
25	1	0	60	60	32	35	3	1	294	7	1	1	0	2140	1	1	6	518	1
25	1	0	60	60	32	35	3	1	295	1	0	-1	1	1843	1	1	-1	-1	-1
25	1	0	60	60	32	35	3	1	296	0	0	10	1	1538	5	1	-1	-1	-1
25	1	0	60	60	32	35	3	1	297	8	0	9	0	1594	1	1	-1	-1	-1
25	1	0	60	60	32	35	3	1	298	7	1	-1	0	2071	1	1	6	806	1
25	1	0	60	60	32	35	3	1	299	2	1	5	0	2176	4	0	6	664	1
25	1	0	60	60	32	35	3	1	300	8	1	3	0	1734	1	1	6	645	1
25	1	0	60	60	32	35	3	1	301	5	1	4	2	2518	1	0	6	500	1
25	1	0	60	60	32	35	3	1	302	2	0	-1	1	1758	29	1	-1	-1	-1
25	1	0	60	60	32	35	3	1	303	-1	2	7	1	2486	1	1	6	689	1
25	1	0	60	60	32	35	3	1	304	0	0	-1	1	2255	1	1	-1	-1	-1
25	1	0	60	60	32	35	3	1	305	8	1	-1	0	1714	24	1	6	718	1
25	1	0	60	60	32	35	3	1	306	6	0	-1	2	2658	4	0	-1	-1	-1
25	1	0	60	60	32	35	3	1	307	3	0	4	2	2061	4	0	-1	-1	-1
25	1	0	60	60	32	35	3	1	308	9	0	5	0	1559	6	1	-1	-1	-1
25	1	0	60	60	32	35	3	1	309	5	0	-1	2	2726	1	0	-1	-1	-1
25	1	0	60	60	32	35	3	1	310	2	1	0	1	1982	4	1	6	583	1
25	1	0	60	60	32	35	3	1	311	7	0	-1	0	2195	1	1	-1	-1	-1
25	1	0	60	60	32	35	3	1	312	7	0	-1	1	1992	9	0	-1	-1	-1
25	1	0	60	60	32	35	3	1	313	-1	2	-1	1	2312	24	1	6	589	1
25	1	0	60	60	32	35	3	1	314	1	1	-1	0	2128	5	0	0	1000	1
25	1	0	60	60	32	35	3	1	315	3	0	3	1	2007	6	1	-1	-1	-1
25	1	0	60	60	32	35	4	0	316	5	1	3	2	2076	11	0	6	507	1
25	1	0	60	60	32	35	4	0	317	-1	2	0	0	2744	5	0	6	636	1
25	1	0	60	60	32	35	4	0	318	9	0	-1	0	1640	5	1	-1	-1	-1
25	1	0	60	60	32	35	4	0	319	3	1	6	2	2195	24	0	6	584	1
25	1	0	60	60	32	35	4	0	320	-1	2	1	0	1634	5	0	6	596	1
25	1	0	60	60	32	35	4	0	321	4	1	4	0	2117	7	0	6	857	1
25	1	0	60	60	32	35	4	0	322	1	1	-1	1	2445	4	1	6	697	1
25	1	0	60	60	32	35	4	0	323	6	1	-1	0	1952	11	1	6	475	1
25	1	0	60	60	32	35	4	0	324	2	0	4	1	1671	5	1	-1	-1	-1
25	1	0	60	60	32	35	4	0	325	5	0	3	1	2184	7	0	-1	-1	-1
25	1	0	60	60	32	35	4	0	326	4	1	-1	0	2790	4	0	6	639	1
25	1	0	60	60	32	35	4	0	327	2	0	-1	1	2003	1	1	-1	-1	-1
25	1	0	60	60	32	35	4	0	328	9	0	-1	0	1992	1	1	-1	-1	-1
25	1	0	60	60	32	35	4	0	329	9	1	2	0	2693	1	1	6	764	1
25	1	0	60	60	32	35	4	0	330	2	1	5	1	1966	8	1	6	597	1
25	1	0	60	60	32	35	4	0	331	9	0	-1	0	1596	5	1	-1	-1	-1
25	1	0	60	60	32	35	4	0	332	2	0	-1	0	2841	22	0	-1	-1	-1
25	1	0	60	60	32	35	4	0	333	0	1	3	1	2380	9	1	6	689	1
25	1	0	60	60	32	35	4	0	334	3	0	10	0	1317	1	0	-1	-1	-1
25	1	0	60	60	32	35	4	0	335	6	0	7	1	1845	7	0	-1	-1	-1
25	1	0	60	60	32	35	4	0	336	1	0	5	1	2000	4	1	-1	-1	-1
25	1	0	60	60	32	35	4	0	337	4	1	-1	2	4861	5	0	6	448	1
25	1	0	60	60	32	35	4	0	338	8	0	0	0	2248	7	1	-1	-1	-1
25	1	0	60	60	32	35	4	0	339	0	0	-1	1	1882	8	1	-1	-1	-1
25	1	0	60	60	32	35	4	0	340	3	0	-1	1	1732	1	1	-1	-1	-1
25	1	0	60	60	32	35	4	0	341	-1	2	-1	0	2421	5	0	6	915	1
25	1	0	60	60	32	35	4	0	342	1	0	1	1	2177	5	1	-1	-1	-1
25	1	0	60	60	32	35	4	0	343	0	1	-1	1	2263	5	1	6	694	1
25	1	0	60	60	32	35	4	0	344	1	1	-1	1	2689	5	1	6	735	1
25	1	0	60	60	32	35	4	0	345	7	1	7	0	2338	3	1	6	648	1
25	1	0	60	60	32	35	4	0	346	4	0	9	0	2865	1	0	-1	-1	-1
25	1	0	60	60	32	35	4	0	347	3	0	2	1	2299	4	1	-1	-1	-1
25	1	0	60	60	32	35	4	0	348	0	0	-1	1	2700	5	1	-1	-1	-1
25	1	0	60	60	32	35	4	0	349	3	0	-1	2	3452	6	0	-1	-1	-1
25	1	0	60	60	32	35	4	0	350	9	1	-1	0	2023	4	1	6	490	1
25	1	0	60	60	32	35	4	0	351	8	0	-1	0	1867	1	1	-1	-1	-1
25	1	0	60	60	32	35	4	0	352	8	1	-1	0	2997	5	1	6	775	1
25	1	0	60	60	32	35	4	0	353	5	0	0	0	1786	1	1	-1	-1	-1
25	1	0	60	60	32	35	4	0	354	5	1	-1	0	1783	7	1	6	832	1
25	1	0	60	60	32	35	4	0	355	6	0	-1	0	2116	84	1	-1	-1	-1
25	1	0	60	60	32	35	4	0	356	0	0	-1	1	1556	7	1	-1	-1	-1
25	1	0	60	60	32	35	4	0	357	8	0	6	0	1755	8	1	-1	-1	-1
25	1	0	60	60	32	35	4	0	358	7	1	4	1	1634	1	0	6	561	1
25	1	0	60	60	32	35	4	0	359	9	0	6	0	1781	7	1	-1	-1	-1
25	1	0	60	60	32	35	4	0	360	8	1	7	0	1730	6	1	6	560	1
25	1	0	60	60	32	35	4	0	361	5	0	7	2	3418	1	0	-1	-1	-1
25	1	0	60	60	32	35	4	0	362	9	0	1	0	1941	21	1	-1	-1	-1
25	1	0	60	60	32	35	4	0	363	7	0	-1	0	2381	2	1	-1	-1	-1
25	1	0	60	60	32	35	4	0	364	5	0	1	2	2450	7	0	-1	-1	-1
25	1	0	60	60	32	35	4	0	365	0	1	1	1	1837	4	1	6	472	1
25	1	0	60	60	32	35	4	0	366	-1	2	-1	0	3026	85	0	6	563	1
25	1	0	60	60	32	35	4	0	367	7	0	10	2	3201	1	0	-1	-1	-1
25	1	0	60	60	32	35	4	0	368	6	1	8	2	2550	3	0	6	783	1
25	1	0	60	60	32	35	4	0	369	9	1	-1	0	2380	7	1	6	685	1
25	1	0	60	60	32	35	4	0	370	3	1	-1	0	2449	1	0	6	513	1
25	1	0	60	60	32	35	4	0	371	6	1	10	2	2520	1	0	6	532	1
25	1	0	60	60	32	35	4	0	372	5	1	-1	1	1824	1	0	6	414	1
25	1	0	60	60	32	35	4	0	373	4	0	-1	2	2083	7	0	-1	-1	-1
25	1	0	60	60	32	35	4	0	374	0	1	10	0	2408	1	0	6	538	1
25	1	0	60	60	32	35	4	0	375	3	0	3	1	1629	5	1	-1	-1	-1
25	1	0	60	60	32	35	4	0	376	4	0	2	1	2560	5	1	-1	-1	-1
25	1	0	60	60	32	35	4	0	377	4	0	-1	2	3183	22	0	-1	-1	-1
25	1	0	60	60	32	35	4	0	378	9	1	5	0	2700	7	1	6	943	1
25	1	0	60	60	32	35	4	0	379	2	1	8	0	2653	3	0	6	551	1
25	1	0	60	60	32	35	4	0	380	0	1	8	1	2080	1	1	6	497	3
25	1	0	60	60	32	35	4	0	381	2	0	9	1	2593	1	1	-1	-1	-1
25	1	0	60	60	32	35	4	0	382	2	1	8	1	2006	4	1	6	591	1
25	1	0	60	60	32	35	4	0	383	2	1	0	0	2467	3	0	6	611	1
25	1	0	60	60	32	35	4	0	384	9	1	-1	1	1669	5	0	6	452	1
25	1	0	60	60	32	35	4	0	385	1	0	-1	1	1743	1	1	-1	-1	-1
25	1	0	60	60	32	35	4	0	386	5	1	-1	0	2166	1	1	0	1000	1
25	1	0	60	60	32	35	4	0	387	8	1	-1	0	1724	1	1	6	418	1
25	1	0	60	60	32	35	4	0	388	-1	2	2	0	2430	24	0	6	689	1
25	1	0	60	60	32	35	4	0	389	7	0	4	2	2553	1	0	-1	-1	-1
25	1	0	60	60	32	35	4	0	390	6	0	-1	2	2960	3	0	-1	-1	-1
25	1	0	60	60	32	35	4	0	391	6	1	-1	2	2118	7	0	6	786	2
25	1	0	60	60	32	35	4	0	392	3	1	-1	0	2318	3	0	6	561	1
25	1	0	60	60	32	35	4	0	393	5	1	-1	1	3022	6	0	6	489	1
25	1	0	60	60	32	35	4	0	394	8	1	10	0	2717	7	1	6	484	1
25	1	0	60	60	32	35	4	0	395	3	1	5	1	3245	22	1	6	438	1
25	1	0	60	60	32	35	4	0	396	6	0	-1	0	2248	1	1	-1	-1	-1
25	1	0	60	60	32	35	4	0	397	3	1	-1	1	2307	5	1	6	691	1
25	1	0	60	60	32	35	4	0	398	8	1	2	0	2348	7	1	6	699	1
25	1	0	60	60	32	35	4	0	399	0	0	6	1	2802	7	1	-1	-1	-1
25	1	0	60	60	32	35	4	0	400	2	1	-1	1	2583	1	1	6	389	1
25	1	0	60	60	32	35	4	0	401	7	0	0	1	1764	8	0	-1	-1	-1
25	1	0	60	60	32	35	4	0	402	1	1	6	1	2138	7	1	6	815	1
25	1	0	60	60	32	35	4	0	403	6	1	-1	2	2577	5	0	6	622	1
25	1	0	60	60	32	35	4	0	404	7	0	8	1	2303	8	0	-1	-1	-1
25	1	0	60	60	32	35	4	0	405	4	1	9	1	2680	1	1	6	659	1
25	1	0	60	60	32	35	4	0	406	4	1	9	0	2313	1	0	6	620	2
25	1	0	60	60	32	35	4	0	407	7	1	-1	2	3809	22	0	6	691	1
25	1	0	60	60	32	35	4	0	408	8	0	4	0	1910	1	1	-1	-1	-1
25	1	0	60	60	32	35	4	0	409	7	1	-1	0	2374	5	1	6	967	1
25	1	0	60	60	32	35	4	0	410	5	0	-1	1	1964	8	0	-1	-1	-1
25	1	0	60	60	32	35	4	0	411	4	0	-1	2	2730	25	0	-1	-1	-1
25	1	0	60	60	32	35	4	0	412	1	0	5	1	2482	1	1	-1	-1	-1
25	1	0	60	60	32	35	4	0	413	0	0	9	1	2011	1	1	-1	-1	-1
25	1	0	60	60	32	35	4	0	414	8	0	-1	0	2608	8	1	-1	-1	-1
25	1	0	60	60	32	35	4	0	415	1	0	7	1	1861	8	1	-1	-1	-1
25	1	0	60	60	32	35	4	0	416	7	1	-1	0	2007	4	1	6	500	33
25	1	0	60	60	32	35	4	0	417	1	1	-1	1	2020	4	1	6	488	1
25	1	0	60	60	32	35	4	0	418	6	0	-1	2	3616	1	0	-1	-1	-1
25	1	0	60	60	32	35	4	0	419	2	0	-1	1	2612	4	1	-1	-1	-1
25	1	0	60	60	32	35	4	0	420	1	1	3	1	2640	4	1	6	618	1
