# Supplementary material for: No Evidence for Threat-Induced Spatial Prioritization of Somatosensory Stimulation during Pain Control Using a Synchrony Judgment Paradigm
Source: PLoS One. 2016 Jun 7;11(6):e0156648. doi: 10.1371/journal.pone.0156648 (PMC4896434; doi:10.1371/journal.pone.0156648)
Supplement: S1 Dataset — This dataset includes pretest questionnaire data, posttest questionnaire data, and experimental (SJ3) data. (ZIP) [file pone.0156648.s001.zip › S1 Dataset/PP26.dat]

PP	CUE	CTRL	TAMP1	TAMP2	SAMP1	SAMP2	BLOCK	SLOC	TRIAL	SOA	TYPE	FB	Resp	RT	RTerr	Acc	CResp	CRT	CRE
26	0	-1	60	60	37	35	0	1	1	5	0	-1	1	2515	1	0	-1	-1	-1
26	0	-1	60	60	37	35	0	0	2	8	0	-1	0	2347	1	1	-1	-1	-1
26	0	-1	60	60	37	35	0	1	3	9	0	-1	0	1442	1	1	-1	-1	-1
26	0	-1	60	60	37	35	0	0	4	4	1	-1	1	1806	1	1	-1	-1	-1
26	0	-1	60	60	37	35	0	1	5	6	0	-1	2	2570	1	0	-1	-1	-1
26	0	-1	60	60	37	35	0	0	6	7	1	-1	0	1912	1	1	-1	-1	-1
26	0	-1	60	60	37	35	0	1	7	1	1	-1	1	2017	1	1	-1	-1	-1
26	0	-1	60	60	37	35	0	0	8	-1	2	-1	0	3119	1	0	-1	-1	-1
26	0	-1	60	60	37	35	0	0	9	3	1	-1	1	2071	1	1	-1	-1	-1
26	0	-1	60	60	37	35	0	0	10	2	0	-1	1	2057	1	1	-1	-1	-1
26	0	-1	60	60	37	35	0	1	11	0	1	-1	1	1964	1	1	-1	-1	-1
26	0	-1	60	60	37	35	0	1	12	9	0	-1	0	2026	1	1	-1	-1	-1
26	0	-1	60	60	37	35	0	1	13	7	1	-1	2	2182	1	0	-1	-1	-1
26	0	-1	60	60	37	35	0	0	14	-1	2	-1	0	1694	1	0	-1	-1	-1
26	0	-1	60	60	37	35	0	1	15	5	1	-1	1	1815	1	0	-1	-1	-1
26	0	-1	60	60	37	35	0	1	16	0	0	-1	1	1595	1	1	-1	-1	-1
26	0	-1	60	60	37	35	0	1	17	2	1	-1	1	1464	1	1	-1	-1	-1
26	0	-1	60	60	37	35	0	1	18	4	0	-1	2	1810	1	0	-1	-1	-1
26	0	-1	60	60	37	35	0	1	19	1	1	-1	1	1607	1	1	-1	-1	-1
26	0	-1	60	60	37	35	0	0	20	8	1	-1	0	1731	1	1	-1	-1	-1
26	0	-1	60	60	37	35	0	1	21	3	0	-1	1	1963	1	1	-1	-1	-1
26	0	-1	60	60	37	35	0	1	22	6	1	-1	2	2073	1	0	-1	-1	-1
26	0	1	60	60	37	35	1	0	1	8	0	-1	1	2047	1	0	-1	-1	-1
26	0	1	60	60	37	35	1	0	2	7	1	2	0	1409	1	1	6	849	1
26	0	1	60	60	37	35	1	0	3	7	0	-1	0	1278	1	1	-1	-1	-1
26	0	1	60	60	37	35	1	0	4	9	0	-1	0	1312	1	1	-1	-1	-1
26	0	1	60	60	37	35	1	0	5	-1	2	0	-1	5000	1	0	6	942	1
26	0	1	60	60	37	35	1	0	6	5	0	-1	1	1538	1	0	-1	-1	-1
26	0	1	60	60	37	35	1	0	7	6	1	2	1	2330	1	0	6	991	1
26	0	1	60	60	37	35	1	0	8	4	1	8	1	1473	1	1	6	821	1
26	0	1	60	60	37	35	1	0	9	6	0	-1	0	1675	1	1	-1	-1	-1
26	0	1	60	60	37	35	1	0	10	-1	2	9	-1	5000	1	0	6	688	1
26	0	1	60	60	37	35	1	0	11	6	0	-1	1	1208	1	0	-1	-1	-1
26	0	1	60	60	37	35	1	0	12	0	1	5	0	1724	1	0	6	638	1
26	0	1	60	60	37	35	1	0	13	5	1	7	0	1924	1	1	6	0	93
26	0	1	60	60	37	35	1	0	14	2	1	0	0	1612	1	0	6	5	1
26	0	1	60	60	37	35	1	0	15	0	1	10	1	1320	1	1	6	0	86
26	0	1	60	60	37	35	1	0	16	8	1	5	1	1416	1	0	6	0	86
26	0	1	60	60	37	35	1	0	17	2	0	-1	1	1428	1	1	-1	-1	-1
26	0	1	60	60	37	35	1	0	18	1	0	-1	1	1336	1	1	-1	-1	-1
26	0	1	60	60	37	35	1	0	19	4	0	-1	2	1463	1	0	-1	-1	-1
26	0	1	60	60	37	35	1	0	20	5	0	-1	2	1257	1	0	-1	-1	-1
26	0	1	60	60	37	35	1	0	21	1	0	-1	1	1540	1	1	-1	-1	-1
26	0	1	60	60	37	35	1	0	22	3	1	1	1	2043	1	1	6	512	1
26	0	1	60	60	37	35	1	0	23	4	1	5	0	2302	1	0	6	3	1
26	0	1	60	60	37	35	1	0	24	9	1	4	0	1863	1	1	6	0	92
26	0	1	60	60	37	35	1	0	25	3	0	-1	2	1777	1	0	-1	-1	-1
26	0	1	60	60	37	35	1	0	26	6	0	-1	2	1903	1	0	-1	-1	-1
26	0	1	60	60	37	35	1	0	27	4	1	4	2	2160	1	0	6	0	86
26	0	1	60	60	37	35	1	0	28	2	1	6	1	2430	1	1	6	8	1
26	0	1	60	60	37	35	1	0	29	7	1	7	1	2474	1	0	6	0	87
26	0	1	60	60	37	35	1	0	30	6	1	6	0	2548	1	1	6	0	91
26	0	1	60	60	37	35	1	0	31	3	1	6	1	2570	1	1	6	0	103
26	0	1	60	60	37	35	1	0	32	0	0	-1	1	2080	1	1	-1	-1	-1
26	0	1	60	60	37	35	1	0	33	8	1	0	1	2138	1	0	6	0	87
26	0	1	60	60	37	35	1	0	34	7	0	-1	2	3049	1	0	-1	-1	-1
26	0	1	60	60	37	35	1	0	35	3	1	9	0	1731	1	0	6	1	1
26	0	1	60	60	37	35	1	0	36	0	0	-1	1	2003	1	1	-1	-1	-1
26	0	1	60	60	37	35	1	0	37	4	1	3	1	1879	1	1	6	4	1
26	0	1	60	60	37	35	1	0	38	6	1	9	1	3200	1	0	6	0	88
26	0	1	60	60	37	35	1	0	39	8	1	4	0	1525	90	1	6	1	50
26	0	1	60	60	37	35	1	0	40	4	1	3	2	1797	1	0	6	8	1
26	0	1	60	60	37	35	1	0	41	0	1	10	1	2042	1	1	6	0	87
26	0	1	60	60	37	35	1	0	42	0	0	-1	1	1661	1	1	-1	-1	-1
26	0	1	60	60	37	35	1	0	43	3	0	-1	0	1600	1	0	-1	-1	-1
26	0	1	60	60	37	35	1	0	44	9	1	1	1	1820	1	0	6	0	104
26	0	1	60	60	37	35	1	0	45	1	1	2	1	2336	1	1	6	0	86
26	0	1	60	60	37	35	1	0	46	9	1	10	1	2903	2	0	6	0	87
26	0	1	60	60	37	35	1	0	47	4	0	-1	2	1600	1	0	-1	-1	-1
26	0	1	60	60	37	35	1	0	48	9	1	5	0	1757	1	1	6	0	86
26	0	1	60	60	37	35	1	0	49	-1	2	0	-1	5000	1	0	6	2	1
26	0	1	60	60	37	35	1	0	50	7	1	5	-1	5000	1	0	6	0	87
26	0	1	60	60	37	35	1	0	51	9	0	-1	0	1866	2	1	-1	-1	-1
26	0	1	60	60	37	35	1	0	52	9	0	-1	0	1636	2	1	-1	-1	-1
26	0	1	60	60	37	35	1	0	53	0	1	1	1	3919	2	1	0	1000	1
26	0	1	60	60	37	35	1	0	54	3	1	7	1	2175	2	1	0	1000	1
26	0	1	60	60	37	35	1	0	55	0	1	8	1	4773	1	1	0	1000	1
26	0	1	60	60	37	35	1	0	56	1	0	-1	1	1979	1	1	-1	-1	-1
26	0	1	60	60	37	35	1	0	57	4	0	-1	2	2753	1	0	-1	-1	-1
26	0	1	60	60	37	35	1	0	58	7	1	1	1	2496	1	0	6	632	1
26	0	1	60	60	37	35	1	0	59	8	0	-1	0	1881	1	1	-1	-1	-1
26	0	1	60	60	37	35	1	0	60	8	1	9	0	2154	1	1	6	0	86
26	0	1	60	60	37	35	1	0	61	-1	2	3	0	239	1	0	6	0	103
26	0	1	60	60	37	35	1	0	62	0	0	-1	1	2626	1	1	-1	-1	-1
26	0	1	60	60	37	35	1	0	63	7	0	-1	2	1966	1	0	-1	-1	-1
26	0	1	60	60	37	35	1	0	64	5	0	-1	1	1924	1	0	-1	-1	-1
26	0	1	60	60	37	35	1	0	65	2	0	-1	2	2340	1	0	-1	-1	-1
26	0	1	60	60	37	35	1	0	66	8	0	-1	0	1843	1	1	-1	-1	-1
26	0	1	60	60	37	35	1	0	67	7	0	-1	1	2447	1	0	-1	-1	-1
26	0	1	60	60	37	35	1	0	68	4	0	-1	1	2193	1	1	-1	-1	-1
26	0	1	60	60	37	35	1	0	69	8	1	8	1	2718	1	0	6	881	1
26	0	1	60	60	37	35	1	0	70	3	0	-1	2	3006	1	0	-1	-1	-1
26	0	1	60	60	37	35	1	0	71	2	0	-1	2	2115	1	0	-1	-1	-1
26	0	1	60	60	37	35	1	0	72	3	0	-1	1	2475	1	1	-1	-1	-1
26	0	1	60	60	37	35	1	0	73	8	0	-1	0	2101	1	1	-1	-1	-1
26	0	1	60	60	37	35	1	0	74	6	1	8	1	2725	1	0	0	1000	1
26	0	1	60	60	37	35	1	0	75	2	1	7	1	2229	1	1	6	492	1
26	0	1	60	60	37	35	1	0	76	5	1	3	0	2177	1	1	6	791	1
26	0	1	60	60	37	35	1	0	77	8	0	-1	0	1487	1	1	-1	-1	-1
26	0	1	60	60	37	35	1	0	78	6	1	4	0	1760	1	1	6	461	1
26	0	1	60	60	37	35	1	0	79	0	0	-1	1	1503	1	1	-1	-1	-1
26	0	1	60	60	37	35	1	0	80	1	1	6	1	1623	1	1	6	723	1
26	0	1	60	60	37	35	1	0	81	2	0	-1	1	2275	1	1	-1	-1	-1
26	0	1	60	60	37	35	1	0	82	3	0	-1	0	2501	1	0	-1	-1	-1
26	0	1	60	60	37	35	1	0	83	4	0	-1	1	1918	1	1	-1	-1	-1
26	0	1	60	60	37	35	1	0	84	6	0	-1	1	2478	1	0	-1	-1	-1
26	0	1	60	60	37	35	1	0	85	9	0	-1	0	2647	2	1	-1	-1	-1
26	0	1	60	60	37	35	1	0	86	-1	2	2	0	24	1	0	6	659	1
26	0	1	60	60	37	35	1	0	87	1	1	2	1	2244	1	1	6	4	1
26	0	1	60	60	37	35	1	0	88	5	1	8	1	2711	1	0	6	0	88
26	0	1	60	60	37	35	1	0	89	1	0	-1	1	2223	1	1	-1	-1	-1
26	0	1	60	60	37	35	1	0	90	3	1	1	1	2219	1	1	6	2	53
26	0	1	60	60	37	35	1	0	91	7	1	0	0	1839	1	1	6	0	92
26	0	1	60	60	37	35	1	0	92	2	1	10	0	2058	1	0	6	8	1
26	0	1	60	60	37	35	1	0	93	9	0	-1	0	1997	1	1	-1	-1	-1
26	0	1	60	60	37	35	1	0	94	1	1	3	1	2666	1	1	6	0	86
26	0	1	60	60	37	35	1	0	95	5	0	-1	1	1924	1	0	-1	-1	-1
26	0	1	60	60	37	35	1	0	96	5	1	4	0	2235	1	1	6	0	86
26	0	1	60	60	37	35	1	0	97	1	0	-1	1	1823	1	1	-1	-1	-1
26	0	1	60	60	37	35	1	0	98	5	0	-1	2	2347	1	0	-1	-1	-1
26	0	1	60	60	37	35	1	0	99	6	0	-1	2	2137	2	0	-1	-1	-1
26	0	1	60	60	37	35	1	0	100	7	0	-1	0	2456	2	1	-1	-1	-1
26	0	1	60	60	37	35	1	0	101	9	1	10	0	2091	2	1	6	939	1
26	0	1	60	60	37	35	1	0	102	2	1	7	1	1844	1	1	6	700	1
26	0	1	60	60	37	35	1	0	103	1	1	6	1	2535	1	1	6	934	1
26	0	1	60	60	37	35	1	0	104	5	1	9	1	1230	1	0	6	421	1
26	0	1	60	60	37	35	1	0	105	2	0	-1	0	2874	1	0	-1	-1	-1
26	0	1	60	60	37	35	2	1	106	5	0	-1	1	2493	1	0	-1	-1	-1
26	0	1	60	60	37	35	2	1	107	0	0	9	1	2630	1	1	-1	-1	-1
26	0	1	60	60	37	35	2	1	108	3	1	-1	0	3194	1	0	0	1000	1
26	0	1	60	60	37	35	2	1	109	2	1	-1	0	1943	1	0	6	779	1
26	0	1	60	60	37	35	2	1	110	0	1	8	1	2382	1	1	0	1000	1
26	0	1	60	60	37	35	2	1	111	-1	2	-1	-1	5000	1	0	6	502	1
26	0	1	60	60	37	35	2	1	112	8	0	9	0	1470	1	1	-1	-1	-1
26	0	1	60	60	37	35	2	1	113	0	1	1	1	1744	1	1	6	665	1
26	0	1	60	60	37	35	2	1	114	6	1	-1	1	1303	1	0	6	792	1
26	0	1	60	60	37	35	2	1	115	-1	2	0	1	198	1	1	6	0	86
26	0	1	60	60	37	35	2	1	116	7	0	-1	0	1546	1	1	-1	-1	-1
26	0	1	60	60	37	35	2	1	117	7	0	10	1	1481	1	0	-1	-1	-1
26	0	1	60	60	37	35	2	1	118	7	1	1	0	2826	1	1	6	849	1
26	0	1	60	60	37	35	2	1	119	7	0	6	1	3414	1	0	-1	-1	-1
26	0	1	60	60	37	35	2	1	120	9	1	4	0	1826	1	1	6	0	86
26	0	1	60	60	37	35	2	1	121	1	0	4	1	3038	1	1	-1	-1	-1
26	0	1	60	60	37	35	2	1	122	3	0	-1	0	1905	1	0	-1	-1	-1
26	0	1	60	60	37	35	2	1	123	6	0	-1	1	2266	1	0	-1	-1	-1
26	0	1	60	60	37	35	2	1	124	6	0	-1	2	2836	1	0	-1	-1	-1
26	0	1	60	60	37	35	2	1	125	4	1	-1	1	1855	1	1	6	0	86
26	0	1	60	60	37	35	2	1	126	8	1	-1	1	1714	1	0	6	4	1
26	0	1	60	60	37	35	2	1	127	9	1	0	0	2546	1	1	6	467	1
26	0	1	60	60	37	35	2	1	128	6	1	10	1	2720	1	0	6	449	1
26	0	1	60	60	37	35	2	1	129	9	1	8	0	1552	1	1	0	1000	1
26	0	1	60	60	37	35	2	1	130	4	0	-1	1	2359	1	1	-1	-1	-1
26	0	1	60	60	37	35	2	1	131	0	0	-1	1	2437	1	1	-1	-1	-1
26	0	1	60	60	37	35	2	1	132	1	1	7	1	2625	1	1	0	1000	1
26	0	1	60	60	37	35	2	1	133	2	0	2	0	2093	1	0	-1	-1	-1
26	0	1	60	60	37	35	2	1	134	1	0	2	1	2318	1	1	-1	-1	-1
26	0	1	60	60	37	35	2	1	135	5	1	7	1	3374	1	0	6	555	1
26	0	1	60	60	37	35	2	1	136	9	0	3	0	2724	1	1	-1	-1	-1
26	0	1	60	60	37	35	2	1	137	6	0	-1	0	2812	1	1	-1	-1	-1
26	0	1	60	60	37	35	2	1	138	5	1	5	0	1920	1	1	6	515	1
26	0	1	60	60	37	35	2	1	139	0	1	-1	1	1808	1	1	6	682	1
26	0	1	60	60	37	35	2	1	140	7	1	6	1	2140	1	0	6	678	1
26	0	1	60	60	37	35	2	1	141	7	0	-1	1	1571	1	0	-1	-1	-1
26	0	1	60	60	37	35	2	1	142	8	1	5	0	2529	1	1	6	746	1
26	0	1	60	60	37	35	2	1	143	4	0	8	1	1873	1	1	-1	-1	-1
26	0	1	60	60	37	35	2	1	144	-1	2	9	1	105	1	1	6	723	1
26	0	1	60	60	37	35	2	1	145	9	1	5	0	2658	1	1	6	465	1
26	0	1	60	60	37	35	2	1	146	8	1	9	0	2492	1	1	6	715	1
26	0	1	60	60	37	35	2	1	147	2	1	-1	0	2686	1	0	6	700	1
26	0	1	60	60	37	35	2	1	148	7	0	-1	1	2271	1	0	-1	-1	-1
26	0	1	60	60	37	35	2	1	149	0	0	0	1	2841	1	1	-1	-1	-1
26	0	1	60	60	37	35	2	1	150	3	1	9	1	2388	1	1	6	608	1
26	0	1	60	60	37	35	2	1	151	0	1	7	1	1633	2	1	0	1000	1
26	0	1	60	60	37	35	2	1	152	5	0	-1	2	2709	2	0	-1	-1	-1
26	0	1	60	60	37	35	2	1	153	8	0	7	1	3053	2	0	-1	-1	-1
26	0	1	60	60	37	35	2	1	154	6	1	1	2	3232	2	0	6	618	1
26	0	1	60	60	37	35	2	1	155	1	1	10	1	2699	2	1	6	748	1
26	0	1	60	60	37	35	2	1	156	3	0	-1	1	2724	1	1	-1	-1	-1
26	0	1	60	60	37	35	2	1	157	8	0	-1	1	2084	1	0	-1	-1	-1
26	0	1	60	60	37	35	2	1	158	2	1	2	1	2621	1	1	0	1000	1
26	0	1	60	60	37	35	2	1	159	2	1	10	1	2025	1	1	6	712	1
26	0	1	60	60	37	35	2	1	160	6	1	8	2	2509	1	0	6	459	1
26	0	1	60	60	37	35	2	1	161	-1	2	-1	-1	5000	1	0	6	891	1
26	0	1	60	60	37	35	2	1	162	3	0	-1	1	1960	1	1	-1	-1	-1
26	0	1	60	60	37	35	2	1	163	3	1	1	2	2863	1	0	6	875	1
26	0	1	60	60	37	35	2	1	164	6	0	-1	1	2769	1	0	-1	-1	-1
26	0	1	60	60	37	35	2	1	165	8	0	3	0	2639	1	1	-1	-1	-1
26	0	1	60	60	37	35	2	1	166	5	0	6	1	1922	1	0	-1	-1	-1
26	0	1	60	60	37	35	2	1	167	5	0	-1	2	1938	1	0	-1	-1	-1
26	0	1	60	60	37	35	2	1	168	1	1	-1	0	2578	1	0	0	1000	1
26	0	1	60	60	37	35	2	1	169	4	1	-1	1	2263	1	1	6	600	1
26	0	1	60	60	37	35	2	1	170	2	0	-1	1	2233	1	1	-1	-1	-1
26	0	1	60	60	37	35	2	1	171	8	1	-1	0	2508	1	1	6	844	1
26	0	1	60	60	37	35	2	1	172	2	0	-1	1	1453	1	1	-1	-1	-1
26	0	1	60	60	37	35	2	1	173	3	1	-1	1	2743	1	1	6	742	1
26	0	1	60	60	37	35	2	1	174	4	0	2	1	2599	1	1	-1	-1	-1
26	0	1	60	60	37	35	2	1	175	5	1	-1	1	1675	1	0	0	1000	1
26	0	1	60	60	37	35	2	1	176	4	1	-1	2	2357	1	0	6	682	1
26	0	1	60	60	37	35	2	1	177	9	1	-1	0	1732	1	1	6	528	1
26	0	1	60	60	37	35	2	1	178	4	0	-1	1	2243	1	1	-1	-1	-1
26	0	1	60	60	37	35	2	1	179	7	1	8	1	2630	1	0	6	681	1
26	0	1	60	60	37	35	2	1	180	6	0	3	0	1585	1	1	-1	-1	-1
26	0	1	60	60	37	35	2	1	181	5	0	5	1	1695	1	0	-1	-1	-1
26	0	1	60	60	37	35	2	1	182	5	1	-1	0	1631	1	1	0	1000	1
26	0	1	60	60	37	35	2	1	183	2	0	1	1	1867	1	1	-1	-1	-1
26	0	1	60	60	37	35	2	1	184	6	1	-1	1	1805	1	0	0	1000	1
26	0	1	60	60	37	35	2	1	185	5	1	4	1	1857	1	0	6	737	1
26	0	1	60	60	37	35	2	1	186	1	1	-1	2	2164	1	0	6	971	1
26	0	1	60	60	37	35	2	1	187	2	0	-1	1	1930	1	1	-1	-1	-1
26	0	1	60	60	37	35	2	1	188	1	1	-1	0	1777	1	0	6	943	1
26	0	1	60	60	37	35	2	1	189	-1	2	-1	-1	5000	1	0	6	525	1
26	0	1	60	60	37	35	2	1	190	1	0	-1	0	1946	1	0	-1	-1	-1
26	0	1	60	60	37	35	2	1	191	3	0	0	1	1545	1	1	-1	-1	-1
26	0	1	60	60	37	35	2	1	192	1	0	4	1	1888	1	1	-1	-1	-1
26	0	1	60	60	37	35	2	1	193	9	0	7	0	1697	1	1	-1	-1	-1
26	0	1	60	60	37	35	2	1	194	8	1	-1	1	1898	1	0	6	861	1
26	0	1	60	60	37	35	2	1	195	0	0	10	1	1883	1	1	-1	-1	-1
26	0	1	60	60	37	35	2	1	196	0	1	5	1	2276	1	1	6	814	1
26	0	1	60	60	37	35	2	1	197	0	0	6	1	2014	1	1	-1	-1	-1
26	0	1	60	60	37	35	2	1	198	8	0	-1	0	2330	1	1	-1	-1	-1
26	0	1	60	60	37	35	2	1	199	7	1	6	1	1889	1	0	0	1000	1
26	0	1	60	60	37	35	2	1	200	2	1	-1	1	1706	1	1	6	746	1
26	0	1	60	60	37	35	2	1	201	1	0	0	1	1563	1	1	-1	-1	-1
26	0	1	60	60	37	35	2	1	202	3	0	-1	2	1729	1	0	-1	-1	-1
26	0	1	60	60	37	35	2	1	203	4	0	-1	2	2393	1	0	-1	-1	-1
26	0	1	60	60	37	35	2	1	204	9	0	-1	0	1870	1	1	-1	-1	-1
26	0	1	60	60	37	35	2	1	205	9	0	-1	0	2368	1	1	-1	-1	-1
26	0	1	60	60	37	35	2	1	206	9	0	3	0	1846	1	1	-1	-1	-1
26	0	1	60	60	37	35	2	1	207	7	1	2	1	1865	1	0	6	636	1
26	0	1	60	60	37	35	2	1	208	4	1	4	1	1706	1	1	6	710	1
26	0	1	60	60	37	35	2	1	209	4	1	3	2	1955	1	0	6	742	1
26	0	1	60	60	37	35	2	1	210	3	1	-1	2	2890	1	0	6	732	9
26	0	1	60	60	37	35	3	0	211	-1	2	-1	-1	5000	1	0	6	974	1
26	0	1	60	60	37	35	3	0	212	4	1	8	1	1395	1	1	6	439	1
26	0	1	60	60	37	35	3	0	213	5	0	-1	2	2561	1	0	-1	-1	-1
26	0	1	60	60	37	35	3	0	214	1	1	-1	1	2023	1	1	6	2	327
26	0	1	60	60	37	35	3	0	215	0	1	1	1	2427	1	1	6	821	1
26	0	1	60	60	37	35	3	0	216	9	1	-1	0	1983	1	1	6	441	1
26	0	1	60	60	37	35	3	0	217	6	1	9	0	2036	1	1	6	493	1
26	0	1	60	60	37	35	3	0	218	2	1	7	1	1503	1	1	6	672	1
26	0	1	60	60	37	35	3	0	219	7	0	-1	2	3088	1	0	-1	-1	-1
26	0	1	60	60	37	35	3	0	220	2	1	5	1	2697	1	1	0	1000	1
26	0	1	60	60	37	35	3	0	221	0	1	-1	1	1770	1	1	6	585	1
26	0	1	60	60	37	35	3	0	222	8	1	1	0	2144	1	1	6	790	1
26	0	1	60	60	37	35	3	0	223	8	1	8	1	2135	1	0	6	597	1
26	0	1	60	60	37	35	3	0	224	9	0	4	0	1727	1	1	-1	-1	-1
26	0	1	60	60	37	35	3	0	225	6	0	2	1	2007	1	0	-1	-1	-1
26	0	1	60	60	37	35	3	0	226	4	1	4	1	2195	1	1	6	647	1
26	0	1	60	60	37	35	3	0	227	3	0	-1	0	2072	1	0	-1	-1	-1
26	0	1	60	60	37	35	3	0	228	4	0	-1	1	2202	1	1	-1	-1	-1
26	0	1	60	60	37	35	3	0	229	6	1	-1	1	2343	1	0	0	1000	1
26	0	1	60	60	37	35	3	0	230	1	0	-1	0	2382	1	0	-1	-1	-1
26	0	1	60	60	37	35	3	0	231	0	0	-1	1	1563	1	1	-1	-1	-1
26	0	1	60	60	37	35	3	0	232	9	0	5	1	1793	1	0	-1	-1	-1
26	0	1	60	60	37	35	3	0	233	0	1	6	1	1543	1	1	6	655	1
26	0	1	60	60	37	35	3	0	234	8	0	2	0	1862	1	1	-1	-1	-1
26	0	1	60	60	37	35	3	0	235	3	1	-1	1	2233	1	1	6	512	1
26	0	1	60	60	37	35	3	0	236	9	1	-1	0	2052	1	1	6	603	1
26	0	1	60	60	37	35	3	0	237	4	0	8	2	2054	1	0	-1	-1	-1
26	0	1	60	60	37	35	3	0	238	9	1	0	-1	5000	1	0	6	719	1
26	0	1	60	60	37	35	3	0	239	4	1	6	-1	5000	1	0	6	938	1
26	0	1	60	60	37	35	3	0	240	3	0	3	1	3522	1	1	-1	-1	-1
26	0	1	60	60	37	35	3	0	241	6	1	6	1	1594	1	0	6	829	1
26	0	1	60	60	37	35	3	0	242	6	0	-1	0	1543	1	1	-1	-1	-1
26	0	1	60	60	37	35	3	0	243	9	1	1	0	1823	1	1	6	905	2
26	0	1	60	60	37	35	3	0	244	5	1	-1	2	1547	1	0	6	804	1
26	0	1	60	60	37	35	3	0	245	2	0	7	1	2097	1	1	-1	-1	-1
26	0	1	60	60	37	35	3	0	246	8	0	-1	0	1834	1	1	-1	-1	-1
26	0	1	60	60	37	35	3	0	247	6	0	9	1	2045	1	0	-1	-1	-1
26	0	1	60	60	37	35	3	0	248	8	1	3	1	2360	1	0	6	728	1
26	0	1	60	60	37	35	3	0	249	1	0	5	1	2238	1	1	-1	-1	-1
26	0	1	60	60	37	35	3	0	250	7	1	10	1	2474	1	0	0	1000	1
26	0	1	60	60	37	35	3	0	251	1	1	3	1	2244	1	1	6	714	1
26	0	1	60	60	37	35	3	0	252	0	0	-1	1	2775	1	1	-1	-1	-1
26	0	1	60	60	37	35	3	0	253	4	0	-1	2	3197	1	0	-1	-1	-1
26	0	1	60	60	37	35	3	0	254	2	1	3	1	2009	1	1	6	973	1
26	0	1	60	60	37	35	3	0	255	6	1	8	0	2286	1	1	6	2	279
26	0	1	60	60	37	35	3	0	256	4	1	4	1	1967	1	1	6	0	270
26	0	1	60	60	37	35	3	0	257	7	1	-1	1	2605	1	0	6	0	294
26	0	1	60	60	37	35	3	0	258	2	0	0	1	2362	1	1	-1	-1	-1
26	0	1	60	60	37	35	3	0	259	7	1	5	1	2144	1	0	6	0	269
26	0	1	60	60	37	35	3	0	260	1	0	9	1	2519	1	1	-1	-1	-1
26	0	1	60	60	37	35	3	0	261	5	0	-1	0	1959	1	1	-1	-1	-1
26	0	1	60	60	37	35	3	0	262	0	0	-1	1	2133	1	1	-1	-1	-1
26	0	1	60	60	37	35	3	0	263	9	0	0	0	2325	1	1	-1	-1	-1
26	0	1	60	60	37	35	3	0	264	5	0	5	1	1957	1	0	-1	-1	-1
26	0	1	60	60	37	35	3	0	265	4	0	10	2	2603	1	0	-1	-1	-1
26	0	1	60	60	37	35	3	0	266	2	0	-1	1	2304	1	1	-1	-1	-1
26	0	1	60	60	37	35	3	0	267	6	1	-1	1	2648	2	0	6	501	1
26	0	1	60	60	37	35	3	0	268	-1	2	0	-1	5000	1	0	6	640	1
26	0	1	60	60	37	35	3	0	269	0	1	-1	1	1774	1	1	6	441	1
26	0	1	60	60	37	35	3	0	270	2	0	10	1	1892	2	1	-1	-1	-1
26	0	1	60	60	37	35	3	0	271	7	0	1	0	1917	2	1	-1	-1	-1
26	0	1	60	60	37	35	3	0	272	4	1	-1	2	2645	2	0	6	566	2
26	0	1	60	60	37	35	3	0	273	5	0	-1	2	2272	2	0	-1	-1	-1
26	0	1	60	60	37	35	3	0	274	8	1	-1	0	1890	2	1	6	459	1
26	0	1	60	60	37	35	3	0	275	3	1	-1	1	2467	2	1	6	771	1
26	0	1	60	60	37	35	3	0	276	5	1	-1	1	2405	2	0	6	357	1
26	0	1	60	60	37	35	3	0	277	7	1	-1	1	2018	1	0	6	393	1
26	0	1	60	60	37	35	3	0	278	5	1	-1	1	2350	1	0	6	428	1
26	0	1	60	60	37	35	3	0	279	1	1	9	1	1732	1	1	6	354	1
26	0	1	60	60	37	35	3	0	280	0	0	-1	1	2324	1	1	-1	-1	-1
26	0	1	60	60	37	35	3	0	281	6	0	-1	0	1820	1	1	-1	-1	-1
26	0	1	60	60	37	35	3	0	282	9	0	-1	0	1680	1	1	-1	-1	-1
26	0	1	60	60	37	35	3	0	283	3	0	-1	1	2065	1	1	-1	-1	-1
26	0	1	60	60	37	35	3	0	284	1	1	6	1	1795	1	1	0	1000	1
26	0	1	60	60	37	35	3	0	285	-1	2	4	-1	5000	1	0	6	419	1
26	0	1	60	60	37	35	3	0	286	2	0	9	1	2003	1	1	-1	-1	-1
26	0	1	60	60	37	35	3	0	287	0	1	-1	1	1847	1	1	6	656	1
26	0	1	60	60	37	35	3	0	288	9	0	2	0	2194	1	1	-1	-1	-1
26	0	1	60	60	37	35	3	0	289	2	1	-1	1	1431	1	1	6	791	1
26	0	1	60	60	37	35	3	0	290	-1	2	10	-1	5000	1	0	6	642	1
26	0	1	60	60	37	35	3	0	291	2	1	-1	1	1485	1	1	6	683	2
26	0	1	60	60	37	35	3	0	292	7	1	-1	1	2038	1	0	6	580	1
26	0	1	60	60	37	35	3	0	293	3	1	-1	1	2089	1	1	6	583	1
26	0	1	60	60	37	35	3	0	294	7	0	-1	1	2307	1	0	-1	-1	-1
26	0	1	60	60	37	35	3	0	295	1	0	-1	2	2867	1	0	-1	-1	-1
26	0	1	60	60	37	35	3	0	296	0	0	7	1	1973	1	1	-1	-1	-1
26	0	1	60	60	37	35	3	0	297	5	0	7	2	2507	1	0	-1	-1	-1
26	0	1	60	60	37	35	3	0	298	3	0	10	2	1972	1	0	-1	-1	-1
26	0	1	60	60	37	35	3	0	299	4	0	-1	1	2458	1	1	-1	-1	-1
26	0	1	60	60	37	35	3	0	300	3	0	2	1	2436	1	1	-1	-1	-1
26	0	1	60	60	37	35	3	0	301	1	1	1	1	1960	1	1	6	432	1
26	0	1	60	60	37	35	3	0	302	8	0	6	1	2214	1	0	-1	-1	-1
26	0	1	60	60	37	35	3	0	303	6	0	-1	2	2658	1	0	-1	-1	-1
26	0	1	60	60	37	35	3	0	304	5	1	0	1	2557	1	0	6	684	1
26	0	1	60	60	37	35	3	0	305	9	1	-1	0	1739	1	1	6	762	1
26	0	1	60	60	37	35	3	0	306	7	0	8	0	2403	1	1	-1	-1	-1
26	0	1	60	60	37	35	3	0	307	7	0	-1	0	1631	1	1	-1	-1	-1
26	0	1	60	60	37	35	3	0	308	8	0	-1	0	2930	1	1	-1	-1	-1
26	0	1	60	60	37	35	3	0	309	5	1	-1	1	1970	1	0	6	494	1
26	0	1	60	60	37	35	3	0	310	-1	2	-1	0	0	0	0	6	515	1
26	0	1	60	60	37	35	3	0	311	1	0	2	1	4234	1	1	-1	-1	-1
26	0	1	60	60	37	35	3	0	312	8	0	7	1	2445	1	0	-1	-1	-1
26	0	1	60	60	37	35	3	0	313	3	1	3	1	2848	1	1	6	578	2
26	0	1	60	60	37	35	3	0	314	8	1	4	0	2507	1	1	6	452	1
26	0	1	60	60	37	35	3	0	315	3	1	-1	1	3003	1	1	6	436	1
26	0	1	60	60	37	35	4	1	316	5	0	-1	1	1841	1	0	-1	-1	-1
26	0	1	60	60	37	35	4	1	317	4	0	9	1	1324	1	1	-1	-1	-1
26	0	1	60	60	37	35	4	1	318	2	1	-1	1	1804	1	1	6	601	1
26	0	1	60	60	37	35	4	1	319	9	0	-1	0	2329	1	1	-1	-1	-1
26	0	1	60	60	37	35	4	1	320	-1	2	9	-1	5000	1	0	6	476	1
26	0	1	60	60	37	35	4	1	321	7	1	-1	1	2731	1	0	6	709	1
26	0	1	60	60	37	35	4	1	322	3	0	4	1	2450	1	1	-1	-1	-1
26	0	1	60	60	37	35	4	1	323	2	1	6	1	2213	1	1	6	558	1
26	0	1	60	60	37	35	4	1	324	0	0	-1	1	2129	1	1	-1	-1	-1
26	0	1	60	60	37	35	4	1	325	7	1	5	1	1912	1	0	0	1000	1
26	0	1	60	60	37	35	4	1	326	4	1	-1	1	2240	1	1	6	560	1
26	0	1	60	60	37	35	4	1	327	8	0	7	0	1812	1	1	-1	-1	-1
26	0	1	60	60	37	35	4	1	328	7	0	10	2	2560	1	0	-1	-1	-1
26	0	1	60	60	37	35	4	1	329	5	1	3	2	2551	1	0	6	821	1
26	0	1	60	60	37	35	4	1	330	2	1	2	2	2045	1	0	6	563	1
26	0	1	60	60	37	35	4	1	331	4	1	7	1	2720	1	1	6	357	1
26	0	1	60	60	37	35	4	1	332	8	0	-1	1	2728	1	0	-1	-1	-1
26	0	1	60	60	37	35	4	1	333	3	0	-1	1	2248	1	1	-1	-1	-1
26	0	1	60	60	37	35	4	1	334	4	1	-1	1	2362	1	1	6	846	2
26	0	1	60	60	37	35	4	1	335	2	0	-1	0	2553	1	0	-1	-1	-1
26	0	1	60	60	37	35	4	1	336	4	1	-1	2	2856	1	0	6	722	1
26	0	1	60	60	37	35	4	1	337	1	1	5	1	2914	1	1	6	468	1
26	0	1	60	60	37	35	4	1	338	-1	2	2	1	560	1	1	6	531	1
26	0	1	60	60	37	35	4	1	339	7	1	10	1	2839	1	0	6	463	1
26	0	1	60	60	37	35	4	1	340	3	1	-1	1	2242	1	1	6	450	1
26	0	1	60	60	37	35	4	1	341	1	0	-1	1	2174	1	1	-1	-1	-1
26	0	1	60	60	37	35	4	1	342	5	0	0	1	1731	1	0	-1	-1	-1
26	0	1	60	60	37	35	4	1	343	6	1	0	1	2027	1	0	0	1000	1
26	0	1	60	60	37	35	4	1	344	6	1	9	1	3590	1	0	6	12	1
26	0	1	60	60	37	35	4	1	345	4	0	5	2	2236	1	0	-1	-1	-1
26	0	1	60	60	37	35	4	1	346	1	0	3	1	3047	1	1	-1	-1	-1
26	0	1	60	60	37	35	4	1	347	5	0	-1	0	4146	1	1	-1	-1	-1
26	0	1	60	60	37	35	4	1	348	1	0	6	1	1177	1	1	-1	-1	-1
26	0	1	60	60	37	35	4	1	349	3	1	-1	1	2255	1	1	6	697	1
26	0	1	60	60	37	35	4	1	350	9	1	0	0	1505	1	1	6	3	1
26	0	1	60	60	37	35	4	1	351	0	0	-1	1	1698	1	1	-1	-1	-1
26	0	1	60	60	37	35	4	1	352	2	1	10	2	2411	1	0	6	779	1
26	0	1	60	60	37	35	4	1	353	2	0	1	2	2151	1	0	-1	-1	-1
26	0	1	60	60	37	35	4	1	354	0	0	6	1	2318	1	1	-1	-1	-1
26	0	1	60	60	37	35	4	1	355	6	0	1	2	1750	1	0	-1	-1	-1
26	0	1	60	60	37	35	4	1	356	8	1	8	0	2548	2	1	0	1000	1
26	0	1	60	60	37	35	4	1	357	7	0	-1	1	2699	2	0	-1	-1	-1
26	0	1	60	60	37	35	4	1	358	0	1	-1	1	2452	1	1	6	681	1
26	0	1	60	60	37	35	4	1	359	5	1	7	0	2318	1	1	6	619	1
26	0	1	60	60	37	35	4	1	360	6	1	8	1	2190	2	0	6	658	1
26	0	1	60	60	37	35	4	1	361	3	1	10	1	1587	3	1	6	735	1
26	0	1	60	60	37	35	4	1	362	4	0	-1	2	3249	2	0	-1	-1	-1
26	0	1	60	60	37	35	4	1	363	3	0	2	2	1947	1	0	-1	-1	-1
26	0	1	60	60	37	35	4	1	364	9	1	3	0	2770	2	1	6	924	1
26	0	1	60	60	37	35	4	1	365	4	1	2	2	2200	3	0	6	529	1
26	0	1	60	60	37	35	4	1	366	7	0	-1	0	2452	2	1	-1	-1	-1
26	0	1	60	60	37	35	4	1	367	8	0	-1	1	1847	2	0	-1	-1	-1
26	0	1	60	60	37	35	4	1	368	-1	2	1	-1	5000	1	0	6	585	1
26	0	1	60	60	37	35	4	1	369	-1	2	1	1	1162	2	1	6	995	1
26	0	1	60	60	37	35	4	1	370	9	0	9	1	1873	1	0	-1	-1	-1
26	0	1	60	60	37	35	4	1	371	3	0	-1	0	1963	2	0	-1	-1	-1
26	0	1	60	60	37	35	4	1	372	8	1	-1	0	2369	1	1	6	774	1
26	0	1	60	60	37	35	4	1	373	-1	2	5	-1	5000	1	0	6	523	3
26	0	1	60	60	37	35	4	1	374	1	0	-1	1	1417	2	1	-1	-1	-1
26	0	1	60	60	37	35	4	1	375	5	1	3	0	2405	2	1	6	544	1
26	0	1	60	60	37	35	4	1	376	5	1	1	1	2394	2	0	0	1000	33
26	0	1	60	60	37	35	4	1	377	0	1	-1	1	2759	2	1	6	617	1
26	0	1	60	60	37	35	4	1	378	6	1	-1	1	2589	2	0	0	1000	1
26	0	1	60	60	37	35	4	1	379	1	1	-1	1	1539	3	1	6	859	1
26	0	1	60	60	37	35	4	1	380	7	0	-1	0	1554	1	1	-1	-1	-1
26	0	1	60	60	37	35	4	1	381	9	1	-1	0	1897	1	1	6	792	1
26	0	1	60	60	37	35	4	1	382	6	0	-1	1	2481	1	0	-1	-1	-1
26	0	1	60	60	37	35	4	1	383	2	0	-1	2	1867	1	0	-1	-1	-1
26	0	1	60	60	37	35	4	1	384	3	0	8	1	2765	1	1	-1	-1	-1
26	0	1	60	60	37	35	4	1	385	8	1	-1	1	2618	1	0	6	784	1
26	0	1	60	60	37	35	4	1	386	5	1	-1	1	1982	1	0	6	667	1
26	0	1	60	60	37	35	4	1	387	2	0	-1	2	2228	1	0	-1	-1	-1
26	0	1	60	60	37	35	4	1	388	0	0	-1	1	1856	1	1	-1	-1	-1
26	0	1	60	60	37	35	4	1	389	8	0	6	0	2042	1	1	-1	-1	-1
26	0	1	60	60	37	35	4	1	390	8	1	10	0	1557	1	1	6	536	1
26	0	1	60	60	37	35	4	1	391	6	0	8	1	1956	1	0	-1	-1	-1
26	0	1	60	60	37	35	4	1	392	0	1	-1	1	2035	1	1	6	772	1
26	0	1	60	60	37	35	4	1	393	2	0	4	0	2150	1	0	-1	-1	-1
26	0	1	60	60	37	35	4	1	394	1	0	-1	1	2429	2	1	-1	-1	-1
26	0	1	60	60	37	35	4	1	395	8	0	9	0	1896	2	1	-1	-1	-1
26	0	1	60	60	37	35	4	1	396	6	1	-1	1	2409	2	0	6	0	319
26	0	1	60	60	37	35	4	1	397	1	1	-1	1	2534	1	1	6	580	1
26	0	1	60	60	37	35	4	1	398	5	0	-1	2	2285	2	0	-1	-1	-1
26	0	1	60	60	37	35	4	1	399	1	1	-1	2	4230	2	0	6	0	277
26	0	1	60	60	37	35	4	1	400	5	0	-1	0	2137	2	1	-1	-1	-1
26	0	1	60	60	37	35	4	1	401	1	1	4	0	2193	3	0	6	661	1
26	0	1	60	60	37	35	4	1	402	3	1	4	1	2286	2	1	6	562	1
26	0	1	60	60	37	35	4	1	403	9	1	8	0	1783	2	1	6	794	1
26	0	1	60	60	37	35	4	1	404	7	1	-1	1	2765	2	0	6	567	1
26	0	1	60	60	37	35	4	1	405	0	1	2	1	1659	1	1	6	460	1
26	0	1	60	60	37	35	4	1	406	4	0	3	1	2365	2	1	-1	-1	-1
26	0	1	60	60	37	35	4	1	407	9	0	5	0	1771	2	1	-1	-1	-1
26	0	1	60	60	37	35	4	1	408	9	1	-1	0	2297	2	1	6	881	1
26	0	1	60	60	37	35	4	1	409	6	0	0	1	2386	2	0	-1	-1	-1
26	0	1	60	60	37	35	4	1	410	7	0	-1	1	1463	1	0	-1	-1	-1
26	0	1	60	60	37	35	4	1	411	9	0	7	0	2473	1	1	-1	-1	-1
26	0	1	60	60	37	35	4	1	412	3	1	-1	1	1811	1	1	6	346	1
26	0	1	60	60	37	35	4	1	413	6	0	-1	1	1608	1	0	-1	-1	-1
26	0	1	60	60	37	35	4	1	414	4	0	-1	1	1877	1	1	-1	-1	-1
26	0	1	60	60	37	35	4	1	415	7	1	-1	0	1431	1	1	6	3	1
26	0	1	60	60	37	35	4	1	416	0	0	7	1	1506	1	1	-1	-1	-1
26	0	1	60	60	37	35	4	1	417	8	1	4	0	2010	1	1	6	6	1
26	0	1	60	60	37	35	4	1	418	9	0	0	1	2719	1	0	-1	-1	-1
26	0	1	60	60	37	35	4	1	419	0	1	6	1	2039	1	1	6	2	277
26	0	1	60	60	37	35	4	1	420	2	1	-1	1	1938	1	1	6	532	1
