# Supplementary material for: No Evidence for Threat-Induced Spatial Prioritization of Somatosensory Stimulation during Pain Control Using a Synchrony Judgment Paradigm
Source: PLoS One. 2016 Jun 7;11(6):e0156648. doi: 10.1371/journal.pone.0156648 (PMC4896434; doi:10.1371/journal.pone.0156648)
Supplement: S1 Dataset — This dataset includes pretest questionnaire data, posttest questionnaire data, and experimental (SJ3) data. (ZIP) [file pone.0156648.s001.zip › S1 Dataset/PP27.dat]

PP	CUE	CTRL	TAMP1	TAMP2	SAMP1	SAMP2	BLOCK	SLOC	TRIAL	SOA	TYPE	FB	Resp	RT	RTerr	Acc	CResp	CRT	CRE
27	1	-1	60	60	36	29	0	0	1	5	0	-1	1	3631	1	0	-1	-1	-1
27	1	-1	60	60	36	29	0	1	2	9	1	-1	-1	5000	1	0	-1	-1	-1
27	1	-1	60	60	36	29	0	0	3	7	1	-1	1	2111	1	0	-1	-1	-1
27	1	-1	60	60	36	29	0	1	4	8	0	-1	0	2232	109	1	-1	-1	-1
27	1	-1	60	60	36	29	0	0	5	3	0	-1	0	2467	1	0	-1	-1	-1
27	1	-1	60	60	36	29	0	1	6	2	0	-1	1	2597	1	1	-1	-1	-1
27	1	-1	60	60	36	29	0	1	7	1	0	-1	0	2314	1	0	-1	-1	-1
27	1	-1	60	60	36	29	0	1	8	-1	2	-1	1	1613	1	1	-1	-1	-1
27	1	-1	60	60	36	29	0	0	9	6	0	-1	0	4249	23	1	-1	-1	-1
27	1	-1	60	60	36	29	0	0	10	0	1	-1	1	2012	4	1	-1	-1	-1
27	1	-1	60	60	36	29	0	1	11	4	0	-1	2	3009	23	0	-1	-1	-1
27	1	-1	60	60	36	29	0	1	12	-1	2	-1	1	2559	1	1	-1	-1	-1
27	1	-1	60	60	36	29	0	1	13	9	0	-1	0	1870	109	1	-1	-1	-1
27	1	-1	60	60	36	29	0	1	14	1	0	-1	-1	5000	1	0	-1	-1	-1
27	1	-1	60	60	36	29	0	1	15	6	0	-1	-1	5000	1	0	-1	-1	-1
27	1	-1	60	60	36	29	0	1	16	8	1	-1	0	3641	1	1	-1	-1	-1
27	1	-1	60	60	36	29	0	0	17	2	0	-1	2	2964	1	0	-1	-1	-1
27	1	-1	60	60	36	29	0	1	18	4	1	-1	0	3587	1	0	-1	-1	-1
27	1	-1	60	60	36	29	0	0	19	3	1	-1	2	3184	1	0	-1	-1	-1
27	1	-1	60	60	36	29	0	1	20	7	0	-1	0	2213	1	1	-1	-1	-1
27	1	-1	60	60	36	29	0	0	21	5	1	-1	0	2250	1	1	-1	-1	-1
27	1	-1	60	60	36	29	0	1	22	0	0	-1	1	1716	1	1	-1	-1	-1
27	1	1	60	60	36	29	1	1	1	-1	2	4	1	0	0	1	0	1000	1
27	1	1	60	60	36	29	1	1	2	2	1	7	0	2128	1	0	6	578	1
27	1	1	60	60	36	29	1	1	3	8	0	-1	0	3512	1	1	-1	-1	-1
27	1	1	60	60	36	29	1	1	4	5	1	0	2	2248	1	0	0	1000	1
27	1	1	60	60	36	29	1	1	5	1	0	-1	0	3243	1	0	-1	-1	-1
27	1	1	60	60	36	29	1	1	6	6	0	-1	0	2022	1	1	-1	-1	-1
27	1	1	60	60	36	29	1	1	7	-1	2	8	2	4808	1	0	6	649	1
27	1	1	60	60	36	29	1	1	8	0	0	-1	1	1373	1	1	-1	-1	-1
27	1	1	60	60	36	29	1	1	9	0	1	5	1	2826	1	1	6	744	1
27	1	1	60	60	36	29	1	1	10	8	0	-1	0	1975	113	1	-1	-1	-1
27	1	1	60	60	36	29	1	1	11	8	0	-1	0	2021	1	1	-1	-1	-1
27	1	1	60	60	36	29	1	1	12	8	0	-1	0	2233	1	1	-1	-1	-1
27	1	1	60	60	36	29	1	1	13	1	0	-1	1	1924	1	1	-1	-1	-1
27	1	1	60	60	36	29	1	1	14	5	0	-1	2	4124	1	0	-1	-1	-1
27	1	1	60	60	36	29	1	1	15	4	1	7	2	2603	1	0	6	517	1
27	1	1	60	60	36	29	1	1	16	0	1	9	0	2096	5	0	0	1000	1
27	1	1	60	60	36	29	1	1	17	3	1	8	0	2873	1	0	6	561	1
27	1	1	60	60	36	29	1	1	18	7	0	-1	-1	5000	1	0	-1	-1	-1
27	1	1	60	60	36	29	1	1	19	5	1	9	0	1439	5	1	6	798	1
27	1	1	60	60	36	29	1	1	20	2	1	3	0	2298	5	0	6	825	1
27	1	1	60	60	36	29	1	1	21	2	1	7	2	2707	1	0	6	593	1
27	1	1	60	60	36	29	1	1	22	1	0	-1	1	3828	1	1	-1	-1	-1
27	1	1	60	60	36	29	1	1	23	2	0	-1	2	1864	1	0	-1	-1	-1
27	1	1	60	60	36	29	1	1	24	1	0	-1	1	1474	5	1	-1	-1	-1
27	1	1	60	60	36	29	1	1	25	4	1	1	2	3195	5	0	6	695	1
27	1	1	60	60	36	29	1	1	26	0	0	-1	1	2329	1	1	-1	-1	-1
27	1	1	60	60	36	29	1	1	27	9	0	-1	0	3033	1	1	-1	-1	-1
27	1	1	60	60	36	29	1	1	28	4	0	-1	2	2460	1	0	-1	-1	-1
27	1	1	60	60	36	29	1	1	29	5	1	3	2	2343	1	0	6	624	1
27	1	1	60	60	36	29	1	1	30	9	0	-1	0	2750	1	1	-1	-1	-1
27	1	1	60	60	36	29	1	1	31	6	0	-1	1	3549	1	0	-1	-1	-1
27	1	1	60	60	36	29	1	1	32	1	1	4	1	2563	1	1	6	435	1
27	1	1	60	60	36	29	1	1	33	3	1	8	2	3865	1	0	6	672	1
27	1	1	60	60	36	29	1	1	34	1	1	1	1	2195	1	1	6	457	1
27	1	1	60	60	36	29	1	1	35	0	1	10	1	3119	1	1	6	565	1
27	1	1	60	60	36	29	1	1	36	6	0	-1	2	2903	1	0	-1	-1	-1
27	1	1	60	60	36	29	1	1	37	3	0	-1	2	2456	1	0	-1	-1	-1
27	1	1	60	60	36	29	1	1	38	3	0	-1	1	2187	1	1	-1	-1	-1
27	1	1	60	60	36	29	1	1	39	7	1	0	0	2240	1	1	6	475	1
27	1	1	60	60	36	29	1	1	40	0	0	-1	1	1739	1	1	-1	-1	-1
27	1	1	60	60	36	29	1	1	41	3	1	9	2	1970	1	0	6	453	1
27	1	1	60	60	36	29	1	1	42	7	1	5	2	2152	1	0	6	522	1
27	1	1	60	60	36	29	1	1	43	3	0	-1	2	2303	1	0	-1	-1	-1
27	1	1	60	60	36	29	1	1	44	9	1	6	0	1624	1	1	6	592	1
27	1	1	60	60	36	29	1	1	45	9	0	-1	0	2124	1	1	-1	-1	-1
27	1	1	60	60	36	29	1	1	46	0	0	-1	1	2387	1	1	-1	-1	-1
27	1	1	60	60	36	29	1	1	47	6	0	-1	0	1977	1	1	-1	-1	-1
27	1	1	60	60	36	29	1	1	48	6	1	6	2	2959	4	0	6	781	1
27	1	1	60	60	36	29	1	1	49	5	0	-1	2	2773	1	0	-1	-1	-1
27	1	1	60	60	36	29	1	1	50	8	1	1	0	1963	1	1	6	592	1
27	1	1	60	60	36	29	1	1	51	6	1	0	2	1737	1	0	6	534	1
27	1	1	60	60	36	29	1	1	52	4	0	-1	2	3112	5	0	-1	-1	-1
27	1	1	60	60	36	29	1	1	53	-1	2	10	1	1150	5	1	6	492	1
27	1	1	60	60	36	29	1	1	54	-1	2	10	2	2971	6	0	6	768	1
27	1	1	60	60	36	29	1	1	55	3	0	-1	2	2305	1	0	-1	-1	-1
27	1	1	60	60	36	29	1	1	56	1	0	-1	1	1593	6	1	-1	-1	-1
27	1	1	60	60	36	29	1	1	57	9	1	5	0	3407	1	1	6	472	1
27	1	1	60	60	36	29	1	1	58	7	0	-1	0	1779	1	1	-1	-1	-1
27	1	1	60	60	36	29	1	1	59	2	1	0	2	1721	4	0	6	592	2
27	1	1	60	60	36	29	1	1	60	4	1	2	2	2161	1	0	6	624	1
27	1	1	60	60	36	29	1	1	61	9	0	-1	0	1487	1	1	-1	-1	-1
27	1	1	60	60	36	29	1	1	62	7	0	-1	0	2248	1	1	-1	-1	-1
27	1	1	60	60	36	29	1	1	63	2	0	-1	1	2099	1	1	-1	-1	-1
27	1	1	60	60	36	29	1	1	64	2	0	-1	1	2396	5	1	-1	-1	-1
27	1	1	60	60	36	29	1	1	65	4	0	-1	2	3249	3	0	-1	-1	-1
27	1	1	60	60	36	29	1	1	66	6	1	2	2	3523	1	0	6	791	1
27	1	1	60	60	36	29	1	1	67	8	1	3	0	2147	5	1	6	462	1
27	1	1	60	60	36	29	1	1	68	9	1	2	0	1674	1	1	6	525	1
27	1	1	60	60	36	29	1	1	69	5	0	-1	2	2516	1	0	-1	-1	-1
27	1	1	60	60	36	29	1	1	70	3	1	6	2	2068	1	0	6	493	1
27	1	1	60	60	36	29	1	1	71	2	1	1	0	2438	5	0	6	431	1
27	1	1	60	60	36	29	1	1	72	3	0	-1	0	2969	1	0	-1	-1	-1
27	1	1	60	60	36	29	1	1	73	0	1	10	1	2335	5	1	6	639	1
27	1	1	60	60	36	29	1	1	74	-1	2	3	1	0	0	1	6	405	1
27	1	1	60	60	36	29	1	1	75	7	1	2	0	2369	1	1	6	503	1
27	1	1	60	60	36	29	1	1	76	5	0	-1	2	2535	1	0	-1	-1	-1
27	1	1	60	60	36	29	1	1	77	1	1	0	0	2038	110	0	6	700	1
27	1	1	60	60	36	29	1	1	78	3	1	2	2	1801	1	0	6	382	1
27	1	1	60	60	36	29	1	1	79	6	1	4	2	2254	1	0	6	410	1
27	1	1	60	60	36	29	1	1	80	7	1	9	2	1865	1	0	6	452	1
27	1	1	60	60	36	29	1	1	81	2	0	-1	1	2187	1	1	-1	-1	-1
27	1	1	60	60	36	29	1	1	82	4	1	6	2	1440	1	0	6	714	1
27	1	1	60	60	36	29	1	1	83	7	0	-1	0	2355	1	1	-1	-1	-1
27	1	1	60	60	36	29	1	1	84	8	1	5	1	1946	1	0	6	635	1
27	1	1	60	60	36	29	1	1	85	8	1	5	0	2936	1	1	6	481	1
27	1	1	60	60	36	29	1	1	86	7	1	9	2	3160	1	0	6	496	1
27	1	1	60	60	36	29	1	1	87	1	1	10	1	2134	1	1	6	358	1
27	1	1	60	60	36	29	1	1	88	9	0	-1	0	2261	1	1	-1	-1	-1
27	1	1	60	60	36	29	1	1	89	8	0	-1	0	1656	108	1	-1	-1	-1
27	1	1	60	60	36	29	1	1	90	4	0	-1	2	1827	1	0	-1	-1	-1
27	1	1	60	60	36	29	1	1	91	9	1	4	0	2015	1	1	6	844	1
27	1	1	60	60	36	29	1	1	92	0	0	-1	1	1810	1	1	-1	-1	-1
27	1	1	60	60	36	29	1	1	93	6	1	8	2	1455	1	0	6	572	1
27	1	1	60	60	36	29	1	1	94	5	1	7	2	2106	1	0	6	518	1
27	1	1	60	60	36	29	1	1	95	1	1	4	0	3426	1	0	6	678	1
27	1	1	60	60	36	29	1	1	96	7	0	-1	1	2606	1	0	-1	-1	-1
27	1	1	60	60	36	29	1	1	97	5	1	8	2	1891	109	0	6	749	1
27	1	1	60	60	36	29	1	1	98	4	0	-1	1	2852	22	1	-1	-1	-1
27	1	1	60	60	36	29	1	1	99	0	1	7	1	4839	4	1	6	424	1
27	1	1	60	60	36	29	1	1	100	8	1	1	0	3082	5	1	6	954	1
27	1	1	60	60	36	29	1	1	101	5	0	-1	2	2435	1	0	-1	-1	-1
27	1	1	60	60	36	29	1	1	102	4	1	6	2	2351	1	0	6	630	1
27	1	1	60	60	36	29	1	1	103	9	1	3	0	1565	1	1	6	652	1
27	1	1	60	60	36	29	1	1	104	6	0	-1	2	3611	1	0	-1	-1	-1
27	1	1	60	60	36	29	1	1	105	2	0	-1	1	1880	1	1	-1	-1	-1
27	1	1	60	60	36	29	2	0	106	1	0	8	1	2326	1	1	-1	-1	-1
27	1	1	60	60	36	29	2	0	107	2	1	6	2	2854	1	0	6	440	1
27	1	1	60	60	36	29	2	0	108	0	1	-1	1	1913	1	1	6	522	1
27	1	1	60	60	36	29	2	0	109	1	1	8	0	1833	57	0	0	1000	1
27	1	1	60	60	36	29	2	0	110	-1	2	-1	-1	5000	1	0	6	748	1
27	1	1	60	60	36	29	2	0	111	3	0	-1	0	2510	1	0	-1	-1	-1
27	1	1	60	60	36	29	2	0	112	7	1	1	0	2599	58	1	6	710	2
27	1	1	60	60	36	29	2	0	113	2	0	-1	1	1868	1	1	-1	-1	-1
27	1	1	60	60	36	29	2	0	114	6	0	6	2	2533	1	0	-1	-1	-1
27	1	1	60	60	36	29	2	0	115	1	1	-1	1	3181	1	1	6	362	3
27	1	1	60	60	36	29	2	0	116	1	0	-1	1	1363	58	1	-1	-1	-1
27	1	1	60	60	36	29	2	0	117	3	1	-1	2	2945	58	0	6	925	1
27	1	1	60	60	36	29	2	0	118	8	1	-1	0	2399	58	1	6	443	1
27	1	1	60	60	36	29	2	0	119	2	0	-1	1	2300	1	1	-1	-1	-1
27	1	1	60	60	36	29	2	0	120	7	1	4	0	1980	58	1	6	647	1
27	1	1	60	60	36	29	2	0	121	0	1	2	1	1434	1	1	6	540	1
27	1	1	60	60	36	29	2	0	122	9	1	8	0	2661	1	1	6	486	1
27	1	1	60	60	36	29	2	0	123	4	0	-1	2	3095	1	0	-1	-1	-1
27	1	1	60	60	36	29	2	0	124	8	0	1	0	2105	1	1	-1	-1	-1
27	1	1	60	60	36	29	2	0	125	0	1	5	1	1561	1	1	6	745	2
27	1	1	60	60	36	29	2	0	126	1	0	0	1	1448	1	1	-1	-1	-1
27	1	1	60	60	36	29	2	0	127	0	1	-1	1	2075	1	1	6	633	1
27	1	1	60	60	36	29	2	0	128	6	1	-1	2	1813	1	0	6	363	1
27	1	1	60	60	36	29	2	0	129	7	1	-1	1	2497	56	0	6	422	1
27	1	1	60	60	36	29	2	0	130	5	1	5	1	2177	56	0	6	438	1
27	1	1	60	60	36	29	2	0	131	8	1	-1	0	1959	1	1	6	436	1
27	1	1	60	60	36	29	2	0	132	0	0	-1	1	2494	1	1	-1	-1	-1
27	1	1	60	60	36	29	2	0	133	3	1	-1	2	4319	1	0	6	554	1
27	1	1	60	60	36	29	2	0	134	5	0	2	2	2383	1	0	-1	-1	-1
27	1	1	60	60	36	29	2	0	135	2	1	-1	-1	5000	1	0	6	582	1
27	1	1	60	60	36	29	2	0	136	3	0	-1	2	2241	1	0	-1	-1	-1
27	1	1	60	60	36	29	2	0	137	7	0	4	0	2140	109	1	-1	-1	-1
27	1	1	60	60	36	29	2	0	138	4	0	9	2	1763	1	0	-1	-1	-1
27	1	1	60	60	36	29	2	0	139	0	0	3	1	1426	1	1	-1	-1	-1
27	1	1	60	60	36	29	2	0	140	5	1	7	0	3374	1	1	6	517	1
27	1	1	60	60	36	29	2	0	141	4	1	-1	2	2572	1	0	6	466	1
27	1	1	60	60	36	29	2	0	142	8	0	-1	0	1546	1	1	-1	-1	-1
27	1	1	60	60	36	29	2	0	143	4	1	-1	2	2336	1	0	6	502	1
27	1	1	60	60	36	29	2	0	144	7	0	6	2	2647	1	0	-1	-1	-1
27	1	1	60	60	36	29	2	0	145	9	1	-1	0	2050	1	1	6	630	1
27	1	1	60	60	36	29	2	0	146	1	1	7	1	2773	114	1	6	728	1
27	1	1	60	60	36	29	2	0	147	1	0	10	1	1803	1	1	-1	-1	-1
27	1	1	60	60	36	29	2	0	148	5	0	-1	1	2047	1	0	-1	-1	-1
27	1	1	60	60	36	29	2	0	149	0	0	7	1	1706	1	1	-1	-1	-1
27	1	1	60	60	36	29	2	0	150	6	1	-1	0	2490	1	1	6	508	1
27	1	1	60	60	36	29	2	0	151	0	0	-1	1	2564	1	1	-1	-1	-1
27	1	1	60	60	36	29	2	0	152	6	0	-1	2	3186	1	0	-1	-1	-1
27	1	1	60	60	36	29	2	0	153	9	1	5	0	2383	1	1	6	383	1
27	1	1	60	60	36	29	2	0	154	2	1	-1	2	1957	88	0	6	548	1
27	1	1	60	60	36	29	2	0	155	3	1	8	1	2339	1	1	6	426	1
27	1	1	60	60	36	29	2	0	156	6	0	3	0	2275	1	1	-1	-1	-1
27	1	1	60	60	36	29	2	0	157	8	1	-1	0	1533	109	1	6	586	1
27	1	1	60	60	36	29	2	0	158	9	0	5	0	1868	1	1	-1	-1	-1
27	1	1	60	60	36	29	2	0	159	2	0	7	0	2590	1	0	-1	-1	-1
27	1	1	60	60	36	29	2	0	160	1	1	-1	1	2619	1	1	6	375	1
27	1	1	60	60	36	29	2	0	161	-1	2	-1	0	0	0	0	6	386	2
27	1	1	60	60	36	29	2	0	162	8	0	2	0	2818	2	1	-1	-1	-1
27	1	1	60	60	36	29	2	0	163	6	0	-1	2	2718	4	0	-1	-1	-1
27	1	1	60	60	36	29	2	0	164	8	1	10	0	3469	7	1	6	511	1
27	1	1	60	60	36	29	2	0	165	5	1	0	2	2215	3	0	6	440	1
27	1	1	60	60	36	29	2	0	166	2	1	-1	1	3187	2	1	6	628	1
27	1	1	60	60	36	29	2	0	167	5	1	-1	0	3145	5	1	6	440	1
27	1	1	60	60	36	29	2	0	168	2	0	-1	2	2056	1	0	-1	-1	-1
27	1	1	60	60	36	29	2	0	169	6	1	-1	2	2674	3	0	6	689	1
27	1	1	60	60	36	29	2	0	170	-1	2	-1	0	4354	4	0	6	682	1
27	1	1	60	60	36	29	2	0	171	3	0	1	1	2649	1	1	-1	-1	-1
27	1	1	60	60	36	29	2	0	172	2	0	1	1	3004	1	1	-1	-1	-1
27	1	1	60	60	36	29	2	0	173	4	1	3	2	1912	22	0	6	452	1
27	1	1	60	60	36	29	2	0	174	8	1	-1	0	2992	1	1	0	1000	1
27	1	1	60	60	36	29	2	0	175	4	0	9	1	2469	1	1	-1	-1	-1
27	1	1	60	60	36	29	2	0	176	8	0	10	0	1543	1	1	-1	-1	-1
27	1	1	60	60	36	29	2	0	177	9	0	-1	0	1487	4	1	-1	-1	-1
27	1	1	60	60	36	29	2	0	178	3	1	10	2	2360	2	0	6	601	1
27	1	1	60	60	36	29	2	0	179	5	1	5	1	2630	2	0	6	639	1
27	1	1	60	60	36	29	2	0	180	0	0	6	1	1722	1	1	-1	-1	-1
27	1	1	60	60	36	29	2	0	181	0	1	-1	1	2194	22	1	6	489	1
27	1	1	60	60	36	29	2	0	182	7	0	0	2	3519	1	0	-1	-1	-1
27	1	1	60	60	36	29	2	0	183	9	1	2	0	2231	1	1	6	509	1
27	1	1	60	60	36	29	2	0	184	5	0	1	2	2442	3	0	-1	-1	-1
27	1	1	60	60	36	29	2	0	185	5	0	0	2	2965	1	0	-1	-1	-1
27	1	1	60	60	36	29	2	0	186	1	1	-1	1	1427	1	1	6	375	1
27	1	1	60	60	36	29	2	0	187	-1	2	4	-1	5000	1	0	6	675	1
27	1	1	60	60	36	29	2	0	188	-1	2	-1	0	24	1	0	6	972	1
27	1	1	60	60	36	29	2	0	189	1	0	7	1	1428	1	1	-1	-1	-1
27	1	1	60	60	36	29	2	0	190	2	1	9	1	1527	1	1	6	392	1
27	1	1	60	60	36	29	2	0	191	7	0	0	2	3343	1	0	-1	-1	-1
27	1	1	60	60	36	29	2	0	192	9	0	2	0	2550	1	1	-1	-1	-1
27	1	1	60	60	36	29	2	0	193	3	0	-1	2	2549	1	0	-1	-1	-1
27	1	1	60	60	36	29	2	0	194	3	1	-1	1	2292	1	1	6	411	1
27	1	1	60	60	36	29	2	0	195	7	1	-1	0	3301	1	1	6	579	1
27	1	1	60	60	36	29	2	0	196	6	1	3	0	1597	1	1	6	467	2
27	1	1	60	60	36	29	2	0	197	8	0	-1	0	1418	1	1	-1	-1	-1
27	1	1	60	60	36	29	2	0	198	9	0	10	0	2822	1	1	-1	-1	-1
27	1	1	60	60	36	29	2	0	199	4	1	9	2	4410	1	0	6	470	1
27	1	1	60	60	36	29	2	0	200	4	0	3	0	1870	3	0	-1	-1	-1
27	1	1	60	60	36	29	2	0	201	9	1	-1	0	1912	1	1	6	579	1
27	1	1	60	60	36	29	2	0	202	4	0	4	2	2041	1	0	-1	-1	-1
27	1	1	60	60	36	29	2	0	203	6	1	-1	0	1428	1	1	6	622	1
27	1	1	60	60	36	29	2	0	204	7	1	6	0	1831	1	1	6	633	1
27	1	1	60	60	36	29	2	0	205	9	0	8	0	1827	1	1	-1	-1	-1
27	1	1	60	60	36	29	2	0	206	5	0	-1	2	2671	1	0	-1	-1	-1
27	1	1	60	60	36	29	2	0	207	4	1	4	0	2785	24	0	6	584	1
27	1	1	60	60	36	29	2	0	208	6	0	9	0	3086	2	1	-1	-1	-1
27	1	1	60	60	36	29	2	0	209	7	0	-1	0	3271	1	1	-1	-1	-1
27	1	1	60	60	36	29	2	0	210	3	0	-1	2	1633	1	0	-1	-1	-1
27	1	1	60	60	36	29	3	1	211	1	0	4	1	2235	1	1	-1	-1	-1
27	1	1	60	60	36	29	3	1	212	4	1	4	2	2374	1	0	6	630	1
27	1	1	60	60	36	29	3	1	213	7	1	-1	0	2284	1	1	6	507	1
27	1	1	60	60	36	29	3	1	214	2	0	1	1	1645	1	1	-1	-1	-1
27	1	1	60	60	36	29	3	1	215	4	1	-1	0	1656	1	0	6	582	1
27	1	1	60	60	36	29	3	1	216	3	1	-1	0	1562	1	0	6	536	1
27	1	1	60	60	36	29	3	1	217	-1	2	3	-1	5000	1	0	6	446	1
27	1	1	60	60	36	29	3	1	218	4	0	-1	1	2739	1	1	-1	-1	-1
27	1	1	60	60	36	29	3	1	219	9	0	8	0	3402	1	1	-1	-1	-1
27	1	1	60	60	36	29	3	1	220	5	0	-1	0	2255	1	1	-1	-1	-1
27	1	1	60	60	36	29	3	1	221	9	1	-1	0	1737	1	1	6	548	1
27	1	1	60	60	36	29	3	1	222	5	0	-1	2	2041	1	0	-1	-1	-1
27	1	1	60	60	36	29	3	1	223	6	1	-1	0	2868	1	1	6	645	1
27	1	1	60	60	36	29	3	1	224	2	1	-1	1	2270	112	1	6	663	1
27	1	1	60	60	36	29	3	1	225	0	0	0	1	2056	1	1	-1	-1	-1
27	1	1	60	60	36	29	3	1	226	8	0	10	0	2458	1	1	-1	-1	-1
27	1	1	60	60	36	29	3	1	227	4	0	3	2	2061	1	0	-1	-1	-1
27	1	1	60	60	36	29	3	1	228	5	1	-1	0	1831	1	1	6	709	1
27	1	1	60	60	36	29	3	1	229	1	1	8	1	1962	1	1	6	656	1
27	1	1	60	60	36	29	3	1	230	1	1	3	1	2376	2	1	6	694	1
27	1	1	60	60	36	29	3	1	231	7	0	5	2	4734	5	0	-1	-1	-1
27	1	1	60	60	36	29	3	1	232	3	1	-1	1	2709	22	1	6	593	1
27	1	1	60	60	36	29	3	1	233	9	1	-1	0	1822	1	1	6	441	1
27	1	1	60	60	36	29	3	1	234	5	1	-1	2	2370	1	0	6	581	1
27	1	1	60	60	36	29	3	1	235	7	1	3	0	2080	23	1	6	538	1
27	1	1	60	60	36	29	3	1	236	8	1	-1	0	1697	1	1	6	635	1
27	1	1	60	60	36	29	3	1	237	8	1	-1	0	1842	1	1	6	555	1
27	1	1	60	60	36	29	3	1	238	2	1	-1	2	2373	1	0	6	550	1
27	1	1	60	60	36	29	3	1	239	0	0	8	1	2691	1	1	-1	-1	-1
27	1	1	60	60	36	29	3	1	240	9	0	-1	0	2436	1	1	-1	-1	-1
27	1	1	60	60	36	29	3	1	241	5	0	-1	2	3079	1	0	-1	-1	-1
27	1	1	60	60	36	29	3	1	242	0	0	7	1	2177	1	1	-1	-1	-1
27	1	1	60	60	36	29	3	1	243	1	0	5	1	2439	1	1	-1	-1	-1
27	1	1	60	60	36	29	3	1	244	6	0	6	0	2258	1	1	-1	-1	-1
27	1	1	60	60	36	29	3	1	245	1	1	6	1	2317	1	1	6	666	1
27	1	1	60	60	36	29	3	1	246	2	1	-1	2	3341	1	0	6	481	1
27	1	1	60	60	36	29	3	1	247	9	0	-1	0	1916	1	1	-1	-1	-1
27	1	1	60	60	36	29	3	1	248	8	0	-1	0	3860	1	1	-1	-1	-1
27	1	1	60	60	36	29	3	1	249	3	1	7	2	2359	1	0	6	449	3
27	1	1	60	60	36	29	3	1	250	9	0	-1	0	1533	110	1	-1	-1	-1
27	1	1	60	60	36	29	3	1	251	0	1	9	1	1757	1	1	6	686	1
27	1	1	60	60	36	29	3	1	252	-1	2	4	-1	5000	1	0	6	732	1
27	1	1	60	60	36	29	3	1	253	8	1	-1	0	1406	1	1	6	581	1
27	1	1	60	60	36	29	3	1	254	-1	2	5	1	0	0	1	6	705	1
27	1	1	60	60	36	29	3	1	255	3	0	-1	2	1821	1	0	-1	-1	-1
27	1	1	60	60	36	29	3	1	256	8	1	-1	0	1905	1	1	6	495	1
27	1	1	60	60	36	29	3	1	257	7	1	-1	0	2842	1	1	6	647	1
27	1	1	60	60	36	29	3	1	258	6	0	0	2	2525	1	0	-1	-1	-1
27	1	1	60	60	36	29	3	1	259	6	0	-1	2	2213	1	0	-1	-1	-1
27	1	1	60	60	36	29	3	1	260	3	1	10	1	2753	1	1	6	500	1
27	1	1	60	60	36	29	3	1	261	2	0	4	1	1687	5	1	-1	-1	-1
27	1	1	60	60	36	29	3	1	262	8	1	-1	0	1953	2	1	6	587	1
27	1	1	60	60	36	29	3	1	263	6	0	7	0	1943	1	1	-1	-1	-1
27	1	1	60	60	36	29	3	1	264	7	1	1	0	1854	1	1	6	504	1
27	1	1	60	60	36	29	3	1	265	9	0	-1	0	2601	5	1	-1	-1	-1
27	1	1	60	60	36	29	3	1	266	0	1	-1	1	2062	1	1	6	542	1
27	1	1	60	60	36	29	3	1	267	3	0	2	2	2024	1	0	-1	-1	-1
27	1	1	60	60	36	29	3	1	268	1	1	-1	1	1540	5	1	6	516	1
27	1	1	60	60	36	29	3	1	269	3	0	9	2	2515	1	0	-1	-1	-1
27	1	1	60	60	36	29	3	1	270	5	1	9	0	2363	1	1	6	570	1
27	1	1	60	60	36	29	3	1	271	9	1	-1	0	2401	1	1	6	543	1
27	1	1	60	60	36	29	3	1	272	5	1	-1	2	2694	4	0	6	515	1
27	1	1	60	60	36	29	3	1	273	7	0	-1	0	1743	5	1	-1	-1	-1
27	1	1	60	60	36	29	3	1	274	2	1	-1	2	2334	5	0	6	555	1
27	1	1	60	60	36	29	3	1	275	9	1	-1	0	2398	5	1	6	545	1
27	1	1	60	60	36	29	3	1	276	2	1	2	2	2138	1	0	6	533	1
27	1	1	60	60	36	29	3	1	277	4	0	2	0	1858	1	0	-1	-1	-1
27	1	1	60	60	36	29	3	1	278	6	1	10	2	2532	1	0	6	622	1
27	1	1	60	60	36	29	3	1	279	2	0	-1	1	2267	1	1	-1	-1	-1
27	1	1	60	60	36	29	3	1	280	1	0	0	1	2117	1	1	-1	-1	-1
27	1	1	60	60	36	29	3	1	281	7	0	7	2	2973	1	0	-1	-1	-1
27	1	1	60	60	36	29	3	1	282	3	0	-1	1	2315	1	1	-1	-1	-1
27	1	1	60	60	36	29	3	1	283	1	1	2	1	2283	91	1	6	474	1
27	1	1	60	60	36	29	3	1	284	4	0	1	1	1388	1	1	-1	-1	-1
27	1	1	60	60	36	29	3	1	285	6	1	2	2	2722	110	0	6	608	1
27	1	1	60	60	36	29	3	1	286	7	0	-1	1	2330	108	0	-1	-1	-1
27	1	1	60	60	36	29	3	1	287	2	0	5	1	1362	2	1	-1	-1	-1
27	1	1	60	60	36	29	3	1	288	8	0	1	0	2680	110	1	-1	-1	-1
27	1	1	60	60	36	29	3	1	289	1	0	3	1	1786	1	1	-1	-1	-1
27	1	1	60	60	36	29	3	1	290	8	0	0	0	2079	1	1	-1	-1	-1
27	1	1	60	60	36	29	3	1	291	4	1	-1	2	2096	110	0	6	531	8
27	1	1	60	60	36	29	3	1	292	5	0	1	1	2929	1	0	-1	-1	-1
27	1	1	60	60	36	29	3	1	293	0	1	-1	1	2593	1	1	6	386	1
27	1	1	60	60	36	29	3	1	294	4	0	5	2	4030	1	0	-1	-1	-1
27	1	1	60	60	36	29	3	1	295	6	0	6	0	1970	1	1	-1	-1	-1
27	1	1	60	60	36	29	3	1	296	9	1	10	0	1752	24	1	6	583	1
27	1	1	60	60	36	29	3	1	297	6	1	9	0	3134	1	1	6	485	1
27	1	1	60	60	36	29	3	1	298	7	0	-1	0	1870	1	1	-1	-1	-1
27	1	1	60	60	36	29	3	1	299	4	1	-1	2	2031	1	0	6	565	1
27	1	1	60	60	36	29	3	1	300	3	0	-1	2	2507	1	0	-1	-1	-1
27	1	1	60	60	36	29	3	1	301	4	1	4	0	2067	1	0	6	376	1
27	1	1	60	60	36	29	3	1	302	0	1	-1	1	1805	1	1	6	569	1
27	1	1	60	60	36	29	3	1	303	0	0	8	1	1682	1	1	-1	-1	-1
27	1	1	60	60	36	29	3	1	304	3	1	6	2	1851	1	0	6	518	1
27	1	1	60	60	36	29	3	1	305	0	0	8	1	1886	1	1	-1	-1	-1
27	1	1	60	60	36	29	3	1	306	2	0	-1	2	2543	1	0	-1	-1	-1
27	1	1	60	60	36	29	3	1	307	-1	2	7	-1	5000	1	0	6	440	1
27	1	1	60	60	36	29	3	1	308	5	0	-1	2	2385	1	0	-1	-1	-1
27	1	1	60	60	36	29	3	1	309	-1	2	9	-1	5000	1	0	6	406	1
27	1	1	60	60	36	29	3	1	310	6	1	10	0	1481	1	1	6	687	1
27	1	1	60	60	36	29	3	1	311	0	1	-1	1	1418	1	1	6	968	9
27	1	1	60	60	36	29	3	1	312	5	1	6	2	1550	1	0	6	532	1
27	1	1	60	60	36	29	3	1	313	7	1	0	2	1461	1	0	6	410	1
27	1	1	60	60	36	29	3	1	314	1	0	-1	1	2311	1	1	-1	-1	-1
27	1	1	60	60	36	29	3	1	315	8	0	-1	0	2080	1	1	-1	-1	-1
27	1	1	60	60	36	29	4	0	316	7	0	3	0	1671	1	1	-1	-1	-1
27	1	1	60	60	36	29	4	0	317	3	1	10	2	1873	1	0	6	556	2
27	1	1	60	60	36	29	4	0	318	-1	2	-1	-1	5000	1	0	6	502	1
27	1	1	60	60	36	29	4	0	319	5	1	10	0	1693	1	1	6	559	1
27	1	1	60	60	36	29	4	0	320	8	0	-1	0	1911	1	1	-1	-1	-1
27	1	1	60	60	36	29	4	0	321	-1	2	-1	0	37	1	0	6	808	1
27	1	1	60	60	36	29	4	0	322	9	1	9	0	1569	1	1	6	441	1
27	1	1	60	60	36	29	4	0	323	-1	2	-1	-1	5000	1	0	6	382	1
27	1	1	60	60	36	29	4	0	324	3	0	9	1	3073	1	1	-1	-1	-1
27	1	1	60	60	36	29	4	0	325	1	0	-1	1	2027	1	1	-1	-1	-1
27	1	1	60	60	36	29	4	0	326	4	1	-1	2	3239	1	0	6	420	2
27	1	1	60	60	36	29	4	0	327	2	1	-1	0	2194	1	0	6	551	1
27	1	1	60	60	36	29	4	0	328	1	1	-1	1	1839	1	1	6	499	1
27	1	1	60	60	36	29	4	0	329	8	0	-1	0	2011	107	1	-1	-1	-1
27	1	1	60	60	36	29	4	0	330	5	1	4	2	2055	1	0	6	562	1
27	1	1	60	60	36	29	4	0	331	6	0	4	2	2138	5	0	-1	-1	-1
27	1	1	60	60	36	29	4	0	332	5	0	6	2	2337	4	0	-1	-1	-1
27	1	1	60	60	36	29	4	0	333	0	0	-1	1	1848	1	1	-1	-1	-1
27	1	1	60	60	36	29	4	0	334	8	0	6	0	1867	5	1	-1	-1	-1
27	1	1	60	60	36	29	4	0	335	-1	2	5	-1	5000	1	0	6	589	1
27	1	1	60	60	36	29	4	0	336	6	1	7	0	1399	1	1	6	503	1
27	1	1	60	60	36	29	4	0	337	1	0	-1	1	1692	1	1	-1	-1	-1
27	1	1	60	60	36	29	4	0	338	1	0	-1	1	2085	1	1	-1	-1	-1
27	1	1	60	60	36	29	4	0	339	8	1	-1	0	2255	23	1	6	420	1
27	1	1	60	60	36	29	4	0	340	3	0	9	1	2393	4	1	-1	-1	-1
27	1	1	60	60	36	29	4	0	341	6	0	-1	0	2326	4	1	-1	-1	-1
27	1	1	60	60	36	29	4	0	342	7	1	-1	0	1974	1	1	6	426	1
27	1	1	60	60	36	29	4	0	343	0	1	-1	1	1468	1	1	6	464	1
27	1	1	60	60	36	29	4	0	344	8	1	5	0	1422	1	1	6	441	1
27	1	1	60	60	36	29	4	0	345	8	0	-1	0	2418	1	1	-1	-1	-1
27	1	1	60	60	36	29	4	0	346	5	0	-1	0	2758	1	1	-1	-1	-1
27	1	1	60	60	36	29	4	0	347	2	1	3	2	3141	1	0	6	478	1
27	1	1	60	60	36	29	4	0	348	8	1	7	0	2108	1	1	6	485	1
27	1	1	60	60	36	29	4	0	349	2	1	10	2	3157	1	0	6	469	1
27	1	1	60	60	36	29	4	0	350	3	0	10	1	2252	1	1	-1	-1	-1
27	1	1	60	60	36	29	4	0	351	0	1	-1	1	1566	1	1	6	517	1
27	1	1	60	60	36	29	4	0	352	4	1	-1	2	2348	1	0	6	522	1
27	1	1	60	60	36	29	4	0	353	7	1	-1	0	1922	110	1	6	432	1
27	1	1	60	60	36	29	4	0	354	8	1	3	2	2459	1	0	6	424	1
27	1	1	60	60	36	29	4	0	355	3	0	-1	1	3069	1	1	-1	-1	-1
27	1	1	60	60	36	29	4	0	356	2	0	2	1	2159	479	1	-1	-1	-1
27	1	1	60	60	36	29	4	0	357	-1	2	6	-1	5000	1	0	6	481	1
27	1	1	60	60	36	29	4	0	358	3	0	-1	1	2152	1	1	-1	-1	-1
27	1	1	60	60	36	29	4	0	359	7	0	4	1	1711	1	0	-1	-1	-1
27	1	1	60	60	36	29	4	0	360	3	1	-1	2	2639	108	0	6	553	1
27	1	1	60	60	36	29	4	0	361	0	1	-1	2	171	1	0	6	611	1
27	1	1	60	60	36	29	4	0	362	1	1	-1	1	1561	1	1	2	0	92
27	1	1	60	60	36	29	4	0	363	4	0	1	2	2687	1	0	-1	-1	-1
27	1	1	60	60	36	29	4	0	364	9	0	-1	0	2096	1	1	-1	-1	-1
27	1	1	60	60	36	29	4	0	365	6	0	0	2	2346	1	0	-1	-1	-1
27	1	1	60	60	36	29	4	0	366	0	0	5	1	2001	1	1	-1	-1	-1
27	1	1	60	60	36	29	4	0	367	9	1	-1	0	2589	1	1	6	379	3
27	1	1	60	60	36	29	4	0	368	3	1	1	2	2187	1	0	6	536	1
27	1	1	60	60	36	29	4	0	369	2	0	10	1	1952	1	1	-1	-1	-1
27	1	1	60	60	36	29	4	0	370	3	1	-1	1	1079	1	1	6	555	1
27	1	1	60	60	36	29	4	0	371	6	1	-1	0	1872	1	1	3	303	1
27	1	1	60	60	36	29	4	0	372	4	1	8	0	1802	1	0	6	429	1
27	1	1	60	60	36	29	4	0	373	9	1	-1	0	1662	1	1	6	377	1
27	1	1	60	60	36	29	4	0	374	9	0	3	0	1513	1	1	-1	-1	-1
27	1	1	60	60	36	29	4	0	375	0	0	7	1	2562	1	1	-1	-1	-1
27	1	1	60	60	36	29	4	0	376	4	1	-1	0	1840	1	0	6	465	1
27	1	1	60	60	36	29	4	0	377	5	0	-1	2	2499	1	0	-1	-1	-1
27	1	1	60	60	36	29	4	0	378	2	1	-1	0	2228	1	0	6	492	1
27	1	1	60	60	36	29	4	0	379	4	0	-1	2	3168	1	0	-1	-1	-1
27	1	1	60	60	36	29	4	0	380	5	1	-1	0	1990	1	1	6	589	2
27	1	1	60	60	36	29	4	0	381	7	1	2	0	2355	1	1	6	497	1
27	1	1	60	60	36	29	4	0	382	9	0	9	0	2602	108	1	-1	-1	-1
27	1	1	60	60	36	29	4	0	383	6	0	0	0	2686	1	1	-1	-1	-1
27	1	1	60	60	36	29	4	0	384	7	0	-1	0	2295	1	1	-1	-1	-1
27	1	1	60	60	36	29	4	0	385	0	0	0	1	1929	1	1	-1	-1	-1
27	1	1	60	60	36	29	4	0	386	0	1	1	1	1625	1	1	6	556	1
27	1	1	60	60	36	29	4	0	387	5	1	-1	2	1604	1	0	6	543	1
27	1	1	60	60	36	29	4	0	388	7	1	0	2	3089	1	0	6	515	2
27	1	1	60	60	36	29	4	0	389	7	0	6	0	3034	1	1	-1	-1	-1
27	1	1	60	60	36	29	4	0	390	8	1	8	0	2157	111	1	6	454	1
27	1	1	60	60	36	29	4	0	391	7	0	-1	2	3276	1	0	-1	-1	-1
27	1	1	60	60	36	29	4	0	392	2	0	1	1	2646	1	1	-1	-1	-1
27	1	1	60	60	36	29	4	0	393	7	1	2	0	2616	1	1	6	480	1
27	1	1	60	60	36	29	4	0	394	6	1	1	0	2412	1	1	6	427	2
27	1	1	60	60	36	29	4	0	395	1	1	5	1	2312	1	1	6	478	1
27	1	1	60	60	36	29	4	0	396	9	0	-1	0	3465	1	1	-1	-1	-1
27	1	1	60	60	36	29	4	0	397	2	1	4	-1	5000	1	0	6	448	1
27	1	1	60	60	36	29	4	0	398	5	0	-1	0	1767	1	1	-1	-1	-1
27	1	1	60	60	36	29	4	0	399	9	0	5	0	2901	1	1	-1	-1	-1
27	1	1	60	60	36	29	4	0	400	4	0	8	2	1774	1	0	-1	-1	-1
27	1	1	60	60	36	29	4	0	401	6	1	9	0	3740	1	1	6	502	1
27	1	1	60	60	36	29	4	0	402	4	0	4	2	4803	1	0	-1	-1	-1
27	1	1	60	60	36	29	4	0	403	6	1	-1	0	3856	112	1	6	424	1
27	1	1	60	60	36	29	4	0	404	9	1	-1	0	2658	1	1	6	434	2
27	1	1	60	60	36	29	4	0	405	0	0	-1	1	1469	1	1	-1	-1	-1
27	1	1	60	60	36	29	4	0	406	1	0	2	1	3007	1	1	-1	-1	-1
27	1	1	60	60	36	29	4	0	407	3	1	-1	0	3347	1	0	6	450	1
27	1	1	60	60	36	29	4	0	408	0	1	3	1	1994	1	1	6	416	1
27	1	1	60	60	36	29	4	0	409	8	0	7	0	2095	1	1	-1	-1	-1
27	1	1	60	60	36	29	4	0	410	1	1	7	1	2664	1	1	6	708	1
27	1	1	60	60	36	29	4	0	411	2	0	-1	1	3971	1	1	-1	-1	-1
27	1	1	60	60	36	29	4	0	412	5	1	8	0	2585	1	1	6	548	1
27	1	1	60	60	36	29	4	0	413	4	0	-1	1	1870	1	1	-1	-1	-1
27	1	1	60	60	36	29	4	0	414	9	1	6	0	2552	1	1	6	490	1
27	1	1	60	60	36	29	4	0	415	5	0	0	2	2686	1	0	-1	-1	-1
27	1	1	60	60	36	29	4	0	416	2	0	-1	1	2343	1	1	-1	-1	-1
27	1	1	60	60	36	29	4	0	417	1	0	8	1	2887	1	1	-1	-1	-1
27	1	1	60	60	36	29	4	0	418	4	1	2	2	2496	1	0	6	408	1
27	1	1	60	60	36	29	4	0	419	6	0	-1	0	3921	1	1	-1	-1	-1
27	1	1	60	60	36	29	4	0	420	1	1	-1	1	2849	1	1	6	495	1
