# Supplementary material for: No Evidence for Threat-Induced Spatial Prioritization of Somatosensory Stimulation during Pain Control Using a Synchrony Judgment Paradigm
Source: PLoS One. 2016 Jun 7;11(6):e0156648. doi: 10.1371/journal.pone.0156648 (PMC4896434; doi:10.1371/journal.pone.0156648)
Supplement: S1 Dataset — This dataset includes pretest questionnaire data, posttest questionnaire data, and experimental (SJ3) data. (ZIP) [file pone.0156648.s001.zip › S1 Dataset/PP28.dat]

PP	CUE	CTRL	TAMP1	TAMP2	SAMP1	SAMP2	BLOCK	SLOC	TRIAL	SOA	TYPE	FB	Resp	RT	RTerr	Acc	CResp	CRT	CRE
28	0	-1	60	60	29	27	0	0	1	-1	2	-1	0	1300	1	0	-1	-1	-1
28	0	-1	60	60	29	27	0	0	2	6	1	-1	2	1709	1	0	-1	-1	-1
28	0	-1	60	60	29	27	0	1	3	8	0	-1	2	2493	6	0	-1	-1	-1
28	0	-1	60	60	29	27	0	0	4	3	0	-1	2	1926	83	0	-1	-1	-1
28	0	-1	60	60	29	27	0	1	5	1	0	-1	2	1358	4	0	-1	-1	-1
28	0	-1	60	60	29	27	0	0	6	4	0	-1	2	1869	4	0	-1	-1	-1
28	0	-1	60	60	29	27	0	0	7	7	0	-1	2	2071	4	0	-1	-1	-1
28	0	-1	60	60	29	27	0	0	8	0	1	-1	1	3185	4	1	-1	-1	-1
28	0	-1	60	60	29	27	0	0	9	9	0	-1	0	2230	1	1	-1	-1	-1
28	0	-1	60	60	29	27	0	1	10	5	1	-1	2	3890	4	0	-1	-1	-1
28	0	-1	60	60	29	27	0	0	11	2	1	-1	1	2899	19	1	-1	-1	-1
28	0	-1	60	60	29	27	0	1	12	5	0	-1	2	2596	4	0	-1	-1	-1
28	0	-1	60	60	29	27	0	0	13	6	0	-1	2	2561	9	0	-1	-1	-1
28	0	-1	60	60	29	27	0	0	14	0	1	-1	1	2136	1	1	-1	-1	-1
28	0	-1	60	60	29	27	0	1	15	1	1	-1	1	2111	18	1	-1	-1	-1
28	0	-1	60	60	29	27	0	0	16	3	1	-1	-1	5000	1	0	-1	-1	-1
28	0	-1	60	60	29	27	0	0	17	7	1	-1	2	2788	1	0	-1	-1	-1
28	0	-1	60	60	29	27	0	0	18	-1	2	-1	0	2724	4	0	-1	-1	-1
28	0	-1	60	60	29	27	0	0	19	9	1	-1	1	3252	18	0	-1	-1	-1
28	0	-1	60	60	29	27	0	1	20	4	0	-1	2	2111	1	0	-1	-1	-1
28	0	-1	60	60	29	27	0	0	21	8	1	-1	2	4143	1	0	-1	-1	-1
28	0	-1	60	60	29	27	0	0	22	2	1	-1	2	2126	3	0	-1	-1	-1
28	0	0	60	60	29	27	1	0	1	8	0	-1	-1	5000	1	0	-1	-1	-1
28	0	0	60	60	29	27	1	0	2	9	1	8	0	1848	1	1	6	634	8
28	0	0	60	60	29	27	1	0	3	-1	2	0	0	2709	4	0	0	1000	1
28	0	0	60	60	29	27	1	0	4	7	0	-1	2	3685	4	0	-1	-1	-1
28	0	0	60	60	29	27	1	0	5	0	1	9	1	2782	4	1	6	623	1
28	0	0	60	60	29	27	1	0	6	4	0	-1	2	2324	4	0	-1	-1	-1
28	0	0	60	60	29	27	1	0	7	3	0	-1	2	1900	16	0	-1	-1	-1
28	0	0	60	60	29	27	1	0	8	6	1	3	2	2068	4	0	6	419	1
28	0	0	60	60	29	27	1	0	9	2	0	-1	1	1838	4	1	-1	-1	-1
28	0	0	60	60	29	27	1	0	10	1	1	8	2	4281	4	0	6	991	1
28	0	0	60	60	29	27	1	0	11	9	0	-1	0	1803	3	1	-1	-1	-1
28	0	0	60	60	29	27	1	0	12	4	0	-1	2	3543	4	0	-1	-1	-1
28	0	0	60	60	29	27	1	0	13	6	1	2	2	2063	4	0	6	426	1
28	0	0	60	60	29	27	1	0	14	9	0	-1	0	2353	4	1	-1	-1	-1
28	0	0	60	60	29	27	1	0	15	3	0	-1	2	2536	4	0	-1	-1	-1
28	0	0	60	60	29	27	1	0	16	0	1	6	1	3455	4	1	6	481	1
28	0	0	60	60	29	27	1	0	17	-1	2	5	0	1996	4	0	6	827	1
28	0	0	60	60	29	27	1	0	18	6	1	3	2	3000	4	0	6	801	1
28	0	0	60	60	29	27	1	0	19	1	1	5	2	2813	5	0	6	797	1
28	0	0	60	60	29	27	1	0	20	3	1	1	2	3097	4	0	6	624	1
28	0	0	60	60	29	27	1	0	21	9	1	7	0	3193	1	1	6	520	1
28	0	0	60	60	29	27	1	0	22	7	0	-1	0	4071	4	1	-1	-1	-1
28	0	0	60	60	29	27	1	0	23	9	1	9	0	1985	1	1	6	462	1
28	0	0	60	60	29	27	1	0	24	8	1	9	0	2590	19	1	6	674	1
28	0	0	60	60	29	27	1	0	25	2	1	8	2	3587	20	0	6	495	1
28	0	0	60	60	29	27	1	0	26	3	1	8	2	1552	3	0	6	612	1
28	0	0	60	60	29	27	1	0	27	9	1	2	0	1895	4	1	6	538	1
28	0	0	60	60	29	27	1	0	28	6	0	-1	2	3200	3	0	-1	-1	-1
28	0	0	60	60	29	27	1	0	29	0	1	0	-1	5000	1	0	6	470	1
28	0	0	60	60	29	27	1	0	30	0	0	-1	1	2225	18	1	-1	-1	-1
28	0	0	60	60	29	27	1	0	31	1	0	-1	1	1357	4	1	-1	-1	-1
28	0	0	60	60	29	27	1	0	32	4	1	3	1	3028	4	1	0	1000	1
28	0	0	60	60	29	27	1	0	33	8	0	-1	0	1424	16	1	-1	-1	-1
28	0	0	60	60	29	27	1	0	34	1	1	2	2	2372	3	0	6	994	1
28	0	0	60	60	29	27	1	0	35	4	1	10	2	1565	4	0	6	728	1
28	0	0	60	60	29	27	1	0	36	7	0	-1	1	1347	4	0	-1	-1	-1
28	0	0	60	60	29	27	1	0	37	6	0	-1	2	1650	5	0	-1	-1	-1
28	0	0	60	60	29	27	1	0	38	6	0	-1	2	2228	16	0	-1	-1	-1
28	0	0	60	60	29	27	1	0	39	6	1	10	2	1563	4	0	6	451	1
28	0	0	60	60	29	27	1	0	40	5	1	0	2	2105	4	0	6	628	1
28	0	0	60	60	29	27	1	0	41	5	0	-1	2	1937	18	0	-1	-1	-1
28	0	0	60	60	29	27	1	0	42	2	1	5	2	3241	5	0	6	730	2
28	0	0	60	60	29	27	1	0	43	7	1	3	2	1564	20	0	6	557	1
28	0	0	60	60	29	27	1	0	44	5	1	5	2	2034	5	0	6	530	1
28	0	0	60	60	29	27	1	0	45	8	1	6	0	1149	4	1	6	453	1
28	0	0	60	60	29	27	1	0	46	-1	2	2	0	3198	4	0	6	379	1
28	0	0	60	60	29	27	1	0	47	9	0	-1	-1	5000	1	0	-1	-1	-1
28	0	0	60	60	29	27	1	0	48	3	0	-1	2	2031	4	0	-1	-1	-1
28	0	0	60	60	29	27	1	0	49	8	0	-1	0	1458	4	1	-1	-1	-1
28	0	0	60	60	29	27	1	0	50	1	1	4	0	2709	18	0	6	474	1
28	0	0	60	60	29	27	1	0	51	8	0	-1	0	1837	19	1	-1	-1	-1
28	0	0	60	60	29	27	1	0	52	3	0	-1	2	2921	1	0	-1	-1	-1
28	0	0	60	60	29	27	1	0	53	0	0	-1	1	1505	5	1	-1	-1	-1
28	0	0	60	60	29	27	1	0	54	2	1	7	2	2841	5	0	0	1000	1
28	0	0	60	60	29	27	1	0	55	3	0	-1	2	3677	1	0	-1	-1	-1
28	0	0	60	60	29	27	1	0	56	5	1	10	-1	5000	1	0	6	440	1
28	0	0	60	60	29	27	1	0	57	2	0	-1	2	1142	19	0	-1	-1	-1
28	0	0	60	60	29	27	1	0	58	3	1	1	2	1406	4	0	6	646	1
28	0	0	60	60	29	27	1	0	59	9	1	10	-1	5000	1	0	6	594	1
28	0	0	60	60	29	27	1	0	60	5	0	-1	2	2818	17	0	-1	-1	-1
28	0	0	60	60	29	27	1	0	61	5	0	-1	1	1422	4	0	-1	-1	-1
28	0	0	60	60	29	27	1	0	62	5	0	-1	-1	5000	1	0	-1	-1	-1
28	0	0	60	60	29	27	1	0	63	6	0	-1	2	1287	7	0	-1	-1	-1
28	0	0	60	60	29	27	1	0	64	4	0	-1	2	1328	3	0	-1	-1	-1
28	0	0	60	60	29	27	1	0	65	7	0	-1	2	1160	4	0	-1	-1	-1
28	0	0	60	60	29	27	1	0	66	5	1	4	2	1550	4	0	6	457	1
28	0	0	60	60	29	27	1	0	67	0	0	-1	1	2517	4	1	-1	-1	-1
28	0	0	60	60	29	27	1	0	68	7	1	3	2	1421	16	0	6	447	1
28	0	0	60	60	29	27	1	0	69	2	0	-1	2	4033	1	0	-1	-1	-1
28	0	0	60	60	29	27	1	0	70	0	0	-1	1	1452	1	1	-1	-1	-1
28	0	0	60	60	29	27	1	0	71	2	1	1	0	2471	23	0	6	727	1
28	0	0	60	60	29	27	1	0	72	4	0	-1	2	3177	4	0	-1	-1	-1
28	0	0	60	60	29	27	1	0	73	0	1	6	1	2638	3	1	6	558	1
28	0	0	60	60	29	27	1	0	74	6	1	1	2	1930	16	0	6	552	1
28	0	0	60	60	29	27	1	0	75	8	1	1	1	2961	4	0	6	383	1
28	0	0	60	60	29	27	1	0	76	-1	2	6	0	1745	4	0	6	572	1
28	0	0	60	60	29	27	1	0	77	4	1	10	2	3555	4	0	6	572	1
28	0	0	60	60	29	27	1	0	78	3	1	4	2	2122	16	0	6	717	1
28	0	0	60	60	29	27	1	0	79	2	0	-1	2	1074	4	0	-1	-1	-1
28	0	0	60	60	29	27	1	0	80	1	0	-1	2	1203	82	0	-1	-1	-1
28	0	0	60	60	29	27	1	0	81	1	0	-1	1	1544	4	1	-1	-1	-1
28	0	0	60	60	29	27	1	0	82	0	1	4	1	2575	20	1	6	705	1
28	0	0	60	60	29	27	1	0	83	1	0	-1	1	1285	4	1	-1	-1	-1
28	0	0	60	60	29	27	1	0	84	5	1	7	2	3223	15	0	6	607	1
28	0	0	60	60	29	27	1	0	85	1	0	-1	1	1139	18	1	-1	-1	-1
28	0	0	60	60	29	27	1	0	86	8	1	0	1	1570	1	0	6	921	1
28	0	0	60	60	29	27	1	0	87	3	1	7	2	1768	19	0	6	559	1
28	0	0	60	60	29	27	1	0	88	7	0	-1	1	1310	6	0	-1	-1	-1
28	0	0	60	60	29	27	1	0	89	1	1	7	-1	5000	1	0	6	380	1
28	0	0	60	60	29	27	1	0	90	7	1	4	1	1683	4	0	6	984	1
28	0	0	60	60	29	27	1	0	91	2	1	9	1	1516	4	1	6	713	1
28	0	0	60	60	29	27	1	0	92	7	1	2	1	2372	4	0	6	560	1
28	0	0	60	60	29	27	1	0	93	6	0	-1	2	3210	20	0	-1	-1	-1
28	0	0	60	60	29	27	1	0	94	4	1	0	2	3295	4	0	6	714	1
28	0	0	60	60	29	27	1	0	95	8	0	-1	0	2640	1	1	-1	-1	-1
28	0	0	60	60	29	27	1	0	96	4	1	6	2	2011	19	0	6	869	1
28	0	0	60	60	29	27	1	0	97	9	0	-1	0	1680	4	1	-1	-1	-1
28	0	0	60	60	29	27	1	0	98	5	0	-1	2	1457	4	0	-1	-1	-1
28	0	0	60	60	29	27	1	0	99	8	1	9	0	1612	1	1	6	548	1
28	0	0	60	60	29	27	1	0	100	0	0	-1	1	1760	3	1	-1	-1	-1
28	0	0	60	60	29	27	1	0	101	7	1	5	0	1743	4	1	6	806	1
28	0	0	60	60	29	27	1	0	102	-1	2	8	0	1920	5	0	6	629	1
28	0	0	60	60	29	27	1	0	103	4	0	-1	2	1824	4	0	-1	-1	-1
28	0	0	60	60	29	27	1	0	104	9	0	-1	0	2268	4	1	-1	-1	-1
28	0	0	60	60	29	27	1	0	105	2	0	-1	2	1654	19	0	-1	-1	-1
28	0	0	60	60	29	27	2	1	106	8	1	-1	0	2120	4	1	0	1000	1
28	0	0	60	60	29	27	2	1	107	9	0	3	0	1632	4	1	-1	-1	-1
28	0	0	60	60	29	27	2	1	108	6	0	0	2	1779	4	0	-1	-1	-1
28	0	0	60	60	29	27	2	1	109	8	1	-1	0	3432	4	1	6	435	1
28	0	0	60	60	29	27	2	1	110	8	1	0	0	1699	1	1	6	430	1
28	0	0	60	60	29	27	2	1	111	4	0	-1	2	1676	95	0	-1	-1	-1
28	0	0	60	60	29	27	2	1	112	3	0	-1	2	1838	4	0	-1	-1	-1
28	0	0	60	60	29	27	2	1	113	2	0	9	2	2993	1	0	-1	-1	-1
28	0	0	60	60	29	27	2	1	114	1	1	-1	0	2471	83	0	0	1000	1
28	0	0	60	60	29	27	2	1	115	-1	2	7	1	1603	4	1	6	680	1
28	0	0	60	60	29	27	2	1	116	5	0	-1	2	3239	80	0	-1	-1	-1
28	0	0	60	60	29	27	2	1	117	-1	2	-1	1	2484	4	1	6	689	2
28	0	0	60	60	29	27	2	1	118	3	1	10	2	1689	19	0	6	691	1
28	0	0	60	60	29	27	2	1	119	5	0	-1	0	2114	4	1	-1	-1	-1
28	0	0	60	60	29	27	2	1	120	3	1	-1	-1	5000	1	0	6	431	1
28	0	0	60	60	29	27	2	1	121	3	1	9	2	1367	4	0	6	442	1
28	0	0	60	60	29	27	2	1	122	6	1	8	2	2229	4	0	6	520	1
28	0	0	60	60	29	27	2	1	123	1	1	3	2	2512	4	0	6	499	1
28	0	0	60	60	29	27	2	1	124	2	1	7	2	1776	4	0	6	642	8
28	0	0	60	60	29	27	2	1	125	9	1	6	0	1454	17	1	6	639	58
28	0	0	60	60	29	27	2	1	126	7	0	9	2	2088	19	0	-1	-1	-1
28	0	0	60	60	29	27	2	1	127	5	0	-1	2	2722	18	0	-1	-1	-1
28	0	0	60	60	29	27	2	1	128	8	1	9	2	3170	4	0	6	818	1
28	0	0	60	60	29	27	2	1	129	6	0	2	2	2888	4	0	-1	-1	-1
28	0	0	60	60	29	27	2	1	130	4	1	4	2	2105	4	0	6	520	1
28	0	0	60	60	29	27	2	1	131	6	1	4	2	2817	4	0	6	536	1
28	0	0	60	60	29	27	2	1	132	1	0	1	1	3973	3	1	-1	-1	-1
28	0	0	60	60	29	27	2	1	133	3	0	-1	2	2283	4	0	-1	-1	-1
28	0	0	60	60	29	27	2	1	134	5	0	1	2	1501	5	0	-1	-1	-1
28	0	0	60	60	29	27	2	1	135	2	0	-1	2	1213	19	0	-1	-1	-1
28	0	0	60	60	29	27	2	1	136	0	1	-1	-1	5000	1	0	6	484	1
28	0	0	60	60	29	27	2	1	137	1	0	6	1	2702	4	1	-1	-1	-1
28	0	0	60	60	29	27	2	1	138	1	0	-1	1	2294	4	1	-1	-1	-1
28	0	0	60	60	29	27	2	1	139	2	0	4	2	3216	16	0	-1	-1	-1
28	0	0	60	60	29	27	2	1	140	4	1	10	2	2231	1	0	6	420	1
28	0	0	60	60	29	27	2	1	141	2	1	-1	1	1986	4	1	6	394	1
28	0	0	60	60	29	27	2	1	142	9	1	-1	0	2359	4	1	6	399	1
28	0	0	60	60	29	27	2	1	143	4	0	-1	2	3526	4	0	-1	-1	-1
28	0	0	60	60	29	27	2	1	144	3	1	4	1	1694	19	1	6	876	1
28	0	0	60	60	29	27	2	1	145	0	0	7	1	1935	4	1	-1	-1	-1
28	0	0	60	60	29	27	2	1	146	4	1	-1	2	1494	3	0	6	451	1
28	0	0	60	60	29	27	2	1	147	1	1	1	1	3095	19	1	6	555	1
28	0	0	60	60	29	27	2	1	148	9	1	2	0	2432	4	1	6	547	1
28	0	0	60	60	29	27	2	1	149	6	0	5	2	2035	4	0	-1	-1	-1
28	0	0	60	60	29	27	2	1	150	9	0	0	0	1958	4	1	-1	-1	-1
28	0	0	60	60	29	27	2	1	151	5	1	6	2	2477	15	0	6	719	1
28	0	0	60	60	29	27	2	1	152	7	0	-1	2	2295	4	0	-1	-1	-1
28	0	0	60	60	29	27	2	1	153	0	1	-1	1	1407	4	1	6	888	1
28	0	0	60	60	29	27	2	1	154	6	1	-1	-1	5000	1	0	6	612	1
28	0	0	60	60	29	27	2	1	155	6	0	8	2	2240	4	0	-1	-1	-1
28	0	0	60	60	29	27	2	1	156	6	1	-1	0	1756	20	1	6	523	1
28	0	0	60	60	29	27	2	1	157	1	1	-1	1	2122	19	1	6	649	1
28	0	0	60	60	29	27	2	1	158	6	1	-1	2	3810	4	0	6	376	1
28	0	0	60	60	29	27	2	1	159	0	1	1	1	1911	19	1	6	660	1
28	0	0	60	60	29	27	2	1	160	5	1	-1	2	2135	4	0	6	492	1
28	0	0	60	60	29	27	2	1	161	2	0	3	1	1462	4	1	-1	-1	-1
28	0	0	60	60	29	27	2	1	162	0	0	-1	1	2033	4	1	-1	-1	-1
28	0	0	60	60	29	27	2	1	163	4	0	10	1	160	4	1	-1	-1	-1
28	0	0	60	60	29	27	2	1	164	4	1	8	1	335	4	1	6	769	1
28	0	0	60	60	29	27	2	1	165	1	0	-1	2	262	4	0	-1	-1	-1
28	0	0	60	60	29	27	2	1	166	3	0	-1	2	1409	18	0	-1	-1	-1
28	0	0	60	60	29	27	2	1	167	3	1	-1	2	3101	4	0	6	590	1
28	0	0	60	60	29	27	2	1	168	-1	2	-1	1	1840	4	1	6	582	1
28	0	0	60	60	29	27	2	1	169	0	0	-1	1	2763	5	1	-1	-1	-1
28	0	0	60	60	29	27	2	1	170	0	1	-1	1	2297	17	1	6	680	1
28	0	0	60	60	29	27	2	1	171	7	0	3	1	2250	96	0	-1	-1	-1
28	0	0	60	60	29	27	2	1	172	8	0	-1	0	1404	20	1	-1	-1	-1
28	0	0	60	60	29	27	2	1	173	0	0	8	1	2153	3	1	-1	-1	-1
28	0	0	60	60	29	27	2	1	174	5	1	-1	2	2335	1	0	6	501	1
28	0	0	60	60	29	27	2	1	175	7	1	-1	1	2687	4	0	6	395	2
28	0	0	60	60	29	27	2	1	176	2	1	3	2	1992	4	0	6	612	1
28	0	0	60	60	29	27	2	1	177	4	0	-1	2	2077	18	0	-1	-1	-1
28	0	0	60	60	29	27	2	1	178	3	0	8	2	2175	5	0	-1	-1	-1
28	0	0	60	60	29	27	2	1	179	7	1	2	2	2157	83	0	6	440	1
28	0	0	60	60	29	27	2	1	180	5	1	2	2	2180	20	0	6	534	1
28	0	0	60	60	29	27	2	1	181	-1	2	6	1	1675	4	1	6	706	1
28	0	0	60	60	29	27	2	1	182	9	1	9	0	1741	4	1	6	534	1
28	0	0	60	60	29	27	2	1	183	5	1	6	2	1484	4	0	6	533	1
28	0	0	60	60	29	27	2	1	184	2	1	-1	2	1613	3	0	6	557	1
28	0	0	60	60	29	27	2	1	185	8	0	-1	2	1625	4	0	-1	-1	-1
28	0	0	60	60	29	27	2	1	186	8	0	-1	2	1709	4	0	-1	-1	-1
28	0	0	60	60	29	27	2	1	187	8	1	2	0	1902	4	1	6	724	1
28	0	0	60	60	29	27	2	1	188	7	0	-1	2	2159	4	0	-1	-1	-1
28	0	0	60	60	29	27	2	1	189	9	0	1	0	1573	4	1	-1	-1	-1
28	0	0	60	60	29	27	2	1	190	9	0	-1	0	1971	19	1	-1	-1	-1
28	0	0	60	60	29	27	2	1	191	7	1	5	0	2081	5	1	6	517	1
28	0	0	60	60	29	27	2	1	192	7	1	10	2	4038	5	0	6	678	1
28	0	0	60	60	29	27	2	1	193	7	1	-1	0	2881	4	1	6	724	1
28	0	0	60	60	29	27	2	1	194	6	0	7	2	2018	4	0	-1	-1	-1
28	0	0	60	60	29	27	2	1	195	2	1	7	2	2110	18	0	6	632	1
28	0	0	60	60	29	27	2	1	196	-1	2	0	1	1553	4	1	6	536	2
28	0	0	60	60	29	27	2	1	197	9	1	0	0	1903	4	1	6	672	1
28	0	0	60	60	29	27	2	1	198	8	0	-1	0	1808	4	1	-1	-1	-1
28	0	0	60	60	29	27	2	1	199	4	1	5	1	2268	4	1	0	1000	1
28	0	0	60	60	29	27	2	1	200	3	0	-1	0	1894	1	0	-1	-1	-1
28	0	0	60	60	29	27	2	1	201	9	0	4	0	1344	4	1	-1	-1	-1
28	0	0	60	60	29	27	2	1	202	2	0	-1	2	2111	17	0	-1	-1	-1
28	0	0	60	60	29	27	2	1	203	1	0	-1	1	2256	4	1	-1	-1	-1
28	0	0	60	60	29	27	2	1	204	4	0	5	1	1970	4	1	-1	-1	-1
28	0	0	60	60	29	27	2	1	205	8	0	-1	0	1784	3	1	-1	-1	-1
28	0	0	60	60	29	27	2	1	206	7	0	5	0	1557	4	1	-1	-1	-1
28	0	0	60	60	29	27	2	1	207	5	0	10	0	1160	4	1	-1	-1	-1
28	0	0	60	60	29	27	2	1	208	0	1	-1	1	1551	81	1	6	713	2
28	0	0	60	60	29	27	2	1	209	0	0	-1	1	1373	4	1	-1	-1	-1
28	0	0	60	60	29	27	2	1	210	1	1	-1	1	1491	4	1	6	573	1
28	0	0	60	60	29	27	3	0	211	1	1	-1	1	1967	4	1	6	991	1
28	0	0	60	60	29	27	3	0	212	8	0	1	0	1685	4	1	-1	-1	-1
28	0	0	60	60	29	27	3	0	213	6	1	4	1	1934	4	0	6	933	1
28	0	0	60	60	29	27	3	0	214	6	1	-1	1	2173	4	0	6	428	1
28	0	0	60	60	29	27	3	0	215	5	1	3	2	1643	4	0	6	585	2
28	0	0	60	60	29	27	3	0	216	-1	2	-1	0	1521	4	0	6	588	1
28	0	0	60	60	29	27	3	0	217	8	1	-1	0	2440	4	1	6	646	1
28	0	0	60	60	29	27	3	0	218	9	0	7	0	1580	20	1	-1	-1	-1
28	0	0	60	60	29	27	3	0	219	7	1	-1	1	1769	4	0	6	525	1
28	0	0	60	60	29	27	3	0	220	3	1	6	2	1551	11	0	6	523	1
28	0	0	60	60	29	27	3	0	221	9	0	-1	0	1814	4	1	-1	-1	-1
28	0	0	60	60	29	27	3	0	222	3	1	-1	1	2610	19	1	6	684	1
28	0	0	60	60	29	27	3	0	223	-1	2	6	0	1584	4	0	6	584	1
28	0	0	60	60	29	27	3	0	224	6	1	-1	2	1917	4	0	6	671	1
28	0	0	60	60	29	27	3	0	225	5	1	-1	2	2581	4	0	6	534	1
28	0	0	60	60	29	27	3	0	226	1	1	10	1	2534	4	1	6	547	1
28	0	0	60	60	29	27	3	0	227	3	0	0	2	1837	4	0	-1	-1	-1
28	0	0	60	60	29	27	3	0	228	4	1	2	1	2584	4	1	6	519	1
28	0	0	60	60	29	27	3	0	229	9	1	9	0	1718	19	1	6	644	1
28	0	0	60	60	29	27	3	0	230	7	0	10	1	2578	20	0	-1	-1	-1
28	0	0	60	60	29	27	3	0	231	4	0	8	1	3272	19	1	-1	-1	-1
28	0	0	60	60	29	27	3	0	232	2	1	-1	1	2681	4	1	6	574	1
28	0	0	60	60	29	27	3	0	233	5	0	10	1	2319	4	0	-1	-1	-1
28	0	0	60	60	29	27	3	0	234	5	1	5	0	1751	3	1	6	969	1
28	0	0	60	60	29	27	3	0	235	5	1	9	0	2517	1	1	6	568	3
28	0	0	60	60	29	27	3	0	236	6	0	0	1	1725	4	0	-1	-1	-1
28	0	0	60	60	29	27	3	0	237	1	0	8	1	2021	1	1	-1	-1	-1
28	0	0	60	60	29	27	3	0	238	6	0	-1	1	2017	4	0	-1	-1	-1
28	0	0	60	60	29	27	3	0	239	8	0	1	0	1781	16	1	-1	-1	-1
28	0	0	60	60	29	27	3	0	240	0	0	-1	1	1650	20	1	-1	-1	-1
28	0	0	60	60	29	27	3	0	241	4	0	-1	2	1925	5	0	-1	-1	-1
28	0	0	60	60	29	27	3	0	242	4	1	8	2	1837	4	0	6	451	1
28	0	0	60	60	29	27	3	0	243	-1	2	-1	0	1994	4	0	6	478	1
28	0	0	60	60	29	27	3	0	244	1	1	5	0	1751	4	0	6	564	1
28	0	0	60	60	29	27	3	0	245	0	0	10	1	2009	1	1	-1	-1	-1
28	0	0	60	60	29	27	3	0	246	2	1	-1	1	2430	4	1	6	674	1
28	0	0	60	60	29	27	3	0	247	1	1	-1	0	3337	4	0	6	549	1
28	0	0	60	60	29	27	3	0	248	9	1	-1	0	1872	4	1	6	739	1
28	0	0	60	60	29	27	3	0	249	3	1	3	1	3362	16	1	6	493	1
28	0	0	60	60	29	27	3	0	250	4	0	6	2	2241	19	0	-1	-1	-1
28	0	0	60	60	29	27	3	0	251	1	1	-1	1	1844	4	1	6	581	1
28	0	0	60	60	29	27	3	0	252	7	0	0	2	1784	4	0	-1	-1	-1
28	0	0	60	60	29	27	3	0	253	8	0	7	-1	5000	1	0	-1	-1	-1
28	0	0	60	60	29	27	3	0	254	1	0	2	1	1025	19	1	-1	-1	-1
28	0	0	60	60	29	27	3	0	255	0	0	7	1	1541	4	1	-1	-1	-1
28	0	0	60	60	29	27	3	0	256	3	1	7	1	2053	3	1	6	459	1
28	0	0	60	60	29	27	3	0	257	4	1	-1	2	2535	4	0	6	509	1
28	0	0	60	60	29	27	3	0	258	4	0	-1	2	1998	3	0	-1	-1	-1
28	0	0	60	60	29	27	3	0	259	3	0	-1	2	1731	5	0	-1	-1	-1
28	0	0	60	60	29	27	3	0	260	1	0	3	1	1306	4	1	-1	-1	-1
28	0	0	60	60	29	27	3	0	261	3	0	-1	1	2435	19	1	-1	-1	-1
28	0	0	60	60	29	27	3	0	262	0	1	-1	1	1478	5	1	6	657	1
28	0	0	60	60	29	27	3	0	263	0	1	-1	1	1752	4	1	6	586	1
28	0	0	60	60	29	27	3	0	264	8	1	0	1	2462	5	0	6	600	1
28	0	0	60	60	29	27	3	0	265	5	0	-1	0	2025	5	1	-1	-1	-1
28	0	0	60	60	29	27	3	0	266	3	0	4	1	1941	4	1	-1	-1	-1
28	0	0	60	60	29	27	3	0	267	7	1	-1	2	2964	4	0	6	628	1
28	0	0	60	60	29	27	3	0	268	6	0	8	1	2410	5	0	-1	-1	-1
28	0	0	60	60	29	27	3	0	269	1	0	2	1	2478	4	1	-1	-1	-1
28	0	0	60	60	29	27	3	0	270	1	0	-1	1	1688	4	1	-1	-1	-1
28	0	0	60	60	29	27	3	0	271	8	1	-1	0	1506	4	1	6	680	1
28	0	0	60	60	29	27	3	0	272	2	1	-1	0	1426	4	0	6	560	1
28	0	0	60	60	29	27	3	0	273	8	0	-1	1	2166	4	0	-1	-1	-1
28	0	0	60	60	29	27	3	0	274	7	0	-1	1	1908	4	0	-1	-1	-1
28	0	0	60	60	29	27	3	0	275	6	1	-1	0	4861	3	1	6	577	1
28	0	0	60	60	29	27	3	0	276	7	1	8	0	2295	24	1	6	578	1
28	0	0	60	60	29	27	3	0	277	9	1	-1	0	1336	4	1	6	571	1
28	0	0	60	60	29	27	3	0	278	6	0	7	0	2423	81	1	-1	-1	-1
28	0	0	60	60	29	27	3	0	279	2	0	-1	1	1203	4	1	-1	-1	-1
28	0	0	60	60	29	27	3	0	280	2	0	-1	2	1528	4	0	-1	-1	-1
28	0	0	60	60	29	27	3	0	281	2	1	1	0	2511	4	0	6	600	1
28	0	0	60	60	29	27	3	0	282	9	1	-1	0	1672	4	1	6	648	1
28	0	0	60	60	29	27	3	0	283	9	1	10	0	1437	4	1	6	409	1
28	0	0	60	60	29	27	3	0	284	0	1	4	0	3352	1	0	6	559	1
28	0	0	60	60	29	27	3	0	285	7	0	5	2	1847	5	0	-1	-1	-1
28	0	0	60	60	29	27	3	0	286	-1	2	1	0	2507	4	0	6	743	1
28	0	0	60	60	29	27	3	0	287	-1	2	6	0	1678	4	0	6	649	1
28	0	0	60	60	29	27	3	0	288	5	0	2	2	2024	4	0	-1	-1	-1
28	0	0	60	60	29	27	3	0	289	6	0	-1	2	1588	5	0	-1	-1	-1
28	0	0	60	60	29	27	3	0	290	8	1	-1	0	2441	18	1	6	613	1
28	0	0	60	60	29	27	3	0	291	7	0	-1	-1	5000	1	0	-1	-1	-1
28	0	0	60	60	29	27	3	0	292	4	1	3	2	1777	5	0	6	563	1
28	0	0	60	60	29	27	3	0	293	7	1	-1	2	1751	4	0	6	625	1
28	0	0	60	60	29	27	3	0	294	3	0	0	2	2357	1	0	-1	-1	-1
28	0	0	60	60	29	27	3	0	295	0	0	-1	1	1220	1	1	-1	-1	-1
28	0	0	60	60	29	27	3	0	296	5	0	1	2	1424	4	0	-1	-1	-1
28	0	0	60	60	29	27	3	0	297	9	0	5	0	2740	4	1	-1	-1	-1
28	0	0	60	60	29	27	3	0	298	2	1	-1	2	2323	18	0	6	650	1
28	0	0	60	60	29	27	3	0	299	5	0	4	0	1499	3	1	-1	-1	-1
28	0	0	60	60	29	27	3	0	300	4	1	5	2	2372	4	0	6	426	1
28	0	0	60	60	29	27	3	0	301	9	0	9	0	1450	4	1	-1	-1	-1
28	0	0	60	60	29	27	3	0	302	8	1	9	0	1676	4	1	6	713	1
28	0	0	60	60	29	27	3	0	303	2	0	-1	2	1686	5	0	-1	-1	-1
28	0	0	60	60	29	27	3	0	304	0	1	9	1	2272	4	1	6	571	1
28	0	0	60	60	29	27	3	0	305	0	0	-1	1	2226	4	1	-1	-1	-1
28	0	0	60	60	29	27	3	0	306	2	0	2	1	1470	1	1	-1	-1	-1
28	0	0	60	60	29	27	3	0	307	0	1	-1	1	1511	4	1	6	682	1
28	0	0	60	60	29	27	3	0	308	9	0	-1	0	1640	4	1	-1	-1	-1
28	0	0	60	60	29	27	3	0	309	5	1	3	2	1891	4	0	6	533	1
28	0	0	60	60	29	27	3	0	310	6	1	-1	2	1709	4	0	6	749	1
28	0	0	60	60	29	27	3	0	311	4	0	4	2	1773	18	0	-1	-1	-1
28	0	0	60	60	29	27	3	0	312	3	1	6	2	1707	20	0	6	395	1
28	0	0	60	60	29	27	3	0	313	7	1	-1	2	1428	5	0	6	507	1
28	0	0	60	60	29	27	3	0	314	2	0	-1	1	2448	4	1	-1	-1	-1
28	0	0	60	60	29	27	3	0	315	8	0	-1	0	1650	4	1	-1	-1	-1
28	0	0	60	60	29	27	4	1	316	4	0	-1	2	1814	16	0	-1	-1	-1
28	0	0	60	60	29	27	4	1	317	6	0	6	1	2042	1	0	-1	-1	-1
28	0	0	60	60	29	27	4	1	318	4	0	10	2	1673	16	0	-1	-1	-1
28	0	0	60	60	29	27	4	1	319	7	0	-1	0	1955	4	1	-1	-1	-1
28	0	0	60	60	29	27	4	1	320	5	0	3	1	1994	20	0	-1	-1	-1
28	0	0	60	60	29	27	4	1	321	-1	2	-1	1	2129	19	1	6	611	1
28	0	0	60	60	29	27	4	1	322	-1	2	-1	1	1970	5	1	6	723	1
28	0	0	60	60	29	27	4	1	323	2	1	5	2	2256	1	0	6	619	1
28	0	0	60	60	29	27	4	1	324	4	0	-1	2	2363	20	0	-1	-1	-1
28	0	0	60	60	29	27	4	1	325	0	0	8	1	2633	4	1	-1	-1	-1
28	0	0	60	60	29	27	4	1	326	2	0	-1	1	3084	4	1	-1	-1	-1
28	0	0	60	60	29	27	4	1	327	4	1	-1	1	2525	4	1	6	781	1
28	0	0	60	60	29	27	4	1	328	7	1	0	0	1501	4	1	6	557	1
28	0	0	60	60	29	27	4	1	329	5	0	-1	2	2726	4	0	-1	-1	-1
28	0	0	60	60	29	27	4	1	330	1	0	-1	1	2862	2	1	-1	-1	-1
28	0	0	60	60	29	27	4	1	331	7	1	8	2	2064	4	0	6	541	1
28	0	0	60	60	29	27	4	1	332	9	1	7	0	2026	4	1	6	639	1
28	0	0	60	60	29	27	4	1	333	5	1	3	1	1150	4	0	6	450	1
28	0	0	60	60	29	27	4	1	334	2	0	1	1	3036	3	1	-1	-1	-1
28	0	0	60	60	29	27	4	1	335	7	1	6	1	2527	15	0	6	691	1
28	0	0	60	60	29	27	4	1	336	5	0	4	2	2519	3	0	-1	-1	-1
28	0	0	60	60	29	27	4	1	337	5	0	-1	2	2159	4	0	-1	-1	-1
28	0	0	60	60	29	27	4	1	338	1	0	7	1	3750	4	1	-1	-1	-1
28	0	0	60	60	29	27	4	1	339	2	0	6	1	1493	4	1	-1	-1	-1
28	0	0	60	60	29	27	4	1	340	7	0	0	2	1950	4	0	-1	-1	-1
28	0	0	60	60	29	27	4	1	341	3	0	0	1	1524	4	1	-1	-1	-1
28	0	0	60	60	29	27	4	1	342	9	0	2	0	2212	20	1	-1	-1	-1
28	0	0	60	60	29	27	4	1	343	3	1	-1	1	1560	4	1	6	559	1
28	0	0	60	60	29	27	4	1	344	6	0	5	0	1631	4	1	-1	-1	-1
28	0	0	60	60	29	27	4	1	345	6	1	-1	1	3170	4	0	6	728	1
28	0	0	60	60	29	27	4	1	346	6	1	-1	1	1600	5	0	6	669	3
28	0	0	60	60	29	27	4	1	347	3	1	3	1	1613	19	1	6	514	1
28	0	0	60	60	29	27	4	1	348	8	1	-1	0	1577	4	1	6	421	1
28	0	0	60	60	29	27	4	1	349	1	0	6	1	1711	4	1	-1	-1	-1
28	0	0	60	60	29	27	4	1	350	0	1	2	1	1831	4	1	6	618	1
28	0	0	60	60	29	27	4	1	351	3	1	-1	1	2002	4	1	6	549	1
28	0	0	60	60	29	27	4	1	352	9	0	-1	0	1302	4	1	-1	-1	-1
28	0	0	60	60	29	27	4	1	353	8	1	-1	1	1543	19	0	6	665	1
28	0	0	60	60	29	27	4	1	354	5	1	7	1	1534	4	0	6	496	1
28	0	0	60	60	29	27	4	1	355	0	0	9	1	1462	3	1	-1	-1	-1
28	0	0	60	60	29	27	4	1	356	3	1	-1	1	1464	4	1	6	432	1
28	0	0	60	60	29	27	4	1	357	6	0	10	0	1454	4	1	-1	-1	-1
28	0	0	60	60	29	27	4	1	358	1	0	7	0	1280	4	0	-1	-1	-1
28	0	0	60	60	29	27	4	1	359	-1	2	10	1	1759	4	1	6	640	1
28	0	0	60	60	29	27	4	1	360	0	1	1	1	2662	79	1	6	572	1
28	0	0	60	60	29	27	4	1	361	3	0	5	0	1689	4	0	-1	-1	-1
28	0	0	60	60	29	27	4	1	362	3	0	-1	1	1522	4	1	-1	-1	-1
28	0	0	60	60	29	27	4	1	363	8	0	-1	1	1410	1	0	-1	-1	-1
28	0	0	60	60	29	27	4	1	364	0	0	-1	1	1502	1	1	-1	-1	-1
28	0	0	60	60	29	27	4	1	365	-1	2	9	1	1865	4	1	6	562	1
28	0	0	60	60	29	27	4	1	366	2	1	-1	1	1435	20	1	6	670	1
28	0	0	60	60	29	27	4	1	367	9	1	-1	0	1454	4	1	6	633	1
28	0	0	60	60	29	27	4	1	368	8	1	-1	1	1561	4	0	6	403	1
28	0	0	60	60	29	27	4	1	369	4	1	1	2	2815	3	0	6	488	1
28	0	0	60	60	29	27	4	1	370	8	0	-1	0	1531	19	1	-1	-1	-1
28	0	0	60	60	29	27	4	1	371	6	1	4	1	1778	4	0	6	594	1
28	0	0	60	60	29	27	4	1	372	7	0	-1	2	2832	19	0	-1	-1	-1
28	0	0	60	60	29	27	4	1	373	3	1	5	2	1587	17	0	6	706	1
28	0	0	60	60	29	27	4	1	374	2	1	10	2	1700	4	0	6	535	1
28	0	0	60	60	29	27	4	1	375	5	1	-1	2	2140	1	0	6	594	1
28	0	0	60	60	29	27	4	1	376	0	1	-1	1	2572	5	1	6	417	1
28	0	0	60	60	29	27	4	1	377	1	1	-1	1	1922	4	1	6	446	1
28	0	0	60	60	29	27	4	1	378	0	1	-1	1	1274	4	1	6	390	1
28	0	0	60	60	29	27	4	1	379	5	1	-1	2	1836	4	0	6	535	1
28	0	0	60	60	29	27	4	1	380	5	1	-1	2	1647	4	0	6	530	1
28	0	0	60	60	29	27	4	1	381	4	0	9	2	2073	1	0	-1	-1	-1
28	0	0	60	60	29	27	4	1	382	6	0	-1	2	1331	1	0	-1	-1	-1
28	0	0	60	60	29	27	4	1	383	4	1	3	2	1155	1	0	6	612	1
28	0	0	60	60	29	27	4	1	384	9	1	-1	0	1897	1	1	6	570	1
28	0	0	60	60	29	27	4	1	385	9	0	-1	0	1290	1	1	-1	-1	-1
28	0	0	60	60	29	27	4	1	386	6	1	1	2	1779	1	0	6	643	1
28	0	0	60	60	29	27	4	1	387	3	0	-1	2	1545	1	0	-1	-1	-1
28	0	0	60	60	29	27	4	1	388	4	1	2	0	2096	1	0	0	1000	1
28	0	0	60	60	29	27	4	1	389	8	0	2	0	2249	1	1	-1	-1	-1
28	0	0	60	60	29	27	4	1	390	8	0	0	0	1868	1	1	-1	-1	-1
28	0	0	60	60	29	27	4	1	391	9	0	6	0	1781	1	1	-1	-1	-1
28	0	0	60	60	29	27	4	1	392	0	0	8	1	1587	1	1	-1	-1	-1
28	0	0	60	60	29	27	4	1	393	7	0	4	2	1937	1	0	-1	-1	-1
28	0	0	60	60	29	27	4	1	394	8	1	-1	1	1776	1	0	6	612	1
28	0	0	60	60	29	27	4	1	395	4	1	-1	2	1806	1	0	6	465	1
28	0	0	60	60	29	27	4	1	396	0	1	-1	1	1603	1	1	6	446	1
28	0	0	60	60	29	27	4	1	397	6	1	5	2	2119	1	0	6	674	1
28	0	0	60	60	29	27	4	1	398	1	0	-1	1	1927	1	1	-1	-1	-1
28	0	0	60	60	29	27	4	1	399	2	0	10	1	1578	1	1	-1	-1	-1
28	0	0	60	60	29	27	4	1	400	7	1	-1	0	1720	1	1	6	456	1
28	0	0	60	60	29	27	4	1	401	8	1	8	0	1792	1	1	6	568	1
28	0	0	60	60	29	27	4	1	402	-1	2	9	1	1815	1	1	6	517	1
28	0	0	60	60	29	27	4	1	403	0	0	-1	1	2211	1	1	-1	-1	-1
28	0	0	60	60	29	27	4	1	404	9	1	3	1	2223	1	0	6	573	1
28	0	0	60	60	29	27	4	1	405	4	0	7	2	1875	1	0	-1	-1	-1
28	0	0	60	60	29	27	4	1	406	9	0	9	0	2029	1	1	-1	-1	-1
28	0	0	60	60	29	27	4	1	407	3	0	4	2	2873	1	0	-1	-1	-1
28	0	0	60	60	29	27	4	1	408	1	1	-1	1	1595	1	1	6	567	1
28	0	0	60	60	29	27	4	1	409	2	1	4	1	1519	1	1	6	603	1
28	0	0	60	60	29	27	4	1	410	7	1	-1	2	2911	4	0	6	370	1
28	0	0	60	60	29	27	4	1	411	8	0	2	0	1760	3	1	-1	-1	-1
28	0	0	60	60	29	27	4	1	412	2	1	-1	1	1518	4	1	6	624	1
28	0	0	60	60	29	27	4	1	413	9	1	-1	0	1422	4	1	6	568	2
28	0	0	60	60	29	27	4	1	414	1	1	8	1	3130	1	1	6	403	1
28	0	0	60	60	29	27	4	1	415	5	0	-1	2	1697	4	0	-1	-1	-1
28	0	0	60	60	29	27	4	1	416	6	0	0	2	1618	1	0	-1	-1	-1
28	0	0	60	60	29	27	4	1	417	1	1	1	1	1326	1	1	6	589	1
28	0	0	60	60	29	27	4	1	418	2	0	-1	2	2254	24	0	-1	-1	-1
28	0	0	60	60	29	27	4	1	419	7	0	-1	0	2632	1	1	-1	-1	-1
28	0	0	60	60	29	27	4	1	420	1	1	-1	1	2148	1	1	6	754	1
