# Supplementary material for: No Evidence for Threat-Induced Spatial Prioritization of Somatosensory Stimulation during Pain Control Using a Synchrony Judgment Paradigm
Source: PLoS One. 2016 Jun 7;11(6):e0156648. doi: 10.1371/journal.pone.0156648 (PMC4896434; doi:10.1371/journal.pone.0156648)
Supplement: S1 Dataset — This dataset includes pretest questionnaire data, posttest questionnaire data, and experimental (SJ3) data. (ZIP) [file pone.0156648.s001.zip › S1 Dataset/PP29.dat]

PP	CUE	CTRL	TAMP1	TAMP2	SAMP1	SAMP2	BLOCK	SLOC	TRIAL	SOA	TYPE	FB	Resp	RT	RTerr	Acc	CResp	CRT	CRE
29	1	-1	60	60	39	30	0	1	1	-1	2	-1	-1	5000	1	0	-1	-1	-1
29	1	-1	60	60	39	30	0	1	2	9	1	-1	0	1416	3	1	-1	-1	-1
29	1	-1	60	60	39	30	0	0	3	0	1	-1	1	2356	2	1	-1	-1	-1
29	1	-1	60	60	39	30	0	0	4	2	0	-1	2	2914	2	0	-1	-1	-1
29	1	-1	60	60	39	30	0	0	5	6	1	-1	0	3298	2	1	-1	-1	-1
29	1	-1	60	60	39	30	0	1	6	8	0	-1	0	2123	3	1	-1	-1	-1
29	1	-1	60	60	39	30	0	1	7	4	1	-1	2	2891	2	0	-1	-1	-1
29	1	-1	60	60	39	30	0	0	8	3	0	-1	1	3116	1	1	-1	-1	-1
29	1	-1	60	60	39	30	0	1	9	7	1	-1	0	2172	8	1	-1	-1	-1
29	1	-1	60	60	39	30	0	0	10	5	0	-1	2	1882	1	0	-1	-1	-1
29	1	-1	60	60	39	30	0	1	11	1	1	-1	1	3964	1	1	-1	-1	-1
29	1	-1	60	60	39	30	0	1	12	0	0	-1	1	3922	1	1	-1	-1	-1
29	1	-1	60	60	39	30	0	1	13	9	0	-1	0	2610	1	1	-1	-1	-1
29	1	-1	60	60	39	30	0	1	14	3	1	-1	0	2863	1	0	-1	-1	-1
29	1	-1	60	60	39	30	0	0	15	2	1	-1	1	2602	1	1	-1	-1	-1
29	1	-1	60	60	39	30	0	1	16	8	0	-1	0	2519	1	1	-1	-1	-1
29	1	-1	60	60	39	30	0	1	17	7	0	-1	1	2326	1	0	-1	-1	-1
29	1	-1	60	60	39	30	0	0	18	4	0	-1	2	3070	1	0	-1	-1	-1
29	1	-1	60	60	39	30	0	1	19	5	1	-1	2	2720	1	0	-1	-1	-1
29	1	-1	60	60	39	30	0	1	20	1	1	-1	0	2400	1	0	-1	-1	-1
29	1	-1	60	60	39	30	0	0	21	-1	2	-1	2	3456	1	0	-1	-1	-1
29	1	-1	60	60	39	30	0	0	22	6	1	-1	0	2354	2	1	-1	-1	-1
29	1	0	60	60	39	30	1	0	1	6	1	9	0	1905	1	1	0	1000	9
29	1	0	60	60	39	30	1	0	2	8	0	-1	0	2194	1	1	-1	-1	-1
29	1	0	60	60	39	30	1	0	3	7	0	-1	1	1599	1	0	-1	-1	-1
29	1	0	60	60	39	30	1	0	4	-1	2	2	0	3270	1	0	6	759	1
29	1	0	60	60	39	30	1	0	5	5	1	4	1	2584	1	0	0	1000	1
29	1	0	60	60	39	30	1	0	6	7	0	-1	1	2845	1	0	-1	-1	-1
29	1	0	60	60	39	30	1	0	7	2	0	-1	0	1705	1	0	-1	-1	-1
29	1	0	60	60	39	30	1	0	8	8	0	-1	0	1769	1	1	-1	-1	-1
29	1	0	60	60	39	30	1	0	9	9	0	-1	0	1815	1	1	-1	-1	-1
29	1	0	60	60	39	30	1	0	10	6	1	10	0	2901	1	1	6	690	1
29	1	0	60	60	39	30	1	0	11	3	0	-1	-1	5000	1	0	-1	-1	-1
29	1	0	60	60	39	30	1	0	12	8	1	6	-1	5000	1	0	1	665	1
29	1	0	60	60	39	30	1	0	13	5	0	-1	2	3103	1	0	-1	-1	-1
29	1	0	60	60	39	30	1	0	14	5	1	9	0	2384	1	1	6	571	1
29	1	0	60	60	39	30	1	0	15	6	0	-1	2	2221	1	0	-1	-1	-1
29	1	0	60	60	39	30	1	0	16	4	1	3	0	2537	1	0	6	619	1
29	1	0	60	60	39	30	1	0	17	4	1	1	1	2408	1	1	6	698	1
29	1	0	60	60	39	30	1	0	18	0	0	-1	1	2253	1	1	-1	-1	-1
29	1	0	60	60	39	30	1	0	19	9	0	-1	1	2079	1	0	-1	-1	-1
29	1	0	60	60	39	30	1	0	20	5	0	-1	2	3657	1	0	-1	-1	-1
29	1	0	60	60	39	30	1	0	21	7	0	-1	0	1891	1	1	-1	-1	-1
29	1	0	60	60	39	30	1	0	22	-1	2	5	0	3207	1	0	6	628	1
29	1	0	60	60	39	30	1	0	23	9	0	-1	0	2491	1	1	-1	-1	-1
29	1	0	60	60	39	30	1	0	24	6	0	-1	0	2341	1	1	-1	-1	-1
29	1	0	60	60	39	30	1	0	25	0	0	-1	1	2164	1	1	-1	-1	-1
29	1	0	60	60	39	30	1	0	26	8	1	9	1	2778	1	0	6	591	1
29	1	0	60	60	39	30	1	0	27	6	1	4	1	2351	1	0	6	516	1
29	1	0	60	60	39	30	1	0	28	9	1	10	1	2033	1	0	0	1000	1
29	1	0	60	60	39	30	1	0	29	0	0	-1	1	2477	1	1	-1	-1	-1
29	1	0	60	60	39	30	1	0	30	2	0	-1	1	1638	1	1	-1	-1	-1
29	1	0	60	60	39	30	1	0	31	-1	2	10	0	2328	1	0	6	492	1
29	1	0	60	60	39	30	1	0	32	3	1	6	1	3007	1	1	6	944	1
29	1	0	60	60	39	30	1	0	33	7	0	-1	0	1827	1	1	-1	-1	-1
29	1	0	60	60	39	30	1	0	34	5	1	0	2	2519	1	0	6	455	1
29	1	0	60	60	39	30	1	0	35	9	1	8	-1	5000	1	0	6	775	1
29	1	0	60	60	39	30	1	0	36	3	0	-1	1	1964	1	1	-1	-1	-1
29	1	0	60	60	39	30	1	0	37	4	0	-1	2	3554	1	0	-1	-1	-1
29	1	0	60	60	39	30	1	0	38	9	1	2	0	2232	1	1	6	734	1
29	1	0	60	60	39	30	1	0	39	3	1	0	2	2164	1	0	6	872	1
29	1	0	60	60	39	30	1	0	40	8	0	-1	0	2882	1	1	-1	-1	-1
29	1	0	60	60	39	30	1	0	41	3	0	-1	2	2267	1	0	-1	-1	-1
29	1	0	60	60	39	30	1	0	42	1	1	1	1	3773	1	1	6	800	2
29	1	0	60	60	39	30	1	0	43	8	0	-1	2	2115	1	0	-1	-1	-1
29	1	0	60	60	39	30	1	0	44	4	1	3	1	3490	2	1	6	924	1
29	1	0	60	60	39	30	1	0	45	-1	2	3	0	2046	1	0	6	629	1
29	1	0	60	60	39	30	1	0	46	7	1	6	1	2888	1	0	6	777	1
29	1	0	60	60	39	30	1	0	47	3	1	0	0	2802	1	0	0	1000	1
29	1	0	60	60	39	30	1	0	48	6	1	0	2	2262	1	0	6	766	1
29	1	0	60	60	39	30	1	0	49	2	1	5	1	2168	1	1	6	855	1
29	1	0	60	60	39	30	1	0	50	2	1	9	2	2622	1	0	6	692	1
29	1	0	60	60	39	30	1	0	51	1	0	-1	0	4250	1	0	-1	-1	-1
29	1	0	60	60	39	30	1	0	52	1	1	3	1	4636	1	1	0	1000	1
29	1	0	60	60	39	30	1	0	53	1	1	4	1	4016	1	1	6	772	1
29	1	0	60	60	39	30	1	0	54	9	1	9	1	3596	1	0	6	679	2
29	1	0	60	60	39	30	1	0	55	3	0	-1	2	2785	1	0	-1	-1	-1
29	1	0	60	60	39	30	1	0	56	0	1	2	0	2118	18	0	6	912	2
29	1	0	60	60	39	30	1	0	57	1	0	-1	1	2302	1	1	-1	-1	-1
29	1	0	60	60	39	30	1	0	58	5	0	-1	2	1999	5	0	-1	-1	-1
29	1	0	60	60	39	30	1	0	59	7	1	1	2	2747	1	0	6	636	1
29	1	0	60	60	39	30	1	0	60	8	0	-1	1	1986	1	0	-1	-1	-1
29	1	0	60	60	39	30	1	0	61	3	1	8	2	4280	1	0	6	919	1
29	1	0	60	60	39	30	1	0	62	9	1	4	1	3049	1	0	0	1000	1
29	1	0	60	60	39	30	1	0	63	5	1	6	1	2411	1	0	6	633	1
29	1	0	60	60	39	30	1	0	64	1	1	2	2	2480	1	0	6	621	1
29	1	0	60	60	39	30	1	0	65	0	0	-1	1	3242	1	1	-1	-1	-1
29	1	0	60	60	39	30	1	0	66	2	1	5	1	2893	1	1	6	753	1
29	1	0	60	60	39	30	1	0	67	5	0	-1	0	3238	1	1	-1	-1	-1
29	1	0	60	60	39	30	1	0	68	8	1	10	1	4333	1	0	6	836	1
29	1	0	60	60	39	30	1	0	69	2	0	-1	0	2340	1	0	-1	-1	-1
29	1	0	60	60	39	30	1	0	70	4	0	-1	1	1948	1	1	-1	-1	-1
29	1	0	60	60	39	30	1	0	71	8	1	10	1	4173	1	0	6	659	1
29	1	0	60	60	39	30	1	0	72	5	1	5	1	2299	2	0	6	715	1
29	1	0	60	60	39	30	1	0	73	1	0	-1	0	2028	1	0	-1	-1	-1
29	1	0	60	60	39	30	1	0	74	9	0	-1	0	1728	1	1	-1	-1	-1
29	1	0	60	60	39	30	1	0	75	-1	2	8	0	1889	1	0	6	613	1
29	1	0	60	60	39	30	1	0	76	0	0	-1	1	2122	1	1	-1	-1	-1
29	1	0	60	60	39	30	1	0	77	6	0	-1	-1	5000	1	0	-1	-1	-1
29	1	0	60	60	39	30	1	0	78	4	0	-1	2	1911	1	0	-1	-1	-1
29	1	0	60	60	39	30	1	0	79	3	1	7	2	295	1	0	0	1000	1
29	1	0	60	60	39	30	1	0	80	2	0	-1	0	2113	1	0	-1	-1	-1
29	1	0	60	60	39	30	1	0	81	7	1	4	1	2577	1	0	6	779	1
29	1	0	60	60	39	30	1	0	82	1	0	-1	1	1935	1	1	-1	-1	-1
29	1	0	60	60	39	30	1	0	83	0	1	2	1	2726	1	1	6	815	1
29	1	0	60	60	39	30	1	0	84	5	0	-1	2	2414	1	0	-1	-1	-1
29	1	0	60	60	39	30	1	0	85	4	0	-1	2	3418	1	0	-1	-1	-1
29	1	0	60	60	39	30	1	0	86	4	0	-1	2	3142	1	0	-1	-1	-1
29	1	0	60	60	39	30	1	0	87	0	1	6	0	2421	1	0	6	940	1
29	1	0	60	60	39	30	1	0	88	4	1	8	1	2121	84	1	6	735	1
29	1	0	60	60	39	30	1	0	89	4	1	7	0	3385	1	0	6	815	2
29	1	0	60	60	39	30	1	0	90	6	0	-1	0	1646	1	1	-1	-1	-1
29	1	0	60	60	39	30	1	0	91	2	1	5	1	3585	1	1	0	1000	1
29	1	0	60	60	39	30	1	0	92	1	0	-1	0	3462	1	0	-1	-1	-1
29	1	0	60	60	39	30	1	0	93	7	1	7	1	3968	1	0	0	1000	1
29	1	0	60	60	39	30	1	0	94	6	0	-1	1	2142	1	0	-1	-1	-1
29	1	0	60	60	39	30	1	0	95	9	0	-1	0	1629	1	1	-1	-1	-1
29	1	0	60	60	39	30	1	0	96	6	1	8	1	3456	1	0	6	674	1
29	1	0	60	60	39	30	1	0	97	2	1	7	0	3235	1	0	6	668	1
29	1	0	60	60	39	30	1	0	98	3	0	-1	0	2934	1	0	-1	-1	-1
29	1	0	60	60	39	30	1	0	99	8	1	7	0	1629	2	1	6	893	1
29	1	0	60	60	39	30	1	0	100	7	0	-1	2	2633	1	0	-1	-1	-1
29	1	0	60	60	39	30	1	0	101	2	0	-1	2	3228	1	0	-1	-1	-1
29	1	0	60	60	39	30	1	0	102	7	1	3	2	2352	1	0	6	958	1
29	1	0	60	60	39	30	1	0	103	1	1	0	0	2982	1	0	6	660	2
29	1	0	60	60	39	30	1	0	104	0	1	1	1	2476	1	1	6	656	1
29	1	0	60	60	39	30	1	0	105	0	1	1	1	2853	1	1	6	754	1
29	1	0	60	60	39	30	2	1	106	2	1	6	1	2572	1	1	0	1000	1
29	1	0	60	60	39	30	2	1	107	9	1	-1	0	2370	1	1	0	1000	1
29	1	0	60	60	39	30	2	1	108	2	1	-1	2	2648	1	0	6	614	1
29	1	0	60	60	39	30	2	1	109	6	1	4	2	1915	1	0	6	768	1
29	1	0	60	60	39	30	2	1	110	2	0	2	2	2963	1	0	-1	-1	-1
29	1	0	60	60	39	30	2	1	111	3	1	-1	1	3241	1	1	6	821	2
29	1	0	60	60	39	30	2	1	112	9	0	-1	0	2356	1	1	-1	-1	-1
29	1	0	60	60	39	30	2	1	113	2	1	-1	2	2682	1	0	6	942	1
29	1	0	60	60	39	30	2	1	114	2	1	-1	0	3644	1	0	0	1000	1
29	1	0	60	60	39	30	2	1	115	-1	2	10	-1	5000	1	0	6	441	1
29	1	0	60	60	39	30	2	1	116	7	1	-1	-1	5000	1	0	2	104	1
29	1	0	60	60	39	30	2	1	117	5	1	9	2	3102	1	0	6	782	1
29	1	0	60	60	39	30	2	1	118	3	0	-1	2	4191	1	0	-1	-1	-1
29	1	0	60	60	39	30	2	1	119	1	0	0	2	2084	1	0	-1	-1	-1
29	1	0	60	60	39	30	2	1	120	1	0	-1	1	3325	1	1	-1	-1	-1
29	1	0	60	60	39	30	2	1	121	8	0	7	0	2285	1	1	-1	-1	-1
29	1	0	60	60	39	30	2	1	122	9	0	8	0	3550	1	1	-1	-1	-1
29	1	0	60	60	39	30	2	1	123	0	1	-1	1	2293	4	1	6	785	1
29	1	0	60	60	39	30	2	1	124	7	0	-1	0	3030	2	1	-1	-1	-1
29	1	0	60	60	39	30	2	1	125	4	0	-1	2	1754	2	0	-1	-1	-1
29	1	0	60	60	39	30	2	1	126	0	1	-1	1	1817	1	1	6	851	1
29	1	0	60	60	39	30	2	1	127	1	0	8	1	1973	1	1	-1	-1	-1
29	1	0	60	60	39	30	2	1	128	3	1	-1	1	2187	1	1	6	836	93
29	1	0	60	60	39	30	2	1	129	7	1	-1	2	1952	1	0	6	545	1
29	1	0	60	60	39	30	2	1	130	5	0	-1	2	2118	1	0	-1	-1	-1
29	1	0	60	60	39	30	2	1	131	8	1	5	0	4030	1	1	6	966	1
29	1	0	60	60	39	30	2	1	132	0	0	0	1	2218	1	1	-1	-1	-1
29	1	0	60	60	39	30	2	1	133	8	1	0	1	3038	1	0	6	484	1
29	1	0	60	60	39	30	2	1	134	1	0	-1	0	2761	1	0	-1	-1	-1
29	1	0	60	60	39	30	2	1	135	2	0	-1	2	2552	1	0	-1	-1	-1
29	1	0	60	60	39	30	2	1	136	4	1	2	2	3918	2	0	6	675	1
29	1	0	60	60	39	30	2	1	137	6	1	8	2	2630	1	0	6	522	1
29	1	0	60	60	39	30	2	1	138	7	1	-1	0	2041	1	1	6	741	1
29	1	0	60	60	39	30	2	1	139	1	1	4	1	3020	1	1	6	679	1
29	1	0	60	60	39	30	2	1	140	4	1	5	0	3785	1	0	0	1000	1
29	1	0	60	60	39	30	2	1	141	3	1	-1	1	2654	1	1	6	799	1
29	1	0	60	60	39	30	2	1	142	1	0	-1	1	2377	1	1	-1	-1	-1
29	1	0	60	60	39	30	2	1	143	4	0	9	2	1599	1	0	-1	-1	-1
29	1	0	60	60	39	30	2	1	144	5	1	7	2	2243	8	0	6	643	1
29	1	0	60	60	39	30	2	1	145	6	0	-1	2	1976	1	0	-1	-1	-1
29	1	0	60	60	39	30	2	1	146	0	0	-1	1	2948	1	1	-1	-1	-1
29	1	0	60	60	39	30	2	1	147	8	0	5	0	3275	1	1	-1	-1	-1
29	1	0	60	60	39	30	2	1	148	5	1	-1	1	3093	1	0	6	674	2
29	1	0	60	60	39	30	2	1	149	6	1	1	1	3134	1	0	6	427	1
29	1	0	60	60	39	30	2	1	150	4	1	2	2	3357	1	0	6	657	1
29	1	0	60	60	39	30	2	1	151	0	1	1	0	3900	1	0	0	1000	1
29	1	0	60	60	39	30	2	1	152	8	1	10	1	3416	1	0	6	615	1
29	1	0	60	60	39	30	2	1	153	1	1	10	1	2751	1	1	6	909	1
29	1	0	60	60	39	30	2	1	154	5	0	7	2	2782	1	0	-1	-1	-1
29	1	0	60	60	39	30	2	1	155	4	0	9	2	4315	1	0	-1	-1	-1
29	1	0	60	60	39	30	2	1	156	7	1	-1	1	3331	1	0	6	570	1
29	1	0	60	60	39	30	2	1	157	9	1	6	0	2970	2	1	6	681	1
29	1	0	60	60	39	30	2	1	158	6	1	2	2	2680	1	0	6	806	1
29	1	0	60	60	39	30	2	1	159	1	1	3	2	1697	1	0	6	447	1
29	1	0	60	60	39	30	2	1	160	2	0	-1	-1	5000	1	0	-1	-1	-1
29	1	0	60	60	39	30	2	1	161	9	1	4	0	2590	1	1	2	0	101
29	1	0	60	60	39	30	2	1	162	6	0	-1	2	1380	1	0	-1	-1	-1
29	1	0	60	60	39	30	2	1	163	-1	2	-1	1	3115	1	1	6	580	1
29	1	0	60	60	39	30	2	1	164	7	1	9	1	2947	1	0	0	1000	1
29	1	0	60	60	39	30	2	1	165	9	0	-1	0	4257	1	1	-1	-1	-1
29	1	0	60	60	39	30	2	1	166	3	0	1	2	1756	1	0	-1	-1	-1
29	1	0	60	60	39	30	2	1	167	7	0	4	2	4395	1	0	-1	-1	-1
29	1	0	60	60	39	30	2	1	168	-1	2	2	1	2137	1	1	6	455	1
29	1	0	60	60	39	30	2	1	169	-1	2	1	1	3507	1	1	0	1000	1
29	1	0	60	60	39	30	2	1	170	5	0	-1	2	3059	1	0	-1	-1	-1
29	1	0	60	60	39	30	2	1	171	8	1	0	0	2990	1	1	6	715	1
29	1	0	60	60	39	30	2	1	172	7	0	-1	1	2803	1	0	-1	-1	-1
29	1	0	60	60	39	30	2	1	173	3	0	7	2	4799	1	0	-1	-1	-1
29	1	0	60	60	39	30	2	1	174	6	1	-1	-1	5000	1	0	6	784	1
29	1	0	60	60	39	30	2	1	175	5	0	-1	0	3192	1	1	-1	-1	-1
29	1	0	60	60	39	30	2	1	176	9	1	3	2	2894	1	0	6	800	1
29	1	0	60	60	39	30	2	1	177	2	0	6	2	2127	1	0	-1	-1	-1
29	1	0	60	60	39	30	2	1	178	6	0	-1	0	2319	1	1	-1	-1	-1
29	1	0	60	60	39	30	2	1	179	4	1	-1	1	1927	1	1	6	839	1
29	1	0	60	60	39	30	2	1	180	3	1	1	2	2687	1	0	6	879	1
29	1	0	60	60	39	30	2	1	181	7	0	-1	2	2696	1	0	-1	-1	-1
29	1	0	60	60	39	30	2	1	182	4	1	-1	0	2073	1	0	6	672	1
29	1	0	60	60	39	30	2	1	183	8	1	-1	0	2107	1	1	6	721	1
29	1	0	60	60	39	30	2	1	184	0	1	3	1	4555	1	1	6	497	1
29	1	0	60	60	39	30	2	1	185	5	0	-1	2	3762	1	0	-1	-1	-1
29	1	0	60	60	39	30	2	1	186	3	0	5	-1	5000	8	0	-1	-1	-1
29	1	0	60	60	39	30	2	1	187	0	0	-1	1	1493	1	1	-1	-1	-1
29	1	0	60	60	39	30	2	1	188	2	0	0	2	2278	1	0	-1	-1	-1
29	1	0	60	60	39	30	2	1	189	8	0	-1	0	1280	1	1	-1	-1	-1
29	1	0	60	60	39	30	2	1	190	0	0	-1	1	1586	1	1	-1	-1	-1
29	1	0	60	60	39	30	2	1	191	3	0	-1	2	2767	1	0	-1	-1	-1
29	1	0	60	60	39	30	2	1	192	9	0	8	0	3365	1	1	-1	-1	-1
29	1	0	60	60	39	30	2	1	193	1	1	4	1	2443	19	1	6	660	1
29	1	0	60	60	39	30	2	1	194	6	0	3	2	2127	1	0	-1	-1	-1
29	1	0	60	60	39	30	2	1	195	0	1	-1	1	2206	1	1	6	550	1
29	1	0	60	60	39	30	2	1	196	8	0	9	2	2315	1	0	-1	-1	-1
29	1	0	60	60	39	30	2	1	197	8	0	-1	0	2467	1	1	-1	-1	-1
29	1	0	60	60	39	30	2	1	198	1	1	3	1	2216	1	1	0	1000	1
29	1	0	60	60	39	30	2	1	199	7	0	-1	0	1697	1	1	-1	-1	-1
29	1	0	60	60	39	30	2	1	200	5	1	-1	2	2513	1	0	6	678	1
29	1	0	60	60	39	30	2	1	201	4	0	5	2	2242	1	0	-1	-1	-1
29	1	0	60	60	39	30	2	1	202	6	0	8	0	2197	1	1	-1	-1	-1
29	1	0	60	60	39	30	2	1	203	2	1	-1	0	2409	1	0	6	572	8
29	1	0	60	60	39	30	2	1	204	5	1	6	2	1974	1	0	6	848	1
29	1	0	60	60	39	30	2	1	205	9	1	-1	0	1884	1	1	6	565	1
29	1	0	60	60	39	30	2	1	206	-1	2	-1	1	2167	1	1	6	462	1
29	1	0	60	60	39	30	2	1	207	4	0	6	0	1925	1	0	-1	-1	-1
29	1	0	60	60	39	30	2	1	208	3	1	10	1	3017	1	1	0	1000	1
29	1	0	60	60	39	30	2	1	209	0	0	7	1	1901	1	1	-1	-1	-1
29	1	0	60	60	39	30	2	1	210	9	0	10	-1	5000	1	0	-1	-1	-1
29	1	0	60	60	39	30	3	0	211	7	0	4	0	1619	1	1	-1	-1	-1
29	1	0	60	60	39	30	3	0	212	5	0	-1	1	1711	1	0	-1	-1	-1
29	1	0	60	60	39	30	3	0	213	7	0	-1	0	1800	1	1	-1	-1	-1
29	1	0	60	60	39	30	3	0	214	2	1	6	1	2612	1	1	0	1000	1
29	1	0	60	60	39	30	3	0	215	-1	2	3	0	1698	1	0	0	1000	1
29	1	0	60	60	39	30	3	0	216	9	0	-1	1	2546	2	0	-1	-1	-1
29	1	0	60	60	39	30	3	0	217	7	1	-1	1	2257	1	0	0	1000	9
29	1	0	60	60	39	30	3	0	218	9	0	-1	0	1092	1	1	-1	-1	-1
29	1	0	60	60	39	30	3	0	219	3	1	-1	1	2421	1	1	0	1000	1
29	1	0	60	60	39	30	3	0	220	5	0	2	-1	5000	1	0	-1	-1	-1
29	1	0	60	60	39	30	3	0	221	0	1	-1	-1	5000	1	0	0	1000	1
29	1	0	60	60	39	30	3	0	222	8	1	2	1	2210	1	0	0	1000	1
29	1	0	60	60	39	30	3	0	223	0	0	-1	1	1703	1	1	-1	-1	-1
29	1	0	60	60	39	30	3	0	224	7	1	4	1	2175	1	0	0	1000	1
29	1	0	60	60	39	30	3	0	225	0	1	-1	1	1805	1	1	6	564	1
29	1	0	60	60	39	30	3	0	226	3	0	7	1	1282	1	1	-1	-1	-1
29	1	0	60	60	39	30	3	0	227	6	0	1	0	1563	1	1	-1	-1	-1
29	1	0	60	60	39	30	3	0	228	1	1	-1	1	1553	1	1	6	919	1
29	1	0	60	60	39	30	3	0	229	6	1	-1	1	1800	1	0	0	1000	1
29	1	0	60	60	39	30	3	0	230	9	1	-1	0	2132	1	1	6	665	1
29	1	0	60	60	39	30	3	0	231	0	0	-1	1	1475	1	1	-1	-1	-1
29	1	0	60	60	39	30	3	0	232	8	1	6	0	2990	1	1	0	1000	1
29	1	0	60	60	39	30	3	0	233	6	1	-1	1	2171	1	0	0	1000	1
29	1	0	60	60	39	30	3	0	234	2	0	-1	0	2089	1	0	-1	-1	-1
29	1	0	60	60	39	30	3	0	235	3	0	-1	1	1874	1	1	-1	-1	-1
29	1	0	60	60	39	30	3	0	236	9	1	9	1	1572	1	0	6	949	1
29	1	0	60	60	39	30	3	0	237	6	1	10	1	285	1	0	6	635	1
29	1	0	60	60	39	30	3	0	238	6	0	1	0	1670	1	1	-1	-1	-1
29	1	0	60	60	39	30	3	0	239	3	0	-1	2	1664	1	0	-1	-1	-1
29	1	0	60	60	39	30	3	0	240	5	1	-1	1	3826	1	0	6	993	1
29	1	0	60	60	39	30	3	0	241	2	0	10	0	2114	1	0	-1	-1	-1
29	1	0	60	60	39	30	3	0	242	4	0	6	1	1275	1	1	-1	-1	-1
29	1	0	60	60	39	30	3	0	243	4	0	-1	1	1293	1	1	-1	-1	-1
29	1	0	60	60	39	30	3	0	244	1	1	8	1	1678	1	1	6	731	1
29	1	0	60	60	39	30	3	0	245	7	0	0	1	1592	1	0	-1	-1	-1
29	1	0	60	60	39	30	3	0	246	8	1	-1	0	1429	1	1	6	833	1
29	1	0	60	60	39	30	3	0	247	3	0	-1	2	2209	1	0	-1	-1	-1
29	1	0	60	60	39	30	3	0	248	0	0	5	1	2598	1	1	-1	-1	-1
29	1	0	60	60	39	30	3	0	249	4	1	0	1	1666	1	1	6	436	1
29	1	0	60	60	39	30	3	0	250	1	0	-1	1	2004	2	1	-1	-1	-1
29	1	0	60	60	39	30	3	0	251	3	1	-1	-1	5000	1	0	6	442	1
29	1	0	60	60	39	30	3	0	252	3	1	0	0	2181	1	0	6	550	1
29	1	0	60	60	39	30	3	0	253	4	1	-1	0	2075	1	0	0	1000	1
29	1	0	60	60	39	30	3	0	254	5	1	5	2	1909	1	0	6	580	1
29	1	0	60	60	39	30	3	0	255	1	1	3	1	2373	1	1	6	956	1
29	1	0	60	60	39	30	3	0	256	5	1	5	0	2891	1	1	0	1000	1
29	1	0	60	60	39	30	3	0	257	-1	2	2	0	2503	1	0	6	754	1
29	1	0	60	60	39	30	3	0	258	4	0	10	1	1603	1	1	-1	-1	-1
29	1	0	60	60	39	30	3	0	259	8	0	9	1	2160	1	0	-1	-1	-1
29	1	0	60	60	39	30	3	0	260	5	0	1	0	2150	1	1	-1	-1	-1
29	1	0	60	60	39	30	3	0	261	0	0	-1	1	2085	1	1	-1	-1	-1
29	1	0	60	60	39	30	3	0	262	1	1	4	1	1967	1	1	6	961	1
29	1	0	60	60	39	30	3	0	263	0	0	8	1	1660	1	1	-1	-1	-1
29	1	0	60	60	39	30	3	0	264	4	1	3	1	2335	1	1	6	584	1
29	1	0	60	60	39	30	3	0	265	9	1	-1	1	1486	1	0	6	799	1
29	1	0	60	60	39	30	3	0	266	-1	2	6	0	2193	1	0	6	552	1
29	1	0	60	60	39	30	3	0	267	3	1	-1	1	3094	1	1	6	822	1
29	1	0	60	60	39	30	3	0	268	8	0	-1	0	3144	1	1	-1	-1	-1
29	1	0	60	60	39	30	3	0	269	6	1	8	2	2207	1	0	6	582	1
29	1	0	60	60	39	30	3	0	270	7	1	-1	2	1692	1	0	0	1000	1
29	1	0	60	60	39	30	3	0	271	2	1	2	1	2517	1	1	6	514	1
29	1	0	60	60	39	30	3	0	272	0	1	3	1	2589	158	1	0	1000	1
29	1	0	60	60	39	30	3	0	273	1	0	4	0	2362	1	0	-1	-1	-1
29	1	0	60	60	39	30	3	0	274	5	0	8	1	2425	1	0	-1	-1	-1
29	1	0	60	60	39	30	3	0	275	4	0	-1	2	3325	1	0	-1	-1	-1
29	1	0	60	60	39	30	3	0	276	9	0	10	1	2761	1	0	-1	-1	-1
29	1	0	60	60	39	30	3	0	277	8	0	-1	0	2327	2	1	-1	-1	-1
29	1	0	60	60	39	30	3	0	278	6	1	8	1	1903	1	0	6	896	1
29	1	0	60	60	39	30	3	0	279	2	0	-1	2	4344	1	0	-1	-1	-1
29	1	0	60	60	39	30	3	0	280	0	1	-1	1	1687	1	1	0	1000	1
29	1	0	60	60	39	30	3	0	281	6	0	9	0	1664	1	1	-1	-1	-1
29	1	0	60	60	39	30	3	0	282	4	1	0	2	1314	1	0	6	881	1
29	1	0	60	60	39	30	3	0	283	1	1	-1	1	1506	1	1	6	736	1
29	1	0	60	60	39	30	3	0	284	1	0	-1	1	2307	1	1	-1	-1	-1
29	1	0	60	60	39	30	3	0	285	1	0	10	1	1927	1	1	-1	-1	-1
29	1	0	60	60	39	30	3	0	286	8	1	-1	1	415	1	0	0	1000	1
29	1	0	60	60	39	30	3	0	287	7	0	-1	1	1499	1	0	-1	-1	-1
29	1	0	60	60	39	30	3	0	288	5	0	-1	2	1068	1	0	-1	-1	-1
29	1	0	60	60	39	30	3	0	289	-1	2	7	0	1832	1	0	0	1000	1
29	1	0	60	60	39	30	3	0	290	8	0	-1	1	1436	1	0	-1	-1	-1
29	1	0	60	60	39	30	3	0	291	1	0	5	1	1127	1	1	-1	-1	-1
29	1	0	60	60	39	30	3	0	292	7	1	-1	1	1631	1	0	6	729	1
29	1	0	60	60	39	30	3	0	293	2	0	1	1	2146	1	1	-1	-1	-1
29	1	0	60	60	39	30	3	0	294	3	0	-1	1	1769	1	1	-1	-1	-1
29	1	0	60	60	39	30	3	0	295	2	1	-1	1	3263	1	1	6	679	1
29	1	0	60	60	39	30	3	0	296	7	1	-1	1	1673	1	0	6	968	1
29	1	0	60	60	39	30	3	0	297	8	1	1	1	2051	1	0	0	1000	1
29	1	0	60	60	39	30	3	0	298	9	0	7	0	2349	1	1	-1	-1	-1
29	1	0	60	60	39	30	3	0	299	2	1	4	0	1212	1	0	0	1000	1
29	1	0	60	60	39	30	3	0	300	2	0	-1	0	1865	1	0	-1	-1	-1
29	1	0	60	60	39	30	3	0	301	0	1	7	0	2067	1	0	0	1000	1
29	1	0	60	60	39	30	3	0	302	8	0	-1	0	2268	1	1	-1	-1	-1
29	1	0	60	60	39	30	3	0	303	9	1	6	0	2046	1	1	6	954	1
29	1	0	60	60	39	30	3	0	304	4	0	-1	2	1841	1	0	-1	-1	-1
29	1	0	60	60	39	30	3	0	305	5	1	-1	0	3652	1	1	0	1000	1
29	1	0	60	60	39	30	3	0	306	3	1	9	0	2895	1	0	6	617	29
29	1	0	60	60	39	30	3	0	307	9	1	2	0	2536	1	1	6	633	1
29	1	0	60	60	39	30	3	0	308	-1	2	-1	0	2153	1	0	6	487	1
29	1	0	60	60	39	30	3	0	309	9	0	3	0	2505	1	1	-1	-1	-1
29	1	0	60	60	39	30	3	0	310	7	0	-1	2	1824	1	0	-1	-1	-1
29	1	0	60	60	39	30	3	0	311	6	0	-1	2	2164	1	0	-1	-1	-1
29	1	0	60	60	39	30	3	0	312	2	1	5	0	2042	1	0	6	896	1
29	1	0	60	60	39	30	3	0	313	5	1	7	0	2045	1	1	6	963	2
29	1	0	60	60	39	30	3	0	314	4	1	0	2	3048	1	0	0	1000	1
29	1	0	60	60	39	30	3	0	315	6	0	9	2	1594	2	0	-1	-1	-1
29	1	0	60	60	39	30	4	1	316	1	0	6	1	1791	1	1	-1	-1	-1
29	1	0	60	60	39	30	4	1	317	7	1	-1	1	2276	1	0	6	910	1
29	1	0	60	60	39	30	4	1	318	3	1	-1	1	3542	1	1	0	1000	1
29	1	0	60	60	39	30	4	1	319	-1	2	7	1	2983	1	1	6	526	1
29	1	0	60	60	39	30	4	1	320	1	0	8	1	1548	1	1	-1	-1	-1
29	1	0	60	60	39	30	4	1	321	2	1	-1	1	2771	1	1	6	755	1
29	1	0	60	60	39	30	4	1	322	5	0	-1	2	2057	1	0	-1	-1	-1
29	1	0	60	60	39	30	4	1	323	4	0	-1	2	2203	1	0	-1	-1	-1
29	1	0	60	60	39	30	4	1	324	9	1	-1	1	2648	1	0	6	903	1
29	1	0	60	60	39	30	4	1	325	4	0	1	1	2331	1	1	-1	-1	-1
29	1	0	60	60	39	30	4	1	326	4	0	-1	1	2410	1	1	-1	-1	-1
29	1	0	60	60	39	30	4	1	327	5	1	4	0	3054	1	1	6	859	1
29	1	0	60	60	39	30	4	1	328	8	0	-1	0	2673	1	1	-1	-1	-1
29	1	0	60	60	39	30	4	1	329	6	0	4	2	3363	1	0	-1	-1	-1
29	1	0	60	60	39	30	4	1	330	3	1	-1	2	3065	1	0	6	652	1
29	1	0	60	60	39	30	4	1	331	2	0	5	2	2603	1	0	-1	-1	-1
29	1	0	60	60	39	30	4	1	332	8	1	5	1	2775	1	0	6	913	1
29	1	0	60	60	39	30	4	1	333	5	1	-1	2	3029	1	0	6	646	1
29	1	0	60	60	39	30	4	1	334	7	0	-1	0	2449	1	1	-1	-1	-1
29	1	0	60	60	39	30	4	1	335	9	1	-1	0	2380	4	1	6	932	2
29	1	0	60	60	39	30	4	1	336	1	1	-1	1	3385	1	1	6	696	1
29	1	0	60	60	39	30	4	1	337	1	1	9	0	2094	1	0	6	773	1
29	1	0	60	60	39	30	4	1	338	6	0	-1	2	2824	1	0	-1	-1	-1
29	1	0	60	60	39	30	4	1	339	8	1	-1	0	2291	1	1	0	1000	1
29	1	0	60	60	39	30	4	1	340	0	1	-1	1	2341	1	1	6	722	1
29	1	0	60	60	39	30	4	1	341	5	1	8	2	2372	1	0	6	776	1
29	1	0	60	60	39	30	4	1	342	0	1	9	1	2162	1	1	6	862	1
29	1	0	60	60	39	30	4	1	343	5	0	9	2	1841	1	0	-1	-1	-1
29	1	0	60	60	39	30	4	1	344	2	0	-1	2	1804	9	0	-1	-1	-1
29	1	0	60	60	39	30	4	1	345	0	1	-1	1	2248	1	1	6	931	1
29	1	0	60	60	39	30	4	1	346	7	1	3	1	2155	1	0	6	637	1
29	1	0	60	60	39	30	4	1	347	8	0	1	0	2170	1	1	-1	-1	-1
29	1	0	60	60	39	30	4	1	348	4	1	-1	1	2440	1	1	0	1000	1
29	1	0	60	60	39	30	4	1	349	3	0	4	0	2587	1	0	-1	-1	-1
29	1	0	60	60	39	30	4	1	350	8	0	6	0	2024	1	1	-1	-1	-1
29	1	0	60	60	39	30	4	1	351	8	1	-1	0	2788	1	1	6	779	1
29	1	0	60	60	39	30	4	1	352	7	0	-1	2	2801	1	0	-1	-1	-1
29	1	0	60	60	39	30	4	1	353	3	0	5	2	3278	1	0	-1	-1	-1
29	1	0	60	60	39	30	4	1	354	3	0	10	1	2363	1	1	-1	-1	-1
29	1	0	60	60	39	30	4	1	355	1	0	-1	1	1258	1	1	-1	-1	-1
29	1	0	60	60	39	30	4	1	356	9	1	-1	1	2396	1	0	6	664	1
29	1	0	60	60	39	30	4	1	357	9	0	2	1	1913	1	0	-1	-1	-1
29	1	0	60	60	39	30	4	1	358	7	1	-1	0	2361	1	1	0	1000	1
29	1	0	60	60	39	30	4	1	359	6	1	8	1	2135	1	0	6	937	1
29	1	0	60	60	39	30	4	1	360	9	0	4	0	2014	1	1	-1	-1	-1
29	1	0	60	60	39	30	4	1	361	5	1	2	2	3018	1	0	6	731	1
29	1	0	60	60	39	30	4	1	362	8	1	7	0	4326	1	1	6	662	1
29	1	0	60	60	39	30	4	1	363	5	0	6	2	2358	1	0	-1	-1	-1
29	1	0	60	60	39	30	4	1	364	6	1	0	2	2452	1	0	6	803	2
29	1	0	60	60	39	30	4	1	365	-1	2	4	1	2721	1	1	6	581	12
29	1	0	60	60	39	30	4	1	366	2	0	-1	-1	5000	1	0	-1	-1	-1
29	1	0	60	60	39	30	4	1	367	0	0	0	1	2230	1	1	-1	-1	-1
29	1	0	60	60	39	30	4	1	368	9	0	2	1	2401	1	0	-1	-1	-1
29	1	0	60	60	39	30	4	1	369	7	0	7	2	1821	1	0	-1	-1	-1
29	1	0	60	60	39	30	4	1	370	0	0	-1	1	2201	1	1	-1	-1	-1
29	1	0	60	60	39	30	4	1	371	3	0	0	2	1886	1	0	-1	-1	-1
29	1	0	60	60	39	30	4	1	372	2	1	-1	1	1543	1	1	6	585	1
29	1	0	60	60	39	30	4	1	373	7	1	-1	2	2631	1	0	6	528	1
29	1	0	60	60	39	30	4	1	374	5	0	3	2	2066	1	0	-1	-1	-1
29	1	0	60	60	39	30	4	1	375	7	1	-1	2	3060	1	0	6	620	1
29	1	0	60	60	39	30	4	1	376	6	1	3	2	3702	1	0	6	678	2
29	1	0	60	60	39	30	4	1	377	2	1	1	0	2071	1	0	6	598	1
29	1	0	60	60	39	30	4	1	378	3	0	7	0	2441	1	0	-1	-1	-1
29	1	0	60	60	39	30	4	1	379	4	0	9	2	2093	1	0	-1	-1	-1
29	1	0	60	60	39	30	4	1	380	-1	2	-1	1	3911	1	1	0	1000	1
29	1	0	60	60	39	30	4	1	381	9	0	10	1	3300	1	0	-1	-1	-1
29	1	0	60	60	39	30	4	1	382	0	0	-1	1	3988	1	1	-1	-1	-1
29	1	0	60	60	39	30	4	1	383	2	1	0	1	2649	1	1	6	628	1
29	1	0	60	60	39	30	4	1	384	6	1	-1	1	1524	1	0	6	782	1
29	1	0	60	60	39	30	4	1	385	0	0	-1	1	2036	9	1	-1	-1	-1
29	1	0	60	60	39	30	4	1	386	9	0	5	0	1735	1	1	-1	-1	-1
29	1	0	60	60	39	30	4	1	387	3	1	0	1	2446	1	1	6	647	1
29	1	0	60	60	39	30	4	1	388	5	1	-1	2	2937	1	0	6	521	1
29	1	0	60	60	39	30	4	1	389	1	1	-1	0	3392	1	0	0	1000	1
29	1	0	60	60	39	30	4	1	390	0	0	3	1	1750	1	1	-1	-1	-1
29	1	0	60	60	39	30	4	1	391	8	0	-1	0	2868	2	1	-1	-1	-1
29	1	0	60	60	39	30	4	1	392	7	0	-1	1	3814	1	0	-1	-1	-1
29	1	0	60	60	39	30	4	1	393	4	1	-1	0	2002	1	0	0	1000	1
29	1	0	60	60	39	30	4	1	394	1	1	1	1	2607	1	1	6	691	1
29	1	0	60	60	39	30	4	1	395	2	0	-1	0	1763	1	0	-1	-1	-1
29	1	0	60	60	39	30	4	1	396	7	0	9	1	1785	1	0	-1	-1	-1
29	1	0	60	60	39	30	4	1	397	8	1	-1	1	2414	1	0	0	1000	1
29	1	0	60	60	39	30	4	1	398	4	1	7	0	2210	1	0	6	621	1
29	1	0	60	60	39	30	4	1	399	9	1	-1	1	2175	1	0	6	505	1
29	1	0	60	60	39	30	4	1	400	3	1	-1	2	2021	1	0	6	582	1
29	1	0	60	60	39	30	4	1	401	-1	2	-1	1	3251	1	1	6	442	1
29	1	0	60	60	39	30	4	1	402	6	0	10	0	1745	1	1	-1	-1	-1
29	1	0	60	60	39	30	4	1	403	1	0	5	1	1609	1	1	-1	-1	-1
29	1	0	60	60	39	30	4	1	404	8	0	10	1	1473	1	0	-1	-1	-1
29	1	0	60	60	39	30	4	1	405	6	1	-1	0	1915	1	1	0	1000	1
29	1	0	60	60	39	30	4	1	406	6	0	3	1	1667	1	0	-1	-1	-1
29	1	0	60	60	39	30	4	1	407	6	0	-1	0	1045	1	1	-1	-1	-1
29	1	0	60	60	39	30	4	1	408	4	1	10	1	1171	1	1	6	788	1
29	1	0	60	60	39	30	4	1	409	1	0	-1	0	1233	1	0	-1	-1	-1
29	1	0	60	60	39	30	4	1	410	0	1	-1	1	1468	1	1	6	536	1
29	1	0	60	60	39	30	4	1	411	5	0	1	0	1958	1	1	-1	-1	-1
29	1	0	60	60	39	30	4	1	412	0	1	2	1	1445	1	1	6	487	1
29	1	0	60	60	39	30	4	1	413	9	1	-1	0	1520	1	1	6	673	1
29	1	0	60	60	39	30	4	1	414	2	1	6	1	1375	1	1	6	377	1
29	1	0	60	60	39	30	4	1	415	3	1	-1	2	1629	1	0	6	454	8
29	1	0	60	60	39	30	4	1	416	-1	2	-1	1	1650	1	1	6	361	1
29	1	0	60	60	39	30	4	1	417	4	0	8	2	2021	1	0	-1	-1	-1
29	1	0	60	60	39	30	4	1	418	4	1	6	0	1721	1	0	6	865	1
29	1	0	60	60	39	30	4	1	419	2	0	8	1	1153	1	1	-1	-1	-1
29	1	0	60	60	39	30	4	1	420	1	1	2	1	1224	1	1	6	742	1
