# Supplementary material for: No Evidence for Threat-Induced Spatial Prioritization of Somatosensory Stimulation during Pain Control Using a Synchrony Judgment Paradigm
Source: PLoS One. 2016 Jun 7;11(6):e0156648. doi: 10.1371/journal.pone.0156648 (PMC4896434; doi:10.1371/journal.pone.0156648)
Supplement: S1 Dataset — This dataset includes pretest questionnaire data, posttest questionnaire data, and experimental (SJ3) data. (ZIP) [file pone.0156648.s001.zip › S1 Dataset/PP30.dat]

PP	CUE	CTRL	TAMP1	TAMP2	SAMP1	SAMP2	BLOCK	SLOC	TRIAL	SOA	TYPE	FB	Resp	RT	RTerr	Acc	CResp	CRT	CRE
30	0	-1	60	60	34	37	0	1	1	1	0	-1	1	2044	2	1	-1	-1	-1
30	0	-1	60	60	34	37	0	1	2	0	1	-1	1	1464	1	1	-1	-1	-1
30	0	-1	60	60	34	37	0	1	3	9	1	-1	0	1426	4	1	-1	-1	-1
30	0	-1	60	60	34	37	0	1	4	3	1	-1	2	1686	4	0	-1	-1	-1
30	0	-1	60	60	34	37	0	1	5	5	1	-1	2	2744	4	0	-1	-1	-1
30	0	-1	60	60	34	37	0	0	6	8	0	-1	0	2231	4	1	-1	-1	-1
30	0	-1	60	60	34	37	0	1	7	-1	2	-1	-1	5000	1	0	-1	-1	-1
30	0	-1	60	60	34	37	0	0	8	7	0	-1	0	1433	4	1	-1	-1	-1
30	0	-1	60	60	34	37	0	1	9	6	1	-1	0	2149	4	1	-1	-1	-1
30	0	-1	60	60	34	37	0	0	10	4	1	-1	2	2379	4	0	-1	-1	-1
30	0	-1	60	60	34	37	0	1	11	2	0	-1	0	1889	1	0	-1	-1	-1
30	0	-1	60	60	34	37	0	0	12	6	1	-1	0	2458	17	1	-1	-1	-1
30	0	-1	60	60	34	37	0	1	13	8	0	-1	0	1701	5	1	-1	-1	-1
30	0	-1	60	60	34	37	0	0	14	0	0	-1	1	1694	20	1	-1	-1	-1
30	0	-1	60	60	34	37	0	0	15	7	0	-1	2	1671	4	0	-1	-1	-1
30	0	-1	60	60	34	37	0	0	16	2	1	-1	1	2153	17	1	-1	-1	-1
30	0	-1	60	60	34	37	0	0	17	9	1	-1	0	2111	5	1	-1	-1	-1
30	0	-1	60	60	34	37	0	1	18	3	0	-1	1	2168	1	1	-1	-1	-1
30	0	-1	60	60	34	37	0	1	19	4	1	-1	2	2702	14	0	-1	-1	-1
30	0	-1	60	60	34	37	0	1	20	5	0	-1	2	2111	17	0	-1	-1	-1
30	0	-1	60	60	34	37	0	0	21	-1	2	-1	-1	5000	1	0	-1	-1	-1
30	0	-1	60	60	34	37	0	0	22	1	1	-1	1	1662	6	1	-1	-1	-1
30	0	1	60	60	34	37	1	0	1	6	0	-1	0	2784	4	1	-1	-1	-1
30	0	1	60	60	34	37	1	0	2	1	0	-1	1	1486	4	1	-1	-1	-1
30	0	1	60	60	34	37	1	0	3	4	1	8	2	1951	5	0	6	518	1
30	0	1	60	60	34	37	1	0	4	9	1	5	0	1718	20	1	6	476	1
30	0	1	60	60	34	37	1	0	5	2	0	-1	1	2493	1	1	-1	-1	-1
30	0	1	60	60	34	37	1	0	6	7	1	2	1	2039	1	0	6	444	1
30	0	1	60	60	34	37	1	0	7	-1	2	10	2	3264	1	0	6	847	1
30	0	1	60	60	34	37	1	0	8	9	0	-1	-1	5000	1	0	-1	-1	-1
30	0	1	60	60	34	37	1	0	9	1	0	-1	0	1255	1	0	-1	-1	-1
30	0	1	60	60	34	37	1	0	10	2	1	4	2	3178	4	0	6	397	1
30	0	1	60	60	34	37	1	0	11	4	0	-1	2	2312	4	0	-1	-1	-1
30	0	1	60	60	34	37	1	0	12	1	0	-1	1	2688	4	1	-1	-1	-1
30	0	1	60	60	34	37	1	0	13	6	1	0	1	2042	21	0	6	403	1
30	0	1	60	60	34	37	1	0	14	2	0	-1	1	2021	5	1	-1	-1	-1
30	0	1	60	60	34	37	1	0	15	5	1	9	2	2313	4	0	6	409	1
30	0	1	60	60	34	37	1	0	16	6	1	2	-1	5000	1	0	6	672	1
30	0	1	60	60	34	37	1	0	17	7	1	7	1	1677	1	0	6	396	1
30	0	1	60	60	34	37	1	0	18	3	1	1	2	2279	1	0	6	669	1
30	0	1	60	60	34	37	1	0	19	1	1	10	0	2616	1	0	6	373	1
30	0	1	60	60	34	37	1	0	20	3	0	-1	0	2964	23	0	-1	-1	-1
30	0	1	60	60	34	37	1	0	21	8	0	-1	0	1914	1	1	-1	-1	-1
30	0	1	60	60	34	37	1	0	22	9	1	5	0	2362	1	1	6	405	1
30	0	1	60	60	34	37	1	0	23	2	0	-1	0	1896	1	0	-1	-1	-1
30	0	1	60	60	34	37	1	0	24	5	1	1	2	2601	2	0	6	403	1
30	0	1	60	60	34	37	1	0	25	1	1	9	1	3117	1	1	6	623	52
30	0	1	60	60	34	37	1	0	26	4	1	6	2	3469	16	0	6	343	1
30	0	1	60	60	34	37	1	0	27	0	1	10	1	2703	2	1	6	336	1
30	0	1	60	60	34	37	1	0	28	9	1	1	0	2968	16	1	6	360	1
30	0	1	60	60	34	37	1	0	29	3	0	-1	1	1910	4	1	-1	-1	-1
30	0	1	60	60	34	37	1	0	30	1	1	3	1	2222	4	1	6	365	1
30	0	1	60	60	34	37	1	0	31	0	1	7	1	3162	4	1	6	361	1
30	0	1	60	60	34	37	1	0	32	6	0	-1	0	2121	4	1	-1	-1	-1
30	0	1	60	60	34	37	1	0	33	8	0	-1	0	2217	21	1	-1	-1	-1
30	0	1	60	60	34	37	1	0	34	4	0	-1	2	2173	4	0	-1	-1	-1
30	0	1	60	60	34	37	1	0	35	8	0	-1	0	1675	3	1	-1	-1	-1
30	0	1	60	60	34	37	1	0	36	6	1	6	2	2773	4	0	6	392	1
30	0	1	60	60	34	37	1	0	37	6	1	2	0	2363	1	1	6	573	1
30	0	1	60	60	34	37	1	0	38	7	0	-1	0	1809	2	1	-1	-1	-1
30	0	1	60	60	34	37	1	0	39	5	0	-1	2	3038	1	0	-1	-1	-1
30	0	1	60	60	34	37	1	0	40	5	1	4	1	2297	4	0	6	394	1
30	0	1	60	60	34	37	1	0	41	9	0	-1	0	1834	1	1	-1	-1	-1
30	0	1	60	60	34	37	1	0	42	6	1	9	2	3293	4	0	6	333	1
30	0	1	60	60	34	37	1	0	43	3	1	2	-1	5000	1	0	6	334	1
30	0	1	60	60	34	37	1	0	44	8	1	3	0	2195	4	1	2	313	17
30	0	1	60	60	34	37	1	0	45	8	1	6	0	3167	5	1	6	389	1
30	0	1	60	60	34	37	1	0	46	0	0	-1	1	1109	4	1	-1	-1	-1
30	0	1	60	60	34	37	1	0	47	3	0	-1	2	1734	4	0	-1	-1	-1
30	0	1	60	60	34	37	1	0	48	9	0	-1	0	1981	4	1	-1	-1	-1
30	0	1	60	60	34	37	1	0	49	4	1	9	-1	5000	1	0	6	454	1
30	0	1	60	60	34	37	1	0	50	5	0	-1	1	1695	1	0	-1	-1	-1
30	0	1	60	60	34	37	1	0	51	3	0	-1	1	2192	2	1	-1	-1	-1
30	0	1	60	60	34	37	1	0	52	1	0	-1	1	1854	4	1	-1	-1	-1
30	0	1	60	60	34	37	1	0	53	2	0	-1	1	664	1	1	-1	-1	-1
30	0	1	60	60	34	37	1	0	54	5	0	-1	0	3394	4	1	-1	-1	-1
30	0	1	60	60	34	37	1	0	55	1	1	5	0	1767	3	0	6	495	1
30	0	1	60	60	34	37	1	0	56	8	1	3	0	1645	2	1	6	365	1
30	0	1	60	60	34	37	1	0	57	7	0	-1	0	1624	4	1	-1	-1	-1
30	0	1	60	60	34	37	1	0	58	2	1	3	2	2156	19	0	6	339	1
30	0	1	60	60	34	37	1	0	59	0	0	-1	1	1635	4	1	-1	-1	-1
30	0	1	60	60	34	37	1	0	60	8	1	4	0	2214	4	1	6	516	1
30	0	1	60	60	34	37	1	0	61	7	0	-1	0	2202	4	1	-1	-1	-1
30	0	1	60	60	34	37	1	0	62	4	0	-1	2	2655	4	0	-1	-1	-1
30	0	1	60	60	34	37	1	0	63	0	0	-1	1	2905	1	1	-1	-1	-1
30	0	1	60	60	34	37	1	0	64	8	0	-1	0	2690	1	1	-1	-1	-1
30	0	1	60	60	34	37	1	0	65	0	1	5	1	2035	2	1	6	446	1
30	0	1	60	60	34	37	1	0	66	0	1	6	1	2270	1	1	6	448	1
30	0	1	60	60	34	37	1	0	67	7	1	0	0	2368	1	1	6	522	1
30	0	1	60	60	34	37	1	0	68	4	1	9	2	2694	1	0	6	335	1
30	0	1	60	60	34	37	1	0	69	5	1	6	0	2071	1	1	6	375	1
30	0	1	60	60	34	37	1	0	70	2	0	-1	1	2888	1	1	-1	-1	-1
30	0	1	60	60	34	37	1	0	71	-1	2	10	0	4136	1	0	6	393	1
30	0	1	60	60	34	37	1	0	72	6	0	-1	2	2167	1	0	-1	-1	-1
30	0	1	60	60	34	37	1	0	73	3	1	4	1	4021	4	1	6	419	1
30	0	1	60	60	34	37	1	0	74	5	1	8	2	1777	2	0	6	806	1
30	0	1	60	60	34	37	1	0	75	-1	2	0	0	1501	4	0	6	355	1
30	0	1	60	60	34	37	1	0	76	5	0	-1	2	1541	17	0	-1	-1	-1
30	0	1	60	60	34	37	1	0	77	7	0	-1	0	2909	1	1	-1	-1	-1
30	0	1	60	60	34	37	1	0	78	7	0	-1	0	1525	4	1	-1	-1	-1
30	0	1	60	60	34	37	1	0	79	4	0	-1	2	1573	5	0	-1	-1	-1
30	0	1	60	60	34	37	1	0	80	9	1	8	0	2515	4	1	6	317	1
30	0	1	60	60	34	37	1	0	81	2	1	8	2	1867	1	0	6	396	1
30	0	1	60	60	34	37	1	0	82	4	1	0	2	2925	5	0	6	390	1
30	0	1	60	60	34	37	1	0	83	6	0	-1	2	2581	4	0	-1	-1	-1
30	0	1	60	60	34	37	1	0	84	9	0	-1	0	1066	4	1	-1	-1	-1
30	0	1	60	60	34	37	1	0	85	4	0	-1	2	1364	1	0	-1	-1	-1
30	0	1	60	60	34	37	1	0	86	-1	2	1	-1	5000	1	0	6	345	3
30	0	1	60	60	34	37	1	0	87	7	1	5	0	1213	2	1	0	1000	1
30	0	1	60	60	34	37	1	0	88	5	0	-1	2	1953	1	0	-1	-1	-1
30	0	1	60	60	34	37	1	0	89	2	1	10	0	2144	1	0	6	428	1
30	0	1	60	60	34	37	1	0	90	1	1	3	1	2519	4	1	6	763	1
30	0	1	60	60	34	37	1	0	91	8	0	-1	0	2527	5	1	-1	-1	-1
30	0	1	60	60	34	37	1	0	92	3	1	4	2	3438	5	0	6	377	1
30	0	1	60	60	34	37	1	0	93	2	1	7	0	3330	4	0	6	532	1
30	0	1	60	60	34	37	1	0	94	-1	2	0	0	0	0	0	6	402	1
30	0	1	60	60	34	37	1	0	95	9	1	7	0	2108	22	1	6	676	1
30	0	1	60	60	34	37	1	0	96	6	0	-1	2	2492	5	0	-1	-1	-1
30	0	1	60	60	34	37	1	0	97	0	0	-1	1	1845	4	1	-1	-1	-1
30	0	1	60	60	34	37	1	0	98	1	0	-1	1	2017	18	1	-1	-1	-1
30	0	1	60	60	34	37	1	0	99	3	1	1	1	2325	86	1	6	307	1
30	0	1	60	60	34	37	1	0	100	0	1	7	1	2085	17	1	6	378	1
30	0	1	60	60	34	37	1	0	101	8	1	2	1	1806	4	0	6	539	1
30	0	1	60	60	34	37	1	0	102	0	0	-1	1	1610	16	1	-1	-1	-1
30	0	1	60	60	34	37	1	0	103	3	0	-1	2	1919	4	0	-1	-1	-1
30	0	1	60	60	34	37	1	0	104	9	0	-1	0	1423	1	1	-1	-1	-1
30	0	1	60	60	34	37	1	0	105	7	1	8	2	1635	5	0	6	430	1
30	0	1	60	60	34	37	2	1	106	5	0	-1	2	1923	1	0	-1	-1	-1
30	0	1	60	60	34	37	2	1	107	5	0	-1	2	1291	109	0	-1	-1	-1
30	0	1	60	60	34	37	2	1	108	3	0	-1	0	1756	1	0	-1	-1	-1
30	0	1	60	60	34	37	2	1	109	9	1	9	1	2499	4	0	6	378	1
30	0	1	60	60	34	37	2	1	110	0	0	-1	1	1596	16	1	-1	-1	-1
30	0	1	60	60	34	37	2	1	111	0	1	4	1	1992	5	1	6	526	2
30	0	1	60	60	34	37	2	1	112	-1	2	0	1	0	0	1	6	675	1
30	0	1	60	60	34	37	2	1	113	4	1	4	2	2168	4	0	6	405	1
30	0	1	60	60	34	37	2	1	114	4	0	-1	2	2382	78	0	-1	-1	-1
30	0	1	60	60	34	37	2	1	115	-1	2	1	1	601	74	1	6	391	13
30	0	1	60	60	34	37	2	1	116	4	1	5	0	3230	21	0	6	497	1
30	0	1	60	60	34	37	2	1	117	6	1	10	2	1969	1	0	6	420	1
30	0	1	60	60	34	37	2	1	118	7	1	3	0	1919	4	1	6	345	1
30	0	1	60	60	34	37	2	1	119	4	0	-1	2	1951	2	0	-1	-1	-1
30	0	1	60	60	34	37	2	1	120	8	1	7	0	2142	4	1	6	391	1
30	0	1	60	60	34	37	2	1	121	0	0	-1	1	1757	5	1	-1	-1	-1
30	0	1	60	60	34	37	2	1	122	2	0	-1	1	1947	5	1	-1	-1	-1
30	0	1	60	60	34	37	2	1	123	0	0	-1	1	1674	4	1	-1	-1	-1
30	0	1	60	60	34	37	2	1	124	3	0	-1	2	1548	4	0	-1	-1	-1
30	0	1	60	60	34	37	2	1	125	2	0	-1	0	2203	4	0	-1	-1	-1
30	0	1	60	60	34	37	2	1	126	0	1	3	1	1543	4	1	6	397	1
30	0	1	60	60	34	37	2	1	127	3	1	5	2	2079	21	0	6	340	1
30	0	1	60	60	34	37	2	1	128	-1	2	6	-1	5000	1	0	6	404	1
30	0	1	60	60	34	37	2	1	129	9	0	-1	0	1602	4	1	-1	-1	-1
30	0	1	60	60	34	37	2	1	130	8	0	-1	0	1655	4	1	-1	-1	-1
30	0	1	60	60	34	37	2	1	131	8	1	7	0	1762	2	1	6	420	2
30	0	1	60	60	34	37	2	1	132	2	0	-1	1	2280	4	1	-1	-1	-1
30	0	1	60	60	34	37	2	1	133	1	1	4	1	1273	4	1	6	379	1
30	0	1	60	60	34	37	2	1	134	7	0	-1	1	2427	1	0	-1	-1	-1
30	0	1	60	60	34	37	2	1	135	6	1	5	0	1575	1	1	6	431	1
30	0	1	60	60	34	37	2	1	136	1	1	7	1	3229	1	1	6	533	1
30	0	1	60	60	34	37	2	1	137	8	1	10	0	3432	4	1	6	391	1
30	0	1	60	60	34	37	2	1	138	9	1	6	0	2435	4	1	6	450	1
30	0	1	60	60	34	37	2	1	139	1	1	8	1	2030	5	1	6	452	1
30	0	1	60	60	34	37	2	1	140	3	1	2	2	2994	16	0	6	343	1
30	0	1	60	60	34	37	2	1	141	5	1	7	2	2783	16	0	6	420	1
30	0	1	60	60	34	37	2	1	142	8	1	8	0	2148	4	1	6	360	1
30	0	1	60	60	34	37	2	1	143	2	1	10	2	2899	17	0	6	438	1
30	0	1	60	60	34	37	2	1	144	0	1	6	1	2427	4	1	6	342	1
30	0	1	60	60	34	37	2	1	145	2	1	3	2	2959	4	0	6	425	1
30	0	1	60	60	34	37	2	1	146	5	1	5	2	2493	5	0	6	359	1
30	0	1	60	60	34	37	2	1	147	4	1	0	2	2582	14	0	6	376	1
30	0	1	60	60	34	37	2	1	148	0	0	-1	1	3692	4	1	-1	-1	-1
30	0	1	60	60	34	37	2	1	149	9	1	8	0	2229	4	1	6	485	1
30	0	1	60	60	34	37	2	1	150	0	1	1	1	2696	16	1	6	448	1
30	0	1	60	60	34	37	2	1	151	1	0	-1	1	3649	5	1	-1	-1	-1
30	0	1	60	60	34	37	2	1	152	3	1	6	2	1923	20	0	6	554	1
30	0	1	60	60	34	37	2	1	153	5	1	1	2	1723	5	0	6	625	1
30	0	1	60	60	34	37	2	1	154	7	0	-1	0	2195	16	1	-1	-1	-1
30	0	1	60	60	34	37	2	1	155	1	0	-1	1	2129	16	1	-1	-1	-1
30	0	1	60	60	34	37	2	1	156	6	0	-1	2	2257	4	0	-1	-1	-1
30	0	1	60	60	34	37	2	1	157	2	1	7	2	2883	5	0	6	694	1
30	0	1	60	60	34	37	2	1	158	3	0	-1	2	2188	4	0	-1	-1	-1
30	0	1	60	60	34	37	2	1	159	4	1	0	2	2482	4	0	6	356	1
30	0	1	60	60	34	37	2	1	160	3	1	8	2	2403	1	0	6	501	1
30	0	1	60	60	34	37	2	1	161	5	0	-1	0	4735	4	1	-1	-1	-1
30	0	1	60	60	34	37	2	1	162	2	0	-1	2	2903	17	0	-1	-1	-1
30	0	1	60	60	34	37	2	1	163	5	1	9	1	3407	4	0	6	511	1
30	0	1	60	60	34	37	2	1	164	6	1	2	0	3716	20	1	6	459	1
30	0	1	60	60	34	37	2	1	165	9	0	-1	0	2308	4	1	-1	-1	-1
30	0	1	60	60	34	37	2	1	166	1	1	4	1	2021	2	1	6	354	2
30	0	1	60	60	34	37	2	1	167	4	1	9	-1	5000	1	0	6	342	1
30	0	1	60	60	34	37	2	1	168	3	1	1	2	2349	1	0	6	401	1
30	0	1	60	60	34	37	2	1	169	9	0	-1	0	1612	1	1	-1	-1	-1
30	0	1	60	60	34	37	2	1	170	6	0	-1	2	2080	1	0	-1	-1	-1
30	0	1	60	60	34	37	2	1	171	5	0	-1	0	3122	5	1	-1	-1	-1
30	0	1	60	60	34	37	2	1	172	0	0	-1	1	3490	4	1	-1	-1	-1
30	0	1	60	60	34	37	2	1	173	6	1	8	2	2675	3	0	6	701	1
30	0	1	60	60	34	37	2	1	174	8	0	-1	0	2365	5	1	-1	-1	-1
30	0	1	60	60	34	37	2	1	175	-1	2	1	1	129	78	1	6	427	7
30	0	1	60	60	34	37	2	1	176	6	1	3	2	1953	4	0	6	440	1
30	0	1	60	60	34	37	2	1	177	9	0	-1	0	3399	21	1	-1	-1	-1
30	0	1	60	60	34	37	2	1	178	1	0	-1	1	2724	4	1	-1	-1	-1
30	0	1	60	60	34	37	2	1	179	6	0	-1	2	2732	4	0	-1	-1	-1
30	0	1	60	60	34	37	2	1	180	3	0	-1	2	2067	4	0	-1	-1	-1
30	0	1	60	60	34	37	2	1	181	7	0	-1	0	2261	4	1	-1	-1	-1
30	0	1	60	60	34	37	2	1	182	5	0	-1	2	2943	4	0	-1	-1	-1
30	0	1	60	60	34	37	2	1	183	1	0	-1	1	2511	4	1	-1	-1	-1
30	0	1	60	60	34	37	2	1	184	0	1	2	1	3223	17	1	6	481	1
30	0	1	60	60	34	37	2	1	185	2	0	-1	1	1547	4	1	-1	-1	-1
30	0	1	60	60	34	37	2	1	186	1	0	-1	1	1665	2	1	-1	-1	-1
30	0	1	60	60	34	37	2	1	187	4	0	-1	2	1963	4	0	-1	-1	-1
30	0	1	60	60	34	37	2	1	188	7	1	0	2	1945	3	0	6	401	1
30	0	1	60	60	34	37	2	1	189	7	1	0	0	2032	4	1	6	344	1
30	0	1	60	60	34	37	2	1	190	1	1	2	0	2603	16	0	6	346	1
30	0	1	60	60	34	37	2	1	191	6	0	-1	0	3415	4	1	-1	-1	-1
30	0	1	60	60	34	37	2	1	192	8	0	-1	0	1491	18	1	-1	-1	-1
30	0	1	60	60	34	37	2	1	193	7	0	-1	0	1805	1	1	-1	-1	-1
30	0	1	60	60	34	37	2	1	194	8	0	-1	0	2385	4	1	-1	-1	-1
30	0	1	60	60	34	37	2	1	195	4	0	-1	2	2543	4	0	-1	-1	-1
30	0	1	60	60	34	37	2	1	196	9	0	-1	0	2246	4	1	-1	-1	-1
30	0	1	60	60	34	37	2	1	197	3	0	-1	2	1992	4	0	-1	-1	-1
30	0	1	60	60	34	37	2	1	198	2	1	2	1	2782	20	1	6	585	1
30	0	1	60	60	34	37	2	1	199	7	0	-1	2	2179	19	0	-1	-1	-1
30	0	1	60	60	34	37	2	1	200	8	1	5	0	2432	4	1	6	666	1
30	0	1	60	60	34	37	2	1	201	9	1	10	0	3812	2	1	6	381	1
30	0	1	60	60	34	37	2	1	202	9	1	9	0	2903	16	1	6	632	1
30	0	1	60	60	34	37	2	1	203	-1	2	3	1	0	0	1	6	408	1
30	0	1	60	60	34	37	2	1	204	7	1	9	0	1859	19	1	6	490	1
30	0	1	60	60	34	37	2	1	205	2	1	6	0	2565	3	0	6	340	1
30	0	1	60	60	34	37	2	1	206	4	0	-1	0	1739	4	0	-1	-1	-1
30	0	1	60	60	34	37	2	1	207	8	0	-1	0	1739	3	1	-1	-1	-1
30	0	1	60	60	34	37	2	1	208	7	1	4	1	1946	4	0	6	367	1
30	0	1	60	60	34	37	2	1	209	5	1	10	1	1744	4	0	6	389	1
30	0	1	60	60	34	37	2	1	210	6	0	-1	0	1856	4	1	-1	-1	-1
30	0	1	60	60	34	37	3	0	211	8	0	-1	0	1433	22	1	-1	-1	-1
30	0	1	60	60	34	37	3	0	212	0	1	0	1	1364	5	1	6	362	1
30	0	1	60	60	34	37	3	0	213	-1	2	3	0	464	1	0	6	391	1
30	0	1	60	60	34	37	3	0	214	9	1	3	0	2338	5	1	6	455	2
30	0	1	60	60	34	37	3	0	215	0	0	-1	1	1513	16	1	-1	-1	-1
30	0	1	60	60	34	37	3	0	216	9	0	-1	0	1457	4	1	-1	-1	-1
30	0	1	60	60	34	37	3	0	217	2	0	-1	0	1780	4	0	-1	-1	-1
30	0	1	60	60	34	37	3	0	218	7	0	-1	0	2321	4	1	-1	-1	-1
30	0	1	60	60	34	37	3	0	219	3	0	-1	2	3329	5	0	-1	-1	-1
30	0	1	60	60	34	37	3	0	220	5	0	-1	2	1785	4	0	-1	-1	-1
30	0	1	60	60	34	37	3	0	221	7	1	5	0	2686	19	1	6	927	1
30	0	1	60	60	34	37	3	0	222	8	1	1	0	1591	1	1	6	472	1
30	0	1	60	60	34	37	3	0	223	6	0	-1	2	2101	4	0	-1	-1	-1
30	0	1	60	60	34	37	3	0	224	3	0	-1	1	3261	4	1	-1	-1	-1
30	0	1	60	60	34	37	3	0	225	4	0	-1	2	2552	16	0	-1	-1	-1
30	0	1	60	60	34	37	3	0	226	5	1	0	1	2503	2	0	6	476	1
30	0	1	60	60	34	37	3	0	227	3	0	-1	1	2223	79	1	-1	-1	-1
30	0	1	60	60	34	37	3	0	228	7	1	9	1	1619	17	0	6	376	1
30	0	1	60	60	34	37	3	0	229	6	0	-1	0	1999	4	1	-1	-1	-1
30	0	1	60	60	34	37	3	0	230	2	0	-1	0	2380	4	0	-1	-1	-1
30	0	1	60	60	34	37	3	0	231	0	1	6	1	2785	1	1	6	548	1
30	0	1	60	60	34	37	3	0	232	2	1	9	2	2774	20	0	6	377	2
30	0	1	60	60	34	37	3	0	233	7	1	2	0	2956	4	1	6	510	1
30	0	1	60	60	34	37	3	0	234	7	0	-1	0	2091	4	1	-1	-1	-1
30	0	1	60	60	34	37	3	0	235	9	1	8	0	2044	4	1	6	397	1
30	0	1	60	60	34	37	3	0	236	4	0	-1	0	4431	4	0	-1	-1	-1
30	0	1	60	60	34	37	3	0	237	9	1	9	0	2514	2	1	6	450	1
30	0	1	60	60	34	37	3	0	238	4	1	8	0	1890	2	0	6	433	1
30	0	1	60	60	34	37	3	0	239	4	0	-1	2	2876	1	0	-1	-1	-1
30	0	1	60	60	34	37	3	0	240	0	1	2	1	1870	1	1	6	395	1
30	0	1	60	60	34	37	3	0	241	4	1	4	2	1592	1	0	6	421	1
30	0	1	60	60	34	37	3	0	242	4	0	-1	-1	5000	1	0	-1	-1	-1
30	0	1	60	60	34	37	3	0	243	6	1	1	2	2257	5	0	6	341	1
30	0	1	60	60	34	37	3	0	244	2	0	-1	1	2348	2	1	-1	-1	-1
30	0	1	60	60	34	37	3	0	245	0	0	-1	1	3219	1	1	-1	-1	-1
30	0	1	60	60	34	37	3	0	246	3	0	-1	2	2055	1	0	-1	-1	-1
30	0	1	60	60	34	37	3	0	247	1	1	6	1	1913	1	1	6	426	1
30	0	1	60	60	34	37	3	0	248	7	0	-1	0	1545	1	1	-1	-1	-1
30	0	1	60	60	34	37	3	0	249	3	0	-1	0	1056	1	0	-1	-1	-1
30	0	1	60	60	34	37	3	0	250	9	0	-1	0	2483	3	1	-1	-1	-1
30	0	1	60	60	34	37	3	0	251	1	0	-1	1	1940	4	1	-1	-1	-1
30	0	1	60	60	34	37	3	0	252	8	1	3	1	2812	4	0	6	554	1
30	0	1	60	60	34	37	3	0	253	4	1	5	0	2607	11	0	6	382	1
30	0	1	60	60	34	37	3	0	254	1	1	8	1	2340	4	1	6	458	1
30	0	1	60	60	34	37	3	0	255	8	0	-1	0	2347	20	1	-1	-1	-1
30	0	1	60	60	34	37	3	0	256	2	1	4	0	2226	4	0	6	502	1
30	0	1	60	60	34	37	3	0	257	8	0	-1	0	2606	4	1	-1	-1	-1
30	0	1	60	60	34	37	3	0	258	1	0	-1	1	2226	4	1	-1	-1	-1
30	0	1	60	60	34	37	3	0	259	0	0	-1	1	1638	16	1	-1	-1	-1
30	0	1	60	60	34	37	3	0	260	-1	2	4	0	928	4	0	6	444	1
30	0	1	60	60	34	37	3	0	261	5	1	7	2	2199	4	0	6	456	1
30	0	1	60	60	34	37	3	0	262	4	0	-1	2	3036	17	0	-1	-1	-1
30	0	1	60	60	34	37	3	0	263	3	1	6	2	2759	5	0	6	623	1
30	0	1	60	60	34	37	3	0	264	0	1	7	1	2781	4	1	6	373	1
30	0	1	60	60	34	37	3	0	265	2	0	-1	0	2483	4	0	-1	-1	-1
30	0	1	60	60	34	37	3	0	266	5	0	-1	2	2028	4	0	-1	-1	-1
30	0	1	60	60	34	37	3	0	267	7	1	3	0	3935	5	1	6	685	1
30	0	1	60	60	34	37	3	0	268	6	0	-1	0	2614	3	1	-1	-1	-1
30	0	1	60	60	34	37	3	0	269	2	1	5	0	1434	5	0	6	479	1
30	0	1	60	60	34	37	3	0	270	1	1	1	1	2246	4	1	6	490	2
30	0	1	60	60	34	37	3	0	271	9	0	-1	0	2513	4	1	-1	-1	-1
30	0	1	60	60	34	37	3	0	272	-1	2	1	0	527	4	0	6	420	1
30	0	1	60	60	34	37	3	0	273	6	1	10	0	2879	2	1	0	1000	1
30	0	1	60	60	34	37	3	0	274	8	0	-1	0	2601	4	1	-1	-1	-1
30	0	1	60	60	34	37	3	0	275	3	1	10	0	2701	4	0	6	430	1
30	0	1	60	60	34	37	3	0	276	2	1	0	1	2982	5	1	6	470	1
30	0	1	60	60	34	37	3	0	277	-1	2	7	0	769	4	0	0	1000	1
30	0	1	60	60	34	37	3	0	278	5	1	10	0	1943	5	1	6	486	1
30	0	1	60	60	34	37	3	0	279	6	0	-1	0	2214	17	1	-1	-1	-1
30	0	1	60	60	34	37	3	0	280	7	0	-1	2	2890	17	0	-1	-1	-1
30	0	1	60	60	34	37	3	0	281	-1	2	1	-1	5000	1	0	6	441	1
30	0	1	60	60	34	37	3	0	282	6	1	0	0	1910	16	1	6	946	1
30	0	1	60	60	34	37	3	0	283	7	0	-1	0	2311	4	1	-1	-1	-1
30	0	1	60	60	34	37	3	0	284	8	1	2	0	1535	2	1	6	370	2
30	0	1	60	60	34	37	3	0	285	5	0	-1	2	2030	1	0	-1	-1	-1
30	0	1	60	60	34	37	3	0	286	5	1	6	2	2273	1	0	6	395	1
30	0	1	60	60	34	37	3	0	287	1	1	5	1	1763	1	1	6	389	1
30	0	1	60	60	34	37	3	0	288	8	1	9	0	2033	1	1	6	386	1
30	0	1	60	60	34	37	3	0	289	8	0	-1	0	1748	1	1	-1	-1	-1
30	0	1	60	60	34	37	3	0	290	3	1	6	0	1523	1	0	6	403	1
30	0	1	60	60	34	37	3	0	291	1	0	-1	0	1435	1	0	-1	-1	-1
30	0	1	60	60	34	37	3	0	292	9	0	-1	0	2430	1	1	-1	-1	-1
30	0	1	60	60	34	37	3	0	293	4	1	0	0	2337	1	0	0	1000	1
30	0	1	60	60	34	37	3	0	294	9	0	-1	0	1545	1	1	-1	-1	-1
30	0	1	60	60	34	37	3	0	295	2	1	2	0	1511	1	0	6	581	1
30	0	1	60	60	34	37	3	0	296	0	1	4	1	2527	1	1	6	540	1
30	0	1	60	60	34	37	3	0	297	1	0	-1	1	2111	2	1	-1	-1	-1
30	0	1	60	60	34	37	3	0	298	6	1	9	1	1951	1	0	6	411	1
30	0	1	60	60	34	37	3	0	299	1	1	4	1	1974	2	1	6	433	1
30	0	1	60	60	34	37	3	0	300	1	0	-1	1	1996	1	1	-1	-1	-1
30	0	1	60	60	34	37	3	0	301	3	1	2	-1	5000	1	0	6	331	1
30	0	1	60	60	34	37	3	0	302	5	0	-1	2	1909	20	0	-1	-1	-1
30	0	1	60	60	34	37	3	0	303	0	0	-1	1	1942	4	1	-1	-1	-1
30	0	1	60	60	34	37	3	0	304	6	1	3	2	2701	1	0	6	325	1
30	0	1	60	60	34	37	3	0	305	5	0	-1	2	2701	1	0	-1	-1	-1
30	0	1	60	60	34	37	3	0	306	3	1	8	0	2614	4	0	6	501	1
30	0	1	60	60	34	37	3	0	307	4	1	8	-1	5000	1	0	6	352	2
30	0	1	60	60	34	37	3	0	308	2	0	-1	2	2246	2	0	-1	-1	-1
30	0	1	60	60	34	37	3	0	309	8	1	10	-1	5000	1	0	6	438	1
30	0	1	60	60	34	37	3	0	310	5	1	10	2	2382	21	0	6	402	2
30	0	1	60	60	34	37	3	0	311	9	1	7	-1	5000	1	0	6	390	1
30	0	1	60	60	34	37	3	0	312	6	0	-1	0	4143	3	1	-1	-1	-1
30	0	1	60	60	34	37	3	0	313	7	1	7	0	1311	20	1	6	401	1
30	0	1	60	60	34	37	3	0	314	0	0	-1	1	1847	4	1	-1	-1	-1
30	0	1	60	60	34	37	3	0	315	9	1	5	-1	5000	1	0	6	347	1
30	0	1	60	60	34	37	4	1	316	5	0	-1	0	2115	1	1	-1	-1	-1
30	0	1	60	60	34	37	4	1	317	7	1	1	0	2451	1	1	6	982	1
30	0	1	60	60	34	37	4	1	318	-1	2	4	1	219	4	1	6	536	1
30	0	1	60	60	34	37	4	1	319	1	1	2	1	3423	4	1	6	433	1
30	0	1	60	60	34	37	4	1	320	6	0	-1	2	1971	19	0	-1	-1	-1
30	0	1	60	60	34	37	4	1	321	2	0	-1	0	3401	5	0	-1	-1	-1
30	0	1	60	60	34	37	4	1	322	2	0	-1	1	1806	17	1	-1	-1	-1
30	0	1	60	60	34	37	4	1	323	8	0	-1	0	2058	17	1	-1	-1	-1
30	0	1	60	60	34	37	4	1	324	1	0	-1	1	2525	4	1	-1	-1	-1
30	0	1	60	60	34	37	4	1	325	6	0	-1	1	3861	4	0	-1	-1	-1
30	0	1	60	60	34	37	4	1	326	1	1	9	1	2119	4	1	6	357	1
30	0	1	60	60	34	37	4	1	327	1	1	10	1	3047	1	1	6	436	1
30	0	1	60	60	34	37	4	1	328	2	1	9	0	2625	4	0	6	478	1
30	0	1	60	60	34	37	4	1	329	2	1	4	1	3549	1	1	6	393	2
30	0	1	60	60	34	37	4	1	330	0	1	0	1	4492	4	1	6	479	1
30	0	1	60	60	34	37	4	1	331	3	0	-1	1	1397	4	1	-1	-1	-1
30	0	1	60	60	34	37	4	1	332	0	0	-1	1	1842	4	1	-1	-1	-1
30	0	1	60	60	34	37	4	1	333	4	1	3	2	2709	14	0	6	471	1
30	0	1	60	60	34	37	4	1	334	3	1	3	1	2222	20	1	6	383	1
30	0	1	60	60	34	37	4	1	335	5	1	7	2	3642	15	0	6	410	1
30	0	1	60	60	34	37	4	1	336	4	1	5	0	1725	4	0	6	492	1
30	0	1	60	60	34	37	4	1	337	8	1	8	0	3141	4	1	6	428	1
30	0	1	60	60	34	37	4	1	338	3	1	5	0	2708	1	0	0	1000	1
30	0	1	60	60	34	37	4	1	339	3	1	5	0	4917	1	0	6	474	1
30	0	1	60	60	34	37	4	1	340	6	1	8	2	4396	1	0	6	490	1
30	0	1	60	60	34	37	4	1	341	8	0	-1	0	2385	1	1	-1	-1	-1
30	0	1	60	60	34	37	4	1	342	0	1	2	1	1470	2	1	6	418	1
30	0	1	60	60	34	37	4	1	343	0	1	7	1	1672	1	1	6	427	1
30	0	1	60	60	34	37	4	1	344	1	0	-1	1	3834	9	1	-1	-1	-1
30	0	1	60	60	34	37	4	1	345	2	1	2	1	2630	1	1	6	343	1
30	0	1	60	60	34	37	4	1	346	9	0	-1	0	1289	2	1	-1	-1	-1
30	0	1	60	60	34	37	4	1	347	4	0	-1	2	2227	1	0	-1	-1	-1
30	0	1	60	60	34	37	4	1	348	6	1	2	0	1943	3	1	6	959	1
30	0	1	60	60	34	37	4	1	349	3	0	-1	2	2902	19	0	-1	-1	-1
30	0	1	60	60	34	37	4	1	350	9	0	-1	0	2959	20	1	-1	-1	-1
30	0	1	60	60	34	37	4	1	351	0	1	8	1	1445	4	1	6	388	1
30	0	1	60	60	34	37	4	1	352	9	1	1	0	1592	1	1	6	558	1
30	0	1	60	60	34	37	4	1	353	1	0	-1	1	2069	1	1	-1	-1	-1
30	0	1	60	60	34	37	4	1	354	-1	2	9	1	189	1	1	6	420	1
30	0	1	60	60	34	37	4	1	355	5	0	-1	0	2554	1	1	-1	-1	-1
30	0	1	60	60	34	37	4	1	356	3	0	-1	1	2465	1	1	-1	-1	-1
30	0	1	60	60	34	37	4	1	357	9	0	-1	0	1771	1	1	-1	-1	-1
30	0	1	60	60	34	37	4	1	358	5	0	-1	2	2345	1	0	-1	-1	-1
30	0	1	60	60	34	37	4	1	359	8	0	-1	0	1792	1	1	-1	-1	-1
30	0	1	60	60	34	37	4	1	360	4	1	3	1	1469	5	1	0	1000	1
30	0	1	60	60	34	37	4	1	361	9	0	-1	0	2111	1	1	-1	-1	-1
30	0	1	60	60	34	37	4	1	362	5	1	10	1	2327	9	0	6	648	1
30	0	1	60	60	34	37	4	1	363	5	1	6	1	4262	4	0	6	398	1
30	0	1	60	60	34	37	4	1	364	6	0	-1	2	2121	5	0	-1	-1	-1
30	0	1	60	60	34	37	4	1	365	0	1	10	1	2577	1	1	6	408	1
30	0	1	60	60	34	37	4	1	366	1	0	-1	1	1951	1	1	-1	-1	-1
30	0	1	60	60	34	37	4	1	367	8	1	2	1	1534	1	0	6	379	8
30	0	1	60	60	34	37	4	1	368	4	1	4	2	1437	1	0	6	434	1
30	0	1	60	60	34	37	4	1	369	4	0	-1	2	1656	3	0	-1	-1	-1
30	0	1	60	60	34	37	4	1	370	6	1	9	0	2243	1	1	6	447	1
30	0	1	60	60	34	37	4	1	371	8	1	5	0	2374	1	1	6	441	3
30	0	1	60	60	34	37	4	1	372	1	1	1	1	1964	1	1	6	511	1
30	0	1	60	60	34	37	4	1	373	2	1	6	1	2162	16	1	6	468	1
30	0	1	60	60	34	37	4	1	374	3	0	-1	2	1361	5	0	-1	-1	-1
30	0	1	60	60	34	37	4	1	375	8	0	-1	0	1727	5	1	-1	-1	-1
30	0	1	60	60	34	37	4	1	376	5	0	-1	2	2591	17	0	-1	-1	-1
30	0	1	60	60	34	37	4	1	377	7	0	-1	1	1588	2	0	-1	-1	-1
30	0	1	60	60	34	37	4	1	378	2	0	-1	1	1218	1	1	-1	-1	-1
30	0	1	60	60	34	37	4	1	379	0	0	-1	1	1222	3	1	-1	-1	-1
30	0	1	60	60	34	37	4	1	380	5	1	1	0	1945	4	1	0	1000	1
30	0	1	60	60	34	37	4	1	381	6	1	5	0	3848	4	1	6	334	1
30	0	1	60	60	34	37	4	1	382	6	1	1	1	1659	21	0	6	456	1
30	0	1	60	60	34	37	4	1	383	4	0	-1	0	1845	19	0	-1	-1	-1
30	0	1	60	60	34	37	4	1	384	3	1	8	2	1728	4	0	6	468	1
30	0	1	60	60	34	37	4	1	385	3	0	-1	1	2048	4	1	-1	-1	-1
30	0	1	60	60	34	37	4	1	386	7	0	-1	2	1826	4	0	-1	-1	-1
30	0	1	60	60	34	37	4	1	387	-1	2	3	1	268	5	1	6	369	1
30	0	1	60	60	34	37	4	1	388	1	0	-1	1	1518	4	1	-1	-1	-1
30	0	1	60	60	34	37	4	1	389	9	1	7	0	3318	5	1	6	544	1
30	0	1	60	60	34	37	4	1	390	9	1	6	0	1446	1	1	6	431	1
30	0	1	60	60	34	37	4	1	391	2	0	-1	1	2841	4	1	-1	-1	-1
30	0	1	60	60	34	37	4	1	392	6	0	-1	0	4101	4	1	-1	-1	-1
30	0	1	60	60	34	37	4	1	393	8	1	4	0	2845	1	1	6	476	1
30	0	1	60	60	34	37	4	1	394	1	1	4	1	3160	4	1	6	446	1
30	0	1	60	60	34	37	4	1	395	4	0	-1	0	2694	4	0	-1	-1	-1
30	0	1	60	60	34	37	4	1	396	-1	2	8	1	1461	1	1	6	492	1
30	0	1	60	60	34	37	4	1	397	9	0	-1	0	2032	4	1	-1	-1	-1
30	0	1	60	60	34	37	4	1	398	7	1	0	1	1667	4	0	6	407	1
30	0	1	60	60	34	37	4	1	399	2	1	7	1	1773	16	1	6	312	1
30	0	1	60	60	34	37	4	1	400	8	1	3	0	2195	4	1	6	342	1
30	0	1	60	60	34	37	4	1	401	2	0	-1	1	2000	2	1	-1	-1	-1
30	0	1	60	60	34	37	4	1	402	0	0	-1	1	1965	1	1	-1	-1	-1
30	0	1	60	60	34	37	4	1	403	7	1	7	0	2643	1	1	6	444	1
30	0	1	60	60	34	37	4	1	404	7	1	9	1	1398	1	0	6	487	1
30	0	1	60	60	34	37	4	1	405	9	1	0	0	1443	1	1	0	1000	1
30	0	1	60	60	34	37	4	1	406	8	0	-1	0	2382	1	1	-1	-1	-1
30	0	1	60	60	34	37	4	1	407	7	0	-1	0	1891	23	1	-1	-1	-1
30	0	1	60	60	34	37	4	1	408	5	0	-1	0	1868	5	1	-1	-1	-1
30	0	1	60	60	34	37	4	1	409	7	0	-1	1	1814	1	0	-1	-1	-1
30	0	1	60	60	34	37	4	1	410	3	1	0	2	2690	6	0	6	352	1
30	0	1	60	60	34	37	4	1	411	0	0	-1	1	1419	1	1	-1	-1	-1
30	0	1	60	60	34	37	4	1	412	5	1	10	0	1351	1	1	6	468	1
30	0	1	60	60	34	37	4	1	413	6	0	-1	2	2942	5	0	-1	-1	-1
30	0	1	60	60	34	37	4	1	414	0	0	-1	1	3485	2	1	-1	-1	-1
30	0	1	60	60	34	37	4	1	415	9	1	6	0	1839	4	1	0	1000	1
30	0	1	60	60	34	37	4	1	416	-1	2	10	1	424	20	1	6	356	1
30	0	1	60	60	34	37	4	1	417	4	0	-1	2	2852	20	0	-1	-1	-1
30	0	1	60	60	34	37	4	1	418	7	0	-1	1	3398	4	0	-1	-1	-1
30	0	1	60	60	34	37	4	1	419	7	1	6	0	4355	4	1	6	563	1
30	0	1	60	60	34	37	4	1	420	4	1	0	1	2113	93	1	6	409	1
