# Supplementary material for: No Evidence for Threat-Induced Spatial Prioritization of Somatosensory Stimulation during Pain Control Using a Synchrony Judgment Paradigm
Source: PLoS One. 2016 Jun 7;11(6):e0156648. doi: 10.1371/journal.pone.0156648 (PMC4896434; doi:10.1371/journal.pone.0156648)
Supplement: S1 Dataset — This dataset includes pretest questionnaire data, posttest questionnaire data, and experimental (SJ3) data. (ZIP) [file pone.0156648.s001.zip › S1 Dataset/PP31.dat]

PP	CUE	CTRL	TAMP1	TAMP2	SAMP1	SAMP2	BLOCK	SLOC	TRIAL	SOA	TYPE	FB	Resp	RT	RTerr	Acc	CResp	CRT	CRE
31	1	-1	60	60	27	24	0	1	1	0	0	-1	1	2450	1	1	-1	-1	-1
31	1	-1	60	60	27	24	0	1	2	4	1	-1	2	2477	1	0	-1	-1	-1
31	1	-1	60	60	27	24	0	0	3	5	0	-1	1	2255	1	0	-1	-1	-1
31	1	-1	60	60	27	24	0	0	4	9	0	-1	0	2833	1	1	-1	-1	-1
31	1	-1	60	60	27	24	0	0	5	6	0	-1	2	2261	1	0	-1	-1	-1
31	1	-1	60	60	27	24	0	1	6	3	0	-1	2	2255	1	0	-1	-1	-1
31	1	-1	60	60	27	24	0	0	7	7	0	-1	1	3154	1	0	-1	-1	-1
31	1	-1	60	60	27	24	0	1	8	1	1	-1	1	2432	1	1	-1	-1	-1
31	1	-1	60	60	27	24	0	0	9	8	1	-1	1	2244	1	0	-1	-1	-1
31	1	-1	60	60	27	24	0	1	10	-1	2	-1	-1	5000	1	0	-1	-1	-1
31	1	-1	60	60	27	24	0	1	11	2	0	-1	1	2365	1	1	-1	-1	-1
31	1	-1	60	60	27	24	0	1	12	9	1	-1	0	3203	1	1	-1	-1	-1
31	1	-1	60	60	27	24	0	0	13	5	0	-1	1	2408	1	0	-1	-1	-1
31	1	-1	60	60	27	24	0	0	14	2	1	-1	1	3685	1	1	-1	-1	-1
31	1	-1	60	60	27	24	0	1	15	-1	2	-1	-1	5000	1	0	-1	-1	-1
31	1	-1	60	60	27	24	0	1	16	1	0	-1	1	4027	1	1	-1	-1	-1
31	1	-1	60	60	27	24	0	1	17	0	1	-1	-1	5000	1	0	-1	-1	-1
31	1	-1	60	60	27	24	0	0	18	4	1	-1	2	4590	2	0	-1	-1	-1
31	1	-1	60	60	27	24	0	0	19	3	0	-1	2	2411	1	0	-1	-1	-1
31	1	-1	60	60	27	24	0	0	20	8	0	-1	2	2039	1	0	-1	-1	-1
31	1	-1	60	60	27	24	0	0	21	6	1	-1	2	2323	1	0	-1	-1	-1
31	1	-1	60	60	27	24	0	1	22	7	1	-1	2	2651	1	0	-1	-1	-1
31	1	1	60	60	27	24	1	1	1	2	0	-1	2	2777	1	0	-1	-1	-1
31	1	1	60	60	27	24	1	1	2	0	1	8	1	3119	1	1	0	1000	1
31	1	1	60	60	27	24	1	1	3	4	0	-1	2	2415	1	0	-1	-1	-1
31	1	1	60	60	27	24	1	1	4	5	0	-1	2	2355	2	0	-1	-1	-1
31	1	1	60	60	27	24	1	1	5	-1	2	0	1	1192	1	1	6	771	1
31	1	1	60	60	27	24	1	1	6	3	1	6	2	2933	1	0	6	997	39
31	1	1	60	60	27	24	1	1	7	0	0	-1	1	1820	1	1	-1	-1	-1
31	1	1	60	60	27	24	1	1	8	9	1	3	0	2888	1	1	6	975	1
31	1	1	60	60	27	24	1	1	9	7	0	-1	2	2762	1	0	-1	-1	-1
31	1	1	60	60	27	24	1	1	10	-1	2	0	1	1182	1	1	6	662	1
31	1	1	60	60	27	24	1	1	11	6	1	1	2	3268	1	0	0	1000	1
31	1	1	60	60	27	24	1	1	12	2	0	-1	1	2677	1	1	-1	-1	-1
31	1	1	60	60	27	24	1	1	13	6	1	3	2	2871	1	0	6	563	1
31	1	1	60	60	27	24	1	1	14	9	1	1	0	2473	1	1	6	836	1
31	1	1	60	60	27	24	1	1	15	7	1	8	2	2323	1	0	6	597	1
31	1	1	60	60	27	24	1	1	16	7	0	-1	2	2715	1	0	-1	-1	-1
31	1	1	60	60	27	24	1	1	17	4	0	-1	2	2107	1	0	-1	-1	-1
31	1	1	60	60	27	24	1	1	18	9	0	-1	0	1772	1	1	-1	-1	-1
31	1	1	60	60	27	24	1	1	19	6	0	-1	0	2682	1	1	-1	-1	-1
31	1	1	60	60	27	24	1	1	20	4	0	-1	2	2691	1	0	-1	-1	-1
31	1	1	60	60	27	24	1	1	21	4	1	9	2	2428	1	0	0	1000	1
31	1	1	60	60	27	24	1	1	22	5	1	7	2	2087	1	0	6	566	1
31	1	1	60	60	27	24	1	1	23	9	0	-1	0	2137	1	1	-1	-1	-1
31	1	1	60	60	27	24	1	1	24	0	0	-1	1	1616	1	1	-1	-1	-1
31	1	1	60	60	27	24	1	1	25	4	1	2	2	2236	1	0	6	537	1
31	1	1	60	60	27	24	1	1	26	1	0	-1	1	3087	1	1	-1	-1	-1
31	1	1	60	60	27	24	1	1	27	6	1	8	2	3216	1	0	6	860	1
31	1	1	60	60	27	24	1	1	28	8	0	-1	0	3924	2	1	-1	-1	-1
31	1	1	60	60	27	24	1	1	29	7	0	-1	2	3442	1	0	-1	-1	-1
31	1	1	60	60	27	24	1	1	30	5	1	5	2	2815	1	0	6	657	1
31	1	1	60	60	27	24	1	1	31	-1	2	5	1	1241	1	1	6	900	1
31	1	1	60	60	27	24	1	1	32	7	0	-1	2	2421	1	0	-1	-1	-1
31	1	1	60	60	27	24	1	1	33	9	0	-1	0	1273	1	1	-1	-1	-1
31	1	1	60	60	27	24	1	1	34	4	0	-1	2	3267	1	0	-1	-1	-1
31	1	1	60	60	27	24	1	1	35	7	1	4	2	3077	1	0	6	475	1
31	1	1	60	60	27	24	1	1	36	1	1	4	1	2406	1	1	6	676	1
31	1	1	60	60	27	24	1	1	37	2	1	10	2	2395	1	0	6	728	1
31	1	1	60	60	27	24	1	1	38	9	0	-1	0	2272	1	1	-1	-1	-1
31	1	1	60	60	27	24	1	1	39	2	0	-1	1	1826	1	1	-1	-1	-1
31	1	1	60	60	27	24	1	1	40	1	0	-1	2	2014	1	0	-1	-1	-1
31	1	1	60	60	27	24	1	1	41	4	1	10	2	2066	1	0	6	597	2
31	1	1	60	60	27	24	1	1	42	3	0	-1	2	2196	1	0	-1	-1	-1
31	1	1	60	60	27	24	1	1	43	9	1	5	0	4457	1	1	6	770	1
31	1	1	60	60	27	24	1	1	44	1	0	-1	1	3467	1	1	-1	-1	-1
31	1	1	60	60	27	24	1	1	45	7	1	7	0	3845	1	1	6	813	1
31	1	1	60	60	27	24	1	1	46	1	1	2	0	3600	1	0	6	567	1
31	1	1	60	60	27	24	1	1	47	6	0	-1	2	2444	1	0	-1	-1	-1
31	1	1	60	60	27	24	1	1	48	1	0	-1	1	1640	1	1	-1	-1	-1
31	1	1	60	60	27	24	1	1	49	7	1	1	2	1963	2	0	0	1000	1
31	1	1	60	60	27	24	1	1	50	5	0	-1	2	3313	20	0	-1	-1	-1
31	1	1	60	60	27	24	1	1	51	3	1	1	2	2649	18	0	6	518	1
31	1	1	60	60	27	24	1	1	52	8	0	-1	1	3052	2	0	-1	-1	-1
31	1	1	60	60	27	24	1	1	53	8	1	6	0	2719	1	1	6	954	1
31	1	1	60	60	27	24	1	1	54	2	1	9	2	2407	1	0	6	481	1
31	1	1	60	60	27	24	1	1	55	6	1	9	2	1755	1	0	6	741	1
31	1	1	60	60	27	24	1	1	56	4	1	8	2	2538	1	0	6	803	1
31	1	1	60	60	27	24	1	1	57	9	1	4	0	2921	1	1	6	610	1
31	1	1	60	60	27	24	1	1	58	0	1	4	1	2289	1	1	6	593	1
31	1	1	60	60	27	24	1	1	59	-1	2	10	1	712	1	1	6	682	1
31	1	1	60	60	27	24	1	1	60	6	0	-1	0	2569	1	1	-1	-1	-1
31	1	1	60	60	27	24	1	1	61	0	1	8	1	2871	1	1	6	925	1
31	1	1	60	60	27	24	1	1	62	3	0	-1	1	2257	1	1	-1	-1	-1
31	1	1	60	60	27	24	1	1	63	0	0	-1	1	1979	1	1	-1	-1	-1
31	1	1	60	60	27	24	1	1	64	1	0	-1	1	1393	1	1	-1	-1	-1
31	1	1	60	60	27	24	1	1	65	2	0	-1	1	1991	1	1	-1	-1	-1
31	1	1	60	60	27	24	1	1	66	2	1	6	1	2156	1	1	6	656	1
31	1	1	60	60	27	24	1	1	67	4	1	9	2	2290	1	0	6	894	1
31	1	1	60	60	27	24	1	1	68	8	1	3	0	2020	1	1	6	470	1
31	1	1	60	60	27	24	1	1	69	2	1	6	2	2272	1	0	6	602	1
31	1	1	60	60	27	24	1	1	70	5	0	-1	2	2034	1	0	-1	-1	-1
31	1	1	60	60	27	24	1	1	71	5	1	0	2	1973	1	0	6	566	1
31	1	1	60	60	27	24	1	1	72	7	1	10	2	1947	1	0	6	459	3
31	1	1	60	60	27	24	1	1	73	8	1	0	1	3521	2	0	6	465	1
31	1	1	60	60	27	24	1	1	74	3	0	-1	0	3153	4	0	-1	-1	-1
31	1	1	60	60	27	24	1	1	75	8	0	-1	1	2496	18	0	-1	-1	-1
31	1	1	60	60	27	24	1	1	76	2	0	-1	2	1481	4	0	-1	-1	-1
31	1	1	60	60	27	24	1	1	77	0	0	-1	1	2042	5	1	-1	-1	-1
31	1	1	60	60	27	24	1	1	78	8	1	5	1	2118	1	0	6	859	1
31	1	1	60	60	27	24	1	1	79	6	0	-1	2	1934	1	0	-1	-1	-1
31	1	1	60	60	27	24	1	1	80	8	0	-1	1	2565	1	0	-1	-1	-1
31	1	1	60	60	27	24	1	1	81	1	1	2	1	2371	1	1	6	766	1
31	1	1	60	60	27	24	1	1	82	9	1	2	0	3257	1	1	6	835	1
31	1	1	60	60	27	24	1	1	83	1	1	2	1	1691	1	1	6	725	1
31	1	1	60	60	27	24	1	1	84	2	1	0	2	1909	206	0	6	518	1
31	1	1	60	60	27	24	1	1	85	1	1	10	2	2533	1	0	6	590	1
31	1	1	60	60	27	24	1	1	86	3	1	3	2	1708	1	0	6	525	1
31	1	1	60	60	27	24	1	1	87	3	0	-1	2	1701	1	0	-1	-1	-1
31	1	1	60	60	27	24	1	1	88	7	0	-1	2	1902	1	0	-1	-1	-1
31	1	1	60	60	27	24	1	1	89	5	0	-1	2	1926	1	0	-1	-1	-1
31	1	1	60	60	27	24	1	1	90	6	1	9	2	2190	1	0	6	765	1
31	1	1	60	60	27	24	1	1	91	8	1	5	1	2452	1	0	6	537	1
31	1	1	60	60	27	24	1	1	92	5	1	6	2	1806	1	0	6	555	1
31	1	1	60	60	27	24	1	1	93	5	1	7	2	1843	1	0	6	664	1
31	1	1	60	60	27	24	1	1	94	3	0	-1	2	1942	1	0	-1	-1	-1
31	1	1	60	60	27	24	1	1	95	6	0	-1	2	1821	1	0	-1	-1	-1
31	1	1	60	60	27	24	1	1	96	4	0	-1	2	2513	1	0	-1	-1	-1
31	1	1	60	60	27	24	1	1	97	-1	2	7	-1	5000	1	0	6	740	1
31	1	1	60	60	27	24	1	1	98	0	0	-1	1	2084	1	1	-1	-1	-1
31	1	1	60	60	27	24	1	1	99	0	1	4	1	3085	1	1	6	926	1
31	1	1	60	60	27	24	1	1	100	0	1	7	0	3758	1	0	0	1000	1
31	1	1	60	60	27	24	1	1	101	9	0	-1	0	2189	1	1	-1	-1	-1
31	1	1	60	60	27	24	1	1	102	5	0	-1	2	1674	1	0	-1	-1	-1
31	1	1	60	60	27	24	1	1	103	3	1	1	2	1908	1	0	6	963	1
31	1	1	60	60	27	24	1	1	104	8	0	-1	0	1805	1	1	-1	-1	-1
31	1	1	60	60	27	24	1	1	105	3	1	3	0	2353	1	0	6	631	1
31	1	1	60	60	27	24	2	0	106	3	1	2	0	2789	1	0	0	1000	1
31	1	1	60	60	27	24	2	0	107	6	1	9	1	2338	1	0	6	734	1
31	1	1	60	60	27	24	2	0	108	5	0	-1	2	2049	2	0	-1	-1	-1
31	1	1	60	60	27	24	2	0	109	9	0	-1	0	1884	1	1	-1	-1	-1
31	1	1	60	60	27	24	2	0	110	4	1	6	0	2493	1	0	6	896	1
31	1	1	60	60	27	24	2	0	111	8	1	3	0	3503	1	1	6	593	1
31	1	1	60	60	27	24	2	0	112	4	0	-1	2	2511	1	0	-1	-1	-1
31	1	1	60	60	27	24	2	0	113	0	0	-1	1	1800	1	1	-1	-1	-1
31	1	1	60	60	27	24	2	0	114	1	0	-1	1	1869	1	1	-1	-1	-1
31	1	1	60	60	27	24	2	0	115	-1	2	1	0	517	1	0	0	1000	9
31	1	1	60	60	27	24	2	0	116	6	0	-1	2	2892	1	0	-1	-1	-1
31	1	1	60	60	27	24	2	0	117	1	1	8	2	2381	1	0	0	1000	1
31	1	1	60	60	27	24	2	0	118	9	1	2	1	2187	1	0	6	577	1
31	1	1	60	60	27	24	2	0	119	8	0	-1	0	1752	1	1	-1	-1	-1
31	1	1	60	60	27	24	2	0	120	8	1	5	0	3094	9	1	6	939	1
31	1	1	60	60	27	24	2	0	121	2	1	6	1	2519	1	1	6	707	1
31	1	1	60	60	27	24	2	0	122	4	1	4	2	1983	1	0	6	643	1
31	1	1	60	60	27	24	2	0	123	9	1	0	0	2388	1	1	6	663	1
31	1	1	60	60	27	24	2	0	124	3	0	-1	2	1802	1	0	-1	-1	-1
31	1	1	60	60	27	24	2	0	125	9	0	-1	0	1830	1	1	-1	-1	-1
31	1	1	60	60	27	24	2	0	126	7	1	3	2	2138	1	0	6	707	1
31	1	1	60	60	27	24	2	0	127	-1	2	5	0	0	0	0	6	770	1
31	1	1	60	60	27	24	2	0	128	6	0	-1	2	2427	1	0	-1	-1	-1
31	1	1	60	60	27	24	2	0	129	3	0	-1	2	2111	2	0	-1	-1	-1
31	1	1	60	60	27	24	2	0	130	6	1	8	2	2592	2	0	6	583	1
31	1	1	60	60	27	24	2	0	131	7	1	9	2	2309	1	0	6	596	1
31	1	1	60	60	27	24	2	0	132	2	0	-1	1	3510	1	1	-1	-1	-1
31	1	1	60	60	27	24	2	0	133	3	0	-1	2	2438	1	0	-1	-1	-1
31	1	1	60	60	27	24	2	0	134	9	0	-1	0	2410	1	1	-1	-1	-1
31	1	1	60	60	27	24	2	0	135	3	0	-1	1	1630	1	1	-1	-1	-1
31	1	1	60	60	27	24	2	0	136	2	1	8	1	2850	1	1	6	541	1
31	1	1	60	60	27	24	2	0	137	3	1	9	2	2045	811	0	6	623	1
31	1	1	60	60	27	24	2	0	138	2	0	-1	1	1759	1	1	-1	-1	-1
31	1	1	60	60	27	24	2	0	139	0	0	-1	1	1606	1	1	-1	-1	-1
31	1	1	60	60	27	24	2	0	140	3	1	3	2	1803	1	0	0	1000	1
31	1	1	60	60	27	24	2	0	141	4	0	-1	2	1663	1	0	-1	-1	-1
31	1	1	60	60	27	24	2	0	142	6	1	2	2	1993	1	0	6	722	2
31	1	1	60	60	27	24	2	0	143	6	1	4	2	1622	1	0	6	918	1
31	1	1	60	60	27	24	2	0	144	7	1	6	2	2370	1	0	6	842	1
31	1	1	60	60	27	24	2	0	145	2	1	1	2	2040	1	0	6	879	1
31	1	1	60	60	27	24	2	0	146	0	1	4	1	2068	1	1	6	674	1
31	1	1	60	60	27	24	2	0	147	6	0	-1	2	2126	1	0	-1	-1	-1
31	1	1	60	60	27	24	2	0	148	-1	2	1	0	0	0	0	6	579	1
31	1	1	60	60	27	24	2	0	149	4	1	6	2	2776	1	0	6	965	1
31	1	1	60	60	27	24	2	0	150	9	1	4	0	2734	1	1	6	730	1
31	1	1	60	60	27	24	2	0	151	0	1	0	1	2245	1	1	6	673	1
31	1	1	60	60	27	24	2	0	152	7	0	-1	0	2025	1	1	-1	-1	-1
31	1	1	60	60	27	24	2	0	153	5	1	1	2	2893	1	0	0	1000	1
31	1	1	60	60	27	24	2	0	154	0	0	-1	1	2814	1	1	-1	-1	-1
31	1	1	60	60	27	24	2	0	155	6	0	-1	2	1978	2	0	-1	-1	-1
31	1	1	60	60	27	24	2	0	156	0	1	7	1	2648	9	1	6	824	1
31	1	1	60	60	27	24	2	0	157	2	1	10	2	2610	1	0	0	1000	1
31	1	1	60	60	27	24	2	0	158	1	0	-1	1	1423	1	1	-1	-1	-1
31	1	1	60	60	27	24	2	0	159	8	0	-1	0	1595	1	1	-1	-1	-1
31	1	1	60	60	27	24	2	0	160	7	0	-1	2	2296	1	0	-1	-1	-1
31	1	1	60	60	27	24	2	0	161	7	0	-1	1	3001	1	0	-1	-1	-1
31	1	1	60	60	27	24	2	0	162	4	0	-1	2	4158	1	0	-1	-1	-1
31	1	1	60	60	27	24	2	0	163	1	1	9	1	2389	1	1	6	769	1
31	1	1	60	60	27	24	2	0	164	7	0	-1	2	1306	1	0	-1	-1	-1
31	1	1	60	60	27	24	2	0	165	1	0	-1	1	1970	1	1	-1	-1	-1
31	1	1	60	60	27	24	2	0	166	8	1	7	0	2072	1	1	6	747	1
31	1	1	60	60	27	24	2	0	167	3	1	0	2	1706	1	0	6	797	1
31	1	1	60	60	27	24	2	0	168	6	0	-1	2	2051	1	0	-1	-1	-1
31	1	1	60	60	27	24	2	0	169	7	1	4	2	2158	1	0	6	959	1
31	1	1	60	60	27	24	2	0	170	0	0	-1	1	2036	1	1	-1	-1	-1
31	1	1	60	60	27	24	2	0	171	7	1	0	2	2223	1	0	6	751	1
31	1	1	60	60	27	24	2	0	172	4	1	1	2	2395	1	0	6	763	1
31	1	1	60	60	27	24	2	0	173	1	1	9	0	2272	1	0	6	831	1
31	1	1	60	60	27	24	2	0	174	5	0	-1	2	3554	1	0	-1	-1	-1
31	1	1	60	60	27	24	2	0	175	1	1	8	1	2601	1	1	6	894	1
31	1	1	60	60	27	24	2	0	176	5	0	-1	2	1869	1	0	-1	-1	-1
31	1	1	60	60	27	24	2	0	177	9	1	7	0	1575	1	1	6	724	1
31	1	1	60	60	27	24	2	0	178	0	1	10	1	2069	1	1	6	761	1
31	1	1	60	60	27	24	2	0	179	4	1	5	2	3415	1	0	6	810	1
31	1	1	60	60	27	24	2	0	180	6	1	3	2	2931	1	0	6	790	1
31	1	1	60	60	27	24	2	0	181	5	0	-1	2	3154	240	0	-1	-1	-1
31	1	1	60	60	27	24	2	0	182	1	1	7	1	2521	1	1	6	522	2
31	1	1	60	60	27	24	2	0	183	1	0	-1	1	3048	1	1	-1	-1	-1
31	1	1	60	60	27	24	2	0	184	8	0	-1	1	3707	1	0	-1	-1	-1
31	1	1	60	60	27	24	2	0	185	3	0	-1	2	1892	1	0	-1	-1	-1
31	1	1	60	60	27	24	2	0	186	3	1	10	2	3893	1	0	6	988	3
31	1	1	60	60	27	24	2	0	187	1	0	-1	1	2663	1	1	-1	-1	-1
31	1	1	60	60	27	24	2	0	188	8	1	5	1	3320	1	0	6	798	1
31	1	1	60	60	27	24	2	0	189	8	1	10	0	2784	1	1	6	685	1
31	1	1	60	60	27	24	2	0	190	4	0	-1	2	2286	1	0	-1	-1	-1
31	1	1	60	60	27	24	2	0	191	5	0	-1	2	1863	1	0	-1	-1	-1
31	1	1	60	60	27	24	2	0	192	4	0	-1	2	3890	1	0	-1	-1	-1
31	1	1	60	60	27	24	2	0	193	9	1	7	0	2067	1	1	6	621	1
31	1	1	60	60	27	24	2	0	194	5	1	3	2	2341	1	0	6	799	1
31	1	1	60	60	27	24	2	0	195	8	0	-1	0	2988	1	1	-1	-1	-1
31	1	1	60	60	27	24	2	0	196	2	0	-1	1	2409	1	1	-1	-1	-1
31	1	1	60	60	27	24	2	0	197	2	1	2	1	3270	1	1	6	886	1
31	1	1	60	60	27	24	2	0	198	2	0	-1	2	2904	1	0	-1	-1	-1
31	1	1	60	60	27	24	2	0	199	-1	2	6	0	2550	1	0	6	535	1
31	1	1	60	60	27	24	2	0	200	8	0	-1	0	2301	1	1	-1	-1	-1
31	1	1	60	60	27	24	2	0	201	0	0	-1	1	2501	1	1	-1	-1	-1
31	1	1	60	60	27	24	2	0	202	5	1	0	2	2558	1	0	6	939	1
31	1	1	60	60	27	24	2	0	203	2	0	-1	2	1724	1	0	-1	-1	-1
31	1	1	60	60	27	24	2	0	204	9	0	-1	0	3164	1	1	-1	-1	-1
31	1	1	60	60	27	24	2	0	205	7	0	-1	1	2066	1	0	-1	-1	-1
31	1	1	60	60	27	24	2	0	206	5	1	2	2	3148	1	0	6	943	1
31	1	1	60	60	27	24	2	0	207	5	1	5	2	3155	1	0	6	725	2
31	1	1	60	60	27	24	2	0	208	0	1	8	1	2121	1	1	6	763	1
31	1	1	60	60	27	24	2	0	209	-1	2	10	0	655	1	0	6	858	1
31	1	1	60	60	27	24	2	0	210	9	0	-1	0	1754	1	1	-1	-1	-1
31	1	1	60	60	27	24	3	1	211	4	1	0	2	2118	1	0	0	1000	1
31	1	1	60	60	27	24	3	1	212	6	1	2	2	2558	1	0	6	778	1
31	1	1	60	60	27	24	3	1	213	6	0	-1	2	3589	1	0	-1	-1	-1
31	1	1	60	60	27	24	3	1	214	9	1	3	0	2058	1	1	6	732	1
31	1	1	60	60	27	24	3	1	215	2	0	-1	2	2541	1	0	-1	-1	-1
31	1	1	60	60	27	24	3	1	216	9	1	7	0	2276	1	1	6	749	1
31	1	1	60	60	27	24	3	1	217	-1	2	10	-1	5000	1	0	0	1000	1
31	1	1	60	60	27	24	3	1	218	2	1	7	2	1496	1	0	6	832	1
31	1	1	60	60	27	24	3	1	219	3	1	1	2	2057	2	0	6	696	1
31	1	1	60	60	27	24	3	1	220	0	1	6	1	2068	1	1	6	554	1
31	1	1	60	60	27	24	3	1	221	4	0	-1	2	4734	1	0	-1	-1	-1
31	1	1	60	60	27	24	3	1	222	3	0	-1	2	3085	1	0	-1	-1	-1
31	1	1	60	60	27	24	3	1	223	9	1	7	0	2662	1	1	6	682	1
31	1	1	60	60	27	24	3	1	224	1	0	-1	1	2201	1	1	-1	-1	-1
31	1	1	60	60	27	24	3	1	225	1	1	6	-1	5000	1	0	0	1000	1
31	1	1	60	60	27	24	3	1	226	1	1	2	1	2618	1	1	6	572	1
31	1	1	60	60	27	24	3	1	227	2	0	-1	2	2390	8	0	-1	-1	-1
31	1	1	60	60	27	24	3	1	228	6	0	-1	2	2675	1	0	-1	-1	-1
31	1	1	60	60	27	24	3	1	229	5	0	-1	2	3477	1	0	-1	-1	-1
31	1	1	60	60	27	24	3	1	230	8	1	5	1	3047	1	0	6	894	2
31	1	1	60	60	27	24	3	1	231	4	1	6	2	2777	4	0	6	888	1
31	1	1	60	60	27	24	3	1	232	7	1	9	-1	5000	1	0	6	669	1
31	1	1	60	60	27	24	3	1	233	8	1	2	0	3059	1	1	6	633	1
31	1	1	60	60	27	24	3	1	234	5	0	-1	2	3774	1	0	-1	-1	-1
31	1	1	60	60	27	24	3	1	235	1	1	0	-1	5000	1	0	6	768	2
31	1	1	60	60	27	24	3	1	236	8	0	-1	0	3648	1	1	-1	-1	-1
31	1	1	60	60	27	24	3	1	237	3	1	5	2	2043	1	0	6	590	1
31	1	1	60	60	27	24	3	1	238	1	1	0	1	2454	1	1	6	800	1
31	1	1	60	60	27	24	3	1	239	5	1	10	2	2537	1	0	6	818	2
31	1	1	60	60	27	24	3	1	240	2	1	5	2	2328	1	0	6	833	4
31	1	1	60	60	27	24	3	1	241	1	0	-1	1	2160	2	1	-1	-1	-1
31	1	1	60	60	27	24	3	1	242	-1	2	8	1	589	2	1	6	934	1
31	1	1	60	60	27	24	3	1	243	4	0	-1	2	3314	2	0	-1	-1	-1
31	1	1	60	60	27	24	3	1	244	3	1	6	2	3602	2	0	0	1000	1
31	1	1	60	60	27	24	3	1	245	0	0	-1	1	2510	2	1	-1	-1	-1
31	1	1	60	60	27	24	3	1	246	7	0	-1	2	4319	2	0	-1	-1	-1
31	1	1	60	60	27	24	3	1	247	7	0	-1	2	2031	3	0	-1	-1	-1
31	1	1	60	60	27	24	3	1	248	8	0	-1	1	3026	3	0	-1	-1	-1
31	1	1	60	60	27	24	3	1	249	0	1	10	-1	5000	1	0	0	1000	1
31	1	1	60	60	27	24	3	1	250	6	0	-1	2	2755	1	0	-1	-1	-1
31	1	1	60	60	27	24	3	1	251	4	1	4	2	3242	1	0	6	587	1
31	1	1	60	60	27	24	3	1	252	8	1	9	2	2117	1	0	6	702	1
31	1	1	60	60	27	24	3	1	253	7	1	4	2	3404	1	0	6	653	1
31	1	1	60	60	27	24	3	1	254	4	1	1	2	2417	2	0	6	601	1
31	1	1	60	60	27	24	3	1	255	2	1	7	2	2045	2	0	6	636	1
31	1	1	60	60	27	24	3	1	256	8	0	-1	0	2288	1	1	-1	-1	-1
31	1	1	60	60	27	24	3	1	257	0	1	6	1	2314	1	1	6	984	1
31	1	1	60	60	27	24	3	1	258	6	1	1	2	2049	1	0	6	975	1
31	1	1	60	60	27	24	3	1	259	6	1	8	2	4292	1	0	0	1000	1
31	1	1	60	60	27	24	3	1	260	3	0	-1	2	2766	1	0	-1	-1	-1
31	1	1	60	60	27	24	3	1	261	2	0	-1	1	3747	2	1	-1	-1	-1
31	1	1	60	60	27	24	3	1	262	0	0	-1	1	2338	1	1	-1	-1	-1
31	1	1	60	60	27	24	3	1	263	5	1	3	2	2898	1	0	6	516	1
31	1	1	60	60	27	24	3	1	264	2	1	4	1	3114	1	1	6	836	1
31	1	1	60	60	27	24	3	1	265	1	0	-1	1	2546	1	1	-1	-1	-1
31	1	1	60	60	27	24	3	1	266	9	0	-1	0	2386	1	1	-1	-1	-1
31	1	1	60	60	27	24	3	1	267	0	0	-1	-1	5000	1	0	-1	-1	-1
31	1	1	60	60	27	24	3	1	268	1	0	-1	1	3643	1	1	-1	-1	-1
31	1	1	60	60	27	24	3	1	269	5	1	5	2	2319	1	0	6	765	1
31	1	1	60	60	27	24	3	1	270	8	1	10	1	3783	1	0	6	756	1
31	1	1	60	60	27	24	3	1	271	9	1	4	0	2884	1	1	6	785	2
31	1	1	60	60	27	24	3	1	272	8	0	-1	0	3165	3	1	-1	-1	-1
31	1	1	60	60	27	24	3	1	273	0	1	8	-1	5000	1	0	6	743	3
31	1	1	60	60	27	24	3	1	274	9	0	-1	-1	5000	1	0	-1	-1	-1
31	1	1	60	60	27	24	3	1	275	7	1	9	2	3100	1	0	0	1000	1
31	1	1	60	60	27	24	3	1	276	2	0	-1	2	1869	1	0	-1	-1	-1
31	1	1	60	60	27	24	3	1	277	-1	2	8	1	1437	1	1	6	784	1
31	1	1	60	60	27	24	3	1	278	0	0	-1	1	2328	1	1	-1	-1	-1
31	1	1	60	60	27	24	3	1	279	4	0	-1	2	1792	1	0	-1	-1	-1
31	1	1	60	60	27	24	3	1	280	0	1	9	1	3957	1	1	6	876	1
31	1	1	60	60	27	24	3	1	281	3	0	-1	2	2132	1	0	-1	-1	-1
31	1	1	60	60	27	24	3	1	282	5	0	-1	2	1659	1	0	-1	-1	-1
31	1	1	60	60	27	24	3	1	283	7	1	0	2	2246	22	0	6	819	1
31	1	1	60	60	27	24	3	1	284	7	0	-1	2	1937	1	0	-1	-1	-1
31	1	1	60	60	27	24	3	1	285	0	0	-1	1	2048	1	1	-1	-1	-1
31	1	1	60	60	27	24	3	1	286	3	0	-1	2	4507	1	0	-1	-1	-1
31	1	1	60	60	27	24	3	1	287	9	0	-1	0	2099	1	1	-1	-1	-1
31	1	1	60	60	27	24	3	1	288	3	1	4	2	3284	1	0	6	902	1
31	1	1	60	60	27	24	3	1	289	5	1	2	2	4045	1	0	6	919	1
31	1	1	60	60	27	24	3	1	290	8	0	-1	0	4185	1	1	-1	-1	-1
31	1	1	60	60	27	24	3	1	291	5	0	-1	2	1974	1	0	-1	-1	-1
31	1	1	60	60	27	24	3	1	292	3	0	-1	2	2428	1	0	-1	-1	-1
31	1	1	60	60	27	24	3	1	293	1	0	-1	2	2408	1	0	-1	-1	-1
31	1	1	60	60	27	24	3	1	294	7	0	-1	2	2852	1	0	-1	-1	-1
31	1	1	60	60	27	24	3	1	295	-1	2	5	1	461	17	1	6	708	1
31	1	1	60	60	27	24	3	1	296	8	1	3	0	4663	4	1	0	1000	1
31	1	1	60	60	27	24	3	1	297	7	1	1	2	3761	5	0	6	829	1
31	1	1	60	60	27	24	3	1	298	6	1	9	-1	5000	1	0	6	619	2
31	1	1	60	60	27	24	3	1	299	6	1	8	0	2276	1	1	6	742	1
31	1	1	60	60	27	24	3	1	300	5	1	7	2	4326	1	0	6	608	1
31	1	1	60	60	27	24	3	1	301	4	0	-1	2	4414	1	0	-1	-1	-1
31	1	1	60	60	27	24	3	1	302	9	1	3	0	3010	1	1	6	858	2
31	1	1	60	60	27	24	3	1	303	7	0	-1	2	4918	1	0	-1	-1	-1
31	1	1	60	60	27	24	3	1	304	6	0	-1	2	4894	1	0	-1	-1	-1
31	1	1	60	60	27	24	3	1	305	-1	2	0	-1	5000	1	0	6	949	1
31	1	1	60	60	27	24	3	1	306	5	0	-1	-1	5000	1	0	-1	-1	-1
31	1	1	60	60	27	24	3	1	307	9	0	-1	0	3870	1	1	-1	-1	-1
31	1	1	60	60	27	24	3	1	308	2	0	-1	1	3096	1	1	-1	-1	-1
31	1	1	60	60	27	24	3	1	309	4	0	-1	0	3393	1	0	-1	-1	-1
31	1	1	60	60	27	24	3	1	310	1	1	2	2	2286	1	0	6	744	1
31	1	1	60	60	27	24	3	1	311	6	0	-1	0	3768	1	1	-1	-1	-1
31	1	1	60	60	27	24	3	1	312	2	1	3	2	2389	1	0	0	1000	1
31	1	1	60	60	27	24	3	1	313	3	1	10	2	1755	1	0	6	755	1
31	1	1	60	60	27	24	3	1	314	4	1	1	2	3129	1	0	6	641	1
31	1	1	60	60	27	24	3	1	315	9	0	-1	-1	5000	1	0	-1	-1	-1
31	1	1	60	60	27	24	4	0	316	4	1	7	2	2343	1	0	6	814	1
31	1	1	60	60	27	24	4	0	317	7	1	10	2	2030	1	0	6	613	1
31	1	1	60	60	27	24	4	0	318	5	0	-1	2	1545	1	0	-1	-1	-1
31	1	1	60	60	27	24	4	0	319	1	0	-1	1	2993	1	1	-1	-1	-1
31	1	1	60	60	27	24	4	0	320	2	1	1	2	2966	1	0	6	699	1
31	1	1	60	60	27	24	4	0	321	7	0	-1	2	2308	2	0	-1	-1	-1
31	1	1	60	60	27	24	4	0	322	-1	2	3	0	290	1	0	6	560	1
31	1	1	60	60	27	24	4	0	323	9	1	3	0	4371	1	1	6	807	1
31	1	1	60	60	27	24	4	0	324	9	0	-1	0	3161	1	1	-1	-1	-1
31	1	1	60	60	27	24	4	0	325	6	1	8	2	2816	1	0	6	930	1
31	1	1	60	60	27	24	4	0	326	6	0	-1	0	3612	1	1	-1	-1	-1
31	1	1	60	60	27	24	4	0	327	2	0	-1	2	1945	1	0	-1	-1	-1
31	1	1	60	60	27	24	4	0	328	6	1	0	2	3095	1	0	0	1000	1
31	1	1	60	60	27	24	4	0	329	7	0	-1	0	2104	1	1	-1	-1	-1
31	1	1	60	60	27	24	4	0	330	6	0	-1	0	4185	1	1	-1	-1	-1
31	1	1	60	60	27	24	4	0	331	5	0	-1	2	1702	1	0	-1	-1	-1
31	1	1	60	60	27	24	4	0	332	2	0	-1	2	2807	1	0	-1	-1	-1
31	1	1	60	60	27	24	4	0	333	7	1	0	2	1900	1	0	6	696	1
31	1	1	60	60	27	24	4	0	334	4	0	-1	2	1836	1	0	-1	-1	-1
31	1	1	60	60	27	24	4	0	335	7	0	-1	0	2168	1	1	-1	-1	-1
31	1	1	60	60	27	24	4	0	336	9	0	-1	0	3053	1	1	-1	-1	-1
31	1	1	60	60	27	24	4	0	337	0	0	-1	1	4072	1	1	-1	-1	-1
31	1	1	60	60	27	24	4	0	338	-1	2	10	-1	5000	1	0	6	932	1
31	1	1	60	60	27	24	4	0	339	6	0	-1	2	1597	1	0	-1	-1	-1
31	1	1	60	60	27	24	4	0	340	8	1	10	1	2233	1	0	6	817	2
31	1	1	60	60	27	24	4	0	341	4	0	-1	2	2036	1	0	-1	-1	-1
31	1	1	60	60	27	24	4	0	342	5	1	5	2	3432	1	0	6	847	1
31	1	1	60	60	27	24	4	0	343	4	0	-1	-1	5000	1	0	-1	-1	-1
31	1	1	60	60	27	24	4	0	344	5	0	-1	2	1384	1	0	-1	-1	-1
31	1	1	60	60	27	24	4	0	345	0	1	10	0	4133	1	0	0	1000	1
31	1	1	60	60	27	24	4	0	346	3	1	10	2	2116	1	0	6	592	2
31	1	1	60	60	27	24	4	0	347	0	1	2	1	2340	1	1	0	1000	1
31	1	1	60	60	27	24	4	0	348	2	0	-1	2	4059	1	0	-1	-1	-1
31	1	1	60	60	27	24	4	0	349	2	0	-1	1	3870	1	1	-1	-1	-1
31	1	1	60	60	27	24	4	0	350	8	1	8	0	2432	1	1	6	497	1
31	1	1	60	60	27	24	4	0	351	5	1	9	-1	5000	1	0	6	724	1
31	1	1	60	60	27	24	4	0	352	1	1	5	1	2584	1	1	6	720	1
31	1	1	60	60	27	24	4	0	353	1	1	6	-1	5000	1	0	6	589	1
31	1	1	60	60	27	24	4	0	354	5	0	-1	2	2833	1	0	-1	-1	-1
31	1	1	60	60	27	24	4	0	355	6	1	5	2	3325	1	0	6	955	1
31	1	1	60	60	27	24	4	0	356	6	0	-1	2	4540	1	0	-1	-1	-1
31	1	1	60	60	27	24	4	0	357	-1	2	7	-1	5000	1	0	0	1000	1
31	1	1	60	60	27	24	4	0	358	2	1	0	-1	5000	1	0	6	562	1
31	1	1	60	60	27	24	4	0	359	7	0	-1	-1	5000	1	0	-1	-1	-1
31	1	1	60	60	27	24	4	0	360	0	1	2	1	2088	1	1	0	1000	1
31	1	1	60	60	27	24	4	0	361	9	1	9	0	1617	2	1	6	794	1
31	1	1	60	60	27	24	4	0	362	9	0	-1	0	1725	1	1	-1	-1	-1
31	1	1	60	60	27	24	4	0	363	7	1	7	0	2997	1	1	6	701	2
31	1	1	60	60	27	24	4	0	364	4	1	1	2	3241	1	0	6	569	1
31	1	1	60	60	27	24	4	0	365	0	0	-1	1	3061	1	1	-1	-1	-1
31	1	1	60	60	27	24	4	0	366	3	0	-1	2	3119	1	0	-1	-1	-1
31	1	1	60	60	27	24	4	0	367	3	1	0	1	2247	1	1	6	893	1
31	1	1	60	60	27	24	4	0	368	9	1	1	-1	5000	1	0	6	631	1
31	1	1	60	60	27	24	4	0	369	-1	2	4	0	1132	1	0	6	659	20
31	1	1	60	60	27	24	4	0	370	9	0	-1	0	2907	1	1	-1	-1	-1
31	1	1	60	60	27	24	4	0	371	4	1	3	2	1996	1	0	6	951	1
31	1	1	60	60	27	24	4	0	372	0	1	9	1	2545	2	1	6	731	5
31	1	1	60	60	27	24	4	0	373	5	1	7	2	4503	1	0	6	809	1
31	1	1	60	60	27	24	4	0	374	3	1	9	2	2328	1	0	6	713	1
31	1	1	60	60	27	24	4	0	375	1	1	7	1	2575	1	1	6	512	1
31	1	1	60	60	27	24	4	0	376	7	1	3	2	2237	1	0	6	461	1
31	1	1	60	60	27	24	4	0	377	2	0	-1	2	2009	1	0	-1	-1	-1
31	1	1	60	60	27	24	4	0	378	8	0	-1	1	2765	1	0	-1	-1	-1
31	1	1	60	60	27	24	4	0	379	3	1	6	2	1819	1	0	6	673	1
31	1	1	60	60	27	24	4	0	380	3	0	-1	2	2631	1	0	-1	-1	-1
31	1	1	60	60	27	24	4	0	381	6	1	6	2	2010	1	0	6	967	1
31	1	1	60	60	27	24	4	0	382	3	0	-1	2	711	1	0	-1	-1	-1
31	1	1	60	60	27	24	4	0	383	3	0	-1	2	2872	1	0	-1	-1	-1
31	1	1	60	60	27	24	4	0	384	2	1	2	2	3649	1	0	6	789	1
31	1	1	60	60	27	24	4	0	385	1	1	0	1	1756	1	1	6	871	1
31	1	1	60	60	27	24	4	0	386	5	1	8	2	2523	1	0	6	645	1
31	1	1	60	60	27	24	4	0	387	9	1	4	0	1387	1	1	6	660	2
31	1	1	60	60	27	24	4	0	388	8	1	2	0	2264	1	1	6	961	1
31	1	1	60	60	27	24	4	0	389	4	1	5	2	1290	1	0	6	522	1
31	1	1	60	60	27	24	4	0	390	5	1	2	2	1427	1	0	6	571	1
31	1	1	60	60	27	24	4	0	391	3	0	-1	2	1511	1	0	-1	-1	-1
31	1	1	60	60	27	24	4	0	392	1	0	-1	1	2416	1	1	-1	-1	-1
31	1	1	60	60	27	24	4	0	393	0	1	9	1	2124	1	1	6	882	1
31	1	1	60	60	27	24	4	0	394	6	0	-1	-1	5000	1	0	-1	-1	-1
31	1	1	60	60	27	24	4	0	395	2	1	6	2	2432	1	0	6	733	1
31	1	1	60	60	27	24	4	0	396	9	0	-1	0	2620	1	1	-1	-1	-1
31	1	1	60	60	27	24	4	0	397	7	1	5	2	2608	1	0	6	812	1
31	1	1	60	60	27	24	4	0	398	4	0	-1	2	1804	1	0	-1	-1	-1
31	1	1	60	60	27	24	4	0	399	7	0	-1	2	1409	1	0	-1	-1	-1
31	1	1	60	60	27	24	4	0	400	1	0	-1	1	1893	1	1	-1	-1	-1
31	1	1	60	60	27	24	4	0	401	8	1	8	2	2647	1	0	0	1000	1
31	1	1	60	60	27	24	4	0	402	9	1	4	0	4489	1	1	6	707	1
31	1	1	60	60	27	24	4	0	403	8	0	-1	0	2667	1	1	-1	-1	-1
31	1	1	60	60	27	24	4	0	404	8	1	1	0	3293	1	1	6	812	1
31	1	1	60	60	27	24	4	0	405	2	1	6	0	3150	24	0	6	733	1
31	1	1	60	60	27	24	4	0	406	0	0	-1	1	2724	1	1	-1	-1	-1
31	1	1	60	60	27	24	4	0	407	0	0	-1	1	2332	1	1	-1	-1	-1
31	1	1	60	60	27	24	4	0	408	-1	2	1	0	242	1	0	6	657	2
31	1	1	60	60	27	24	4	0	409	8	0	-1	0	2885	1	1	-1	-1	-1
31	1	1	60	60	27	24	4	0	410	5	0	-1	2	2062	1	0	-1	-1	-1
31	1	1	60	60	27	24	4	0	411	1	0	-1	1	2889	1	1	-1	-1	-1
31	1	1	60	60	27	24	4	0	412	1	0	-1	-1	5000	1	0	-1	-1	-1
31	1	1	60	60	27	24	4	0	413	1	1	4	0	2526	1	0	6	921	1
31	1	1	60	60	27	24	4	0	414	0	0	-1	1	4247	1	1	-1	-1	-1
31	1	1	60	60	27	24	4	0	415	3	1	3	2	2089	1	0	6	770	1
31	1	1	60	60	27	24	4	0	416	8	0	-1	2	1778	1	0	-1	-1	-1
31	1	1	60	60	27	24	4	0	417	6	1	4	2	2568	1	0	6	895	1
31	1	1	60	60	27	24	4	0	418	4	0	-1	-1	5000	1	0	-1	-1	-1
31	1	1	60	60	27	24	4	0	419	8	0	-1	0	1562	2	1	-1	-1	-1
31	1	1	60	60	27	24	4	0	420	4	1	8	2	2120	2	0	6	798	1
