# Supplementary material for: No Evidence for Threat-Induced Spatial Prioritization of Somatosensory Stimulation during Pain Control Using a Synchrony Judgment Paradigm
Source: PLoS One. 2016 Jun 7;11(6):e0156648. doi: 10.1371/journal.pone.0156648 (PMC4896434; doi:10.1371/journal.pone.0156648)
Supplement: S1 Dataset — This dataset includes pretest questionnaire data, posttest questionnaire data, and experimental (SJ3) data. (ZIP) [file pone.0156648.s001.zip › S1 Dataset/PP32.dat]

PP	CUE	CTRL	TAMP1	TAMP2	SAMP1	SAMP2	BLOCK	SLOC	TRIAL	SOA	TYPE	FB	Resp	RT	RTerr	Acc	CResp	CRT	CRE
32	0	-1	60	60	38	36	0	0	1	5	0	-1	-1	5000	1	0	-1	-1	-1
32	0	-1	60	60	38	36	0	1	2	1	1	-1	1	1922	4	1	-1	-1	-1
32	0	-1	60	60	38	36	0	1	3	2	0	-1	1	3041	4	1	-1	-1	-1
32	0	-1	60	60	38	36	0	1	4	7	1	-1	-1	5000	1	0	-1	-1	-1
32	0	-1	60	60	38	36	0	0	5	-1	2	-1	0	3444	115	0	-1	-1	-1
32	0	-1	60	60	38	36	0	1	6	8	1	-1	1	4135	1	0	-1	-1	-1
32	0	-1	60	60	38	36	0	0	7	9	1	-1	0	1919	1	1	-1	-1	-1
32	0	-1	60	60	38	36	0	0	8	6	0	-1	2	3806	1	0	-1	-1	-1
32	0	-1	60	60	38	36	0	1	9	3	0	-1	0	3467	1	0	-1	-1	-1
32	0	-1	60	60	38	36	0	0	10	4	1	-1	1	3805	1	1	-1	-1	-1
32	0	-1	60	60	38	36	0	1	11	0	0	-1	1	1834	1	1	-1	-1	-1
32	0	-1	60	60	38	36	0	1	12	6	0	-1	1	2413	1	0	-1	-1	-1
32	0	-1	60	60	38	36	0	1	13	0	1	-1	1	1738	1	1	-1	-1	-1
32	0	-1	60	60	38	36	0	0	14	-1	2	-1	0	3051	114	0	-1	-1	-1
32	0	-1	60	60	38	36	0	1	15	7	0	-1	1	2886	1	0	-1	-1	-1
32	0	-1	60	60	38	36	0	0	16	1	0	-1	1	1511	1	1	-1	-1	-1
32	0	-1	60	60	38	36	0	1	17	2	1	-1	1	2200	1	1	-1	-1	-1
32	0	-1	60	60	38	36	0	1	18	9	1	-1	0	2436	1	1	-1	-1	-1
32	0	-1	60	60	38	36	0	1	19	3	1	-1	1	1576	1	1	-1	-1	-1
32	0	-1	60	60	38	36	0	1	20	5	0	-1	1	1830	1	0	-1	-1	-1
32	0	-1	60	60	38	36	0	0	21	8	0	-1	1	3050	1	0	-1	-1	-1
32	0	-1	60	60	38	36	0	1	22	4	1	-1	1	4828	117	1	-1	-1	-1
32	0	0	60	60	38	36	1	0	1	6	0	-1	1	2885	1	0	-1	-1	-1
32	0	0	60	60	38	36	1	0	2	5	0	-1	0	2230	23	1	-1	-1	-1
32	0	0	60	60	38	36	1	0	3	5	0	-1	1	2410	1	0	-1	-1	-1
32	0	0	60	60	38	36	1	0	4	-1	2	1	0	2017	108	0	0	1000	1
32	0	0	60	60	38	36	1	0	5	-1	2	5	0	1959	1	0	0	1000	1
32	0	0	60	60	38	36	1	0	6	5	0	-1	1	3150	1	0	-1	-1	-1
32	0	0	60	60	38	36	1	0	7	7	1	0	-1	5000	1	0	6	511	1
32	0	0	60	60	38	36	1	0	8	0	1	10	1	3715	4	1	6	939	1
32	0	0	60	60	38	36	1	0	9	3	1	2	1	1779	1	1	6	564	1
32	0	0	60	60	38	36	1	0	10	2	1	10	1	1411	1	1	6	752	1
32	0	0	60	60	38	36	1	0	11	5	1	10	1	2316	1	0	6	376	1
32	0	0	60	60	38	36	1	0	12	7	1	6	1	1931	1	0	6	635	1
32	0	0	60	60	38	36	1	0	13	-1	2	8	0	2117	1	0	6	673	1
32	0	0	60	60	38	36	1	0	14	5	1	4	1	2037	1	0	6	419	1
32	0	0	60	60	38	36	1	0	15	2	1	0	1	2104	1	1	6	437	2
32	0	0	60	60	38	36	1	0	16	4	1	8	1	2185	1	1	6	518	1
32	0	0	60	60	38	36	1	0	17	0	0	-1	1	2494	1	1	-1	-1	-1
32	0	0	60	60	38	36	1	0	18	8	0	-1	0	3247	1	1	-1	-1	-1
32	0	0	60	60	38	36	1	0	19	6	0	-1	1	2146	118	0	-1	-1	-1
32	0	0	60	60	38	36	1	0	20	0	0	-1	1	1633	1	1	-1	-1	-1
32	0	0	60	60	38	36	1	0	21	1	0	-1	1	1501	2	1	-1	-1	-1
32	0	0	60	60	38	36	1	0	22	9	1	3	1	2237	2	0	6	687	1
32	0	0	60	60	38	36	1	0	23	-1	2	2	0	2987	508	0	6	777	1
32	0	0	60	60	38	36	1	0	24	0	0	-1	1	2928	1	1	-1	-1	-1
32	0	0	60	60	38	36	1	0	25	7	0	-1	0	1704	18	1	-1	-1	-1
32	0	0	60	60	38	36	1	0	26	6	1	9	1	2176	1	0	6	647	1
32	0	0	60	60	38	36	1	0	27	4	1	5	1	1558	1	1	6	645	1
32	0	0	60	60	38	36	1	0	28	4	0	-1	1	1277	1	1	-1	-1	-1
32	0	0	60	60	38	36	1	0	29	8	1	1	1	2023	2	0	6	669	1
32	0	0	60	60	38	36	1	0	30	3	0	-1	2	3171	5	0	-1	-1	-1
32	0	0	60	60	38	36	1	0	31	2	0	-1	1	2177	5	1	-1	-1	-1
32	0	0	60	60	38	36	1	0	32	0	1	0	1	3390	148	1	6	707	1
32	0	0	60	60	38	36	1	0	33	5	0	-1	1	4908	2	0	-1	-1	-1
32	0	0	60	60	38	36	1	0	34	9	1	0	1	3740	1	0	6	607	1
32	0	0	60	60	38	36	1	0	35	2	0	-1	1	2763	1	1	-1	-1	-1
32	0	0	60	60	38	36	1	0	36	9	1	9	0	3138	1	1	6	899	1
32	0	0	60	60	38	36	1	0	37	1	1	8	1	2929	1	1	6	570	1
32	0	0	60	60	38	36	1	0	38	3	1	5	1	4328	1	1	6	536	1
32	0	0	60	60	38	36	1	0	39	1	0	-1	1	2208	1	1	-1	-1	-1
32	0	0	60	60	38	36	1	0	40	2	0	-1	1	3084	1	1	-1	-1	-1
32	0	0	60	60	38	36	1	0	41	3	0	-1	-1	5000	1	0	-1	-1	-1
32	0	0	60	60	38	36	1	0	42	4	1	9	1	3282	5	1	0	1000	1
32	0	0	60	60	38	36	1	0	43	2	0	-1	1	1020	4	1	-1	-1	-1
32	0	0	60	60	38	36	1	0	44	8	1	4	1	1904	4	0	6	732	1
32	0	0	60	60	38	36	1	0	45	1	1	7	1	2328	1	1	6	708	1
32	0	0	60	60	38	36	1	0	46	5	1	6	1	2583	1	0	0	1000	1
32	0	0	60	60	38	36	1	0	47	0	1	5	1	1685	1	1	6	663	1
32	0	0	60	60	38	36	1	0	48	0	1	6	1	2286	1	1	6	568	1
32	0	0	60	60	38	36	1	0	49	2	1	0	1	2487	110	1	6	577	1
32	0	0	60	60	38	36	1	0	50	6	0	-1	0	2249	1	1	-1	-1	-1
32	0	0	60	60	38	36	1	0	51	1	1	7	1	2355	1	1	6	732	1
32	0	0	60	60	38	36	1	0	52	4	0	-1	1	2986	5	1	-1	-1	-1
32	0	0	60	60	38	36	1	0	53	8	0	-1	0	2783	22	1	-1	-1	-1
32	0	0	60	60	38	36	1	0	54	9	0	-1	0	2100	1	1	-1	-1	-1
32	0	0	60	60	38	36	1	0	55	7	0	-1	0	2117	1	1	-1	-1	-1
32	0	0	60	60	38	36	1	0	56	6	0	-1	0	1733	1	1	-1	-1	-1
32	0	0	60	60	38	36	1	0	57	4	1	6	0	3156	1	0	6	817	1
32	0	0	60	60	38	36	1	0	58	1	1	6	0	2835	1	0	6	711	1
32	0	0	60	60	38	36	1	0	59	5	1	1	0	2390	1	1	6	746	1
32	0	0	60	60	38	36	1	0	60	2	1	10	2	2558	1	0	6	799	1
32	0	0	60	60	38	36	1	0	61	2	1	9	1	2829	5	1	6	680	1
32	0	0	60	60	38	36	1	0	62	7	1	8	0	2984	1	1	6	586	1
32	0	0	60	60	38	36	1	0	63	8	0	-1	0	2405	1	1	-1	-1	-1
32	0	0	60	60	38	36	1	0	64	1	1	4	1	2426	1	1	6	891	1
32	0	0	60	60	38	36	1	0	65	9	1	9	0	4030	2	1	6	750	1
32	0	0	60	60	38	36	1	0	66	0	0	-1	1	2665	1	1	-1	-1	-1
32	0	0	60	60	38	36	1	0	67	0	0	-1	1	3131	1	1	-1	-1	-1
32	0	0	60	60	38	36	1	0	68	3	1	7	1	2083	1	1	6	849	1
32	0	0	60	60	38	36	1	0	69	7	0	-1	0	3453	1	1	-1	-1	-1
32	0	0	60	60	38	36	1	0	70	6	1	3	1	3670	1	0	6	795	1
32	0	0	60	60	38	36	1	0	71	8	0	-1	1	2960	4	0	-1	-1	-1
32	0	0	60	60	38	36	1	0	72	1	0	-1	1	1983	2	1	-1	-1	-1
32	0	0	60	60	38	36	1	0	73	7	1	10	1	2063	1	0	6	975	1
32	0	0	60	60	38	36	1	0	74	6	1	2	1	1634	1	0	6	812	1
32	0	0	60	60	38	36	1	0	75	9	1	5	0	1397	1	1	6	543	1
32	0	0	60	60	38	36	1	0	76	4	0	-1	1	3745	1	1	-1	-1	-1
32	0	0	60	60	38	36	1	0	77	4	0	-1	2	4656	1	0	-1	-1	-1
32	0	0	60	60	38	36	1	0	78	3	0	-1	1	3227	1	1	-1	-1	-1
32	0	0	60	60	38	36	1	0	79	8	1	8	1	2750	2	0	6	694	2
32	0	0	60	60	38	36	1	0	80	6	1	2	1	3341	1	0	6	748	1
32	0	0	60	60	38	36	1	0	81	-1	2	4	0	2270	1	0	6	666	1
32	0	0	60	60	38	36	1	0	82	2	0	-1	1	2040	1	1	-1	-1	-1
32	0	0	60	60	38	36	1	0	83	1	0	-1	1	1916	110	1	-1	-1	-1
32	0	0	60	60	38	36	1	0	84	8	1	3	1	3156	1	0	6	752	1
32	0	0	60	60	38	36	1	0	85	7	1	1	1	4330	1	0	0	1000	3
32	0	0	60	60	38	36	1	0	86	5	1	3	1	2337	1	0	6	828	1
32	0	0	60	60	38	36	1	0	87	4	1	1	1	3449	1	1	0	1000	1
32	0	0	60	60	38	36	1	0	88	5	0	-1	0	2491	1	1	-1	-1	-1
32	0	0	60	60	38	36	1	0	89	8	1	7	2	4780	5	0	0	1000	1
32	0	0	60	60	38	36	1	0	90	9	0	-1	0	1338	2	1	-1	-1	-1
32	0	0	60	60	38	36	1	0	91	9	0	-1	0	1321	1	1	-1	-1	-1
32	0	0	60	60	38	36	1	0	92	4	0	-1	0	1361	1	0	-1	-1	-1
32	0	0	60	60	38	36	1	0	93	3	1	3	0	1751	21	0	6	894	1
32	0	0	60	60	38	36	1	0	94	8	0	-1	0	2037	5	1	-1	-1	-1
32	0	0	60	60	38	36	1	0	95	6	0	-1	0	2529	5	1	-1	-1	-1
32	0	0	60	60	38	36	1	0	96	7	0	-1	0	2481	6	1	-1	-1	-1
32	0	0	60	60	38	36	1	0	97	7	0	-1	0	2146	1	1	-1	-1	-1
32	0	0	60	60	38	36	1	0	98	1	0	-1	1	2281	1	1	-1	-1	-1
32	0	0	60	60	38	36	1	0	99	3	0	-1	0	4130	1	0	-1	-1	-1
32	0	0	60	60	38	36	1	0	100	0	1	2	1	1730	115	1	6	869	1
32	0	0	60	60	38	36	1	0	101	9	0	-1	0	2266	1	1	-1	-1	-1
32	0	0	60	60	38	36	1	0	102	9	0	-1	0	2372	1	1	-1	-1	-1
32	0	0	60	60	38	36	1	0	103	3	0	-1	1	2161	1	1	-1	-1	-1
32	0	0	60	60	38	36	1	0	104	3	1	4	1	2455	1	1	6	672	1
32	0	0	60	60	38	36	1	0	105	6	1	7	1	1810	1	0	6	802	1
32	0	0	60	60	38	36	2	1	106	5	0	-1	0	1709	1	1	-1	-1	-1
32	0	0	60	60	38	36	2	1	107	3	1	3	1	3061	121	1	0	1000	1
32	0	0	60	60	38	36	2	1	108	4	1	1	1	2815	1	1	6	784	1
32	0	0	60	60	38	36	2	1	109	-1	2	3	1	1613	7	1	6	723	1
32	0	0	60	60	38	36	2	1	110	3	1	5	1	1601	1	1	6	665	1
32	0	0	60	60	38	36	2	1	111	7	0	-1	0	1910	1	1	-1	-1	-1
32	0	0	60	60	38	36	2	1	112	2	1	5	1	2527	23	1	6	853	1
32	0	0	60	60	38	36	2	1	113	2	1	10	1	3218	1	1	0	1000	1
32	0	0	60	60	38	36	2	1	114	4	1	3	1	3486	2	1	6	818	10
32	0	0	60	60	38	36	2	1	115	8	1	1	0	2455	9	1	6	683	1
32	0	0	60	60	38	36	2	1	116	0	0	-1	1	2234	2	1	-1	-1	-1
32	0	0	60	60	38	36	2	1	117	6	0	-1	0	2613	5	1	-1	-1	-1
32	0	0	60	60	38	36	2	1	118	1	1	6	1	2401	1	1	6	771	1
32	0	0	60	60	38	36	2	1	119	7	0	-1	1	4077	1	0	-1	-1	-1
32	0	0	60	60	38	36	2	1	120	9	0	-1	0	2455	1	1	-1	-1	-1
32	0	0	60	60	38	36	2	1	121	7	1	7	0	1674	1	1	6	762	1
32	0	0	60	60	38	36	2	1	122	2	0	-1	1	1492	1	1	-1	-1	-1
32	0	0	60	60	38	36	2	1	123	5	1	9	1	2069	7	0	6	917	2
32	0	0	60	60	38	36	2	1	124	3	0	-1	1	2519	1	1	-1	-1	-1
32	0	0	60	60	38	36	2	1	125	2	1	4	1	1783	9	1	6	806	22
32	0	0	60	60	38	36	2	1	126	7	1	10	1	2304	1	0	0	1000	1
32	0	0	60	60	38	36	2	1	127	6	0	-1	1	2712	1	0	-1	-1	-1
32	0	0	60	60	38	36	2	1	128	8	0	-1	0	2513	5	1	-1	-1	-1
32	0	0	60	60	38	36	2	1	129	7	1	0	1	1945	1	0	6	877	62
32	0	0	60	60	38	36	2	1	130	9	1	4	1	3111	1	0	6	819	1
32	0	0	60	60	38	36	2	1	131	4	0	-1	1	3679	2	1	-1	-1	-1
32	0	0	60	60	38	36	2	1	132	6	1	9	1	2664	6	0	6	907	1
32	0	0	60	60	38	36	2	1	133	3	1	4	1	2922	1	1	6	820	1
32	0	0	60	60	38	36	2	1	134	7	1	1	1	2994	5	0	6	723	1
32	0	0	60	60	38	36	2	1	135	9	0	-1	0	3424	23	1	-1	-1	-1
32	0	0	60	60	38	36	2	1	136	8	0	-1	0	1844	1	1	-1	-1	-1
32	0	0	60	60	38	36	2	1	137	6	1	5	-1	5000	1	0	6	694	1
32	0	0	60	60	38	36	2	1	138	8	0	-1	0	2443	2	1	-1	-1	-1
32	0	0	60	60	38	36	2	1	139	8	0	-1	0	2783	18	1	-1	-1	-1
32	0	0	60	60	38	36	2	1	140	6	0	-1	-1	5000	1	0	-1	-1	-1
32	0	0	60	60	38	36	2	1	141	9	1	2	1	3776	1	0	0	1000	12
32	0	0	60	60	38	36	2	1	142	7	0	-1	1	4902	1	0	-1	-1	-1
32	0	0	60	60	38	36	2	1	143	1	1	10	1	1514	1	1	6	770	1
32	0	0	60	60	38	36	2	1	144	3	0	-1	1	2362	114	1	-1	-1	-1
32	0	0	60	60	38	36	2	1	145	9	0	-1	0	2097	1	1	-1	-1	-1
32	0	0	60	60	38	36	2	1	146	0	0	-1	1	3026	1	1	-1	-1	-1
32	0	0	60	60	38	36	2	1	147	5	0	-1	-1	5000	1	0	-1	-1	-1
32	0	0	60	60	38	36	2	1	148	8	1	0	1	2523	111	0	6	786	22
32	0	0	60	60	38	36	2	1	149	6	1	8	1	4059	1	0	6	785	1
32	0	0	60	60	38	36	2	1	150	1	0	-1	1	3429	1	1	-1	-1	-1
32	0	0	60	60	38	36	2	1	151	2	0	-1	0	4633	1	0	-1	-1	-1
32	0	0	60	60	38	36	2	1	152	6	1	4	1	3244	1	0	6	953	1
32	0	0	60	60	38	36	2	1	153	1	0	-1	1	2128	1	1	-1	-1	-1
32	0	0	60	60	38	36	2	1	154	8	0	-1	0	2991	1	1	-1	-1	-1
32	0	0	60	60	38	36	2	1	155	4	1	2	1	2861	4	1	6	936	1
32	0	0	60	60	38	36	2	1	156	4	0	-1	1	2079	5	1	-1	-1	-1
32	0	0	60	60	38	36	2	1	157	8	1	1	1	2849	2	0	6	858	1
32	0	0	60	60	38	36	2	1	158	5	1	10	1	1727	22	0	0	1000	1
32	0	0	60	60	38	36	2	1	159	5	0	-1	1	2782	1	0	-1	-1	-1
32	0	0	60	60	38	36	2	1	160	2	0	-1	1	2620	145	1	-1	-1	-1
32	0	0	60	60	38	36	2	1	161	-1	2	2	1	2882	2	1	6	551	1
32	0	0	60	60	38	36	2	1	162	4	1	2	1	2123	1	1	6	841	1
32	0	0	60	60	38	36	2	1	163	4	0	-1	1	3379	1	1	-1	-1	-1
32	0	0	60	60	38	36	2	1	164	3	0	-1	1	2297	5	1	-1	-1	-1
32	0	0	60	60	38	36	2	1	165	7	0	-1	2	3882	1	0	-1	-1	-1
32	0	0	60	60	38	36	2	1	166	2	0	-1	1	2291	5	1	-1	-1	-1
32	0	0	60	60	38	36	2	1	167	5	1	0	1	2341	1	0	6	624	1
32	0	0	60	60	38	36	2	1	168	5	1	8	1	3004	5	0	6	727	1
32	0	0	60	60	38	36	2	1	169	6	0	-1	1	3560	1	0	-1	-1	-1
32	0	0	60	60	38	36	2	1	170	9	1	0	1	2815	1	0	6	665	1
32	0	0	60	60	38	36	2	1	171	0	1	7	1	2803	4	1	6	780	1
32	0	0	60	60	38	36	2	1	172	3	1	3	1	2079	1	1	6	736	1
32	0	0	60	60	38	36	2	1	173	7	0	-1	0	3729	1	1	-1	-1	-1
32	0	0	60	60	38	36	2	1	174	1	1	3	1	2137	1	1	6	704	1
32	0	0	60	60	38	36	2	1	175	8	1	4	1	4376	1	0	6	687	1
32	0	0	60	60	38	36	2	1	176	-1	2	6	1	3216	1	1	6	644	1
32	0	0	60	60	38	36	2	1	177	9	1	5	1	3596	22	0	6	761	1
32	0	0	60	60	38	36	2	1	178	4	0	-1	1	2217	5	1	-1	-1	-1
32	0	0	60	60	38	36	2	1	179	-1	2	7	1	2495	9	1	6	761	1
32	0	0	60	60	38	36	2	1	180	1	0	-1	1	4721	1	1	-1	-1	-1
32	0	0	60	60	38	36	2	1	181	0	1	6	1	3233	1	1	0	1000	2
32	0	0	60	60	38	36	2	1	182	1	0	-1	1	2555	1	1	-1	-1	-1
32	0	0	60	60	38	36	2	1	183	0	1	6	1	1890	2	1	6	659	1
32	0	0	60	60	38	36	2	1	184	0	0	-1	1	1939	1	1	-1	-1	-1
32	0	0	60	60	38	36	2	1	185	5	1	9	1	3411	4	0	6	531	1
32	0	0	60	60	38	36	2	1	186	2	0	-1	1	2951	1	1	-1	-1	-1
32	0	0	60	60	38	36	2	1	187	3	1	8	1	2262	1	1	6	685	1
32	0	0	60	60	38	36	2	1	188	8	1	7	1	3712	1	0	6	855	1
32	0	0	60	60	38	36	2	1	189	6	1	10	-1	5000	1	0	6	742	1
32	0	0	60	60	38	36	2	1	190	2	1	9	1	3192	120	1	6	765	1
32	0	0	60	60	38	36	2	1	191	6	0	-1	1	1357	1	0	-1	-1	-1
32	0	0	60	60	38	36	2	1	192	4	0	-1	1	3268	1	1	-1	-1	-1
32	0	0	60	60	38	36	2	1	193	7	1	8	0	3686	1	1	6	961	1
32	0	0	60	60	38	36	2	1	194	0	0	-1	1	2791	1	1	-1	-1	-1
32	0	0	60	60	38	36	2	1	195	4	1	9	1	1789	1	1	6	870	1
32	0	0	60	60	38	36	2	1	196	-1	2	1	1	1900	1	1	6	739	1
32	0	0	60	60	38	36	2	1	197	0	0	-1	1	1692	1	1	-1	-1	-1
32	0	0	60	60	38	36	2	1	198	0	1	5	1	2054	5	1	6	542	1
32	0	0	60	60	38	36	2	1	199	5	0	-1	1	2024	1	0	-1	-1	-1
32	0	0	60	60	38	36	2	1	200	3	0	-1	2	3788	1	0	-1	-1	-1
32	0	0	60	60	38	36	2	1	201	3	0	-1	1	3305	1	1	-1	-1	-1
32	0	0	60	60	38	36	2	1	202	5	0	-1	1	2826	1	0	-1	-1	-1
32	0	0	60	60	38	36	2	1	203	1	1	8	1	1702	1	1	6	675	1
32	0	0	60	60	38	36	2	1	204	9	1	2	0	1575	1	1	6	563	1
32	0	0	60	60	38	36	2	1	205	9	0	-1	1	2197	2	0	-1	-1	-1
32	0	0	60	60	38	36	2	1	206	9	0	-1	0	1289	1	1	-1	-1	-1
32	0	0	60	60	38	36	2	1	207	2	1	7	1	1739	1	1	6	725	1
32	0	0	60	60	38	36	2	1	208	1	1	6	1	2330	1	1	6	548	1
32	0	0	60	60	38	36	2	1	209	1	0	-1	1	2130	1	1	-1	-1	-1
32	0	0	60	60	38	36	2	1	210	0	1	0	1	4481	5	1	6	746	9
32	0	0	60	60	38	36	3	0	211	6	1	9	1	1957	5	0	6	873	1
32	0	0	60	60	38	36	3	0	212	3	0	-1	1	1964	6	1	-1	-1	-1
32	0	0	60	60	38	36	3	0	213	1	1	1	1	1802	1	1	6	805	1
32	0	0	60	60	38	36	3	0	214	-1	2	3	0	3121	1	0	6	657	1
32	0	0	60	60	38	36	3	0	215	4	0	-1	1	1889	1	1	-1	-1	-1
32	0	0	60	60	38	36	3	0	216	5	1	6	-1	5000	1	0	0	1000	1
32	0	0	60	60	38	36	3	0	217	4	1	7	0	2790	5	0	6	767	1
32	0	0	60	60	38	36	3	0	218	0	1	5	1	2132	1	1	6	819	1
32	0	0	60	60	38	36	3	0	219	9	1	10	0	1758	1	1	0	1000	1
32	0	0	60	60	38	36	3	0	220	5	0	-1	1	2085	1	0	-1	-1	-1
32	0	0	60	60	38	36	3	0	221	8	0	-1	0	2046	2	1	-1	-1	-1
32	0	0	60	60	38	36	3	0	222	6	0	-1	0	2041	1	1	-1	-1	-1
32	0	0	60	60	38	36	3	0	223	3	1	2	1	2453	1	1	6	625	1
32	0	0	60	60	38	36	3	0	224	0	1	10	1	2475	5	1	6	691	1
32	0	0	60	60	38	36	3	0	225	2	0	-1	1	2196	1	1	-1	-1	-1
32	0	0	60	60	38	36	3	0	226	0	0	-1	1	2290	1	1	-1	-1	-1
32	0	0	60	60	38	36	3	0	227	7	0	-1	1	1507	1	0	-1	-1	-1
32	0	0	60	60	38	36	3	0	228	5	1	9	1	1932	1	0	6	669	1
32	0	0	60	60	38	36	3	0	229	2	0	-1	1	1707	1	1	-1	-1	-1
32	0	0	60	60	38	36	3	0	230	9	0	-1	0	1643	4	1	-1	-1	-1
32	0	0	60	60	38	36	3	0	231	1	0	-1	1	1871	1	1	-1	-1	-1
32	0	0	60	60	38	36	3	0	232	1	0	-1	1	1881	1	1	-1	-1	-1
32	0	0	60	60	38	36	3	0	233	8	0	-1	0	1826	1	1	-1	-1	-1
32	0	0	60	60	38	36	3	0	234	9	0	-1	0	1950	1	1	-1	-1	-1
32	0	0	60	60	38	36	3	0	235	-1	2	1	0	2839	2	0	6	843	1
32	0	0	60	60	38	36	3	0	236	3	0	-1	1	2186	5	1	-1	-1	-1
32	0	0	60	60	38	36	3	0	237	2	1	8	0	3175	5	0	6	732	1
32	0	0	60	60	38	36	3	0	238	1	1	5	1	1877	1	1	6	801	1
32	0	0	60	60	38	36	3	0	239	8	1	3	0	2903	1	1	0	1000	6
32	0	0	60	60	38	36	3	0	240	0	1	8	1	3008	1	1	6	587	1
32	0	0	60	60	38	36	3	0	241	7	0	-1	0	1692	1	1	-1	-1	-1
32	0	0	60	60	38	36	3	0	242	6	0	-1	0	1661	1	1	-1	-1	-1
32	0	0	60	60	38	36	3	0	243	8	0	-1	0	1880	4	1	-1	-1	-1
32	0	0	60	60	38	36	3	0	244	2	0	-1	1	3738	2	1	-1	-1	-1
32	0	0	60	60	38	36	3	0	245	9	1	9	0	2241	1	1	6	786	1
32	0	0	60	60	38	36	3	0	246	5	1	6	0	1589	1	1	6	653	45
32	0	0	60	60	38	36	3	0	247	8	0	-1	0	1922	5	1	-1	-1	-1
32	0	0	60	60	38	36	3	0	248	1	0	-1	1	2426	2	1	-1	-1	-1
32	0	0	60	60	38	36	3	0	249	7	1	2	1	2926	5	0	6	716	1
32	0	0	60	60	38	36	3	0	250	5	1	8	1	1702	5	0	6	667	3
32	0	0	60	60	38	36	3	0	251	9	1	6	0	2166	1	1	6	603	1
32	0	0	60	60	38	36	3	0	252	7	0	-1	0	2212	1	1	-1	-1	-1
32	0	0	60	60	38	36	3	0	253	4	0	-1	1	2465	1	1	-1	-1	-1
32	0	0	60	60	38	36	3	0	254	7	1	3	0	2355	2	1	6	710	1
32	0	0	60	60	38	36	3	0	255	0	1	2	1	2434	9	1	6	668	1
32	0	0	60	60	38	36	3	0	256	8	0	-1	0	1773	4	1	-1	-1	-1
32	0	0	60	60	38	36	3	0	257	7	0	-1	1	1570	1	0	-1	-1	-1
32	0	0	60	60	38	36	3	0	258	1	1	5	1	1697	1	1	6	578	1
32	0	0	60	60	38	36	3	0	259	5	0	-1	2	2546	1	0	-1	-1	-1
32	0	0	60	60	38	36	3	0	260	2	1	0	1	1984	3	1	6	656	1
32	0	0	60	60	38	36	3	0	261	6	1	6	1	1854	110	0	6	661	2
32	0	0	60	60	38	36	3	0	262	3	1	2	1	1544	1	1	6	543	1
32	0	0	60	60	38	36	3	0	263	7	1	5	1	1616	1	0	6	598	1
32	0	0	60	60	38	36	3	0	264	5	0	-1	1	2091	1	0	-1	-1	-1
32	0	0	60	60	38	36	3	0	265	8	1	4	1	2157	1	0	6	714	1
32	0	0	60	60	38	36	3	0	266	0	0	-1	1	1979	1	1	-1	-1	-1
32	0	0	60	60	38	36	3	0	267	9	1	3	0	1457	5	1	6	542	266
32	0	0	60	60	38	36	3	0	268	2	1	5	1	1443	1	1	6	711	1
32	0	0	60	60	38	36	3	0	269	6	1	10	1	1874	4	0	6	482	1
32	0	0	60	60	38	36	3	0	270	2	1	10	1	1287	110	1	6	711	1
32	0	0	60	60	38	36	3	0	271	1	0	-1	1	1504	1	1	-1	-1	-1
32	0	0	60	60	38	36	3	0	272	4	1	1	1	1609	138	1	6	603	1
32	0	0	60	60	38	36	3	0	273	5	0	-1	1	2293	1	0	-1	-1	-1
32	0	0	60	60	38	36	3	0	274	6	0	-1	0	1255	1	1	-1	-1	-1
32	0	0	60	60	38	36	3	0	275	3	1	1	1	2145	1	1	6	618	1
32	0	0	60	60	38	36	3	0	276	8	1	2	0	1824	1	1	6	600	1
32	0	0	60	60	38	36	3	0	277	2	1	10	1	1439	1	1	6	771	1
32	0	0	60	60	38	36	3	0	278	9	0	-1	0	2419	145	1	-1	-1	-1
32	0	0	60	60	38	36	3	0	279	-1	2	4	0	1729	1	0	6	588	1
32	0	0	60	60	38	36	3	0	280	1	1	1	1	1968	1	1	6	669	1
32	0	0	60	60	38	36	3	0	281	5	0	-1	0	3614	4	1	-1	-1	-1
32	0	0	60	60	38	36	3	0	282	6	1	7	0	2666	115	1	6	742	2
32	0	0	60	60	38	36	3	0	283	0	0	-1	1	2612	1	1	-1	-1	-1
32	0	0	60	60	38	36	3	0	284	7	0	-1	1	1560	1	0	-1	-1	-1
32	0	0	60	60	38	36	3	0	285	2	0	-1	1	1975	1	1	-1	-1	-1
32	0	0	60	60	38	36	3	0	286	9	1	4	0	2581	1	1	6	806	1
32	0	0	60	60	38	36	3	0	287	6	1	3	1	3058	1	0	6	643	1
32	0	0	60	60	38	36	3	0	288	4	0	-1	2	2661	1	0	-1	-1	-1
32	0	0	60	60	38	36	3	0	289	3	1	7	1	1759	1	1	6	487	1
32	0	0	60	60	38	36	3	0	290	3	0	-1	1	2318	1	1	-1	-1	-1
32	0	0	60	60	38	36	3	0	291	4	1	7	1	1854	1	1	6	525	1
32	0	0	60	60	38	36	3	0	292	0	1	9	1	2097	1	1	6	551	1
32	0	0	60	60	38	36	3	0	293	3	0	-1	2	3161	1	0	-1	-1	-1
32	0	0	60	60	38	36	3	0	294	5	1	0	1	3304	1	0	6	589	1
32	0	0	60	60	38	36	3	0	295	2	0	-1	1	2304	1	1	-1	-1	-1
32	0	0	60	60	38	36	3	0	296	4	1	0	1	2521	1	1	6	645	1
32	0	0	60	60	38	36	3	0	297	-1	2	8	0	2787	2	0	6	820	1
32	0	0	60	60	38	36	3	0	298	9	0	-1	0	2728	1	1	-1	-1	-1
32	0	0	60	60	38	36	3	0	299	9	0	-1	0	3008	1	1	-1	-1	-1
32	0	0	60	60	38	36	3	0	300	0	0	-1	1	2572	1	1	-1	-1	-1
32	0	0	60	60	38	36	3	0	301	3	1	6	0	3874	109	0	6	747	1
32	0	0	60	60	38	36	3	0	302	8	1	4	0	2300	144	1	6	677	1
32	0	0	60	60	38	36	3	0	303	1	1	9	0	2197	1	0	6	589	1
32	0	0	60	60	38	36	3	0	304	-1	2	0	0	2972	1	0	6	521	1
32	0	0	60	60	38	36	3	0	305	8	1	4	0	2873	5	1	6	664	1
32	0	0	60	60	38	36	3	0	306	4	0	-1	1	2139	1	1	-1	-1	-1
32	0	0	60	60	38	36	3	0	307	4	0	-1	0	2011	2	0	-1	-1	-1
32	0	0	60	60	38	36	3	0	308	6	0	-1	1	3351	99	0	-1	-1	-1
32	0	0	60	60	38	36	3	0	309	0	0	-1	1	2238	1	1	-1	-1	-1
32	0	0	60	60	38	36	3	0	310	7	1	7	-1	5000	1	0	6	661	1
32	0	0	60	60	38	36	3	0	311	3	0	-1	1	2701	1	1	-1	-1	-1
32	0	0	60	60	38	36	3	0	312	7	1	8	1	1998	5	0	6	664	1
32	0	0	60	60	38	36	3	0	313	1	0	-1	1	2267	1	1	-1	-1	-1
32	0	0	60	60	38	36	3	0	314	6	0	-1	1	3213	1	0	-1	-1	-1
32	0	0	60	60	38	36	3	0	315	4	1	0	1	4993	1	1	6	633	1
32	0	0	60	60	38	36	4	1	316	5	0	-1	1	2529	1	0	-1	-1	-1
32	0	0	60	60	38	36	4	1	317	5	1	7	1	1856	1	0	6	597	1
32	0	0	60	60	38	36	4	1	318	1	1	6	1	1563	1	1	6	895	1
32	0	0	60	60	38	36	4	1	319	8	1	5	1	2344	1	0	6	789	1
32	0	0	60	60	38	36	4	1	320	0	1	6	1	1671	1	1	6	731	1
32	0	0	60	60	38	36	4	1	321	9	0	-1	0	1985	1	1	-1	-1	-1
32	0	0	60	60	38	36	4	1	322	3	1	2	1	1550	1	1	6	609	1
32	0	0	60	60	38	36	4	1	323	-1	2	2	1	2471	146	1	6	535	1
32	0	0	60	60	38	36	4	1	324	7	0	-1	0	2081	1	1	-1	-1	-1
32	0	0	60	60	38	36	4	1	325	8	0	-1	0	3090	1	1	-1	-1	-1
32	0	0	60	60	38	36	4	1	326	2	1	1	1	1931	23	1	6	708	2
32	0	0	60	60	38	36	4	1	327	0	0	-1	1	1691	1	1	-1	-1	-1
32	0	0	60	60	38	36	4	1	328	6	0	-1	1	2284	5	0	-1	-1	-1
32	0	0	60	60	38	36	4	1	329	2	1	4	1	1837	1	1	6	868	1
32	0	0	60	60	38	36	4	1	330	3	0	-1	1	1560	2	1	-1	-1	-1
32	0	0	60	60	38	36	4	1	331	0	0	-1	1	1736	1	1	-1	-1	-1
32	0	0	60	60	38	36	4	1	332	1	1	4	1	2102	1	1	6	740	1
32	0	0	60	60	38	36	4	1	333	2	0	-1	1	2359	107	1	-1	-1	-1
32	0	0	60	60	38	36	4	1	334	1	0	-1	-1	5000	1	0	-1	-1	-1
32	0	0	60	60	38	36	4	1	335	7	1	5	1	2154	1	0	6	678	1
32	0	0	60	60	38	36	4	1	336	-1	2	3	1	2675	1	1	0	1000	9
32	0	0	60	60	38	36	4	1	337	9	1	10	1	2304	5	0	6	543	1
32	0	0	60	60	38	36	4	1	338	6	1	3	1	1449	2	0	6	722	1
32	0	0	60	60	38	36	4	1	339	2	0	-1	1	1579	1	1	-1	-1	-1
32	0	0	60	60	38	36	4	1	340	9	1	4	0	1856	1	1	6	593	1
32	0	0	60	60	38	36	4	1	341	9	0	-1	0	1707	2	1	-1	-1	-1
32	0	0	60	60	38	36	4	1	342	5	0	-1	1	3596	1	0	-1	-1	-1
32	0	0	60	60	38	36	4	1	343	0	0	-1	1	1929	7	1	-1	-1	-1
32	0	0	60	60	38	36	4	1	344	0	1	10	1	1988	1	1	6	550	111
32	0	0	60	60	38	36	4	1	345	0	0	-1	1	1833	1	1	-1	-1	-1
32	0	0	60	60	38	36	4	1	346	0	0	-1	1	1420	1	1	-1	-1	-1
32	0	0	60	60	38	36	4	1	347	1	1	0	1	1376	2	1	6	540	1
32	0	0	60	60	38	36	4	1	348	8	1	7	1	2462	1	0	6	618	1
32	0	0	60	60	38	36	4	1	349	8	0	-1	0	2953	5	1	-1	-1	-1
32	0	0	60	60	38	36	4	1	350	0	1	1	1	2143	1	1	6	682	1
32	0	0	60	60	38	36	4	1	351	9	0	-1	0	1991	5	1	-1	-1	-1
32	0	0	60	60	38	36	4	1	352	3	0	-1	1	1748	1	1	-1	-1	-1
32	0	0	60	60	38	36	4	1	353	6	0	-1	2	2706	128	0	-1	-1	-1
32	0	0	60	60	38	36	4	1	354	6	0	-1	1	2811	1	0	-1	-1	-1
32	0	0	60	60	38	36	4	1	355	-1	2	8	1	2177	5	1	6	567	2
32	0	0	60	60	38	36	4	1	356	2	0	-1	1	3095	1	1	-1	-1	-1
32	0	0	60	60	38	36	4	1	357	7	0	-1	1	2760	1	0	-1	-1	-1
32	0	0	60	60	38	36	4	1	358	3	0	-1	1	2447	1	1	-1	-1	-1
32	0	0	60	60	38	36	4	1	359	5	1	2	1	3610	19	0	0	1000	1
32	0	0	60	60	38	36	4	1	360	4	0	-1	1	3470	1	1	-1	-1	-1
32	0	0	60	60	38	36	4	1	361	2	1	7	1	2608	1	1	6	612	1
32	0	0	60	60	38	36	4	1	362	6	0	-1	1	2596	1	0	-1	-1	-1
32	0	0	60	60	38	36	4	1	363	2	0	-1	1	2434	1	1	-1	-1	-1
32	0	0	60	60	38	36	4	1	364	5	1	0	1	2133	110	0	6	559	1
32	0	0	60	60	38	36	4	1	365	6	1	9	2	2660	1	0	6	718	1
32	0	0	60	60	38	36	4	1	366	7	1	10	1	1634	1	0	6	600	1
32	0	0	60	60	38	36	4	1	367	5	1	9	1	1509	116	0	6	710	1
32	0	0	60	60	38	36	4	1	368	4	1	1	1	1950	1	1	6	590	1
32	0	0	60	60	38	36	4	1	369	8	0	-1	0	1885	1	1	-1	-1	-1
32	0	0	60	60	38	36	4	1	370	0	1	8	1	1614	1	1	6	717	1
32	0	0	60	60	38	36	4	1	371	9	0	-1	0	3194	4	1	-1	-1	-1
32	0	0	60	60	38	36	4	1	372	1	0	-1	-1	5000	1	0	-1	-1	-1
32	0	0	60	60	38	36	4	1	373	8	1	4	0	1596	1	1	6	593	2
32	0	0	60	60	38	36	4	1	374	2	0	-1	-1	5000	1	0	-1	-1	-1
32	0	0	60	60	38	36	4	1	375	8	0	-1	1	3149	1	0	-1	-1	-1
32	0	0	60	60	38	36	4	1	376	3	1	5	-1	5000	1	0	6	615	1
32	0	0	60	60	38	36	4	1	377	9	1	8	0	1921	1	1	6	563	1
32	0	0	60	60	38	36	4	1	378	4	1	5	-1	5000	1	0	6	538	1
32	0	0	60	60	38	36	4	1	379	3	1	0	1	2501	1	1	6	662	1
32	0	0	60	60	38	36	4	1	380	4	1	3	1	2630	140	1	6	566	1
32	0	0	60	60	38	36	4	1	381	9	1	6	0	2193	143	1	6	513	1
32	0	0	60	60	38	36	4	1	382	6	0	-1	0	3790	7	1	-1	-1	-1
32	0	0	60	60	38	36	4	1	383	2	1	1	1	3340	1	1	6	698	1
32	0	0	60	60	38	36	4	1	384	7	0	-1	0	4475	1	1	-1	-1	-1
32	0	0	60	60	38	36	4	1	385	7	1	3	1	4797	2	0	6	714	1
32	0	0	60	60	38	36	4	1	386	6	1	8	1	3409	1	0	6	541	3
32	0	0	60	60	38	36	4	1	387	9	0	-1	0	1406	1	1	-1	-1	-1
32	0	0	60	60	38	36	4	1	388	4	0	-1	-1	5000	1	0	-1	-1	-1
32	0	0	60	60	38	36	4	1	389	5	0	-1	-1	5000	1	0	-1	-1	-1
32	0	0	60	60	38	36	4	1	390	8	0	-1	1	3524	5	0	-1	-1	-1
32	0	0	60	60	38	36	4	1	391	9	1	4	0	3468	1	1	6	676	1
32	0	0	60	60	38	36	4	1	392	6	1	1	0	3830	22	1	6	685	1
32	0	0	60	60	38	36	4	1	393	-1	2	7	1	2283	108	1	6	744	1
32	0	0	60	60	38	36	4	1	394	7	1	3	1	2300	1	0	6	515	1
32	0	0	60	60	38	36	4	1	395	4	1	2	1	1557	1	1	6	667	1
32	0	0	60	60	38	36	4	1	396	8	1	9	0	1387	1	1	6	657	1
32	0	0	60	60	38	36	4	1	397	8	1	10	1	1836	1	0	6	462	1
32	0	0	60	60	38	36	4	1	398	3	1	2	1	1239	1	1	6	531	1
32	0	0	60	60	38	36	4	1	399	5	0	-1	2	2250	1	0	-1	-1	-1
32	0	0	60	60	38	36	4	1	400	5	1	10	2	2760	5	0	6	736	1
32	0	0	60	60	38	36	4	1	401	1	1	9	1	1383	22	1	6	721	1
32	0	0	60	60	38	36	4	1	402	3	1	6	1	1956	2	1	6	590	1
32	0	0	60	60	38	36	4	1	403	1	0	-1	1	2515	5	1	-1	-1	-1
32	0	0	60	60	38	36	4	1	404	-1	2	9	1	1605	1	1	6	835	3
32	0	0	60	60	38	36	4	1	405	4	0	-1	1	1521	1	1	-1	-1	-1
32	0	0	60	60	38	36	4	1	406	7	0	-1	1	2193	1	0	-1	-1	-1
32	0	0	60	60	38	36	4	1	407	2	1	0	1	2063	1	1	6	750	1
32	0	0	60	60	38	36	4	1	408	4	1	8	1	2441	1	1	0	1000	1
32	0	0	60	60	38	36	4	1	409	1	0	-1	1	1732	1	1	-1	-1	-1
32	0	0	60	60	38	36	4	1	410	3	0	-1	1	2899	1	1	-1	-1	-1
32	0	0	60	60	38	36	4	1	411	1	1	6	1	2572	109	1	6	801	1
32	0	0	60	60	38	36	4	1	412	1	0	-1	1	2210	24	1	-1	-1	-1
32	0	0	60	60	38	36	4	1	413	4	0	-1	1	2822	22	1	-1	-1	-1
32	0	0	60	60	38	36	4	1	414	7	1	7	1	2314	1	0	6	781	1
32	0	0	60	60	38	36	4	1	415	6	1	0	1	3058	1	0	0	1000	1
32	0	0	60	60	38	36	4	1	416	5	0	-1	1	2813	1	0	-1	-1	-1
32	0	0	60	60	38	36	4	1	417	0	1	5	1	3701	1	1	0	1000	1
32	0	0	60	60	38	36	4	1	418	3	0	-1	1	2369	1	1	-1	-1	-1
32	0	0	60	60	38	36	4	1	419	4	0	-1	1	2463	141	1	-1	-1	-1
32	0	0	60	60	38	36	4	1	420	7	0	-1	1	3498	5	0	-1	-1	-1
