# Supplementary material for: No Evidence for Threat-Induced Spatial Prioritization of Somatosensory Stimulation during Pain Control Using a Synchrony Judgment Paradigm
Source: PLoS One. 2016 Jun 7;11(6):e0156648. doi: 10.1371/journal.pone.0156648 (PMC4896434; doi:10.1371/journal.pone.0156648)
Supplement: S1 Dataset — This dataset includes pretest questionnaire data, posttest questionnaire data, and experimental (SJ3) data. (ZIP) [file pone.0156648.s001.zip › S1 Dataset/PP33.dat]

PP	CUE	CTRL	TAMP1	TAMP2	SAMP1	SAMP2	BLOCK	SLOC	TRIAL	SOA	TYPE	FB	Resp	RT	RTerr	Acc	CResp	CRT	CRE
33	1	-1	60	60	40	32	0	0	1	1	1	-1	2	2703	3	0	-1	-1	-1
33	1	-1	60	60	40	32	0	1	2	-1	2	-1	-1	5000	1	0	-1	-1	-1
33	1	-1	60	60	40	32	0	1	3	6	0	-1	2	2239	1	0	-1	-1	-1
33	1	-1	60	60	40	32	0	1	4	9	0	-1	0	2786	1	1	-1	-1	-1
33	1	-1	60	60	40	32	0	0	5	3	1	-1	2	2183	2	0	-1	-1	-1
33	1	-1	60	60	40	32	0	1	6	2	1	-1	2	1324	3	0	-1	-1	-1
33	1	-1	60	60	40	32	0	1	7	0	1	-1	1	2772	1	1	-1	-1	-1
33	1	-1	60	60	40	32	0	1	8	7	1	-1	2	3474	1	0	-1	-1	-1
33	1	-1	60	60	40	32	0	0	9	5	0	-1	2	2172	1	0	-1	-1	-1
33	1	-1	60	60	40	32	0	1	10	4	1	-1	2	3098	1	0	-1	-1	-1
33	1	-1	60	60	40	32	0	1	11	8	1	-1	0	3987	1	1	-1	-1	-1
33	1	-1	60	60	40	32	0	1	12	3	0	-1	2	2433	5	0	-1	-1	-1
33	1	-1	60	60	40	32	0	0	13	5	0	-1	2	3740	19	0	-1	-1	-1
33	1	-1	60	60	40	32	0	0	14	8	0	-1	2	2387	16	0	-1	-1	-1
33	1	-1	60	60	40	32	0	0	15	1	0	-1	2	1928	4	0	-1	-1	-1
33	1	-1	60	60	40	32	0	1	16	9	1	-1	0	1728	4	1	-1	-1	-1
33	1	-1	60	60	40	32	0	0	17	7	0	-1	2	2328	1	0	-1	-1	-1
33	1	-1	60	60	40	32	0	0	18	0	1	-1	1	2280	2	1	-1	-1	-1
33	1	-1	60	60	40	32	0	0	19	4	0	-1	2	1586	17	0	-1	-1	-1
33	1	-1	60	60	40	32	0	1	20	6	1	-1	2	2383	18	0	-1	-1	-1
33	1	-1	60	60	40	32	0	1	21	2	1	-1	2	3333	96	0	-1	-1	-1
33	1	-1	60	60	40	32	0	1	22	-1	2	-1	1	1623	18	1	-1	-1	-1
33	1	0	60	60	40	32	1	1	1	2	1	7	0	2604	1	0	6	630	1
33	1	0	60	60	40	32	1	1	2	2	1	10	0	3388	1	0	0	1000	1
33	1	0	60	60	40	32	1	1	3	-1	2	7	1	1411	1	1	6	410	1
33	1	0	60	60	40	32	1	1	4	4	0	-1	1	3744	4	1	-1	-1	-1
33	1	0	60	60	40	32	1	1	5	4	0	-1	2	1799	1	0	-1	-1	-1
33	1	0	60	60	40	32	1	1	6	8	1	0	2	3043	2	0	6	851	2
33	1	0	60	60	40	32	1	1	7	7	1	8	0	2199	5	1	6	589	1
33	1	0	60	60	40	32	1	1	8	7	1	2	2	2556	4	0	6	601	1
33	1	0	60	60	40	32	1	1	9	-1	2	9	1	1988	144	1	6	839	1
33	1	0	60	60	40	32	1	1	10	5	0	-1	0	2281	1	1	-1	-1	-1
33	1	0	60	60	40	32	1	1	11	5	0	-1	0	2051	4	1	-1	-1	-1
33	1	0	60	60	40	32	1	1	12	0	0	-1	1	2205	1	1	-1	-1	-1
33	1	0	60	60	40	32	1	1	13	4	1	2	0	3602	19	0	0	1000	1
33	1	0	60	60	40	32	1	1	14	-1	2	7	1	2128	1	1	0	1000	1
33	1	0	60	60	40	32	1	1	15	3	1	4	0	2264	1	0	0	1000	1
33	1	0	60	60	40	32	1	1	16	5	1	2	0	1922	1	1	0	1000	1
33	1	0	60	60	40	32	1	1	17	2	0	-1	2	1946	1	0	-1	-1	-1
33	1	0	60	60	40	32	1	1	18	3	0	-1	0	3506	1	0	-1	-1	-1
33	1	0	60	60	40	32	1	1	19	2	1	2	-1	5000	1	0	0	1000	1
33	1	0	60	60	40	32	1	1	20	7	0	-1	2	1799	1	0	-1	-1	-1
33	1	0	60	60	40	32	1	1	21	9	1	0	0	1963	4	1	0	1000	1
33	1	0	60	60	40	32	1	1	22	0	0	-1	0	3017	90	0	-1	-1	-1
33	1	0	60	60	40	32	1	1	23	3	1	10	2	1537	4	0	6	578	1
33	1	0	60	60	40	32	1	1	24	0	0	-1	0	1776	4	0	-1	-1	-1
33	1	0	60	60	40	32	1	1	25	7	0	-1	2	1518	2	0	-1	-1	-1
33	1	0	60	60	40	32	1	1	26	0	0	-1	1	2574	5	1	-1	-1	-1
33	1	0	60	60	40	32	1	1	27	7	0	-1	0	2068	19	1	-1	-1	-1
33	1	0	60	60	40	32	1	1	28	5	1	10	2	2497	1	0	6	903	1
33	1	0	60	60	40	32	1	1	29	6	0	-1	2	1593	3	0	-1	-1	-1
33	1	0	60	60	40	32	1	1	30	4	0	-1	2	1735	1	0	-1	-1	-1
33	1	0	60	60	40	32	1	1	31	8	1	9	2	2958	4	0	6	662	1
33	1	0	60	60	40	32	1	1	32	0	0	-1	1	3109	4	1	-1	-1	-1
33	1	0	60	60	40	32	1	1	33	8	0	-1	2	2901	1	0	-1	-1	-1
33	1	0	60	60	40	32	1	1	34	3	0	-1	2	1566	1	0	-1	-1	-1
33	1	0	60	60	40	32	1	1	35	5	0	-1	2	2236	4	0	-1	-1	-1
33	1	0	60	60	40	32	1	1	36	3	0	-1	2	1671	1	0	-1	-1	-1
33	1	0	60	60	40	32	1	1	37	5	0	-1	2	1641	1	0	-1	-1	-1
33	1	0	60	60	40	32	1	1	38	3	1	6	1	4908	1	1	6	672	4
33	1	0	60	60	40	32	1	1	39	3	1	3	2	2565	1	0	0	1000	1
33	1	0	60	60	40	32	1	1	40	3	1	4	2	2163	2	0	6	573	1
33	1	0	60	60	40	32	1	1	41	1	0	-1	2	1761	1	0	-1	-1	-1
33	1	0	60	60	40	32	1	1	42	1	0	-1	2	2432	1	0	-1	-1	-1
33	1	0	60	60	40	32	1	1	43	3	0	-1	2	2403	1	0	-1	-1	-1
33	1	0	60	60	40	32	1	1	44	6	0	-1	1	2800	1	0	-1	-1	-1
33	1	0	60	60	40	32	1	1	45	4	1	5	2	2356	1	0	6	468	1
33	1	0	60	60	40	32	1	1	46	2	0	-1	0	3571	5	0	-1	-1	-1
33	1	0	60	60	40	32	1	1	47	4	0	-1	2	1857	4	0	-1	-1	-1
33	1	0	60	60	40	32	1	1	48	1	0	-1	1	1988	1	1	-1	-1	-1
33	1	0	60	60	40	32	1	1	49	2	0	-1	1	3345	4	1	-1	-1	-1
33	1	0	60	60	40	32	1	1	50	9	0	-1	0	1888	1	1	-1	-1	-1
33	1	0	60	60	40	32	1	1	51	6	0	-1	2	3465	1	0	-1	-1	-1
33	1	0	60	60	40	32	1	1	52	4	0	-1	2	1979	4	0	-1	-1	-1
33	1	0	60	60	40	32	1	1	53	6	1	10	2	2660	5	0	6	707	1
33	1	0	60	60	40	32	1	1	54	8	0	-1	0	3894	4	1	-1	-1	-1
33	1	0	60	60	40	32	1	1	55	0	1	7	2	2231	97	0	6	880	1
33	1	0	60	60	40	32	1	1	56	5	1	4	2	1914	4	0	6	779	1
33	1	0	60	60	40	32	1	1	57	-1	2	3	1	2020	1	1	6	515	1
33	1	0	60	60	40	32	1	1	58	8	1	9	2	2312	1	0	6	728	1
33	1	0	60	60	40	32	1	1	59	9	0	-1	0	2393	1	1	-1	-1	-1
33	1	0	60	60	40	32	1	1	60	8	0	-1	0	1870	1	1	-1	-1	-1
33	1	0	60	60	40	32	1	1	61	5	1	5	2	2200	4	0	6	702	1
33	1	0	60	60	40	32	1	1	62	6	1	9	0	1861	4	1	6	746	2
33	1	0	60	60	40	32	1	1	63	8	1	0	0	2471	3	1	6	708	2
33	1	0	60	60	40	32	1	1	64	7	0	-1	-1	5000	1	0	-1	-1	-1
33	1	0	60	60	40	32	1	1	65	6	0	-1	2	2838	5	0	-1	-1	-1
33	1	0	60	60	40	32	1	1	66	1	1	3	2	1865	1	0	6	804	1
33	1	0	60	60	40	32	1	1	67	1	0	-1	0	4483	1	0	-1	-1	-1
33	1	0	60	60	40	32	1	1	68	2	0	-1	2	3292	1	0	-1	-1	-1
33	1	0	60	60	40	32	1	1	69	9	0	-1	0	1813	9	1	-1	-1	-1
33	1	0	60	60	40	32	1	1	70	0	1	1	1	4001	3	1	6	730	1
33	1	0	60	60	40	32	1	1	71	1	1	2	2	2246	1	0	6	702	2
33	1	0	60	60	40	32	1	1	72	9	1	8	0	2057	5	1	6	744	1
33	1	0	60	60	40	32	1	1	73	9	1	3	0	2787	3	1	6	586	1
33	1	0	60	60	40	32	1	1	74	6	1	4	0	2248	4	1	6	670	1
33	1	0	60	60	40	32	1	1	75	1	0	-1	0	3843	1	0	-1	-1	-1
33	1	0	60	60	40	32	1	1	76	6	1	8	2	3542	1	0	6	899	1
33	1	0	60	60	40	32	1	1	77	9	1	1	0	2230	1	1	6	521	1
33	1	0	60	60	40	32	1	1	78	-1	2	6	1	2075	19	1	0	1000	1
33	1	0	60	60	40	32	1	1	79	2	1	5	-1	5000	1	0	0	1000	2
33	1	0	60	60	40	32	1	1	80	9	0	-1	0	2153	1	1	-1	-1	-1
33	1	0	60	60	40	32	1	1	81	6	1	1	1	2032	2	0	6	657	1
33	1	0	60	60	40	32	1	1	82	8	0	-1	0	3307	2	1	-1	-1	-1
33	1	0	60	60	40	32	1	1	83	0	1	3	-1	5000	1	0	6	516	1
33	1	0	60	60	40	32	1	1	84	7	1	8	2	2736	1	0	0	1000	1
33	1	0	60	60	40	32	1	1	85	2	0	-1	-1	5000	1	0	-1	-1	-1
33	1	0	60	60	40	32	1	1	86	6	0	-1	-1	5000	1	0	-1	-1	-1
33	1	0	60	60	40	32	1	1	87	9	0	-1	2	1417	1	0	-1	-1	-1
33	1	0	60	60	40	32	1	1	88	3	0	-1	2	2125	1	0	-1	-1	-1
33	1	0	60	60	40	32	1	1	89	8	0	-1	-1	5000	1	0	-1	-1	-1
33	1	0	60	60	40	32	1	1	90	4	1	1	2	2065	16	0	6	820	1
33	1	0	60	60	40	32	1	1	91	2	1	10	-1	5000	1	0	0	1000	1
33	1	0	60	60	40	32	1	1	92	0	1	7	-1	5000	1	0	0	1000	1
33	1	0	60	60	40	32	1	1	93	9	1	5	2	4223	98	0	6	504	1
33	1	0	60	60	40	32	1	1	94	7	0	-1	2	1788	4	0	-1	-1	-1
33	1	0	60	60	40	32	1	1	95	1	1	0	2	1945	4	0	6	528	1
33	1	0	60	60	40	32	1	1	96	4	1	0	0	2599	1	0	0	1000	1
33	1	0	60	60	40	32	1	1	97	0	1	1	0	1668	1	0	6	626	1
33	1	0	60	60	40	32	1	1	98	5	0	-1	2	1518	1	0	-1	-1	-1
33	1	0	60	60	40	32	1	1	99	5	1	5	2	2334	4	0	6	715	1
33	1	0	60	60	40	32	1	1	100	7	1	4	1	2341	1	0	6	482	1
33	1	0	60	60	40	32	1	1	101	8	1	8	2	2220	4	0	6	600	1
33	1	0	60	60	40	32	1	1	102	1	1	6	0	3360	1	0	6	564	1
33	1	0	60	60	40	32	1	1	103	1	1	6	2	2479	3	0	6	482	1
33	1	0	60	60	40	32	1	1	104	4	1	9	2	2000	1	0	6	611	1
33	1	0	60	60	40	32	1	1	105	7	1	6	2	2845	3	0	6	503	1
33	1	0	60	60	40	32	2	0	106	2	1	3	-1	5000	1	0	0	1000	1
33	1	0	60	60	40	32	2	0	107	0	1	2	0	1552	1	0	6	881	2
33	1	0	60	60	40	32	2	0	108	8	1	7	2	2703	1	0	6	440	1
33	1	0	60	60	40	32	2	0	109	0	0	-1	2	2640	4	0	-1	-1	-1
33	1	0	60	60	40	32	2	0	110	1	1	3	0	2307	19	0	6	570	1
33	1	0	60	60	40	32	2	0	111	8	0	-1	2	3315	4	0	-1	-1	-1
33	1	0	60	60	40	32	2	0	112	4	1	10	1	3527	3	1	6	577	1
33	1	0	60	60	40	32	2	0	113	-1	2	6	0	1977	1	0	6	564	2
33	1	0	60	60	40	32	2	0	114	7	0	-1	2	2231	2	0	-1	-1	-1
33	1	0	60	60	40	32	2	0	115	1	0	-1	2	2778	1	0	-1	-1	-1
33	1	0	60	60	40	32	2	0	116	5	0	-1	2	2088	1	0	-1	-1	-1
33	1	0	60	60	40	32	2	0	117	5	1	3	2	2226	1	0	6	509	1
33	1	0	60	60	40	32	2	0	118	4	0	-1	2	3878	2	0	-1	-1	-1
33	1	0	60	60	40	32	2	0	119	6	0	-1	-1	5000	1	0	-1	-1	-1
33	1	0	60	60	40	32	2	0	120	7	0	-1	0	3108	11	1	-1	-1	-1
33	1	0	60	60	40	32	2	0	121	1	1	0	0	3013	1	0	6	661	1
33	1	0	60	60	40	32	2	0	122	9	0	-1	0	4273	1	1	-1	-1	-1
33	1	0	60	60	40	32	2	0	123	3	0	-1	2	2011	20	0	-1	-1	-1
33	1	0	60	60	40	32	2	0	124	9	1	0	0	1944	4	1	6	638	1
33	1	0	60	60	40	32	2	0	125	7	0	-1	2	1719	2	0	-1	-1	-1
33	1	0	60	60	40	32	2	0	126	-1	2	4	0	3385	4	0	6	580	1
33	1	0	60	60	40	32	2	0	127	5	0	-1	2	2358	1	0	-1	-1	-1
33	1	0	60	60	40	32	2	0	128	5	1	8	0	3685	1	1	6	537	1
33	1	0	60	60	40	32	2	0	129	9	0	-1	0	3878	4	1	-1	-1	-1
33	1	0	60	60	40	32	2	0	130	5	1	5	0	2887	5	1	6	450	1
33	1	0	60	60	40	32	2	0	131	4	1	9	2	3297	89	0	6	530	1
33	1	0	60	60	40	32	2	0	132	5	0	-1	2	3906	4	0	-1	-1	-1
33	1	0	60	60	40	32	2	0	133	1	1	1	2	1906	4	0	6	363	1
33	1	0	60	60	40	32	2	0	134	8	0	-1	-1	5000	1	0	-1	-1	-1
33	1	0	60	60	40	32	2	0	135	6	0	-1	2	1392	4	0	-1	-1	-1
33	1	0	60	60	40	32	2	0	136	3	0	-1	2	1501	3	0	-1	-1	-1
33	1	0	60	60	40	32	2	0	137	4	1	9	2	3382	4	0	6	628	1
33	1	0	60	60	40	32	2	0	138	6	1	1	2	2731	1	0	6	784	1
33	1	0	60	60	40	32	2	0	139	4	0	-1	2	2763	1	0	-1	-1	-1
33	1	0	60	60	40	32	2	0	140	7	1	4	0	2345	118	1	6	557	1
33	1	0	60	60	40	32	2	0	141	2	1	4	0	2631	1	0	6	851	1
33	1	0	60	60	40	32	2	0	142	8	1	4	0	2227	2	1	6	685	1
33	1	0	60	60	40	32	2	0	143	1	0	-1	0	1231	2	0	-1	-1	-1
33	1	0	60	60	40	32	2	0	144	9	1	2	2	2786	1	0	6	732	1
33	1	0	60	60	40	32	2	0	145	3	0	-1	2	2271	1	0	-1	-1	-1
33	1	0	60	60	40	32	2	0	146	3	1	9	0	3161	1	0	6	602	1
33	1	0	60	60	40	32	2	0	147	9	1	8	0	1775	2	1	6	655	1
33	1	0	60	60	40	32	2	0	148	6	1	9	0	3245	1	1	6	700	1
33	1	0	60	60	40	32	2	0	149	2	0	-1	0	4792	4	0	-1	-1	-1
33	1	0	60	60	40	32	2	0	150	0	0	-1	1	4053	1	1	-1	-1	-1
33	1	0	60	60	40	32	2	0	151	1	1	6	2	2552	11	0	6	565	1
33	1	0	60	60	40	32	2	0	152	7	0	-1	2	2766	1	0	-1	-1	-1
33	1	0	60	60	40	32	2	0	153	3	1	5	2	2108	3	0	6	664	1
33	1	0	60	60	40	32	2	0	154	2	1	9	2	1909	1	0	6	537	1
33	1	0	60	60	40	32	2	0	155	8	1	8	2	4046	17	0	6	449	1
33	1	0	60	60	40	32	2	0	156	0	0	-1	2	2953	1	0	-1	-1	-1
33	1	0	60	60	40	32	2	0	157	9	0	-1	0	3543	2	1	-1	-1	-1
33	1	0	60	60	40	32	2	0	158	2	1	6	2	1967	2	0	6	872	1
33	1	0	60	60	40	32	2	0	159	5	0	-1	2	2557	4	0	-1	-1	-1
33	1	0	60	60	40	32	2	0	160	2	0	-1	2	1587	2	0	-1	-1	-1
33	1	0	60	60	40	32	2	0	161	-1	2	4	0	3899	4	0	6	624	1
33	1	0	60	60	40	32	2	0	162	9	1	1	0	4507	1	1	6	714	1
33	1	0	60	60	40	32	2	0	163	-1	2	1	0	2646	1	0	6	553	1
33	1	0	60	60	40	32	2	0	164	9	1	7	2	4880	2	0	6	645	1
33	1	0	60	60	40	32	2	0	165	1	0	-1	2	4042	1	0	-1	-1	-1
33	1	0	60	60	40	32	2	0	166	0	0	-1	1	4141	4	1	-1	-1	-1
33	1	0	60	60	40	32	2	0	167	7	0	-1	2	2957	1	0	-1	-1	-1
33	1	0	60	60	40	32	2	0	168	2	1	5	0	2139	5	0	6	853	1
33	1	0	60	60	40	32	2	0	169	6	0	-1	2	3523	16	0	-1	-1	-1
33	1	0	60	60	40	32	2	0	170	4	1	8	2	2523	5	0	6	603	1
33	1	0	60	60	40	32	2	0	171	8	1	2	-1	5000	1	0	0	1000	9
33	1	0	60	60	40	32	2	0	172	6	0	-1	2	1871	5	0	-1	-1	-1
33	1	0	60	60	40	32	2	0	173	4	1	7	2	2145	4	0	6	784	2
33	1	0	60	60	40	32	2	0	174	5	0	-1	2	1648	1	0	-1	-1	-1
33	1	0	60	60	40	32	2	0	175	0	0	-1	1	3155	4	1	-1	-1	-1
33	1	0	60	60	40	32	2	0	176	5	1	0	2	3089	4	0	6	647	1
33	1	0	60	60	40	32	2	0	177	6	1	1	2	1715	1	0	6	639	1
33	1	0	60	60	40	32	2	0	178	8	0	-1	2	3443	4	0	-1	-1	-1
33	1	0	60	60	40	32	2	0	179	6	1	10	-1	5000	1	0	6	617	1
33	1	0	60	60	40	32	2	0	180	1	0	-1	2	1350	1	0	-1	-1	-1
33	1	0	60	60	40	32	2	0	181	3	0	-1	2	2532	1	0	-1	-1	-1
33	1	0	60	60	40	32	2	0	182	3	0	-1	-1	5000	1	0	-1	-1	-1
33	1	0	60	60	40	32	2	0	183	4	0	-1	-1	5000	1	0	-1	-1	-1
33	1	0	60	60	40	32	2	0	184	7	1	10	-1	5000	1	0	6	692	1
33	1	0	60	60	40	32	2	0	185	1	1	0	2	2597	1	0	0	1000	1
33	1	0	60	60	40	32	2	0	186	6	1	7	2	2177	4	0	6	615	1
33	1	0	60	60	40	32	2	0	187	2	0	-1	2	2527	89	0	-1	-1	-1
33	1	0	60	60	40	32	2	0	188	0	1	8	0	3855	4	0	6	452	1
33	1	0	60	60	40	32	2	0	189	7	1	5	2	2002	4	0	6	573	2
33	1	0	60	60	40	32	2	0	190	4	0	-1	2	4814	3	0	-1	-1	-1
33	1	0	60	60	40	32	2	0	191	0	1	3	-1	5000	1	0	6	821	1
33	1	0	60	60	40	32	2	0	192	9	0	-1	2	4119	4	0	-1	-1	-1
33	1	0	60	60	40	32	2	0	193	3	1	3	2	2207	4	0	6	735	1
33	1	0	60	60	40	32	2	0	194	4	0	-1	2	3027	1	0	-1	-1	-1
33	1	0	60	60	40	32	2	0	195	9	0	-1	0	2343	3	1	-1	-1	-1
33	1	0	60	60	40	32	2	0	196	8	1	2	2	2111	4	0	6	957	1
33	1	0	60	60	40	32	2	0	197	6	0	-1	2	3991	3	0	-1	-1	-1
33	1	0	60	60	40	32	2	0	198	0	1	6	2	2132	4	0	6	418	1
33	1	0	60	60	40	32	2	0	199	2	0	-1	2	2252	2	0	-1	-1	-1
33	1	0	60	60	40	32	2	0	200	5	1	6	2	4086	1	0	0	1000	2
33	1	0	60	60	40	32	2	0	201	3	1	7	2	1896	1	0	6	507	1
33	1	0	60	60	40	32	2	0	202	1	0	-1	2	2801	1	0	-1	-1	-1
33	1	0	60	60	40	32	2	0	203	7	1	10	2	3265	1	0	6	712	1
33	1	0	60	60	40	32	2	0	204	8	0	-1	0	3915	2	1	-1	-1	-1
33	1	0	60	60	40	32	2	0	205	-1	2	0	0	2581	1	0	6	348	1
33	1	0	60	60	40	32	2	0	206	2	0	-1	2	2298	2	0	-1	-1	-1
33	1	0	60	60	40	32	2	0	207	0	1	5	1	2930	1	1	6	658	1
33	1	0	60	60	40	32	2	0	208	8	0	-1	2	2394	1	0	-1	-1	-1
33	1	0	60	60	40	32	2	0	209	7	1	10	-1	5000	1	0	6	342	1
33	1	0	60	60	40	32	2	0	210	3	1	2	2	2839	1	0	6	428	1
33	1	0	60	60	40	32	3	1	211	2	0	-1	-1	5000	1	0	-1	-1	-1
33	1	0	60	60	40	32	3	1	212	6	0	-1	2	2707	16	0	-1	-1	-1
33	1	0	60	60	40	32	3	1	213	-1	2	1	1	3606	5	1	6	415	3
33	1	0	60	60	40	32	3	1	214	0	1	4	0	4554	1	0	6	613	1
33	1	0	60	60	40	32	3	1	215	8	0	-1	0	2521	4	1	-1	-1	-1
33	1	0	60	60	40	32	3	1	216	4	1	10	2	3164	4	0	6	658	1
33	1	0	60	60	40	32	3	1	217	6	1	8	2	4834	17	0	6	850	8
33	1	0	60	60	40	32	3	1	218	6	1	7	2	2621	3	0	6	533	1
33	1	0	60	60	40	32	3	1	219	3	1	0	2	3873	28	0	0	1000	1
33	1	0	60	60	40	32	3	1	220	4	0	-1	2	2043	5	0	-1	-1	-1
33	1	0	60	60	40	32	3	1	221	3	1	7	2	2335	3	0	6	636	1
33	1	0	60	60	40	32	3	1	222	-1	2	3	1	2656	2	1	0	1000	1
33	1	0	60	60	40	32	3	1	223	6	1	7	-1	5000	1	0	0	1000	1
33	1	0	60	60	40	32	3	1	224	3	0	-1	2	3191	1	0	-1	-1	-1
33	1	0	60	60	40	32	3	1	225	3	0	-1	2	2356	4	0	-1	-1	-1
33	1	0	60	60	40	32	3	1	226	5	1	8	2	1851	5	0	6	629	1
33	1	0	60	60	40	32	3	1	227	5	0	-1	0	4613	17	1	-1	-1	-1
33	1	0	60	60	40	32	3	1	228	7	0	-1	0	4841	5	1	-1	-1	-1
33	1	0	60	60	40	32	3	1	229	6	1	4	2	4637	4	0	6	429	1
33	1	0	60	60	40	32	3	1	230	8	1	10	-1	5000	1	0	6	711	1
33	1	0	60	60	40	32	3	1	231	4	0	-1	2	3008	4	0	-1	-1	-1
33	1	0	60	60	40	32	3	1	232	7	1	1	0	4436	20	1	6	490	1
33	1	0	60	60	40	32	3	1	233	6	0	-1	2	2240	2	0	-1	-1	-1
33	1	0	60	60	40	32	3	1	234	7	1	6	0	3067	4	1	0	1000	1
33	1	0	60	60	40	32	3	1	235	8	1	9	2	3997	20	0	6	464	1
33	1	0	60	60	40	32	3	1	236	9	1	4	0	2649	1	1	6	404	1
33	1	0	60	60	40	32	3	1	237	0	0	-1	1	2564	1	1	-1	-1	-1
33	1	0	60	60	40	32	3	1	238	0	1	8	2	3570	4	0	6	779	1
33	1	0	60	60	40	32	3	1	239	9	0	-1	0	3672	2	1	-1	-1	-1
33	1	0	60	60	40	32	3	1	240	7	0	-1	1	3922	20	0	-1	-1	-1
33	1	0	60	60	40	32	3	1	241	5	0	-1	2	2778	18	0	-1	-1	-1
33	1	0	60	60	40	32	3	1	242	1	1	1	2	3848	1	0	6	670	1
33	1	0	60	60	40	32	3	1	243	4	0	-1	2	3595	1	0	-1	-1	-1
33	1	0	60	60	40	32	3	1	244	0	1	8	-1	5000	1	0	6	653	1
33	1	0	60	60	40	32	3	1	245	8	1	5	2	2108	1	0	6	664	1
33	1	0	60	60	40	32	3	1	246	4	1	6	1	4421	4	1	6	568	1
33	1	0	60	60	40	32	3	1	247	1	1	3	2	2313	4	0	6	620	1
33	1	0	60	60	40	32	3	1	248	9	1	6	0	3688	1	1	6	595	1
33	1	0	60	60	40	32	3	1	249	1	0	-1	2	2314	1	0	-1	-1	-1
33	1	0	60	60	40	32	3	1	250	7	0	-1	1	2210	4	0	-1	-1	-1
33	1	0	60	60	40	32	3	1	251	2	0	-1	1	2990	2	1	-1	-1	-1
33	1	0	60	60	40	32	3	1	252	3	1	4	2	2516	1	0	6	676	1
33	1	0	60	60	40	32	3	1	253	5	0	-1	2	2116	5	0	-1	-1	-1
33	1	0	60	60	40	32	3	1	254	1	1	5	2	2123	1	0	0	1000	1
33	1	0	60	60	40	32	3	1	255	2	0	-1	2	2267	1	0	-1	-1	-1
33	1	0	60	60	40	32	3	1	256	7	0	-1	0	3189	5	1	-1	-1	-1
33	1	0	60	60	40	32	3	1	257	9	0	-1	0	2339	2	1	-1	-1	-1
33	1	0	60	60	40	32	3	1	258	2	0	-1	2	4042	4	0	-1	-1	-1
33	1	0	60	60	40	32	3	1	259	3	0	-1	2	1997	1	0	-1	-1	-1
33	1	0	60	60	40	32	3	1	260	8	0	-1	2	2314	2	0	-1	-1	-1
33	1	0	60	60	40	32	3	1	261	-1	2	5	-1	5000	1	0	6	629	1
33	1	0	60	60	40	32	3	1	262	1	0	-1	2	2633	1	0	-1	-1	-1
33	1	0	60	60	40	32	3	1	263	3	1	9	2	2084	1	0	6	445	1
33	1	0	60	60	40	32	3	1	264	1	0	-1	2	1813	3	0	-1	-1	-1
33	1	0	60	60	40	32	3	1	265	4	1	2	-1	5000	1	0	6	633	1
33	1	0	60	60	40	32	3	1	266	0	0	-1	1	3038	5	1	-1	-1	-1
33	1	0	60	60	40	32	3	1	267	3	1	10	-1	5000	1	0	6	384	1
33	1	0	60	60	40	32	3	1	268	1	0	-1	2	2841	1	0	-1	-1	-1
33	1	0	60	60	40	32	3	1	269	7	1	8	0	3308	2	1	6	649	1
33	1	0	60	60	40	32	3	1	270	5	1	10	-1	5000	1	0	6	393	1
33	1	0	60	60	40	32	3	1	271	6	1	2	0	3925	1	1	6	944	1
33	1	0	60	60	40	32	3	1	272	6	0	-1	2	3749	1	0	-1	-1	-1
33	1	0	60	60	40	32	3	1	273	2	0	-1	2	2123	1	0	-1	-1	-1
33	1	0	60	60	40	32	3	1	274	0	0	-1	1	2035	16	1	-1	-1	-1
33	1	0	60	60	40	32	3	1	275	1	1	9	1	2782	1	1	6	487	1
33	1	0	60	60	40	32	3	1	276	2	1	0	0	3964	5	0	6	940	1
33	1	0	60	60	40	32	3	1	277	9	1	0	0	2938	4	1	6	881	1
33	1	0	60	60	40	32	3	1	278	0	0	-1	1	1833	2	1	-1	-1	-1
33	1	0	60	60	40	32	3	1	279	7	1	3	1	2140	4	0	6	682	1
33	1	0	60	60	40	32	3	1	280	3	0	-1	2	2483	1	0	-1	-1	-1
33	1	0	60	60	40	32	3	1	281	5	1	1	2	2901	2	0	6	650	1
33	1	0	60	60	40	32	3	1	282	6	0	-1	-1	5000	1	0	-1	-1	-1
33	1	0	60	60	40	32	3	1	283	-1	2	5	1	2028	1	1	6	549	1
33	1	0	60	60	40	32	3	1	284	1	0	-1	1	3392	1	1	-1	-1	-1
33	1	0	60	60	40	32	3	1	285	-1	2	6	1	1759	20	1	6	567	1
33	1	0	60	60	40	32	3	1	286	2	1	2	1	2326	3	1	6	967	1
33	1	0	60	60	40	32	3	1	287	2	1	7	2	1870	1	0	6	431	1
33	1	0	60	60	40	32	3	1	288	2	1	0	2	1560	5	0	6	424	3
33	1	0	60	60	40	32	3	1	289	1	1	4	2	1630	1	0	6	542	1
33	1	0	60	60	40	32	3	1	290	9	0	-1	2	3793	3	0	-1	-1	-1
33	1	0	60	60	40	32	3	1	291	8	1	5	0	3374	2	1	6	733	2
33	1	0	60	60	40	32	3	1	292	0	1	2	0	2788	1	0	6	618	1
33	1	0	60	60	40	32	3	1	293	7	0	-1	2	2177	1	0	-1	-1	-1
33	1	0	60	60	40	32	3	1	294	4	1	6	2	1687	5	0	6	652	1
33	1	0	60	60	40	32	3	1	295	5	0	-1	2	2097	2	0	-1	-1	-1
33	1	0	60	60	40	32	3	1	296	4	0	-1	2	2090	108	0	-1	-1	-1
33	1	0	60	60	40	32	3	1	297	8	0	-1	2	2395	2	0	-1	-1	-1
33	1	0	60	60	40	32	3	1	298	9	0	-1	0	4176	1	1	-1	-1	-1
33	1	0	60	60	40	32	3	1	299	9	0	-1	0	1950	4	1	-1	-1	-1
33	1	0	60	60	40	32	3	1	300	8	0	-1	0	2717	2	1	-1	-1	-1
33	1	0	60	60	40	32	3	1	301	4	0	-1	2	3037	4	0	-1	-1	-1
33	1	0	60	60	40	32	3	1	302	9	1	9	-1	5000	1	0	6	792	1
33	1	0	60	60	40	32	3	1	303	0	1	7	0	2637	1	0	6	516	1
33	1	0	60	60	40	32	3	1	304	2	1	9	2	2000	4	0	6	447	1
33	1	0	60	60	40	32	3	1	305	7	1	3	2	1772	4	0	6	483	1
33	1	0	60	60	40	32	3	1	306	5	1	3	2	1954	17	0	6	512	1
33	1	0	60	60	40	32	3	1	307	4	1	2	2	2553	2	0	6	598	1
33	1	0	60	60	40	32	3	1	308	5	1	10	-1	5000	1	0	6	436	1
33	1	0	60	60	40	32	3	1	309	0	0	-1	2	200	4	0	-1	-1	-1
33	1	0	60	60	40	32	3	1	310	9	1	0	0	2620	4	1	2	67	19
33	1	0	60	60	40	32	3	1	311	8	1	1	-1	5000	8	0	6	435	1
33	1	0	60	60	40	32	3	1	312	8	0	-1	0	2933	17	1	-1	-1	-1
33	1	0	60	60	40	32	3	1	313	6	0	-1	2	2004	4	0	-1	-1	-1
33	1	0	60	60	40	32	3	1	314	3	0	-1	2	2048	4	0	-1	-1	-1
33	1	0	60	60	40	32	3	1	315	5	0	-1	2	3851	5	0	-1	-1	-1
33	1	0	60	60	40	32	4	0	316	1	0	-1	2	2268	4	0	-1	-1	-1
33	1	0	60	60	40	32	4	0	317	6	1	4	2	3678	1	0	6	794	1
33	1	0	60	60	40	32	4	0	318	0	0	-1	1	4808	5	1	-1	-1	-1
33	1	0	60	60	40	32	4	0	319	0	1	10	2	3136	1	0	6	543	1
33	1	0	60	60	40	32	4	0	320	-1	2	7	0	2417	2	0	6	416	1
33	1	0	60	60	40	32	4	0	321	7	1	2	2	2925	91	0	0	1000	2
33	1	0	60	60	40	32	4	0	322	5	1	6	2	2373	1	0	6	421	1
33	1	0	60	60	40	32	4	0	323	4	1	5	2	1851	18	0	6	538	1
33	1	0	60	60	40	32	4	0	324	3	0	-1	2	2390	15	0	-1	-1	-1
33	1	0	60	60	40	32	4	0	325	2	0	-1	1	3043	1	1	-1	-1	-1
33	1	0	60	60	40	32	4	0	326	9	0	-1	0	1886	4	1	-1	-1	-1
33	1	0	60	60	40	32	4	0	327	5	1	8	1	2584	1	0	6	573	1
33	1	0	60	60	40	32	4	0	328	7	0	-1	2	2909	4	0	-1	-1	-1
33	1	0	60	60	40	32	4	0	329	6	1	9	2	2293	4	0	6	361	1
33	1	0	60	60	40	32	4	0	330	7	1	9	0	2903	20	1	0	1000	1
33	1	0	60	60	40	32	4	0	331	8	1	8	0	3607	4	1	6	546	1
33	1	0	60	60	40	32	4	0	332	3	1	1	2	2924	1	0	6	598	1
33	1	0	60	60	40	32	4	0	333	6	0	-1	2	2828	1	0	-1	-1	-1
33	1	0	60	60	40	32	4	0	334	5	0	-1	2	3336	2	0	-1	-1	-1
33	1	0	60	60	40	32	4	0	335	1	1	9	-1	5000	1	0	6	471	1
33	1	0	60	60	40	32	4	0	336	3	0	-1	-1	5000	1	0	-1	-1	-1
33	1	0	60	60	40	32	4	0	337	7	0	-1	-1	5000	1	0	-1	-1	-1
33	1	0	60	60	40	32	4	0	338	7	0	-1	2	2821	2	0	-1	-1	-1
33	1	0	60	60	40	32	4	0	339	5	1	4	-1	5000	1	0	6	573	1
33	1	0	60	60	40	32	4	0	340	5	0	-1	2	4581	4	0	-1	-1	-1
33	1	0	60	60	40	32	4	0	341	7	1	6	2	4826	1	0	6	549	1
33	1	0	60	60	40	32	4	0	342	1	1	0	2	2654	3	0	6	680	1
33	1	0	60	60	40	32	4	0	343	0	0	-1	1	2609	1	1	-1	-1	-1
33	1	0	60	60	40	32	4	0	344	7	0	-1	1	3366	14	0	-1	-1	-1
33	1	0	60	60	40	32	4	0	345	1	0	-1	1	2787	4	1	-1	-1	-1
33	1	0	60	60	40	32	4	0	346	9	1	8	0	3921	17	1	6	656	1
33	1	0	60	60	40	32	4	0	347	9	0	-1	0	2641	21	1	-1	-1	-1
33	1	0	60	60	40	32	4	0	348	8	1	2	0	2916	2	1	6	514	1
33	1	0	60	60	40	32	4	0	349	-1	2	3	0	2774	2	0	0	1000	9
33	1	0	60	60	40	32	4	0	350	8	1	2	2	2612	21	0	6	793	1
33	1	0	60	60	40	32	4	0	351	2	0	-1	-1	5000	1	0	-1	-1	-1
33	1	0	60	60	40	32	4	0	352	9	0	-1	0	3445	16	1	-1	-1	-1
33	1	0	60	60	40	32	4	0	353	3	1	4	2	2000	4	0	6	602	1
33	1	0	60	60	40	32	4	0	354	4	0	-1	2	1804	4	0	-1	-1	-1
33	1	0	60	60	40	32	4	0	355	8	0	-1	2	3225	2	0	-1	-1	-1
33	1	0	60	60	40	32	4	0	356	0	0	-1	1	3285	4	1	-1	-1	-1
33	1	0	60	60	40	32	4	0	357	0	1	4	1	3814	4	1	6	654	1
33	1	0	60	60	40	32	4	0	358	0	1	8	1	1978	1	1	6	474	1
33	1	0	60	60	40	32	4	0	359	5	0	-1	1	2200	5	0	-1	-1	-1
33	1	0	60	60	40	32	4	0	360	2	0	-1	-1	5000	1	0	-1	-1	-1
33	1	0	60	60	40	32	4	0	361	9	0	-1	0	3745	1	1	-1	-1	-1
33	1	0	60	60	40	32	4	0	362	5	0	-1	-1	5000	1	0	-1	-1	-1
33	1	0	60	60	40	32	4	0	363	3	0	-1	2	2429	4	0	-1	-1	-1
33	1	0	60	60	40	32	4	0	364	6	0	-1	2	2425	92	0	-1	-1	-1
33	1	0	60	60	40	32	4	0	365	4	0	-1	-1	5000	1	0	-1	-1	-1
33	1	0	60	60	40	32	4	0	366	5	1	10	2	1933	1	0	6	499	1
33	1	0	60	60	40	32	4	0	367	3	0	-1	0	3244	1	0	-1	-1	-1
33	1	0	60	60	40	32	4	0	368	2	1	5	2	1959	1	0	6	632	1
33	1	0	60	60	40	32	4	0	369	-1	2	0	0	3664	1	0	6	622	1
33	1	0	60	60	40	32	4	0	370	-1	2	3	0	2324	1	0	0	1000	1
33	1	0	60	60	40	32	4	0	371	1	0	-1	-1	5000	1	0	-1	-1	-1
33	1	0	60	60	40	32	4	0	372	8	0	-1	1	2720	3	0	-1	-1	-1
33	1	0	60	60	40	32	4	0	373	0	0	-1	1	2616	1	1	-1	-1	-1
33	1	0	60	60	40	32	4	0	374	-1	2	6	0	2014	1	0	6	761	2
33	1	0	60	60	40	32	4	0	375	4	0	-1	2	1898	1	0	-1	-1	-1
33	1	0	60	60	40	32	4	0	376	9	1	6	-1	5000	1	0	6	646	1
33	1	0	60	60	40	32	4	0	377	4	1	9	1	2559	24	1	6	786	2
33	1	0	60	60	40	32	4	0	378	6	0	-1	2	2710	1	0	-1	-1	-1
33	1	0	60	60	40	32	4	0	379	2	0	-1	1	1646	1	1	-1	-1	-1
33	1	0	60	60	40	32	4	0	380	8	0	-1	0	3922	1	1	-1	-1	-1
33	1	0	60	60	40	32	4	0	381	4	0	-1	-1	5000	1	0	-1	-1	-1
33	1	0	60	60	40	32	4	0	382	1	0	-1	2	1230	1	0	-1	-1	-1
33	1	0	60	60	40	32	4	0	383	0	1	5	2	1737	3	0	6	592	1
33	1	0	60	60	40	32	4	0	384	2	1	7	2	1833	80	0	6	543	1
33	1	0	60	60	40	32	4	0	385	7	1	3	1	3500	1	0	6	618	1
33	1	0	60	60	40	32	4	0	386	4	1	7	2	2132	11	0	6	514	3
33	1	0	60	60	40	32	4	0	387	9	1	10	2	3135	3	0	6	641	1
33	1	0	60	60	40	32	4	0	388	6	0	-1	2	3358	1	0	-1	-1	-1
33	1	0	60	60	40	32	4	0	389	2	1	6	2	3597	4	0	6	672	1
33	1	0	60	60	40	32	4	0	390	5	1	9	-1	5000	1	0	6	788	1
33	1	0	60	60	40	32	4	0	391	8	1	2	0	4038	2	1	0	1000	1
33	1	0	60	60	40	32	4	0	392	0	1	10	2	1813	4	0	6	834	1
33	1	0	60	60	40	32	4	0	393	4	1	1	2	2033	1	0	6	473	3
33	1	0	60	60	40	32	4	0	394	3	1	1	1	2636	2	1	0	1000	1
33	1	0	60	60	40	32	4	0	395	3	0	-1	2	2263	20	0	-1	-1	-1
33	1	0	60	60	40	32	4	0	396	1	1	1	2	1993	1	0	6	495	1
33	1	0	60	60	40	32	4	0	397	2	1	3	2	2446	1	0	6	628	1
33	1	0	60	60	40	32	4	0	398	6	1	8	1	3329	1	0	6	582	1
33	1	0	60	60	40	32	4	0	399	3	1	4	2	2424	1	0	6	469	3
33	1	0	60	60	40	32	4	0	400	1	1	0	-1	5000	1	0	6	520	1
33	1	0	60	60	40	32	4	0	401	1	1	7	0	3065	1	0	6	724	1
33	1	0	60	60	40	32	4	0	402	7	1	10	2	2310	4	0	6	525	1
33	1	0	60	60	40	32	4	0	403	6	1	0	2	3190	4	0	6	960	3
33	1	0	60	60	40	32	4	0	404	8	1	3	2	1900	2	0	0	1000	1
33	1	0	60	60	40	32	4	0	405	9	1	1	0	2380	2	1	6	541	1
33	1	0	60	60	40	32	4	0	406	6	1	2	2	1810	4	0	6	417	1
33	1	0	60	60	40	32	4	0	407	9	1	5	0	2558	4	1	6	734	2
33	1	0	60	60	40	32	4	0	408	6	0	-1	2	1893	7	0	-1	-1	-1
33	1	0	60	60	40	32	4	0	409	8	0	-1	2	2910	20	0	-1	-1	-1
33	1	0	60	60	40	32	4	0	410	7	0	-1	2	3167	15	0	-1	-1	-1
33	1	0	60	60	40	32	4	0	411	2	1	7	0	3085	1	0	6	729	1
33	1	0	60	60	40	32	4	0	412	1	0	-1	-1	5000	1	0	-1	-1	-1
33	1	0	60	60	40	32	4	0	413	5	0	-1	2	2634	4	0	-1	-1	-1
33	1	0	60	60	40	32	4	0	414	3	1	0	2	2182	1	0	6	569	1
33	1	0	60	60	40	32	4	0	415	2	0	-1	2	1907	1	0	-1	-1	-1
33	1	0	60	60	40	32	4	0	416	9	0	-1	0	2164	1	1	-1	-1	-1
33	1	0	60	60	40	32	4	0	417	0	0	-1	0	2458	1	0	-1	-1	-1
33	1	0	60	60	40	32	4	0	418	4	0	-1	0	1900	1	0	-1	-1	-1
33	1	0	60	60	40	32	4	0	419	8	0	-1	0	1301	19	1	-1	-1	-1
33	1	0	60	60	40	32	4	0	420	4	1	5	0	2013	20	0	6	549	1
