# Supplementary material for: No Evidence for Threat-Induced Spatial Prioritization of Somatosensory Stimulation during Pain Control Using a Synchrony Judgment Paradigm
Source: PLoS One. 2016 Jun 7;11(6):e0156648. doi: 10.1371/journal.pone.0156648 (PMC4896434; doi:10.1371/journal.pone.0156648)
Supplement: S1 Dataset — This dataset includes pretest questionnaire data, posttest questionnaire data, and experimental (SJ3) data. (ZIP) [file pone.0156648.s001.zip › S1 Dataset/PP34.dat]

PP	CUE	CTRL	TAMP1	TAMP2	SAMP1	SAMP2	BLOCK	SLOC	TRIAL	SOA	TYPE	FB	Resp	RT	RTerr	Acc	CResp	CRT	CRE
34	0	-1	60	60	44	47	0	0	1	-1	2	-1	-1	-1	-1	-1	-1	-1	-1
34	0	-1	60	60	44	47	0	0	2	8	0	-1	-1	-1	-1	-1	-1	-1	-1
34	0	-1	60	60	44	47	0	0	3	3	0	-1	-1	-1	-1	-1	-1	-1	-1
34	0	-1	60	60	44	47	0	1	4	4	1	-1	-1	-1	-1	-1	-1	-1	-1
34	0	-1	60	60	44	47	0	1	5	6	1	-1	-1	-1	-1	-1	-1	-1	-1
34	0	-1	60	60	44	47	0	1	6	0	0	-1	-1	-1	-1	-1	-1	-1	-1
34	0	-1	60	60	44	47	0	0	7	9	0	-1	-1	-1	-1	-1	-1	-1	-1
34	0	-1	60	60	44	47	0	0	8	2	0	-1	-1	-1	-1	-1	-1	-1	-1
34	0	-1	60	60	44	47	0	0	9	7	0	-1	-1	-1	-1	-1	-1	-1	-1
34	0	-1	60	60	44	47	0	0	10	1	1	-1	-1	-1	-1	-1	-1	-1	-1
34	0	-1	60	60	44	47	0	1	11	5	0	-1	-1	-1	-1	-1	-1	-1	-1
34	0	-1	60	60	44	47	0	0	12	-1	2	-1	-1	-1	-1	-1	-1	-1	-1
34	0	-1	60	60	44	47	0	1	13	4	1	-1	-1	-1	-1	-1	-1	-1	-1
34	0	-1	60	60	44	47	0	0	14	5	0	-1	-1	-1	-1	-1	-1	-1	-1
34	0	-1	60	60	44	47	0	1	15	3	1	-1	-1	-1	-1	-1	-1	-1	-1
34	0	-1	60	60	44	47	0	0	16	1	1	-1	-1	-1	-1	-1	-1	-1	-1
34	0	-1	60	60	44	47	0	0	17	6	1	-1	-1	-1	-1	-1	-1	-1	-1
34	0	-1	60	60	44	47	0	0	18	9	1	-1	-1	-1	-1	-1	-1	-1	-1
34	0	-1	60	60	44	47	0	1	19	8	1	-1	-1	-1	-1	-1	-1	-1	-1
34	0	-1	60	60	44	47	0	0	20	0	1	-1	-1	-1	-1	-1	-1	-1	-1
34	0	-1	60	60	44	47	0	0	21	2	1	-1	-1	-1	-1	-1	-1	-1	-1
34	0	-1	60	60	44	47	0	1	22	7	0	-1	-1	-1	-1	-1	-1	-1	-1
34	0	1	60	60	44	47	1	0	1	2	0	-1	0	2211	1	0	-1	-1	-1
34	0	1	60	60	44	47	1	0	2	2	1	3	2	2927	1	0	6	902	1
34	0	1	60	60	44	47	1	0	3	8	0	-1	0	1727	1	1	-1	-1	-1
34	0	1	60	60	44	47	1	0	4	-1	2	4	2	4677	1	0	0	1000	1
34	0	1	60	60	44	47	1	0	5	3	1	3	2	1847	1	0	6	732	1
34	0	1	60	60	44	47	1	0	6	7	1	6	0	3098	1	1	6	854	1
34	0	1	60	60	44	47	1	0	7	3	1	8	0	2978	4	0	6	622	1
34	0	1	60	60	44	47	1	0	8	9	1	3	0	3680	108	1	6	683	1
34	0	1	60	60	44	47	1	0	9	1	0	-1	1	1690	1	1	-1	-1	-1
34	0	1	60	60	44	47	1	0	10	3	0	-1	1	2867	1	1	-1	-1	-1
34	0	1	60	60	44	47	1	0	11	5	1	4	2	2173	5	0	6	510	1
34	0	1	60	60	44	47	1	0	12	0	1	9	1	2819	1	1	6	715	1
34	0	1	60	60	44	47	1	0	13	9	0	-1	0	2375	5	1	-1	-1	-1
34	0	1	60	60	44	47	1	0	14	4	0	-1	2	3181	4	0	-1	-1	-1
34	0	1	60	60	44	47	1	0	15	2	0	-1	2	3786	5	0	-1	-1	-1
34	0	1	60	60	44	47	1	0	16	2	0	-1	1	2552	22	1	-1	-1	-1
34	0	1	60	60	44	47	1	0	17	7	1	5	2	3782	1	0	6	532	1
34	0	1	60	60	44	47	1	0	18	8	0	-1	0	2380	2	1	-1	-1	-1
34	0	1	60	60	44	47	1	0	19	1	1	5	2	2513	1	0	6	502	1
34	0	1	60	60	44	47	1	0	20	5	1	3	2	4049	1	0	6	869	1
34	0	1	60	60	44	47	1	0	21	9	1	4	0	2748	1	1	6	903	1
34	0	1	60	60	44	47	1	0	22	3	0	-1	2	3115	1	0	-1	-1	-1
34	0	1	60	60	44	47	1	0	23	6	1	2	0	2355	1	1	6	564	1
34	0	1	60	60	44	47	1	0	24	3	0	-1	2	3177	1	0	-1	-1	-1
34	0	1	60	60	44	47	1	0	25	1	1	7	0	3575	1	0	6	815	1
34	0	1	60	60	44	47	1	0	26	8	1	0	0	1677	1	1	6	756	1
34	0	1	60	60	44	47	1	0	27	4	0	-1	2	4759	1	0	-1	-1	-1
34	0	1	60	60	44	47	1	0	28	5	1	8	2	3205	1	0	6	732	2
34	0	1	60	60	44	47	1	0	29	5	0	-1	2	2330	1	0	-1	-1	-1
34	0	1	60	60	44	47	1	0	30	0	1	7	1	2913	1	1	6	806	1
34	0	1	60	60	44	47	1	0	31	9	0	-1	0	1810	115	1	-1	-1	-1
34	0	1	60	60	44	47	1	0	32	-1	2	8	2	3444	1	0	6	482	1
34	0	1	60	60	44	47	1	0	33	6	0	-1	2	3064	5	0	-1	-1	-1
34	0	1	60	60	44	47	1	0	34	4	1	2	2	2682	1	0	6	532	1
34	0	1	60	60	44	47	1	0	35	8	1	10	2	3083	1	0	6	940	1
34	0	1	60	60	44	47	1	0	36	1	0	-1	1	2116	1	1	-1	-1	-1
34	0	1	60	60	44	47	1	0	37	6	0	-1	2	2884	1	0	-1	-1	-1
34	0	1	60	60	44	47	1	0	38	3	1	1	0	2974	1	0	6	933	1
34	0	1	60	60	44	47	1	0	39	4	1	2	1	2939	2	1	6	530	1
34	0	1	60	60	44	47	1	0	40	9	1	8	0	1891	1	1	6	801	1
34	0	1	60	60	44	47	1	0	41	8	1	10	0	1996	1	1	0	1000	1
34	0	1	60	60	44	47	1	0	42	7	1	0	0	3161	1	1	6	574	1
34	0	1	60	60	44	47	1	0	43	1	1	7	1	2839	1	1	6	484	1
34	0	1	60	60	44	47	1	0	44	6	1	10	0	3458	1	1	6	486	1
34	0	1	60	60	44	47	1	0	45	0	0	-1	1	3789	106	1	-1	-1	-1
34	0	1	60	60	44	47	1	0	46	2	1	6	0	3554	1	0	6	541	1
34	0	1	60	60	44	47	1	0	47	2	1	10	2	3177	107	0	6	835	1
34	0	1	60	60	44	47	1	0	48	2	0	-1	1	2511	1	1	-1	-1	-1
34	0	1	60	60	44	47	1	0	49	7	0	-1	0	3023	1	1	-1	-1	-1
34	0	1	60	60	44	47	1	0	50	-1	2	8	-1	5000	1	0	6	803	1
34	0	1	60	60	44	47	1	0	51	9	1	9	-1	5000	1	0	3	925	1
34	0	1	60	60	44	47	1	0	52	5	0	-1	0	0	0	1	-1	-1	-1
34	0	1	60	60	44	47	1	0	53	7	0	-1	2	2775	1	0	-1	-1	-1
34	0	1	60	60	44	47	1	0	54	8	0	-1	0	2741	1	1	-1	-1	-1
34	0	1	60	60	44	47	1	0	55	-1	2	0	-1	5000	1	0	6	649	1
34	0	1	60	60	44	47	1	0	56	6	1	1	2	2887	1	0	0	1000	1
34	0	1	60	60	44	47	1	0	57	8	0	-1	-1	5000	1	0	-1	-1	-1
34	0	1	60	60	44	47	1	0	58	4	1	6	1	2301	1	1	6	575	3
34	0	1	60	60	44	47	1	0	59	6	0	-1	2	2237	1	0	-1	-1	-1
34	0	1	60	60	44	47	1	0	60	-1	2	3	-1	5000	1	0	6	945	1
34	0	1	60	60	44	47	1	0	61	8	1	0	-1	5000	1	0	6	491	1
34	0	1	60	60	44	47	1	0	62	2	1	5	0	3328	24	0	1	54	1
34	0	1	60	60	44	47	1	0	63	0	1	9	1	2775	3	1	6	741	1
34	0	1	60	60	44	47	1	0	64	3	1	1	2	4349	108	0	6	778	3
34	0	1	60	60	44	47	1	0	65	5	1	4	2	3267	1	0	6	720	1
34	0	1	60	60	44	47	1	0	66	3	1	2	0	2397	1	0	6	818	1
34	0	1	60	60	44	47	1	0	67	9	1	5	0	1946	106	1	6	806	1
34	0	1	60	60	44	47	1	0	68	1	0	-1	0	2401	1	0	-1	-1	-1
34	0	1	60	60	44	47	1	0	69	3	0	-1	0	1582	1	0	-1	-1	-1
34	0	1	60	60	44	47	1	0	70	5	0	-1	2	1852	1	0	-1	-1	-1
34	0	1	60	60	44	47	1	0	71	4	1	7	2	3526	107	0	6	672	1
34	0	1	60	60	44	47	1	0	72	5	0	-1	2	3654	1	0	-1	-1	-1
34	0	1	60	60	44	47	1	0	73	9	0	-1	0	4889	1	1	-1	-1	-1
34	0	1	60	60	44	47	1	0	74	2	0	-1	1	2754	106	1	-1	-1	-1
34	0	1	60	60	44	47	1	0	75	8	1	6	0	3041	1	1	6	863	9
34	0	1	60	60	44	47	1	0	76	1	0	-1	2	2388	1	0	-1	-1	-1
34	0	1	60	60	44	47	1	0	77	0	0	-1	1	2145	108	1	-1	-1	-1
34	0	1	60	60	44	47	1	0	78	6	1	5	0	2808	1	1	6	765	1
34	0	1	60	60	44	47	1	0	79	7	1	1	2	2468	1	0	6	545	1
34	0	1	60	60	44	47	1	0	80	2	1	10	2	4334	106	0	6	530	1
34	0	1	60	60	44	47	1	0	81	3	0	-1	1	3630	5	1	-1	-1	-1
34	0	1	60	60	44	47	1	0	82	9	0	-1	0	3282	106	1	-1	-1	-1
34	0	1	60	60	44	47	1	0	83	4	0	-1	2	4371	1	0	-1	-1	-1
34	0	1	60	60	44	47	1	0	84	8	0	-1	0	2665	1	1	-1	-1	-1
34	0	1	60	60	44	47	1	0	85	6	1	0	2	2971	1	0	6	714	1
34	0	1	60	60	44	47	1	0	86	6	0	-1	2	4225	1	0	-1	-1	-1
34	0	1	60	60	44	47	1	0	87	5	0	-1	2	3469	1	0	-1	-1	-1
34	0	1	60	60	44	47	1	0	88	0	1	9	1	3262	1	1	6	572	1
34	0	1	60	60	44	47	1	0	89	0	1	4	1	2408	1	1	6	765	1
34	0	1	60	60	44	47	1	0	90	4	0	-1	1	2941	1	1	-1	-1	-1
34	0	1	60	60	44	47	1	0	91	7	0	-1	0	2508	1	1	-1	-1	-1
34	0	1	60	60	44	47	1	0	92	7	0	-1	2	2029	1	0	-1	-1	-1
34	0	1	60	60	44	47	1	0	93	0	0	-1	1	4449	1	1	-1	-1	-1
34	0	1	60	60	44	47	1	0	94	6	0	-1	1	4371	1	0	-1	-1	-1
34	0	1	60	60	44	47	1	0	95	5	1	9	-1	5000	1	0	6	697	1
34	0	1	60	60	44	47	1	0	96	1	1	1	-1	5000	1	0	0	1000	1
34	0	1	60	60	44	47	1	0	97	4	0	-1	2	2786	1	0	-1	-1	-1
34	0	1	60	60	44	47	1	0	98	1	0	-1	1	1768	1	1	-1	-1	-1
34	0	1	60	60	44	47	1	0	99	0	0	-1	-1	5000	1	0	-1	-1	-1
34	0	1	60	60	44	47	1	0	100	4	1	2	2	3242	1	0	6	718	1
34	0	1	60	60	44	47	1	0	101	1	1	7	-1	5000	1	0	0	1000	1
34	0	1	60	60	44	47	1	0	102	7	0	-1	1	3490	1	0	-1	-1	-1
34	0	1	60	60	44	47	1	0	103	0	0	-1	1	2283	1	1	-1	-1	-1
34	0	1	60	60	44	47	1	0	104	7	1	6	-1	5000	1	0	6	685	1
34	0	1	60	60	44	47	1	0	105	9	0	-1	-1	5000	1	0	-1	-1	-1
34	0	1	60	60	44	47	2	1	106	8	1	2	0	1899	1	1	6	742	1
34	0	1	60	60	44	47	2	1	107	0	0	-1	1	1523	1	1	-1	-1	-1
34	0	1	60	60	44	47	2	1	108	7	0	-1	1	2587	1	0	-1	-1	-1
34	0	1	60	60	44	47	2	1	109	9	0	-1	0	2185	1	1	-1	-1	-1
34	0	1	60	60	44	47	2	1	110	9	0	-1	1	2006	9	0	-1	-1	-1
34	0	1	60	60	44	47	2	1	111	9	0	-1	0	2434	1	1	-1	-1	-1
34	0	1	60	60	44	47	2	1	112	5	1	0	2	2390	1	0	6	725	1
34	0	1	60	60	44	47	2	1	113	9	1	10	1	4339	1	0	6	842	1
34	0	1	60	60	44	47	2	1	114	-1	2	6	-1	5000	1	0	6	896	1
34	0	1	60	60	44	47	2	1	115	4	0	-1	2	3957	1	0	-1	-1	-1
34	0	1	60	60	44	47	2	1	116	1	1	1	-1	5000	1	0	0	1000	1
34	0	1	60	60	44	47	2	1	117	3	1	1	1	2440	105	1	6	539	1
34	0	1	60	60	44	47	2	1	118	1	0	-1	-1	5000	1	0	-1	-1	-1
34	0	1	60	60	44	47	2	1	119	2	0	-1	2	2648	110	0	-1	-1	-1
34	0	1	60	60	44	47	2	1	120	0	0	-1	1	3978	1	1	-1	-1	-1
34	0	1	60	60	44	47	2	1	121	8	1	4	0	3392	1	1	6	552	1
34	0	1	60	60	44	47	2	1	122	4	0	-1	2	3653	11	0	-1	-1	-1
34	0	1	60	60	44	47	2	1	123	5	0	-1	2	2512	1	0	-1	-1	-1
34	0	1	60	60	44	47	2	1	124	4	0	-1	1	2200	1	1	-1	-1	-1
34	0	1	60	60	44	47	2	1	125	0	0	-1	1	2221	1	1	-1	-1	-1
34	0	1	60	60	44	47	2	1	126	7	0	-1	0	2921	1	1	-1	-1	-1
34	0	1	60	60	44	47	2	1	127	2	1	0	-1	5000	1	0	6	781	1
34	0	1	60	60	44	47	2	1	128	8	0	-1	2	3941	1	0	-1	-1	-1
34	0	1	60	60	44	47	2	1	129	3	0	-1	2	3165	1	0	-1	-1	-1
34	0	1	60	60	44	47	2	1	130	4	1	6	2	2850	1	0	6	836	1
34	0	1	60	60	44	47	2	1	131	6	0	-1	2	2637	1	0	-1	-1	-1
34	0	1	60	60	44	47	2	1	132	4	1	2	1	2520	1	1	6	609	1
34	0	1	60	60	44	47	2	1	133	6	1	6	-1	5000	1	0	6	880	1
34	0	1	60	60	44	47	2	1	134	6	1	1	2	2805	1	0	6	716	1
34	0	1	60	60	44	47	2	1	135	6	0	-1	0	3009	1	1	-1	-1	-1
34	0	1	60	60	44	47	2	1	136	4	0	-1	0	4382	1	0	-1	-1	-1
34	0	1	60	60	44	47	2	1	137	7	1	9	2	2587	1	0	6	656	2
34	0	1	60	60	44	47	2	1	138	-1	2	1	-1	5000	1	0	6	797	1
34	0	1	60	60	44	47	2	1	139	0	0	-1	1	2811	1	1	-1	-1	-1
34	0	1	60	60	44	47	2	1	140	6	0	-1	2	2368	1	0	-1	-1	-1
34	0	1	60	60	44	47	2	1	141	4	1	9	1	4221	1	1	6	735	2
34	0	1	60	60	44	47	2	1	142	1	0	-1	1	3393	1	1	-1	-1	-1
34	0	1	60	60	44	47	2	1	143	9	1	2	0	3119	1	1	6	791	1
34	0	1	60	60	44	47	2	1	144	1	0	-1	1	2167	1	1	-1	-1	-1
34	0	1	60	60	44	47	2	1	145	7	0	-1	1	2261	1	0	-1	-1	-1
34	0	1	60	60	44	47	2	1	146	5	1	10	1	3159	104	0	6	582	1
34	0	1	60	60	44	47	2	1	147	3	0	-1	2	2334	1	0	-1	-1	-1
34	0	1	60	60	44	47	2	1	148	2	1	3	1	4277	108	1	6	834	1
34	0	1	60	60	44	47	2	1	149	9	1	10	0	2007	1	1	6	764	1
34	0	1	60	60	44	47	2	1	150	1	0	-1	1	3075	1	1	-1	-1	-1
34	0	1	60	60	44	47	2	1	151	1	1	3	1	2517	1	1	6	841	1
34	0	1	60	60	44	47	2	1	152	9	1	3	0	1918	1	1	6	696	1
34	0	1	60	60	44	47	2	1	153	1	1	8	0	2317	1	0	6	847	1
34	0	1	60	60	44	47	2	1	154	5	0	-1	0	2629	1	1	-1	-1	-1
34	0	1	60	60	44	47	2	1	155	8	1	4	0	3816	1	1	6	722	1
34	0	1	60	60	44	47	2	1	156	5	0	-1	0	3197	1	1	-1	-1	-1
34	0	1	60	60	44	47	2	1	157	3	0	-1	2	2738	105	0	-1	-1	-1
34	0	1	60	60	44	47	2	1	158	3	1	10	1	2961	1	1	6	520	1
34	0	1	60	60	44	47	2	1	159	3	0	-1	2	3063	1	0	-1	-1	-1
34	0	1	60	60	44	47	2	1	160	8	1	5	0	2170	1	1	6	655	1
34	0	1	60	60	44	47	2	1	161	0	1	6	0	2367	1	0	6	700	1
34	0	1	60	60	44	47	2	1	162	7	1	4	0	2669	1	1	6	754	2
34	0	1	60	60	44	47	2	1	163	2	0	-1	1	3023	1	1	-1	-1	-1
34	0	1	60	60	44	47	2	1	164	3	1	8	1	2427	1	1	6	742	1
34	0	1	60	60	44	47	2	1	165	6	1	9	1	2383	2	0	6	666	2
34	0	1	60	60	44	47	2	1	166	-1	2	2	-1	5000	1	0	6	974	1
34	0	1	60	60	44	47	2	1	167	8	1	6	2	3591	1	0	6	520	1
34	0	1	60	60	44	47	2	1	168	7	0	-1	0	2636	5	1	-1	-1	-1
34	0	1	60	60	44	47	2	1	169	4	0	-1	1	2344	1	1	-1	-1	-1
34	0	1	60	60	44	47	2	1	170	5	1	7	2	4159	4	0	6	766	1
34	0	1	60	60	44	47	2	1	171	7	1	7	2	3621	5	0	6	715	2
34	0	1	60	60	44	47	2	1	172	4	1	1	1	3242	1	1	6	623	1
34	0	1	60	60	44	47	2	1	173	8	0	-1	2	2325	1	0	-1	-1	-1
34	0	1	60	60	44	47	2	1	174	2	0	-1	-1	5000	2	0	-1	-1	-1
34	0	1	60	60	44	47	2	1	175	6	0	-1	1	2025	8	0	-1	-1	-1
34	0	1	60	60	44	47	2	1	176	7	1	9	-1	5000	2	0	6	583	1
34	0	1	60	60	44	47	2	1	177	3	1	10	1	2826	7	1	6	819	1
34	0	1	60	60	44	47	2	1	178	3	0	-1	2	3190	145	0	-1	-1	-1
34	0	1	60	60	44	47	2	1	179	-1	2	4	-1	5000	1	0	6	763	1
34	0	1	60	60	44	47	2	1	180	0	1	0	1	3309	1	1	6	500	1
34	0	1	60	60	44	47	2	1	181	9	0	-1	0	3622	1	1	-1	-1	-1
34	0	1	60	60	44	47	2	1	182	5	0	-1	2	2538	1	0	-1	-1	-1
34	0	1	60	60	44	47	2	1	183	1	1	3	1	1889	1	1	6	726	1
34	0	1	60	60	44	47	2	1	184	6	0	-1	1	3114	1	0	-1	-1	-1
34	0	1	60	60	44	47	2	1	185	8	0	-1	0	2267	1	1	-1	-1	-1
34	0	1	60	60	44	47	2	1	186	2	1	2	0	3293	3	0	6	688	1
34	0	1	60	60	44	47	2	1	187	-1	2	7	-1	5000	1	0	6	833	1
34	0	1	60	60	44	47	2	1	188	6	1	0	-1	5000	1	0	6	826	1
34	0	1	60	60	44	47	2	1	189	7	0	-1	1	3229	1	0	-1	-1	-1
34	0	1	60	60	44	47	2	1	190	7	1	4	0	2281	1	1	6	584	1
34	0	1	60	60	44	47	2	1	191	8	0	-1	2	3186	1	0	-1	-1	-1
34	0	1	60	60	44	47	2	1	192	0	1	8	1	4287	1	1	6	774	1
34	0	1	60	60	44	47	2	1	193	9	0	-1	0	3376	108	1	-1	-1	-1
34	0	1	60	60	44	47	2	1	194	2	0	-1	1	2150	108	1	-1	-1	-1
34	0	1	60	60	44	47	2	1	195	6	1	5	2	3397	1	0	6	665	2
34	0	1	60	60	44	47	2	1	196	1	0	-1	0	2593	1	0	-1	-1	-1
34	0	1	60	60	44	47	2	1	197	2	0	-1	2	2751	1	0	-1	-1	-1
34	0	1	60	60	44	47	2	1	198	0	0	-1	0	1893	1	0	-1	-1	-1
34	0	1	60	60	44	47	2	1	199	4	1	5	2	3775	106	0	6	736	1
34	0	1	60	60	44	47	2	1	200	3	1	5	1	2636	1	1	6	910	1
34	0	1	60	60	44	47	2	1	201	5	0	-1	2	3400	1	0	-1	-1	-1
34	0	1	60	60	44	47	2	1	202	9	1	8	0	3100	1	1	6	516	1
34	0	1	60	60	44	47	2	1	203	1	1	7	1	3181	103	1	6	876	1
34	0	1	60	60	44	47	2	1	204	2	1	8	1	4186	1	1	6	849	1
34	0	1	60	60	44	47	2	1	205	0	1	0	0	3407	1	0	6	701	2
34	0	1	60	60	44	47	2	1	206	5	1	9	0	4236	108	1	6	713	2
34	0	1	60	60	44	47	2	1	207	0	1	7	1	2127	1	1	6	643	1
34	0	1	60	60	44	47	2	1	208	8	0	-1	1	2831	107	0	-1	-1	-1
34	0	1	60	60	44	47	2	1	209	5	1	5	0	2698	1	1	6	709	1
34	0	1	60	60	44	47	2	1	210	2	1	3	1	3011	1	1	6	589	1
34	0	1	60	60	44	47	3	0	211	1	1	3	2	3762	1	0	0	1000	1
34	0	1	60	60	44	47	3	0	212	0	0	-1	1	2680	1	1	-1	-1	-1
34	0	1	60	60	44	47	3	0	213	6	0	-1	0	3722	3	1	-1	-1	-1
34	0	1	60	60	44	47	3	0	214	2	0	-1	0	3506	5	0	-1	-1	-1
34	0	1	60	60	44	47	3	0	215	1	0	-1	0	3498	23	0	-1	-1	-1
34	0	1	60	60	44	47	3	0	216	7	1	7	-1	5000	1	0	6	623	1
34	0	1	60	60	44	47	3	0	217	9	1	4	1	2400	1	0	6	587	1
34	0	1	60	60	44	47	3	0	218	9	1	5	1	2700	1	0	6	767	1
34	0	1	60	60	44	47	3	0	219	-1	2	3	2	1466	1	0	6	839	1
34	0	1	60	60	44	47	3	0	220	5	0	-1	0	3012	1	1	-1	-1	-1
34	0	1	60	60	44	47	3	0	221	5	1	6	2	3368	22	0	6	777	1
34	0	1	60	60	44	47	3	0	222	3	0	-1	0	3966	1	0	-1	-1	-1
34	0	1	60	60	44	47	3	0	223	-1	2	2	-1	5000	1	0	6	796	1
34	0	1	60	60	44	47	3	0	224	7	0	-1	1	2191	1	0	-1	-1	-1
34	0	1	60	60	44	47	3	0	225	9	1	10	0	4564	1	1	6	546	1
34	0	1	60	60	44	47	3	0	226	6	0	-1	-1	5000	1	0	-1	-1	-1
34	0	1	60	60	44	47	3	0	227	2	1	4	0	3199	1	0	6	698	1
34	0	1	60	60	44	47	3	0	228	3	0	-1	2	3123	1	0	-1	-1	-1
34	0	1	60	60	44	47	3	0	229	8	1	0	0	2939	1	1	6	982	1
34	0	1	60	60	44	47	3	0	230	1	1	4	1	2594	3	1	6	724	3
34	0	1	60	60	44	47	3	0	231	6	1	10	0	3591	1	1	6	865	1
34	0	1	60	60	44	47	3	0	232	9	0	-1	0	3413	1	1	-1	-1	-1
34	0	1	60	60	44	47	3	0	233	3	0	-1	2	2593	112	0	-1	-1	-1
34	0	1	60	60	44	47	3	0	234	3	1	8	0	3415	110	0	6	814	1
34	0	1	60	60	44	47	3	0	235	8	1	9	0	3211	106	1	6	921	1
34	0	1	60	60	44	47	3	0	236	4	0	-1	0	2039	1	0	-1	-1	-1
34	0	1	60	60	44	47	3	0	237	5	0	-1	0	2530	1	1	-1	-1	-1
34	0	1	60	60	44	47	3	0	238	8	1	8	0	2890	1	1	6	782	1
34	0	1	60	60	44	47	3	0	239	1	1	2	1	3427	108	1	6	607	1
34	0	1	60	60	44	47	3	0	240	5	1	5	1	3175	1	0	6	762	2
34	0	1	60	60	44	47	3	0	241	4	1	5	1	3173	107	1	6	543	1
34	0	1	60	60	44	47	3	0	242	0	1	9	1	2523	1	1	6	629	1
34	0	1	60	60	44	47	3	0	243	5	1	1	1	3299	108	0	6	436	1
34	0	1	60	60	44	47	3	0	244	8	0	-1	1	2003	1	0	-1	-1	-1
34	0	1	60	60	44	47	3	0	245	4	0	-1	1	2152	1	1	-1	-1	-1
34	0	1	60	60	44	47	3	0	246	1	0	-1	0	2079	1	0	-1	-1	-1
34	0	1	60	60	44	47	3	0	247	7	1	6	1	2576	1	0	6	951	1
34	0	1	60	60	44	47	3	0	248	5	0	-1	1	2398	1	0	-1	-1	-1
34	0	1	60	60	44	47	3	0	249	2	0	-1	2	2762	1	0	-1	-1	-1
34	0	1	60	60	44	47	3	0	250	4	0	-1	1	4185	1	1	-1	-1	-1
34	0	1	60	60	44	47	3	0	251	0	1	0	1	4638	1	1	6	762	1
34	0	1	60	60	44	47	3	0	252	2	0	-1	1	2906	1	1	-1	-1	-1
34	0	1	60	60	44	47	3	0	253	2	1	8	0	4210	1	0	6	565	1
34	0	1	60	60	44	47	3	0	254	7	0	-1	2	2247	1	0	-1	-1	-1
34	0	1	60	60	44	47	3	0	255	9	0	-1	0	3082	1	1	-1	-1	-1
34	0	1	60	60	44	47	3	0	256	4	0	-1	0	2115	1	0	-1	-1	-1
34	0	1	60	60	44	47	3	0	257	1	0	-1	1	3707	107	1	-1	-1	-1
34	0	1	60	60	44	47	3	0	258	-1	2	10	-1	5000	1	0	6	691	1
34	0	1	60	60	44	47	3	0	259	6	1	1	0	2150	1	1	6	796	1
34	0	1	60	60	44	47	3	0	260	9	0	-1	-1	5000	1	0	-1	-1	-1
34	0	1	60	60	44	47	3	0	261	1	0	-1	0	2137	1	0	-1	-1	-1
34	0	1	60	60	44	47	3	0	262	0	1	0	1	3033	4	1	6	917	2
34	0	1	60	60	44	47	3	0	263	3	0	-1	2	2036	1	0	-1	-1	-1
34	0	1	60	60	44	47	3	0	264	5	1	8	0	3799	5	1	6	706	1
34	0	1	60	60	44	47	3	0	265	3	1	2	0	2988	1	0	6	766	1
34	0	1	60	60	44	47	3	0	266	7	0	-1	2	2089	5	0	-1	-1	-1
34	0	1	60	60	44	47	3	0	267	1	1	7	0	4571	1	0	6	923	1
34	0	1	60	60	44	47	3	0	268	2	1	3	2	3512	1	0	6	616	1
34	0	1	60	60	44	47	3	0	269	1	1	4	1	2472	5	1	6	655	1
34	0	1	60	60	44	47	3	0	270	6	0	-1	-1	5000	1	0	-1	-1	-1
34	0	1	60	60	44	47	3	0	271	2	0	-1	0	3927	1	0	-1	-1	-1
34	0	1	60	60	44	47	3	0	272	4	1	9	1	3295	1	1	6	612	1
34	0	1	60	60	44	47	3	0	273	5	0	-1	1	3824	1	0	-1	-1	-1
34	0	1	60	60	44	47	3	0	274	2	1	7	0	2516	1	0	6	591	1
34	0	1	60	60	44	47	3	0	275	-1	2	6	-1	5000	1	0	6	654	1
34	0	1	60	60	44	47	3	0	276	7	1	0	0	2190	1	1	6	712	1
34	0	1	60	60	44	47	3	0	277	8	1	0	1	2044	1	0	6	661	1
34	0	1	60	60	44	47	3	0	278	8	0	-1	1	1839	1	0	-1	-1	-1
34	0	1	60	60	44	47	3	0	279	6	1	8	0	2938	106	1	6	706	1
34	0	1	60	60	44	47	3	0	280	3	1	1	1	2185	1	1	6	817	1
34	0	1	60	60	44	47	3	0	281	4	0	-1	2	2862	1	0	-1	-1	-1
34	0	1	60	60	44	47	3	0	282	8	0	-1	0	3473	6	1	-1	-1	-1
34	0	1	60	60	44	47	3	0	283	0	0	-1	1	2051	4	1	-1	-1	-1
34	0	1	60	60	44	47	3	0	284	6	0	-1	1	2766	2	0	-1	-1	-1
34	0	1	60	60	44	47	3	0	285	8	0	-1	1	3012	1	0	-1	-1	-1
34	0	1	60	60	44	47	3	0	286	6	1	3	2	2704	1	0	6	795	1
34	0	1	60	60	44	47	3	0	287	5	1	4	0	4288	1	1	6	659	1
34	0	1	60	60	44	47	3	0	288	2	0	-1	2	4401	1	0	-1	-1	-1
34	0	1	60	60	44	47	3	0	289	9	1	5	0	2902	1	1	6	879	1
34	0	1	60	60	44	47	3	0	290	4	1	6	0	2519	1	0	6	703	1
34	0	1	60	60	44	47	3	0	291	4	1	7	0	3206	1	0	6	686	1
34	0	1	60	60	44	47	3	0	292	3	1	3	1	2275	1	1	6	722	1
34	0	1	60	60	44	47	3	0	293	5	0	-1	2	2709	2	0	-1	-1	-1
34	0	1	60	60	44	47	3	0	294	0	1	1	1	2030	1	1	6	628	1
34	0	1	60	60	44	47	3	0	295	7	0	-1	2	3873	1	0	-1	-1	-1
34	0	1	60	60	44	47	3	0	296	0	0	-1	1	2363	1	1	-1	-1	-1
34	0	1	60	60	44	47	3	0	297	-1	2	9	2	1911	1	0	6	694	1
34	0	1	60	60	44	47	3	0	298	9	1	10	0	2256	4	1	6	987	1
34	0	1	60	60	44	47	3	0	299	0	0	-1	0	4003	1	0	-1	-1	-1
34	0	1	60	60	44	47	3	0	300	4	1	9	2	3248	8	0	6	553	1
34	0	1	60	60	44	47	3	0	301	7	1	7	2	4298	1	0	6	683	1
34	0	1	60	60	44	47	3	0	302	7	0	-1	-1	5000	1	0	-1	-1	-1
34	0	1	60	60	44	47	3	0	303	7	1	5	-1	5000	1	0	6	734	1
34	0	1	60	60	44	47	3	0	304	9	0	-1	1	2572	1	0	-1	-1	-1
34	0	1	60	60	44	47	3	0	305	8	0	-1	1	3705	5	0	-1	-1	-1
34	0	1	60	60	44	47	3	0	306	1	0	-1	1	3162	22	1	-1	-1	-1
34	0	1	60	60	44	47	3	0	307	3	0	-1	2	2585	1	0	-1	-1	-1
34	0	1	60	60	44	47	3	0	308	8	1	1	0	3206	20	1	6	650	1
34	0	1	60	60	44	47	3	0	309	0	1	2	1	3258	1	1	6	878	1
34	0	1	60	60	44	47	3	0	310	6	0	-1	1	5	1	0	-1	-1	-1
34	0	1	60	60	44	47	3	0	311	6	1	10	2	346	1	0	6	772	1
34	0	1	60	60	44	47	3	0	312	9	0	-1	2	65	1	0	-1	-1	-1
34	0	1	60	60	44	47	3	0	313	2	1	2	0	0	0	0	6	796	3
34	0	1	60	60	44	47	3	0	314	0	0	-1	2	440	1	0	-1	-1	-1
34	0	1	60	60	44	47	3	0	315	3	1	6	2	3491	1	0	2	458	1
34	0	1	60	60	44	47	4	1	316	4	0	-1	2	4180	1	0	-1	-1	-1
34	0	1	60	60	44	47	4	1	317	6	1	9	0	2689	1	1	6	741	1
34	0	1	60	60	44	47	4	1	318	8	0	-1	0	3482	5	1	-1	-1	-1
34	0	1	60	60	44	47	4	1	319	3	0	-1	2	1916	1	0	-1	-1	-1
34	0	1	60	60	44	47	4	1	320	7	0	-1	0	2148	1	1	-1	-1	-1
34	0	1	60	60	44	47	4	1	321	-1	2	8	-1	5000	1	0	6	588	1
34	0	1	60	60	44	47	4	1	322	3	1	8	1	1869	1	1	6	837	1
34	0	1	60	60	44	47	4	1	323	8	1	3	1	2151	96	0	6	750	2
34	0	1	60	60	44	47	4	1	324	4	0	-1	1	2053	1	1	-1	-1	-1
34	0	1	60	60	44	47	4	1	325	2	0	-1	0	2672	1	0	-1	-1	-1
34	0	1	60	60	44	47	4	1	326	9	0	-1	0	2698	1	1	-1	-1	-1
34	0	1	60	60	44	47	4	1	327	4	0	-1	0	2027	1	0	-1	-1	-1
34	0	1	60	60	44	47	4	1	328	8	0	-1	0	1710	1	1	-1	-1	-1
34	0	1	60	60	44	47	4	1	329	1	0	-1	1	2023	1	1	-1	-1	-1
34	0	1	60	60	44	47	4	1	330	7	1	3	0	2811	1	1	6	759	1
34	0	1	60	60	44	47	4	1	331	4	1	0	1	2255	107	1	6	602	1
34	0	1	60	60	44	47	4	1	332	1	1	7	1	1841	1	1	6	740	1
34	0	1	60	60	44	47	4	1	333	7	1	0	1	2013	1	0	6	719	1
34	0	1	60	60	44	47	4	1	334	9	1	2	-1	5000	1	0	6	642	1
34	0	1	60	60	44	47	4	1	335	9	0	-1	1	2733	1	0	-1	-1	-1
34	0	1	60	60	44	47	4	1	336	6	1	5	1	2420	1	0	6	980	1
34	0	1	60	60	44	47	4	1	337	6	1	10	1	2600	1	0	6	776	3
34	0	1	60	60	44	47	4	1	338	6	0	-1	0	2197	1	1	-1	-1	-1
34	0	1	60	60	44	47	4	1	339	0	1	6	0	3217	1	0	6	879	1
34	0	1	60	60	44	47	4	1	340	0	1	0	1	1933	1	1	6	835	341
34	0	1	60	60	44	47	4	1	341	0	0	-1	1	2189	1	1	-1	-1	-1
34	0	1	60	60	44	47	4	1	342	2	1	1	2	4626	1	0	0	1000	1
34	0	1	60	60	44	47	4	1	343	6	1	10	2	3974	1	0	6	849	1
34	0	1	60	60	44	47	4	1	344	5	1	10	0	2580	1	1	6	694	1
34	0	1	60	60	44	47	4	1	345	0	1	4	1	1913	1	1	6	899	1
34	0	1	60	60	44	47	4	1	346	9	0	-1	0	2042	1	1	-1	-1	-1
34	0	1	60	60	44	47	4	1	347	4	1	2	1	2573	1	1	6	830	1
34	0	1	60	60	44	47	4	1	348	4	1	5	1	2883	1	1	6	747	124
34	0	1	60	60	44	47	4	1	349	1	0	-1	1	2276	1	1	-1	-1	-1
34	0	1	60	60	44	47	4	1	350	4	1	7	2	2542	1	0	6	917	1
34	0	1	60	60	44	47	4	1	351	6	0	-1	1	3477	1	0	-1	-1	-1
34	0	1	60	60	44	47	4	1	352	9	1	7	0	3183	1	1	6	909	1
34	0	1	60	60	44	47	4	1	353	4	0	-1	1	2860	1	1	-1	-1	-1
34	0	1	60	60	44	47	4	1	354	9	1	10	0	2855	1	1	6	611	1
34	0	1	60	60	44	47	4	1	355	2	1	9	1	2426	1	1	6	741	1
34	0	1	60	60	44	47	4	1	356	1	1	5	1	2590	1	1	6	745	1
34	0	1	60	60	44	47	4	1	357	4	1	8	2	3011	8	0	6	597	1
34	0	1	60	60	44	47	4	1	358	9	1	2	0	2271	22	1	6	736	1
34	0	1	60	60	44	47	4	1	359	5	0	-1	0	2353	22	1	-1	-1	-1
34	0	1	60	60	44	47	4	1	360	5	1	1	1	2903	22	0	6	720	1
34	0	1	60	60	44	47	4	1	361	2	0	-1	2	2888	5	0	-1	-1	-1
34	0	1	60	60	44	47	4	1	362	0	1	9	1	2217	5	1	6	752	1
34	0	1	60	60	44	47	4	1	363	0	1	3	1	2085	22	1	6	876	1
34	0	1	60	60	44	47	4	1	364	8	1	0	1	2854	1	0	6	716	1
34	0	1	60	60	44	47	4	1	365	7	1	8	0	3345	1	1	6	750	1
34	0	1	60	60	44	47	4	1	366	7	0	-1	0	2216	108	1	-1	-1	-1
34	0	1	60	60	44	47	4	1	367	2	1	3	1	2676	1	1	6	696	1
34	0	1	60	60	44	47	4	1	368	-1	2	6	2	4724	1	0	6	770	1
34	0	1	60	60	44	47	4	1	369	-1	2	8	2	4146	1	0	6	726	1
34	0	1	60	60	44	47	4	1	370	1	1	7	1	3241	1	1	6	786	1
34	0	1	60	60	44	47	4	1	371	3	1	6	2	3484	146	0	6	740	1
34	0	1	60	60	44	47	4	1	372	3	1	4	1	2021	1	1	0	1000	1
34	0	1	60	60	44	47	4	1	373	5	0	-1	2	2953	3	0	-1	-1	-1
34	0	1	60	60	44	47	4	1	374	6	0	-1	0	3952	1	1	-1	-1	-1
34	0	1	60	60	44	47	4	1	375	2	0	-1	0	2222	8	0	-1	-1	-1
34	0	1	60	60	44	47	4	1	376	5	1	1	2	2986	22	0	6	639	1
34	0	1	60	60	44	47	4	1	377	-1	2	1	-1	5000	2	0	6	860	1
34	0	1	60	60	44	47	4	1	378	9	1	4	0	2618	1	1	6	901	1
34	0	1	60	60	44	47	4	1	379	5	1	5	0	2910	112	1	6	705	1
34	0	1	60	60	44	47	4	1	380	5	1	7	-1	5000	1	0	6	641	2
34	0	1	60	60	44	47	4	1	381	8	1	2	0	1771	5	1	6	604	1
34	0	1	60	60	44	47	4	1	382	0	0	-1	1	3081	4	1	-1	-1	-1
34	0	1	60	60	44	47	4	1	383	3	0	-1	2	2498	2	0	-1	-1	-1
34	0	1	60	60	44	47	4	1	384	2	1	3	1	1795	1	1	6	738	1
34	0	1	60	60	44	47	4	1	385	1	1	1	1	2752	22	1	6	830	1
34	0	1	60	60	44	47	4	1	386	7	1	5	1	2734	1	0	6	580	1
34	0	1	60	60	44	47	4	1	387	8	1	9	0	2445	5	1	6	571	1
34	0	1	60	60	44	47	4	1	388	1	1	2	1	2144	4	1	6	765	2
34	0	1	60	60	44	47	4	1	389	1	0	-1	1	2127	1	1	-1	-1	-1
34	0	1	60	60	44	47	4	1	390	9	0	-1	0	2807	1	1	-1	-1	-1
34	0	1	60	60	44	47	4	1	391	8	0	-1	0	1820	106	1	-1	-1	-1
34	0	1	60	60	44	47	4	1	392	3	1	4	0	2728	1	0	6	890	1
34	0	1	60	60	44	47	4	1	393	6	0	-1	2	2872	1	0	-1	-1	-1
34	0	1	60	60	44	47	4	1	394	3	0	-1	0	2234	1	0	-1	-1	-1
34	0	1	60	60	44	47	4	1	395	6	0	-1	0	2557	1	1	-1	-1	-1
34	0	1	60	60	44	47	4	1	396	5	0	-1	0	2731	1	1	-1	-1	-1
34	0	1	60	60	44	47	4	1	397	4	0	-1	2	3603	92	0	-1	-1	-1
34	0	1	60	60	44	47	4	1	398	0	0	-1	0	3247	1	0	-1	-1	-1
34	0	1	60	60	44	47	4	1	399	3	0	-1	2	2994	1	0	-1	-1	-1
34	0	1	60	60	44	47	4	1	400	7	0	-1	0	4640	1	1	-1	-1	-1
34	0	1	60	60	44	47	4	1	401	2	0	-1	1	3195	1	1	-1	-1	-1
34	0	1	60	60	44	47	4	1	402	-1	2	6	2	4470	108	0	6	707	1
34	0	1	60	60	44	47	4	1	403	8	1	0	1	2023	1	0	6	850	1
34	0	1	60	60	44	47	4	1	404	2	0	-1	0	2555	1	0	-1	-1	-1
34	0	1	60	60	44	47	4	1	405	5	0	-1	1	3026	1	0	-1	-1	-1
34	0	1	60	60	44	47	4	1	406	9	0	-1	0	1934	1	1	-1	-1	-1
34	0	1	60	60	44	47	4	1	407	0	0	-1	1	2125	1	1	-1	-1	-1
34	0	1	60	60	44	47	4	1	408	8	0	-1	1	2797	1	0	-1	-1	-1
34	0	1	60	60	44	47	4	1	409	6	1	6	1	2202	1	0	6	681	1
34	0	1	60	60	44	47	4	1	410	3	1	4	2	3166	4	0	6	789	1
34	0	1	60	60	44	47	4	1	411	1	0	-1	1	3084	1	1	-1	-1	-1
34	0	1	60	60	44	47	4	1	412	1	0	-1	1	2790	2	1	-1	-1	-1
34	0	1	60	60	44	47	4	1	413	7	1	9	2	3723	1	0	6	615	1
34	0	1	60	60	44	47	4	1	414	3	0	-1	2	2595	1	0	-1	-1	-1
34	0	1	60	60	44	47	4	1	415	7	0	-1	0	1840	2	1	-1	-1	-1
34	0	1	60	60	44	47	4	1	416	0	0	-1	1	2003	1	1	-1	-1	-1
34	0	1	60	60	44	47	4	1	417	8	0	-1	1	2104	1	0	-1	-1	-1
34	0	1	60	60	44	47	4	1	418	7	0	-1	0	1665	1	1	-1	-1	-1
34	0	1	60	60	44	47	4	1	419	5	0	-1	1	2043	1	0	-1	-1	-1
34	0	1	60	60	44	47	4	1	420	2	1	10	2	2702	1	0	6	694	2
