# Supplementary material for: No Evidence for Threat-Induced Spatial Prioritization of Somatosensory Stimulation during Pain Control Using a Synchrony Judgment Paradigm
Source: PLoS One. 2016 Jun 7;11(6):e0156648. doi: 10.1371/journal.pone.0156648 (PMC4896434; doi:10.1371/journal.pone.0156648)
Supplement: S1 Dataset — This dataset includes pretest questionnaire data, posttest questionnaire data, and experimental (SJ3) data. (ZIP) [file pone.0156648.s001.zip › S1 Dataset/PP35.dat]

PP	CUE	CTRL	TAMP1	TAMP2	SAMP1	SAMP2	BLOCK	SLOC	TRIAL	SOA	TYPE	FB	Resp	RT	RTerr	Acc	CResp	CRT	CRE
35	1	-1	60	60	38	34	0	0	1	6	1	-1	0	3339	1	1	-1	-1	-1
35	1	-1	60	60	38	34	0	0	2	8	0	-1	0	2730	80	1	-1	-1	-1
35	1	-1	60	60	38	34	0	1	3	-1	2	-1	1	3620	5	1	-1	-1	-1
35	1	-1	60	60	38	34	0	1	4	3	0	-1	1	3176	2	1	-1	-1	-1
35	1	-1	60	60	38	34	0	0	5	9	1	-1	0	2326	6	1	-1	-1	-1
35	1	-1	60	60	38	34	0	1	6	7	1	-1	0	3926	1	1	-1	-1	-1
35	1	-1	60	60	38	34	0	0	7	2	1	-1	0	3822	1	0	-1	-1	-1
35	1	-1	60	60	38	34	0	1	8	5	1	-1	0	2602	4	1	-1	-1	-1
35	1	-1	60	60	38	34	0	1	9	4	1	-1	-1	5000	1	0	-1	-1	-1
35	1	-1	60	60	38	34	0	1	10	0	0	-1	1	3555	1	1	-1	-1	-1
35	1	-1	60	60	38	34	0	1	11	1	0	-1	-1	5000	1	0	-1	-1	-1
35	1	-1	60	60	38	34	0	0	12	3	0	-1	2	2358	1	0	-1	-1	-1
35	1	-1	60	60	38	34	0	1	13	8	0	-1	0	3053	4	1	-1	-1	-1
35	1	-1	60	60	38	34	0	1	14	4	1	-1	2	3383	8	0	-1	-1	-1
35	1	-1	60	60	38	34	0	0	15	2	1	-1	2	2909	4	0	-1	-1	-1
35	1	-1	60	60	38	34	0	0	16	5	0	-1	1	3725	1	0	-1	-1	-1
35	1	-1	60	60	38	34	0	1	17	9	1	-1	0	2749	22	1	-1	-1	-1
35	1	-1	60	60	38	34	0	1	18	1	1	-1	0	4956	23	0	-1	-1	-1
35	1	-1	60	60	38	34	0	0	19	-1	2	-1	1	2525	6	1	-1	-1	-1
35	1	-1	60	60	38	34	0	1	20	7	0	-1	1	4357	7	0	-1	-1	-1
35	1	-1	60	60	38	34	0	0	21	0	0	-1	-1	5000	1	0	-1	-1	-1
35	1	-1	60	60	38	34	0	0	22	6	1	-1	0	4016	5	1	-1	-1	-1
35	1	1	60	60	38	34	1	1	1	8	0	-1	1	2391	1	0	-1	-1	-1
35	1	1	60	60	38	34	1	1	2	0	1	0	1	1836	2	1	0	1000	1
35	1	1	60	60	38	34	1	1	3	4	0	-1	0	1960	23	0	-1	-1	-1
35	1	1	60	60	38	34	1	1	4	6	0	-1	0	1878	1	1	-1	-1	-1
35	1	1	60	60	38	34	1	1	5	9	1	2	0	1208	7	1	0	1000	2
35	1	1	60	60	38	34	1	1	6	-1	2	8	2	4402	2	0	0	1000	1
35	1	1	60	60	38	34	1	1	7	7	0	-1	0	1367	5	1	-1	-1	-1
35	1	1	60	60	38	34	1	1	8	8	1	4	0	2085	5	1	6	519	1
35	1	1	60	60	38	34	1	1	9	7	1	3	0	2150	5	1	6	599	1
35	1	1	60	60	38	34	1	1	10	2	1	2	0	1597	3	0	6	485	1
35	1	1	60	60	38	34	1	1	11	8	1	8	1	2449	2	0	6	521	2
35	1	1	60	60	38	34	1	1	12	0	1	3	0	3108	2	0	6	571	8
35	1	1	60	60	38	34	1	1	13	1	0	-1	1	2716	5	1	-1	-1	-1
35	1	1	60	60	38	34	1	1	14	-1	2	7	1	690	5	1	0	1000	1
35	1	1	60	60	38	34	1	1	15	5	0	-1	0	3739	6	1	-1	-1	-1
35	1	1	60	60	38	34	1	1	16	0	0	-1	1	3643	26	1	-1	-1	-1
35	1	1	60	60	38	34	1	1	17	7	1	4	2	2462	3	0	0	1000	1
35	1	1	60	60	38	34	1	1	18	7	1	10	2	2448	1	0	0	1000	1
35	1	1	60	60	38	34	1	1	19	5	0	-1	0	3187	81	1	-1	-1	-1
35	1	1	60	60	38	34	1	1	20	3	0	-1	2	3976	4	0	-1	-1	-1
35	1	1	60	60	38	34	1	1	21	5	0	-1	0	3734	3	1	-1	-1	-1
35	1	1	60	60	38	34	1	1	22	1	1	1	0	3613	23	0	0	1000	1
35	1	1	60	60	38	34	1	1	23	1	0	-1	0	2009	1	0	-1	-1	-1
35	1	1	60	60	38	34	1	1	24	5	1	4	2	1566	2	0	0	1000	1
35	1	1	60	60	38	34	1	1	25	1	1	0	1	2532	1	1	0	1000	1
35	1	1	60	60	38	34	1	1	26	0	0	-1	0	2043	1	0	-1	-1	-1
35	1	1	60	60	38	34	1	1	27	9	1	5	0	1310	1	1	0	1000	1
35	1	1	60	60	38	34	1	1	28	9	1	6	0	1183	1	1	0	1000	1
35	1	1	60	60	38	34	1	1	29	-1	2	7	-1	5000	1	0	0	1000	1
35	1	1	60	60	38	34	1	1	30	3	1	6	0	2494	5	0	6	634	1
35	1	1	60	60	38	34	1	1	31	7	0	-1	0	2224	3	1	-1	-1	-1
35	1	1	60	60	38	34	1	1	32	0	1	9	0	1972	24	0	6	806	1
35	1	1	60	60	38	34	1	1	33	5	0	-1	0	1682	1	1	-1	-1	-1
35	1	1	60	60	38	34	1	1	34	0	1	4	0	1715	24	0	6	460	3
35	1	1	60	60	38	34	1	1	35	4	1	0	0	3499	2	0	0	1000	1
35	1	1	60	60	38	34	1	1	36	9	0	-1	0	2612	1	1	-1	-1	-1
35	1	1	60	60	38	34	1	1	37	2	0	-1	1	2528	4	1	-1	-1	-1
35	1	1	60	60	38	34	1	1	38	-1	2	5	1	845	3	1	0	1000	1
35	1	1	60	60	38	34	1	1	39	4	1	0	2	3272	5	0	6	718	1
35	1	1	60	60	38	34	1	1	40	2	1	10	0	2802	7	0	6	767	1
35	1	1	60	60	38	34	1	1	41	9	0	-1	0	4150	5	1	-1	-1	-1
35	1	1	60	60	38	34	1	1	42	6	1	9	2	2245	5	0	6	401	1
35	1	1	60	60	38	34	1	1	43	3	0	-1	2	3264	5	0	-1	-1	-1
35	1	1	60	60	38	34	1	1	44	4	1	0	2	2954	1	0	6	429	1
35	1	1	60	60	38	34	1	1	45	5	0	-1	2	2529	2	0	-1	-1	-1
35	1	1	60	60	38	34	1	1	46	3	1	3	0	2144	2	0	6	937	1
35	1	1	60	60	38	34	1	1	47	9	0	-1	0	2503	1	1	-1	-1	-1
35	1	1	60	60	38	34	1	1	48	0	0	-1	1	2120	19	1	-1	-1	-1
35	1	1	60	60	38	34	1	1	49	1	1	3	0	3576	1	0	0	1000	1
35	1	1	60	60	38	34	1	1	50	2	1	5	0	2798	1	0	6	892	1
35	1	1	60	60	38	34	1	1	51	6	0	-1	2	1914	1	0	-1	-1	-1
35	1	1	60	60	38	34	1	1	52	8	0	-1	0	2330	23	1	-1	-1	-1
35	1	1	60	60	38	34	1	1	53	6	1	4	2	3074	1	0	0	1000	1
35	1	1	60	60	38	34	1	1	54	6	0	-1	0	2875	22	1	-1	-1	-1
35	1	1	60	60	38	34	1	1	55	4	0	-1	2	3869	5	0	-1	-1	-1
35	1	1	60	60	38	34	1	1	56	4	0	-1	2	2640	1	0	-1	-1	-1
35	1	1	60	60	38	34	1	1	57	6	0	-1	2	1955	1	0	-1	-1	-1
35	1	1	60	60	38	34	1	1	58	2	0	-1	2	3441	1	0	-1	-1	-1
35	1	1	60	60	38	34	1	1	59	7	0	-1	0	2860	22	1	-1	-1	-1
35	1	1	60	60	38	34	1	1	60	3	0	-1	1	3631	5	1	-1	-1	-1
35	1	1	60	60	38	34	1	1	61	5	1	8	2	4114	1	0	6	785	1
35	1	1	60	60	38	34	1	1	62	2	0	-1	0	4674	5	0	-1	-1	-1
35	1	1	60	60	38	34	1	1	63	0	0	-1	1	3188	1	1	-1	-1	-1
35	1	1	60	60	38	34	1	1	64	3	0	-1	1	2385	22	1	-1	-1	-1
35	1	1	60	60	38	34	1	1	65	8	0	-1	0	3151	1	1	-1	-1	-1
35	1	1	60	60	38	34	1	1	66	8	0	-1	1	3405	5	0	-1	-1	-1
35	1	1	60	60	38	34	1	1	67	2	1	10	0	4010	1	0	0	1000	1
35	1	1	60	60	38	34	1	1	68	1	0	-1	1	2822	1	1	-1	-1	-1
35	1	1	60	60	38	34	1	1	69	9	0	-1	0	2186	3	1	-1	-1	-1
35	1	1	60	60	38	34	1	1	70	3	1	2	0	3648	1	0	0	1000	1
35	1	1	60	60	38	34	1	1	71	5	1	5	2	2738	1	0	0	1000	1
35	1	1	60	60	38	34	1	1	72	7	0	-1	2	2498	1	0	-1	-1	-1
35	1	1	60	60	38	34	1	1	73	9	1	8	1	3450	5	0	6	449	1
35	1	1	60	60	38	34	1	1	74	7	1	10	2	3101	5	0	6	426	1
35	1	1	60	60	38	34	1	1	75	0	1	1	1	2469	5	1	6	418	1
35	1	1	60	60	38	34	1	1	76	4	0	-1	2	2415	1	0	-1	-1	-1
35	1	1	60	60	38	34	1	1	77	3	1	9	0	2627	1	0	6	871	2
35	1	1	60	60	38	34	1	1	78	3	1	1	0	2871	5	0	6	930	1
35	1	1	60	60	38	34	1	1	79	8	1	2	1	2681	22	0	6	723	1
35	1	1	60	60	38	34	1	1	80	-1	2	5	1	392	6	1	6	620	2
35	1	1	60	60	38	34	1	1	81	6	1	9	1	4142	1	0	6	383	1
35	1	1	60	60	38	34	1	1	82	5	1	1	2	2645	1	0	6	621	1
35	1	1	60	60	38	34	1	1	83	8	0	-1	2	3480	21	0	-1	-1	-1
35	1	1	60	60	38	34	1	1	84	6	0	-1	2	3098	2	0	-1	-1	-1
35	1	1	60	60	38	34	1	1	85	0	0	-1	0	3723	1	0	-1	-1	-1
35	1	1	60	60	38	34	1	1	86	4	0	-1	2	4218	21	0	-1	-1	-1
35	1	1	60	60	38	34	1	1	87	1	0	-1	1	2470	2	1	-1	-1	-1
35	1	1	60	60	38	34	1	1	88	4	1	10	1	3528	22	1	6	820	1
35	1	1	60	60	38	34	1	1	89	2	0	-1	2	2264	1	0	-1	-1	-1
35	1	1	60	60	38	34	1	1	90	9	0	-1	0	1843	1	1	-1	-1	-1
35	1	1	60	60	38	34	1	1	91	1	0	-1	0	3214	1	0	-1	-1	-1
35	1	1	60	60	38	34	1	1	92	1	1	9	0	2338	1	0	6	819	1
35	1	1	60	60	38	34	1	1	93	7	1	6	0	2353	1	1	0	1000	1
35	1	1	60	60	38	34	1	1	94	7	0	-1	1	2727	3	0	-1	-1	-1
35	1	1	60	60	38	34	1	1	95	5	1	8	1	2903	1	0	6	567	1
35	1	1	60	60	38	34	1	1	96	4	1	3	2	2896	1	0	6	759	1
35	1	1	60	60	38	34	1	1	97	8	1	7	1	3264	3	0	6	679	1
35	1	1	60	60	38	34	1	1	98	2	0	-1	2	2202	1	0	-1	-1	-1
35	1	1	60	60	38	34	1	1	99	6	1	6	2	2015	6	0	6	820	2
35	1	1	60	60	38	34	1	1	100	1	1	1	1	2459	5	1	0	1000	1
35	1	1	60	60	38	34	1	1	101	2	1	6	0	4197	4	0	6	617	1
35	1	1	60	60	38	34	1	1	102	3	0	-1	0	2346	5	0	-1	-1	-1
35	1	1	60	60	38	34	1	1	103	9	1	7	0	2561	7	1	6	747	1
35	1	1	60	60	38	34	1	1	104	8	1	7	0	2103	3	1	6	889	1
35	1	1	60	60	38	34	1	1	105	6	1	2	2	3200	5	0	6	809	1
35	1	1	60	60	38	34	2	0	106	3	0	-1	0	2047	5	0	-1	-1	-1
35	1	1	60	60	38	34	2	0	107	3	0	-1	0	2890	81	0	-1	-1	-1
35	1	1	60	60	38	34	2	0	108	2	1	5	2	2667	1	0	6	722	1
35	1	1	60	60	38	34	2	0	109	7	0	-1	1	2813	6	0	-1	-1	-1
35	1	1	60	60	38	34	2	0	110	3	1	3	2	2377	22	0	6	703	1
35	1	1	60	60	38	34	2	0	111	5	0	-1	2	2631	1	0	-1	-1	-1
35	1	1	60	60	38	34	2	0	112	9	1	3	0	3090	5	1	6	463	2
35	1	1	60	60	38	34	2	0	113	-1	2	9	0	225	21	0	6	807	1
35	1	1	60	60	38	34	2	0	114	0	0	-1	1	2861	6	1	-1	-1	-1
35	1	1	60	60	38	34	2	0	115	8	1	3	-1	5000	8	0	6	722	1
35	1	1	60	60	38	34	2	0	116	-1	2	3	-1	5000	1	0	2	0	86
35	1	1	60	60	38	34	2	0	117	6	1	4	1	3022	4	0	6	599	1
35	1	1	60	60	38	34	2	0	118	5	1	6	0	3378	5	1	6	418	1
35	1	1	60	60	38	34	2	0	119	5	0	-1	1	3192	5	0	-1	-1	-1
35	1	1	60	60	38	34	2	0	120	6	0	-1	2	3165	5	0	-1	-1	-1
35	1	1	60	60	38	34	2	0	121	1	1	10	1	2907	3	1	6	441	1
35	1	1	60	60	38	34	2	0	122	9	0	-1	0	2412	7	1	-1	-1	-1
35	1	1	60	60	38	34	2	0	123	7	0	-1	0	2560	3	1	-1	-1	-1
35	1	1	60	60	38	34	2	0	124	2	0	-1	1	2295	1	1	-1	-1	-1
35	1	1	60	60	38	34	2	0	125	1	1	9	1	2744	1	1	6	723	1
35	1	1	60	60	38	34	2	0	126	4	0	-1	2	1991	5	0	-1	-1	-1
35	1	1	60	60	38	34	2	0	127	7	1	5	0	3460	22	1	6	830	1
35	1	1	60	60	38	34	2	0	128	8	1	6	0	2375	1	1	6	472	1
35	1	1	60	60	38	34	2	0	129	4	0	-1	2	3101	1	0	-1	-1	-1
35	1	1	60	60	38	34	2	0	130	5	1	10	2	2573	1	0	6	773	1
35	1	1	60	60	38	34	2	0	131	0	0	-1	1	2387	1	1	-1	-1	-1
35	1	1	60	60	38	34	2	0	132	4	1	2	1	3272	2	1	6	439	1
35	1	1	60	60	38	34	2	0	133	1	0	-1	0	2714	1	0	-1	-1	-1
35	1	1	60	60	38	34	2	0	134	0	1	6	1	2346	5	1	6	688	1
35	1	1	60	60	38	34	2	0	135	4	0	-1	2	2530	22	0	-1	-1	-1
35	1	1	60	60	38	34	2	0	136	2	0	-1	1	1889	2	1	-1	-1	-1
35	1	1	60	60	38	34	2	0	137	9	0	-1	0	1906	5	1	-1	-1	-1
35	1	1	60	60	38	34	2	0	138	5	0	-1	2	2467	1	0	-1	-1	-1
35	1	1	60	60	38	34	2	0	139	2	1	7	0	2541	1	0	6	423	1
35	1	1	60	60	38	34	2	0	140	1	1	9	0	2700	71	0	6	438	1
35	1	1	60	60	38	34	2	0	141	4	1	1	1	2996	3	1	6	685	1
35	1	1	60	60	38	34	2	0	142	9	0	-1	0	1969	1	1	-1	-1	-1
35	1	1	60	60	38	34	2	0	143	3	1	2	1	1975	1	1	6	703	1
35	1	1	60	60	38	34	2	0	144	8	0	-1	0	1781	21	1	-1	-1	-1
35	1	1	60	60	38	34	2	0	145	6	0	-1	2	1874	23	0	-1	-1	-1
35	1	1	60	60	38	34	2	0	146	0	0	-1	1	2237	1	1	-1	-1	-1
35	1	1	60	60	38	34	2	0	147	4	1	1	2	2935	1	0	6	453	2
35	1	1	60	60	38	34	2	0	148	3	0	-1	0	3191	5	0	-1	-1	-1
35	1	1	60	60	38	34	2	0	149	3	1	3	2	2180	24	0	0	1000	1
35	1	1	60	60	38	34	2	0	150	8	1	8	1	3129	22	0	6	469	1
35	1	1	60	60	38	34	2	0	151	3	0	-1	0	3512	5	0	-1	-1	-1
35	1	1	60	60	38	34	2	0	152	4	0	-1	2	3049	1	0	-1	-1	-1
35	1	1	60	60	38	34	2	0	153	0	1	8	0	4084	1	0	6	429	1
35	1	1	60	60	38	34	2	0	154	-1	2	1	-1	5000	1	0	6	622	1
35	1	1	60	60	38	34	2	0	155	-1	2	2	0	926	22	0	6	631	1
35	1	1	60	60	38	34	2	0	156	0	1	7	1	1958	200	1	6	340	1
35	1	1	60	60	38	34	2	0	157	9	1	6	0	3332	1	1	6	394	2
35	1	1	60	60	38	34	2	0	158	4	0	-1	1	2187	1	1	-1	-1	-1
35	1	1	60	60	38	34	2	0	159	7	0	-1	-1	5000	1	0	-1	-1	-1
35	1	1	60	60	38	34	2	0	160	8	0	-1	0	2917	7	1	-1	-1	-1
35	1	1	60	60	38	34	2	0	161	6	1	0	2	3141	1	0	0	1000	1
35	1	1	60	60	38	34	2	0	162	2	0	-1	0	4212	4	0	-1	-1	-1
35	1	1	60	60	38	34	2	0	163	3	1	4	1	3568	22	1	6	482	2
35	1	1	60	60	38	34	2	0	164	4	1	9	1	2718	7	1	0	1000	1
35	1	1	60	60	38	34	2	0	165	6	0	-1	2	3558	2	0	-1	-1	-1
35	1	1	60	60	38	34	2	0	166	9	1	2	0	2077	6	1	6	484	1
35	1	1	60	60	38	34	2	0	167	7	1	1	0	3455	4	1	6	534	1
35	1	1	60	60	38	34	2	0	168	0	0	-1	1	2497	23	1	-1	-1	-1
35	1	1	60	60	38	34	2	0	169	8	0	-1	0	3098	3	1	-1	-1	-1
35	1	1	60	60	38	34	2	0	170	0	1	8	1	2563	1	1	6	552	92
35	1	1	60	60	38	34	2	0	171	0	1	8	1	1793	1	1	6	597	1
35	1	1	60	60	38	34	2	0	172	6	1	10	1	2790	1	0	6	562	1
35	1	1	60	60	38	34	2	0	173	7	1	5	1	2428	1	0	6	710	1
35	1	1	60	60	38	34	2	0	174	1	1	0	1	1711	1	1	6	665	1
35	1	1	60	60	38	34	2	0	175	8	0	-1	0	2752	1	1	-1	-1	-1
35	1	1	60	60	38	34	2	0	176	6	0	-1	0	1542	1	1	-1	-1	-1
35	1	1	60	60	38	34	2	0	177	1	0	-1	1	1509	1	1	-1	-1	-1
35	1	1	60	60	38	34	2	0	178	9	0	-1	0	2422	1	1	-1	-1	-1
35	1	1	60	60	38	34	2	0	179	2	1	5	0	2554	1	0	6	481	1
35	1	1	60	60	38	34	2	0	180	8	1	6	0	2625	1	1	6	719	1
35	1	1	60	60	38	34	2	0	181	1	0	-1	1	3548	1	1	-1	-1	-1
35	1	1	60	60	38	34	2	0	182	0	0	-1	1	3171	22	1	-1	-1	-1
35	1	1	60	60	38	34	2	0	183	1	0	-1	0	3465	5	0	-1	-1	-1
35	1	1	60	60	38	34	2	0	184	2	1	0	0	2555	4	0	6	415	1
35	1	1	60	60	38	34	2	0	185	6	1	7	1	3265	1	0	6	653	1
35	1	1	60	60	38	34	2	0	186	8	1	4	0	3155	23	1	6	670	1
35	1	1	60	60	38	34	2	0	187	7	1	1	0	4122	22	1	6	484	1
35	1	1	60	60	38	34	2	0	188	4	1	9	1	3682	1	1	6	819	1
35	1	1	60	60	38	34	2	0	189	2	0	-1	0	2307	1	0	-1	-1	-1
35	1	1	60	60	38	34	2	0	190	2	1	0	2	4788	1	0	0	1000	1
35	1	1	60	60	38	34	2	0	191	5	1	5	0	3137	1	1	6	368	1
35	1	1	60	60	38	34	2	0	192	8	0	-1	0	2248	1	1	-1	-1	-1
35	1	1	60	60	38	34	2	0	193	3	1	4	0	4987	1	0	6	656	1
35	1	1	60	60	38	34	2	0	194	5	0	-1	1	3512	1	0	-1	-1	-1
35	1	1	60	60	38	34	2	0	195	7	0	-1	0	2225	1	1	-1	-1	-1
35	1	1	60	60	38	34	2	0	196	2	0	-1	2	2949	3	0	-1	-1	-1
35	1	1	60	60	38	34	2	0	197	5	0	-1	2	1851	5	0	-1	-1	-1
35	1	1	60	60	38	34	2	0	198	9	1	4	0	3790	5	1	6	472	1
35	1	1	60	60	38	34	2	0	199	1	0	-1	0	2435	23	0	-1	-1	-1
35	1	1	60	60	38	34	2	0	200	7	1	10	1	2606	23	0	6	871	1
35	1	1	60	60	38	34	2	0	201	9	1	7	1	2539	22	0	6	595	1
35	1	1	60	60	38	34	2	0	202	9	0	-1	0	2826	4	1	-1	-1	-1
35	1	1	60	60	38	34	2	0	203	7	0	-1	0	3374	5	1	-1	-1	-1
35	1	1	60	60	38	34	2	0	204	5	1	7	1	2292	1	0	6	706	1
35	1	1	60	60	38	34	2	0	205	1	1	0	1	3581	1	1	6	507	1
35	1	1	60	60	38	34	2	0	206	3	0	-1	0	2483	5	0	-1	-1	-1
35	1	1	60	60	38	34	2	0	207	6	1	10	0	1900	6	1	6	560	1
35	1	1	60	60	38	34	2	0	208	-1	2	2	0	819	7	0	6	520	1
35	1	1	60	60	38	34	2	0	209	5	1	8	2	3343	1	0	6	410	1
35	1	1	60	60	38	34	2	0	210	6	0	-1	0	2358	1	1	-1	-1	-1
35	1	1	60	60	38	34	3	1	211	5	1	8	0	2707	5	1	0	1000	1
35	1	1	60	60	38	34	3	1	212	8	0	-1	0	2715	1	1	-1	-1	-1
35	1	1	60	60	38	34	3	1	213	1	1	3	0	2843	4	0	6	398	2
35	1	1	60	60	38	34	3	1	214	7	1	5	1	2679	23	0	6	640	1
35	1	1	60	60	38	34	3	1	215	-1	2	0	-1	5000	9	0	6	681	1
35	1	1	60	60	38	34	3	1	216	3	1	10	0	3866	4	0	6	546	1
35	1	1	60	60	38	34	3	1	217	7	0	-1	0	4172	1	1	-1	-1	-1
35	1	1	60	60	38	34	3	1	218	5	1	0	1	3322	1	0	6	713	2
35	1	1	60	60	38	34	3	1	219	9	1	5	0	3290	1	1	0	1000	1
35	1	1	60	60	38	34	3	1	220	4	0	-1	1	3475	1	1	-1	-1	-1
35	1	1	60	60	38	34	3	1	221	8	1	10	1	3014	1	0	6	322	1
35	1	1	60	60	38	34	3	1	222	5	1	7	2	4505	2	0	6	541	1
35	1	1	60	60	38	34	3	1	223	3	0	-1	1	3378	4	1	-1	-1	-1
35	1	1	60	60	38	34	3	1	224	9	0	-1	0	2272	1	1	-1	-1	-1
35	1	1	60	60	38	34	3	1	225	3	1	10	1	2378	1	1	6	803	1
35	1	1	60	60	38	34	3	1	226	8	1	5	1	3439	3	0	6	568	1
35	1	1	60	60	38	34	3	1	227	3	0	-1	1	4354	22	1	-1	-1	-1
35	1	1	60	60	38	34	3	1	228	4	0	-1	0	3233	1	0	-1	-1	-1
35	1	1	60	60	38	34	3	1	229	6	0	-1	0	3356	1	1	-1	-1	-1
35	1	1	60	60	38	34	3	1	230	0	0	-1	1	2563	1	1	-1	-1	-1
35	1	1	60	60	38	34	3	1	231	0	1	3	1	3169	1	1	6	902	1
35	1	1	60	60	38	34	3	1	232	2	0	-1	1	2455	1	1	-1	-1	-1
35	1	1	60	60	38	34	3	1	233	3	0	-1	1	2577	5	1	-1	-1	-1
35	1	1	60	60	38	34	3	1	234	4	1	4	1	1790	1	1	6	554	1
35	1	1	60	60	38	34	3	1	235	5	0	-1	2	3156	63	0	-1	-1	-1
35	1	1	60	60	38	34	3	1	236	1	1	3	1	2298	26	1	6	716	1
35	1	1	60	60	38	34	3	1	237	2	0	-1	0	2219	22	0	-1	-1	-1
35	1	1	60	60	38	34	3	1	238	9	0	-1	0	2103	3	1	-1	-1	-1
35	1	1	60	60	38	34	3	1	239	5	0	-1	2	2839	5	0	-1	-1	-1
35	1	1	60	60	38	34	3	1	240	9	1	10	0	2811	5	1	6	690	1
35	1	1	60	60	38	34	3	1	241	7	0	-1	0	2135	7	1	-1	-1	-1
35	1	1	60	60	38	34	3	1	242	8	1	0	0	2887	1	1	0	1000	1
35	1	1	60	60	38	34	3	1	243	4	0	-1	1	2968	1	1	-1	-1	-1
35	1	1	60	60	38	34	3	1	244	-1	2	6	1	196	2	1	6	547	1
35	1	1	60	60	38	34	3	1	245	8	0	-1	1	3465	1	0	-1	-1	-1
35	1	1	60	60	38	34	3	1	246	7	1	1	2	3803	1	0	6	950	1
35	1	1	60	60	38	34	3	1	247	0	1	0	1	2416	22	1	6	722	1
35	1	1	60	60	38	34	3	1	248	6	1	4	1	4315	4	0	6	517	1
35	1	1	60	60	38	34	3	1	249	2	0	-1	0	3075	4	0	-1	-1	-1
35	1	1	60	60	38	34	3	1	250	9	1	8	1	3317	5	0	6	726	1
35	1	1	60	60	38	34	3	1	251	7	0	-1	1	2413	5	0	-1	-1	-1
35	1	1	60	60	38	34	3	1	252	-1	2	9	-1	5000	1	0	6	664	1
35	1	1	60	60	38	34	3	1	253	0	0	-1	1	1796	5	1	-1	-1	-1
35	1	1	60	60	38	34	3	1	254	4	1	6	1	3848	1	1	6	910	1
35	1	1	60	60	38	34	3	1	255	6	1	9	2	2939	1	0	6	600	1
35	1	1	60	60	38	34	3	1	256	5	0	-1	2	3122	1	0	-1	-1	-1
35	1	1	60	60	38	34	3	1	257	1	0	-1	1	3650	1	1	-1	-1	-1
35	1	1	60	60	38	34	3	1	258	5	0	-1	1	2965	1	0	-1	-1	-1
35	1	1	60	60	38	34	3	1	259	0	0	-1	1	3459	1	1	-1	-1	-1
35	1	1	60	60	38	34	3	1	260	9	0	-1	0	3269	1	1	-1	-1	-1
35	1	1	60	60	38	34	3	1	261	8	0	-1	1	3623	1	0	-1	-1	-1
35	1	1	60	60	38	34	3	1	262	-1	2	2	-1	5000	1	0	6	459	1
35	1	1	60	60	38	34	3	1	263	4	1	4	1	1214	6	1	6	532	1
35	1	1	60	60	38	34	3	1	264	2	0	-1	0	3298	2	0	-1	-1	-1
35	1	1	60	60	38	34	3	1	265	2	0	-1	1	3467	4	1	-1	-1	-1
35	1	1	60	60	38	34	3	1	266	2	1	2	0	3365	1	0	6	337	1
35	1	1	60	60	38	34	3	1	267	2	1	4	0	3075	1	0	0	1000	1
35	1	1	60	60	38	34	3	1	268	7	1	4	0	2581	21	1	6	648	2
35	1	1	60	60	38	34	3	1	269	5	1	9	2	2466	5	0	6	676	1
35	1	1	60	60	38	34	3	1	270	1	0	-1	0	3764	1	0	-1	-1	-1
35	1	1	60	60	38	34	3	1	271	4	1	2	1	3426	2	1	6	675	1
35	1	1	60	60	38	34	3	1	272	3	1	1	2	4150	1	0	6	782	3
35	1	1	60	60	38	34	3	1	273	3	0	-1	1	3684	1	1	-1	-1	-1
35	1	1	60	60	38	34	3	1	274	5	1	6	1	3861	2	0	6	524	2
35	1	1	60	60	38	34	3	1	275	7	1	6	1	3031	5	0	6	709	1
35	1	1	60	60	38	34	3	1	276	5	0	-1	0	3027	4	1	-1	-1	-1
35	1	1	60	60	38	34	3	1	277	1	1	6	0	3759	8	0	6	555	1
35	1	1	60	60	38	34	3	1	278	6	1	5	0	2837	22	1	6	521	1
35	1	1	60	60	38	34	3	1	279	9	0	-1	1	4520	6	0	-1	-1	-1
35	1	1	60	60	38	34	3	1	280	6	0	-1	2	2704	3	0	-1	-1	-1
35	1	1	60	60	38	34	3	1	281	7	0	-1	0	2825	1	1	-1	-1	-1
35	1	1	60	60	38	34	3	1	282	9	1	7	0	1501	3	1	6	614	1
35	1	1	60	60	38	34	3	1	283	0	1	9	1	2333	1	1	0	1000	1
35	1	1	60	60	38	34	3	1	284	0	1	2	1	2933	1	1	6	564	1
35	1	1	60	60	38	34	3	1	285	1	1	7	1	2828	1	1	6	611	1
35	1	1	60	60	38	34	3	1	286	3	1	8	2	4519	8	0	6	502	1
35	1	1	60	60	38	34	3	1	287	2	1	0	1	3111	1	1	6	357	1
35	1	1	60	60	38	34	3	1	288	3	0	-1	2	2744	1	0	-1	-1	-1
35	1	1	60	60	38	34	3	1	289	4	0	-1	1	2751	12	1	-1	-1	-1
35	1	1	60	60	38	34	3	1	290	6	1	3	1	3726	1	0	6	617	1
35	1	1	60	60	38	34	3	1	291	1	0	-1	0	2390	22	0	-1	-1	-1
35	1	1	60	60	38	34	3	1	292	0	1	9	1	3667	1	1	6	685	1
35	1	1	60	60	38	34	3	1	293	8	1	1	0	2901	2	1	6	734	1
35	1	1	60	60	38	34	3	1	294	6	0	-1	2	4229	1	0	-1	-1	-1
35	1	1	60	60	38	34	3	1	295	9	0	-1	-1	5000	8	0	-1	-1	-1
35	1	1	60	60	38	34	3	1	296	6	0	-1	0	3501	1	1	-1	-1	-1
35	1	1	60	60	38	34	3	1	297	-1	2	8	-1	5000	1	0	6	684	1
35	1	1	60	60	38	34	3	1	298	4	1	1	2	2144	3	0	6	453	1
35	1	1	60	60	38	34	3	1	299	8	0	-1	0	2296	1	1	-1	-1	-1
35	1	1	60	60	38	34	3	1	300	1	1	8	1	2384	1	1	6	668	1
35	1	1	60	60	38	34	3	1	301	4	0	-1	0	4134	1	0	-1	-1	-1
35	1	1	60	60	38	34	3	1	302	2	1	1	2	3077	1	0	6	847	1
35	1	1	60	60	38	34	3	1	303	7	1	5	0	3055	5	1	6	568	1
35	1	1	60	60	38	34	3	1	304	6	1	3	2	3041	3	0	6	546	1
35	1	1	60	60	38	34	3	1	305	8	0	-1	1	3029	1	0	-1	-1	-1
35	1	1	60	60	38	34	3	1	306	6	0	-1	2	2392	7	0	-1	-1	-1
35	1	1	60	60	38	34	3	1	307	1	0	-1	0	3278	1	0	-1	-1	-1
35	1	1	60	60	38	34	3	1	308	7	0	-1	1	2800	5	0	-1	-1	-1
35	1	1	60	60	38	34	3	1	309	9	1	10	0	2044	22	1	6	690	1
35	1	1	60	60	38	34	3	1	310	0	0	-1	1	3239	3	1	-1	-1	-1
35	1	1	60	60	38	34	3	1	311	1	0	-1	1	2595	5	1	-1	-1	-1
35	1	1	60	60	38	34	3	1	312	3	1	7	1	3479	1	1	0	1000	1
35	1	1	60	60	38	34	3	1	313	2	1	7	1	2169	1	1	6	587	1
35	1	1	60	60	38	34	3	1	314	0	0	-1	1	2510	5	1	-1	-1	-1
35	1	1	60	60	38	34	3	1	315	8	1	2	1	2471	7	0	6	489	1
35	1	1	60	60	38	34	4	0	316	1	1	8	1	1599	1	1	0	1000	1
35	1	1	60	60	38	34	4	0	317	8	1	0	1	1740	3	0	6	691	1
35	1	1	60	60	38	34	4	0	318	-1	2	9	-1	5000	1	0	6	481	1
35	1	1	60	60	38	34	4	0	319	9	1	3	0	2342	6	1	6	667	1
35	1	1	60	60	38	34	4	0	320	9	0	-1	-1	5000	1	0	-1	-1	-1
35	1	1	60	60	38	34	4	0	321	5	1	6	0	2938	4	1	6	493	1
35	1	1	60	60	38	34	4	0	322	2	0	-1	1	2441	1	1	-1	-1	-1
35	1	1	60	60	38	34	4	0	323	8	1	2	0	2316	22	1	6	430	2
35	1	1	60	60	38	34	4	0	324	4	0	-1	1	2612	1	1	-1	-1	-1
35	1	1	60	60	38	34	4	0	325	2	1	0	0	2688	1	0	6	481	1
35	1	1	60	60	38	34	4	0	326	6	0	-1	2	1777	1	0	-1	-1	-1
35	1	1	60	60	38	34	4	0	327	1	1	10	1	3023	1	1	6	727	1
35	1	1	60	60	38	34	4	0	328	0	0	-1	1	1739	1	1	-1	-1	-1
35	1	1	60	60	38	34	4	0	329	7	0	-1	0	2482	4	1	-1	-1	-1
35	1	1	60	60	38	34	4	0	330	3	0	-1	1	2460	1	1	-1	-1	-1
35	1	1	60	60	38	34	4	0	331	2	1	10	0	2278	1	0	6	404	1
35	1	1	60	60	38	34	4	0	332	8	0	-1	0	2384	2	1	-1	-1	-1
35	1	1	60	60	38	34	4	0	333	0	1	1	1	2381	1	1	6	609	1
35	1	1	60	60	38	34	4	0	334	4	0	-1	0	2147	1	0	-1	-1	-1
35	1	1	60	60	38	34	4	0	335	1	0	-1	1	2705	168	1	-1	-1	-1
35	1	1	60	60	38	34	4	0	336	1	1	8	1	2370	1	1	6	492	1
35	1	1	60	60	38	34	4	0	337	3	1	4	0	2320	1	0	6	593	1
35	1	1	60	60	38	34	4	0	338	8	0	-1	0	3176	23	1	-1	-1	-1
35	1	1	60	60	38	34	4	0	339	6	0	-1	0	1582	1	1	-1	-1	-1
35	1	1	60	60	38	34	4	0	340	9	0	-1	0	2147	22	1	-1	-1	-1
35	1	1	60	60	38	34	4	0	341	5	1	0	0	2882	2	1	6	401	3
35	1	1	60	60	38	34	4	0	342	3	1	1	0	3219	1	0	6	561	1
35	1	1	60	60	38	34	4	0	343	3	1	8	0	2743	5	0	6	453	1
35	1	1	60	60	38	34	4	0	344	5	0	-1	2	2574	1	0	-1	-1	-1
35	1	1	60	60	38	34	4	0	345	7	1	2	2	2468	23	0	6	489	1
35	1	1	60	60	38	34	4	0	346	9	0	-1	0	1990	24	1	-1	-1	-1
35	1	1	60	60	38	34	4	0	347	4	1	7	0	1619	5	0	6	399	1
35	1	1	60	60	38	34	4	0	348	9	0	-1	0	1295	1	1	-1	-1	-1
35	1	1	60	60	38	34	4	0	349	1	0	-1	1	1456	4	1	-1	-1	-1
35	1	1	60	60	38	34	4	0	350	9	1	9	0	1579	1	1	6	541	1
35	1	1	60	60	38	34	4	0	351	-1	2	1	-1	5000	9	0	6	465	2
35	1	1	60	60	38	34	4	0	352	-1	2	2	0	497	1	0	6	315	1
35	1	1	60	60	38	34	4	0	353	1	0	-1	1	1634	1	1	-1	-1	-1
35	1	1	60	60	38	34	4	0	354	0	1	5	-1	5000	1	0	6	476	1
35	1	1	60	60	38	34	4	0	355	7	0	-1	-1	5000	1	0	-1	-1	-1
35	1	1	60	60	38	34	4	0	356	9	1	6	-1	5000	1	0	6	323	1
35	1	1	60	60	38	34	4	0	357	5	0	-1	2	2051	1	0	-1	-1	-1
35	1	1	60	60	38	34	4	0	358	1	0	-1	1	1885	1	1	-1	-1	-1
35	1	1	60	60	38	34	4	0	359	1	1	7	0	3238	1	0	6	521	1
35	1	1	60	60	38	34	4	0	360	2	1	3	0	3106	24	0	6	460	1
35	1	1	60	60	38	34	4	0	361	3	0	-1	0	3258	15	0	-1	-1	-1
35	1	1	60	60	38	34	4	0	362	6	1	7	0	3061	1	1	6	422	1
35	1	1	60	60	38	34	4	0	363	7	0	-1	2	2279	4	0	-1	-1	-1
35	1	1	60	60	38	34	4	0	364	7	0	-1	-1	5000	1	0	-1	-1	-1
35	1	1	60	60	38	34	4	0	365	7	1	1	1	2525	4	0	6	468	1
35	1	1	60	60	38	34	4	0	366	0	1	0	1	2229	4	1	6	627	1
35	1	1	60	60	38	34	4	0	367	3	0	-1	2	2929	2	0	-1	-1	-1
35	1	1	60	60	38	34	4	0	368	2	1	5	0	2016	7	0	6	413	2
35	1	1	60	60	38	34	4	0	369	7	0	-1	2	3676	5	0	-1	-1	-1
35	1	1	60	60	38	34	4	0	370	4	1	8	2	3702	1	0	6	321	1
35	1	1	60	60	38	34	4	0	371	5	0	-1	0	3047	21	1	-1	-1	-1
35	1	1	60	60	38	34	4	0	372	2	0	-1	0	697	5	0	-1	-1	-1
35	1	1	60	60	38	34	4	0	373	4	1	9	1	2138	1	1	6	547	1
35	1	1	60	60	38	34	4	0	374	5	1	7	2	2449	1	0	6	498	1
35	1	1	60	60	38	34	4	0	375	3	0	-1	1	4764	1	1	-1	-1	-1
35	1	1	60	60	38	34	4	0	376	0	1	2	1	3186	5	1	6	617	1
35	1	1	60	60	38	34	4	0	377	8	0	-1	-1	5000	8	0	-1	-1	-1
35	1	1	60	60	38	34	4	0	378	5	0	-1	2	3652	1	0	-1	-1	-1
35	1	1	60	60	38	34	4	0	379	4	0	-1	-1	5000	1	0	-1	-1	-1
35	1	1	60	60	38	34	4	0	380	2	0	-1	0	2515	23	0	-1	-1	-1
35	1	1	60	60	38	34	4	0	381	5	1	2	2	3355	5	0	6	438	1
35	1	1	60	60	38	34	4	0	382	6	0	-1	1	2401	1	0	-1	-1	-1
35	1	1	60	60	38	34	4	0	383	4	1	4	1	3462	1	1	6	616	1
35	1	1	60	60	38	34	4	0	384	7	1	3	1	1168	1	0	6	513	1
35	1	1	60	60	38	34	4	0	385	9	1	5	0	2726	1	1	6	615	1
35	1	1	60	60	38	34	4	0	386	6	1	0	0	2254	1	1	6	350	1
35	1	1	60	60	38	34	4	0	387	4	0	-1	2	2120	3	0	-1	-1	-1
35	1	1	60	60	38	34	4	0	388	-1	2	10	-1	5000	1	0	6	375	1
35	1	1	60	60	38	34	4	0	389	0	0	-1	1	3091	1	1	-1	-1	-1
35	1	1	60	60	38	34	4	0	390	7	1	7	0	3148	1	1	0	1000	1
35	1	1	60	60	38	34	4	0	391	6	1	9	0	2315	1	1	6	479	9
35	1	1	60	60	38	34	4	0	392	6	0	-1	1	1779	1	0	-1	-1	-1
35	1	1	60	60	38	34	4	0	393	-1	2	8	0	190	1	0	6	723	1
35	1	1	60	60	38	34	4	0	394	1	0	-1	1	1435	7	1	-1	-1	-1
35	1	1	60	60	38	34	4	0	395	2	1	3	1	1526	3	1	6	536	1
35	1	1	60	60	38	34	4	0	396	2	0	-1	2	1614	2	0	-1	-1	-1
35	1	1	60	60	38	34	4	0	397	0	1	1	1	1354	5	1	6	563	1
35	1	1	60	60	38	34	4	0	398	8	0	-1	0	1425	7	1	-1	-1	-1
35	1	1	60	60	38	34	4	0	399	5	0	-1	2	1949	5	0	-1	-1	-1
35	1	1	60	60	38	34	4	0	400	8	1	6	0	1611	18	1	6	371	14
35	1	1	60	60	38	34	4	0	401	4	0	-1	2	2040	84	0	-1	-1	-1
35	1	1	60	60	38	34	4	0	402	5	1	10	2	1691	1	0	6	410	1
35	1	1	60	60	38	34	4	0	403	9	0	-1	0	2301	1	1	-1	-1	-1
35	1	1	60	60	38	34	4	0	404	6	1	9	2	2405	1	0	6	882	1
35	1	1	60	60	38	34	4	0	405	6	0	-1	2	2362	1	0	-1	-1	-1
35	1	1	60	60	38	34	4	0	406	3	1	6	0	1968	1	0	6	604	1
35	1	1	60	60	38	34	4	0	407	0	0	-1	1	1998	1	1	-1	-1	-1
35	1	1	60	60	38	34	4	0	408	3	1	10	2	3458	1	0	6	549	1
35	1	1	60	60	38	34	4	0	409	8	1	4	0	2389	1	1	0	1000	1
35	1	1	60	60	38	34	4	0	410	2	0	-1	0	2650	1	0	-1	-1	-1
35	1	1	60	60	38	34	4	0	411	8	1	5	0	2261	4	1	6	334	1
35	1	1	60	60	38	34	4	0	412	9	1	4	0	1647	5	1	6	615	1
35	1	1	60	60	38	34	4	0	413	8	0	-1	0	2385	1	1	-1	-1	-1
35	1	1	60	60	38	34	4	0	414	0	0	-1	0	3310	22	0	-1	-1	-1
35	1	1	60	60	38	34	4	0	415	0	0	-1	1	1999	23	1	-1	-1	-1
35	1	1	60	60	38	34	4	0	416	3	0	-1	1	4068	1	1	-1	-1	-1
35	1	1	60	60	38	34	4	0	417	7	1	5	0	4086	1	1	6	531	1
35	1	1	60	60	38	34	4	0	418	1	1	4	1	3047	1	1	6	467	2
35	1	1	60	60	38	34	4	0	419	4	1	6	2	2114	1	0	6	429	1
35	1	1	60	60	38	34	4	0	420	6	1	3	1	2873	4	0	6	620	1
