# Supplementary material for: No Evidence for Threat-Induced Spatial Prioritization of Somatosensory Stimulation during Pain Control Using a Synchrony Judgment Paradigm
Source: PLoS One. 2016 Jun 7;11(6):e0156648. doi: 10.1371/journal.pone.0156648 (PMC4896434; doi:10.1371/journal.pone.0156648)
Supplement: S1 Dataset — This dataset includes pretest questionnaire data, posttest questionnaire data, and experimental (SJ3) data. (ZIP) [file pone.0156648.s001.zip › S1 Dataset/PP36.dat]

PP	CUE	CTRL	TAMP1	TAMP2	SAMP1	SAMP2	BLOCK	SLOC	TRIAL	SOA	TYPE	FB	Resp	RT	RTerr	Acc	CResp	CRT	CRE
36	0	-1	60	60	44	50	0	1	1	5	0	-1	2	2918	1	0	-1	-1	-1
36	0	-1	60	60	44	50	0	0	2	4	0	-1	1	3309	1	1	-1	-1	-1
36	0	-1	60	60	44	50	0	0	3	0	0	-1	1	1582	1	1	-1	-1	-1
36	0	-1	60	60	44	50	0	1	4	8	1	-1	0	2875	1	1	-1	-1	-1
36	0	-1	60	60	44	50	0	0	5	2	1	-1	0	2669	1	0	-1	-1	-1
36	0	-1	60	60	44	50	0	1	6	7	1	-1	0	2575	1	1	-1	-1	-1
36	0	-1	60	60	44	50	0	0	7	6	0	-1	0	2605	1	1	-1	-1	-1
36	0	-1	60	60	44	50	0	0	8	-1	2	-1	0	2132	1	0	-1	-1	-1
36	0	-1	60	60	44	50	0	1	9	1	0	-1	1	2260	2	1	-1	-1	-1
36	0	-1	60	60	44	50	0	1	10	3	0	-1	1	3494	1	1	-1	-1	-1
36	0	-1	60	60	44	50	0	0	11	9	1	-1	0	2632	1	1	-1	-1	-1
36	0	-1	60	60	44	50	0	1	12	0	0	-1	1	2763	1	1	-1	-1	-1
36	0	-1	60	60	44	50	0	1	13	6	1	-1	1	2441	1	0	-1	-1	-1
36	0	-1	60	60	44	50	0	1	14	7	1	-1	1	1805	1	0	-1	-1	-1
36	0	-1	60	60	44	50	0	1	15	3	1	-1	1	1873	1	1	-1	-1	-1
36	0	-1	60	60	44	50	0	1	16	-1	2	-1	0	1566	1	0	-1	-1	-1
36	0	-1	60	60	44	50	0	0	17	5	1	-1	1	2260	1	0	-1	-1	-1
36	0	-1	60	60	44	50	0	0	18	9	0	-1	1	2198	1	0	-1	-1	-1
36	0	-1	60	60	44	50	0	1	19	2	1	-1	1	2443	1	1	-1	-1	-1
36	0	-1	60	60	44	50	0	0	20	4	0	-1	1	2990	1	1	-1	-1	-1
36	0	-1	60	60	44	50	0	0	21	1	1	-1	1	2028	2	1	-1	-1	-1
36	0	-1	60	60	44	50	0	1	22	8	1	-1	1	3000	1	0	-1	-1	-1
36	0	0	60	60	44	50	1	0	1	3	0	-1	1	2764	1	1	-1	-1	-1
36	0	0	60	60	44	50	1	0	2	0	0	-1	1	2570	1	1	-1	-1	-1
36	0	0	60	60	44	50	1	0	3	2	0	-1	1	1656	2	1	-1	-1	-1
36	0	0	60	60	44	50	1	0	4	3	1	1	1	4139	1	1	0	1000	1
36	0	0	60	60	44	50	1	0	5	6	0	-1	1	1882	1	0	-1	-1	-1
36	0	0	60	60	44	50	1	0	6	3	0	-1	1	1859	1	1	-1	-1	-1
36	0	0	60	60	44	50	1	0	7	9	0	-1	0	2438	1	1	-1	-1	-1
36	0	0	60	60	44	50	1	0	8	-1	2	8	0	3027	1	0	6	569	1
36	0	0	60	60	44	50	1	0	9	8	1	1	1	2551	1	0	0	1000	1
36	0	0	60	60	44	50	1	0	10	8	1	10	0	3441	1	1	0	1000	1
36	0	0	60	60	44	50	1	0	11	9	0	-1	0	2076	1	1	-1	-1	-1
36	0	0	60	60	44	50	1	0	12	1	1	8	0	3086	1	0	6	764	1
36	0	0	60	60	44	50	1	0	13	8	1	6	0	2216	1	1	6	916	1
36	0	0	60	60	44	50	1	0	14	4	1	6	2	2372	2	0	6	592	1
36	0	0	60	60	44	50	1	0	15	9	1	4	0	2185	1	1	6	837	1
36	0	0	60	60	44	50	1	0	16	0	0	-1	1	1543	1	1	-1	-1	-1
36	0	0	60	60	44	50	1	0	17	7	0	-1	1	1566	1	0	-1	-1	-1
36	0	0	60	60	44	50	1	0	18	5	0	-1	2	1524	1	0	-1	-1	-1
36	0	0	60	60	44	50	1	0	19	7	0	-1	0	1780	1	1	-1	-1	-1
36	0	0	60	60	44	50	1	0	20	-1	2	10	0	1735	1	0	6	674	1
36	0	0	60	60	44	50	1	0	21	2	0	-1	2	2166	1	0	-1	-1	-1
36	0	0	60	60	44	50	1	0	22	5	1	9	2	3284	1	0	6	652	1
36	0	0	60	60	44	50	1	0	23	3	1	10	1	2281	1	1	0	1000	9
36	0	0	60	60	44	50	1	0	24	1	1	3	1	3218	1	1	6	448	1
36	0	0	60	60	44	50	1	0	25	4	0	-1	2	1558	1	0	-1	-1	-1
36	0	0	60	60	44	50	1	0	26	2	1	9	2	2885	1	0	0	1000	1
36	0	0	60	60	44	50	1	0	27	9	1	8	1	2710	1	0	6	474	1
36	0	0	60	60	44	50	1	0	28	6	1	6	2	4287	1	0	6	658	2
36	0	0	60	60	44	50	1	0	29	5	1	3	2	3952	1	0	6	394	1
36	0	0	60	60	44	50	1	0	30	7	0	-1	0	2230	1	1	-1	-1	-1
36	0	0	60	60	44	50	1	0	31	6	0	-1	2	3418	2	0	-1	-1	-1
36	0	0	60	60	44	50	1	0	32	8	0	-1	0	2990	1	1	-1	-1	-1
36	0	0	60	60	44	50	1	0	33	5	0	-1	1	3523	1	0	-1	-1	-1
36	0	0	60	60	44	50	1	0	34	7	1	5	2	4955	1	0	6	554	1
36	0	0	60	60	44	50	1	0	35	3	0	-1	-1	5000	1	0	-1	-1	-1
36	0	0	60	60	44	50	1	0	36	4	1	4	2	3830	1	0	6	867	1
36	0	0	60	60	44	50	1	0	37	3	0	-1	1	3233	1	1	-1	-1	-1
36	0	0	60	60	44	50	1	0	38	1	1	4	1	4980	1	1	0	1000	1
36	0	0	60	60	44	50	1	0	39	3	0	-1	1	4042	1	1	-1	-1	-1
36	0	0	60	60	44	50	1	0	40	8	0	-1	0	2645	4	1	-1	-1	-1
36	0	0	60	60	44	50	1	0	41	2	0	-1	1	1688	3	1	-1	-1	-1
36	0	0	60	60	44	50	1	0	42	5	1	5	1	3113	4	0	6	890	1
36	0	0	60	60	44	50	1	0	43	0	1	2	1	2897	4	1	0	1000	1
36	0	0	60	60	44	50	1	0	44	5	1	8	2	2250	18	0	6	561	1
36	0	0	60	60	44	50	1	0	45	2	0	-1	1	2285	19	1	-1	-1	-1
36	0	0	60	60	44	50	1	0	46	7	1	6	0	3870	5	1	6	900	1
36	0	0	60	60	44	50	1	0	47	1	0	-1	-1	5000	1	0	-1	-1	-1
36	0	0	60	60	44	50	1	0	48	5	0	-1	1	3612	5	0	-1	-1	-1
36	0	0	60	60	44	50	1	0	49	2	1	7	1	2712	5	1	6	844	1
36	0	0	60	60	44	50	1	0	50	1	0	-1	1	2273	1	1	-1	-1	-1
36	0	0	60	60	44	50	1	0	51	9	0	-1	0	2099	1	1	-1	-1	-1
36	0	0	60	60	44	50	1	0	52	6	1	0	2	2699	1	0	6	445	1
36	0	0	60	60	44	50	1	0	53	0	1	0	1	2764	1	1	6	933	1
36	0	0	60	60	44	50	1	0	54	1	0	-1	1	3450	1	1	-1	-1	-1
36	0	0	60	60	44	50	1	0	55	7	1	0	1	2245	1	0	6	660	1
36	0	0	60	60	44	50	1	0	56	2	1	9	1	2135	1	1	6	782	2
36	0	0	60	60	44	50	1	0	57	4	0	-1	1	2398	2	1	-1	-1	-1
36	0	0	60	60	44	50	1	0	58	9	0	-1	0	1651	2	1	-1	-1	-1
36	0	0	60	60	44	50	1	0	59	8	0	-1	0	2286	1	1	-1	-1	-1
36	0	0	60	60	44	50	1	0	60	0	1	8	1	3007	1	1	0	1000	1
36	0	0	60	60	44	50	1	0	61	8	1	6	0	2148	1	1	0	1000	1
36	0	0	60	60	44	50	1	0	62	8	0	-1	0	3019	1	1	-1	-1	-1
36	0	0	60	60	44	50	1	0	63	7	1	1	0	2943	1	1	6	753	1
36	0	0	60	60	44	50	1	0	64	0	1	10	0	3001	1	0	6	944	1
36	0	0	60	60	44	50	1	0	65	4	0	-1	2	3422	1	0	-1	-1	-1
36	0	0	60	60	44	50	1	0	66	1	1	1	-1	5000	1	0	6	914	1
36	0	0	60	60	44	50	1	0	67	1	0	-1	0	3150	1	0	-1	-1	-1
36	0	0	60	60	44	50	1	0	68	4	0	-1	0	2477	1	0	-1	-1	-1
36	0	0	60	60	44	50	1	0	69	2	0	-1	0	2663	1	0	-1	-1	-1
36	0	0	60	60	44	50	1	0	70	1	0	-1	0	3577	1	0	-1	-1	-1
36	0	0	60	60	44	50	1	0	71	3	1	5	0	3031	1	0	6	883	1
36	0	0	60	60	44	50	1	0	72	7	0	-1	0	4427	1	1	-1	-1	-1
36	0	0	60	60	44	50	1	0	73	6	0	-1	0	2551	1	1	-1	-1	-1
36	0	0	60	60	44	50	1	0	74	0	0	-1	1	2517	2	1	-1	-1	-1
36	0	0	60	60	44	50	1	0	75	4	0	-1	1	2221	1	1	-1	-1	-1
36	0	0	60	60	44	50	1	0	76	9	1	7	0	2249	1	1	6	890	2
36	0	0	60	60	44	50	1	0	77	1	1	7	0	2892	1	0	6	564	1
36	0	0	60	60	44	50	1	0	78	-1	2	5	0	3383	1	0	0	1000	1
36	0	0	60	60	44	50	1	0	79	6	1	9	0	3364	1	1	6	579	1
36	0	0	60	60	44	50	1	0	80	0	1	10	1	2285	1	1	6	865	1
36	0	0	60	60	44	50	1	0	81	7	0	-1	0	2823	1	1	-1	-1	-1
36	0	0	60	60	44	50	1	0	82	8	1	4	1	4659	1	0	0	1000	1
36	0	0	60	60	44	50	1	0	83	7	1	2	1	2181	1	0	6	945	1
36	0	0	60	60	44	50	1	0	84	4	1	3	1	2538	1	1	6	574	1
36	0	0	60	60	44	50	1	0	85	5	0	-1	2	2730	1	0	-1	-1	-1
36	0	0	60	60	44	50	1	0	86	6	0	-1	0	4153	1	1	-1	-1	-1
36	0	0	60	60	44	50	1	0	87	5	1	1	1	2440	1	0	6	497	1
36	0	0	60	60	44	50	1	0	88	-1	2	0	0	2533	1	0	6	644	1
36	0	0	60	60	44	50	1	0	89	4	1	3	1	3260	1	1	0	1000	2
36	0	0	60	60	44	50	1	0	90	4	1	2	0	3167	1	0	6	614	1
36	0	0	60	60	44	50	1	0	91	-1	2	2	0	1807	1	0	6	747	1
36	0	0	60	60	44	50	1	0	92	2	1	4	0	2659	1	0	6	442	1
36	0	0	60	60	44	50	1	0	93	6	1	9	0	1894	2	1	6	499	1
36	0	0	60	60	44	50	1	0	94	5	0	-1	2	3799	1	0	-1	-1	-1
36	0	0	60	60	44	50	1	0	95	2	1	0	1	2228	1	1	0	1000	1
36	0	0	60	60	44	50	1	0	96	3	1	2	1	2039	1	1	6	531	1
36	0	0	60	60	44	50	1	0	97	0	0	-1	1	1442	1	1	-1	-1	-1
36	0	0	60	60	44	50	1	0	98	9	1	3	0	3245	1	1	6	944	1
36	0	0	60	60	44	50	1	0	99	9	1	7	0	2352	1	1	6	834	1
36	0	0	60	60	44	50	1	0	100	0	0	-1	1	2823	1	1	-1	-1	-1
36	0	0	60	60	44	50	1	0	101	6	0	-1	0	2099	1	1	-1	-1	-1
36	0	0	60	60	44	50	1	0	102	8	0	-1	0	2523	1	1	-1	-1	-1
36	0	0	60	60	44	50	1	0	103	3	1	7	0	4483	1	0	6	859	1
36	0	0	60	60	44	50	1	0	104	9	0	-1	0	2108	1	1	-1	-1	-1
36	0	0	60	60	44	50	1	0	105	6	1	5	0	4437	9	1	0	1000	1
36	0	0	60	60	44	50	2	1	106	4	1	0	1	2100	1	1	0	1000	1
36	0	0	60	60	44	50	2	1	107	6	1	3	1	2020	1	0	6	883	1
36	0	0	60	60	44	50	2	1	108	1	1	3	1	3208	1	1	6	662	1
36	0	0	60	60	44	50	2	1	109	-1	2	4	1	2095	1	1	6	778	1
36	0	0	60	60	44	50	2	1	110	8	0	-1	1	1920	1	0	-1	-1	-1
36	0	0	60	60	44	50	2	1	111	7	1	4	1	1840	1	0	6	932	1
36	0	0	60	60	44	50	2	1	112	6	0	-1	2	2499	1	0	-1	-1	-1
36	0	0	60	60	44	50	2	1	113	9	1	2	0	2380	1	1	6	607	1
36	0	0	60	60	44	50	2	1	114	4	1	1	0	3281	1	0	0	1000	1
36	0	0	60	60	44	50	2	1	115	0	1	10	1	3814	1	1	0	1000	1
36	0	0	60	60	44	50	2	1	116	3	1	1	1	2426	1	1	6	778	1
36	0	0	60	60	44	50	2	1	117	8	0	-1	0	2758	1	1	-1	-1	-1
36	0	0	60	60	44	50	2	1	118	0	1	5	1	2428	1	1	6	803	1
36	0	0	60	60	44	50	2	1	119	9	0	-1	0	3816	1	1	-1	-1	-1
36	0	0	60	60	44	50	2	1	120	7	1	7	1	2804	1	0	6	898	1
36	0	0	60	60	44	50	2	1	121	2	0	-1	0	3081	1	0	-1	-1	-1
36	0	0	60	60	44	50	2	1	122	1	0	-1	1	2986	1	1	-1	-1	-1
36	0	0	60	60	44	50	2	1	123	4	1	7	1	2447	1	1	6	795	1
36	0	0	60	60	44	50	2	1	124	2	0	-1	0	3826	1	0	-1	-1	-1
36	0	0	60	60	44	50	2	1	125	7	0	-1	0	1830	1	1	-1	-1	-1
36	0	0	60	60	44	50	2	1	126	3	0	-1	2	2474	1	0	-1	-1	-1
36	0	0	60	60	44	50	2	1	127	8	1	0	1	1684	1	0	6	949	1
36	0	0	60	60	44	50	2	1	128	6	1	8	0	3469	1	1	6	742	1
36	0	0	60	60	44	50	2	1	129	2	1	7	1	2383	1	1	6	527	1
36	0	0	60	60	44	50	2	1	130	8	0	-1	-1	5000	1	0	-1	-1	-1
36	0	0	60	60	44	50	2	1	131	0	0	-1	1	2009	1	1	-1	-1	-1
36	0	0	60	60	44	50	2	1	132	8	1	5	0	2909	1	1	6	803	1
36	0	0	60	60	44	50	2	1	133	2	1	9	0	3678	1	0	6	771	1
36	0	0	60	60	44	50	2	1	134	4	0	-1	0	4032	1	0	-1	-1	-1
36	0	0	60	60	44	50	2	1	135	4	0	-1	1	2099	1	1	-1	-1	-1
36	0	0	60	60	44	50	2	1	136	6	0	-1	1	2548	2	0	-1	-1	-1
36	0	0	60	60	44	50	2	1	137	7	0	-1	0	2186	1	1	-1	-1	-1
36	0	0	60	60	44	50	2	1	138	6	1	9	1	4359	1	0	0	1000	1
36	0	0	60	60	44	50	2	1	139	2	0	-1	1	2766	2	1	-1	-1	-1
36	0	0	60	60	44	50	2	1	140	9	1	8	0	2404	2	1	6	748	1
36	0	0	60	60	44	50	2	1	141	3	0	-1	0	2993	2	0	-1	-1	-1
36	0	0	60	60	44	50	2	1	142	1	0	-1	0	3774	1	0	-1	-1	-1
36	0	0	60	60	44	50	2	1	143	8	1	3	0	2228	1	1	6	426	1
36	0	0	60	60	44	50	2	1	144	9	0	-1	0	2336	1	1	-1	-1	-1
36	0	0	60	60	44	50	2	1	145	0	1	0	1	2807	1	1	0	1000	1
36	0	0	60	60	44	50	2	1	146	7	1	0	0	3484	1	1	6	704	1
36	0	0	60	60	44	50	2	1	147	0	0	-1	1	3189	1	1	-1	-1	-1
36	0	0	60	60	44	50	2	1	148	-1	2	8	1	4004	3	1	0	1000	1
36	0	0	60	60	44	50	2	1	149	6	0	-1	1	3377	2	0	-1	-1	-1
36	0	0	60	60	44	50	2	1	150	3	1	1	1	1967	1	1	6	848	1
36	0	0	60	60	44	50	2	1	151	5	0	-1	0	2524	2	1	-1	-1	-1
36	0	0	60	60	44	50	2	1	152	1	0	-1	1	3068	2	1	-1	-1	-1
36	0	0	60	60	44	50	2	1	153	1	0	-1	1	2335	434	1	-1	-1	-1
36	0	0	60	60	44	50	2	1	154	8	1	3	1	3326	1	0	6	756	1
36	0	0	60	60	44	50	2	1	155	5	1	5	1	3062	1	0	0	1000	1
36	0	0	60	60	44	50	2	1	156	2	0	-1	2	2912	1	0	-1	-1	-1
36	0	0	60	60	44	50	2	1	157	7	0	-1	0	3081	1	1	-1	-1	-1
36	0	0	60	60	44	50	2	1	158	8	0	-1	0	1762	1	1	-1	-1	-1
36	0	0	60	60	44	50	2	1	159	9	1	4	-1	5000	1	0	6	932	1
36	0	0	60	60	44	50	2	1	160	5	1	0	2	2725	1	0	6	511	1
36	0	0	60	60	44	50	2	1	161	3	1	4	2	1884	2	0	6	870	2
36	0	0	60	60	44	50	2	1	162	3	0	-1	0	2766	2	0	-1	-1	-1
36	0	0	60	60	44	50	2	1	163	2	0	-1	0	3092	2	0	-1	-1	-1
36	0	0	60	60	44	50	2	1	164	2	1	6	1	2629	1	1	0	1000	1
36	0	0	60	60	44	50	2	1	165	9	1	10	-1	5000	1	0	6	440	1
36	0	0	60	60	44	50	2	1	166	4	0	-1	2	2216	4	0	-1	-1	-1
36	0	0	60	60	44	50	2	1	167	5	0	-1	0	4516	2	1	-1	-1	-1
36	0	0	60	60	44	50	2	1	168	5	0	-1	2	2564	1	0	-1	-1	-1
36	0	0	60	60	44	50	2	1	169	2	1	8	2	3298	2	0	0	1000	1
36	0	0	60	60	44	50	2	1	170	9	0	-1	0	3098	3	1	-1	-1	-1
36	0	0	60	60	44	50	2	1	171	6	1	2	0	2603	1	1	0	1000	1
36	0	0	60	60	44	50	2	1	172	7	0	-1	0	2696	2	1	-1	-1	-1
36	0	0	60	60	44	50	2	1	173	0	0	-1	1	2353	2	1	-1	-1	-1
36	0	0	60	60	44	50	2	1	174	5	1	6	1	2184	3	0	0	1000	1
36	0	0	60	60	44	50	2	1	175	5	1	3	1	1925	1	0	6	741	2
36	0	0	60	60	44	50	2	1	176	-1	2	6	1	2311	1	1	0	1000	1
36	0	0	60	60	44	50	2	1	177	3	1	5	1	4039	1	1	6	886	1
36	0	0	60	60	44	50	2	1	178	6	1	2	1	3163	1	0	6	649	8
36	0	0	60	60	44	50	2	1	179	1	1	9	0	3832	1	0	6	446	1
36	0	0	60	60	44	50	2	1	180	6	0	-1	1	4356	1	0	-1	-1	-1
36	0	0	60	60	44	50	2	1	181	-1	2	10	1	1664	1	1	0	1000	1
36	0	0	60	60	44	50	2	1	182	5	0	-1	2	2538	1	0	-1	-1	-1
36	0	0	60	60	44	50	2	1	183	9	1	10	0	2165	1	1	6	460	1
36	0	0	60	60	44	50	2	1	184	0	1	6	0	4915	2	0	6	468	2
36	0	0	60	60	44	50	2	1	185	6	0	-1	2	3147	18	0	-1	-1	-1
36	0	0	60	60	44	50	2	1	186	7	1	6	1	3889	4	0	6	825	2
36	0	0	60	60	44	50	2	1	187	4	1	8	1	2043	1	1	6	594	3
36	0	0	60	60	44	50	2	1	188	2	1	1	0	3806	1	0	6	932	1
36	0	0	60	60	44	50	2	1	189	4	0	-1	1	3178	1	1	-1	-1	-1
36	0	0	60	60	44	50	2	1	190	5	0	-1	0	4032	2	1	-1	-1	-1
36	0	0	60	60	44	50	2	1	191	1	0	-1	0	4347	1	0	-1	-1	-1
36	0	0	60	60	44	50	2	1	192	0	0	-1	1	3027	2	1	-1	-1	-1
36	0	0	60	60	44	50	2	1	193	3	0	-1	0	3863	1	0	-1	-1	-1
36	0	0	60	60	44	50	2	1	194	9	0	-1	0	1905	1	1	-1	-1	-1
36	0	0	60	60	44	50	2	1	195	1	1	7	1	3506	15	1	6	987	1
36	0	0	60	60	44	50	2	1	196	0	0	-1	2	3066	5	0	-1	-1	-1
36	0	0	60	60	44	50	2	1	197	5	1	4	2	1980	4	0	0	1000	1
36	0	0	60	60	44	50	2	1	198	4	1	2	2	2754	19	0	6	561	1
36	0	0	60	60	44	50	2	1	199	3	0	-1	2	2472	4	0	-1	-1	-1
36	0	0	60	60	44	50	2	1	200	3	1	10	1	2262	16	1	6	776	1
36	0	0	60	60	44	50	2	1	201	7	0	-1	0	1976	1	1	-1	-1	-1
36	0	0	60	60	44	50	2	1	202	0	1	2	0	3278	1	0	0	1000	1
36	0	0	60	60	44	50	2	1	203	1	1	5	0	4039	1	0	0	1000	1
36	0	0	60	60	44	50	2	1	204	1	1	9	-1	5000	1	0	0	1000	1
36	0	0	60	60	44	50	2	1	205	8	0	-1	0	1567	1	1	-1	-1	-1
36	0	0	60	60	44	50	2	1	206	9	0	-1	0	2997	1	1	-1	-1	-1
36	0	0	60	60	44	50	2	1	207	8	1	9	0	4490	1	1	6	883	1
36	0	0	60	60	44	50	2	1	208	-1	2	7	1	2293	1	1	0	1000	9
36	0	0	60	60	44	50	2	1	209	7	1	1	0	2534	1	1	6	894	1
36	0	0	60	60	44	50	2	1	210	4	0	-1	2	3829	2	0	-1	-1	-1
36	0	0	60	60	44	50	3	0	211	8	1	4	1	2830	1	0	0	1000	1
36	0	0	60	60	44	50	3	0	212	9	0	-1	0	2578	1	1	-1	-1	-1
36	0	0	60	60	44	50	3	0	213	8	0	-1	0	3247	1	1	-1	-1	-1
36	0	0	60	60	44	50	3	0	214	4	1	9	0	2810	1	0	6	750	1
36	0	0	60	60	44	50	3	0	215	1	0	-1	0	4127	1	0	-1	-1	-1
36	0	0	60	60	44	50	3	0	216	7	1	3	0	3383	1	1	6	881	1
36	0	0	60	60	44	50	3	0	217	2	0	-1	0	3476	1	0	-1	-1	-1
36	0	0	60	60	44	50	3	0	218	4	1	4	0	3934	1	0	0	1000	1
36	0	0	60	60	44	50	3	0	219	1	1	3	1	2365	1	1	0	1000	1
36	0	0	60	60	44	50	3	0	220	-1	2	5	0	2749	1	0	6	658	1
36	0	0	60	60	44	50	3	0	221	4	0	-1	1	4867	1	1	-1	-1	-1
36	0	0	60	60	44	50	3	0	222	6	1	3	0	2413	2	1	6	939	1
36	0	0	60	60	44	50	3	0	223	7	1	7	0	2417	2	1	6	879	1
36	0	0	60	60	44	50	3	0	224	7	0	-1	0	3101	1	1	-1	-1	-1
36	0	0	60	60	44	50	3	0	225	8	0	-1	0	3086	2	1	-1	-1	-1
36	0	0	60	60	44	50	3	0	226	9	1	7	0	2935	2	1	6	626	1
36	0	0	60	60	44	50	3	0	227	6	1	1	0	3526	1	1	0	1000	1
36	0	0	60	60	44	50	3	0	228	0	0	-1	0	3502	2	0	-1	-1	-1
36	0	0	60	60	44	50	3	0	229	3	1	9	2	2407	2	0	0	1000	1
36	0	0	60	60	44	50	3	0	230	-1	2	0	0	2782	1	0	0	1000	1
36	0	0	60	60	44	50	3	0	231	8	0	-1	0	2539	1	1	-1	-1	-1
36	0	0	60	60	44	50	3	0	232	3	0	-1	2	3010	2	0	-1	-1	-1
36	0	0	60	60	44	50	3	0	233	0	0	-1	1	2983	1	1	-1	-1	-1
36	0	0	60	60	44	50	3	0	234	8	1	4	0	2292	1	1	6	818	1
36	0	0	60	60	44	50	3	0	235	0	1	2	1	4237	1	1	0	1000	1
36	0	0	60	60	44	50	3	0	236	0	0	-1	-1	5000	1	0	-1	-1	-1
36	0	0	60	60	44	50	3	0	237	3	1	5	-1	5000	1	0	6	976	1
36	0	0	60	60	44	50	3	0	238	5	0	-1	2	2722	1	0	-1	-1	-1
36	0	0	60	60	44	50	3	0	239	7	0	-1	2	3658	1	0	-1	-1	-1
36	0	0	60	60	44	50	3	0	240	1	1	9	1	1964	1	1	6	933	2
36	0	0	60	60	44	50	3	0	241	8	0	-1	1	2130	1	0	-1	-1	-1
36	0	0	60	60	44	50	3	0	242	3	1	5	1	2369	1	1	0	1000	9
36	0	0	60	60	44	50	3	0	243	3	0	-1	0	3519	2	0	-1	-1	-1
36	0	0	60	60	44	50	3	0	244	2	0	-1	0	4191	2	0	-1	-1	-1
36	0	0	60	60	44	50	3	0	245	-1	2	8	0	1846	1	0	6	898	1
36	0	0	60	60	44	50	3	0	246	6	1	6	0	1777	1	1	0	1000	1
36	0	0	60	60	44	50	3	0	247	2	0	-1	1	3791	1	1	-1	-1	-1
36	0	0	60	60	44	50	3	0	248	0	1	2	1	2268	2	1	0	1000	1
36	0	0	60	60	44	50	3	0	249	4	0	-1	2	3102	2	0	-1	-1	-1
36	0	0	60	60	44	50	3	0	250	0	1	2	1	3199	1	1	6	985	1
36	0	0	60	60	44	50	3	0	251	6	0	-1	2	2915	2	0	-1	-1	-1
36	0	0	60	60	44	50	3	0	252	2	1	9	1	2227	3	1	0	1000	1
36	0	0	60	60	44	50	3	0	253	6	0	-1	1	3623	1	0	-1	-1	-1
36	0	0	60	60	44	50	3	0	254	9	1	6	0	3283	1	1	0	1000	1
36	0	0	60	60	44	50	3	0	255	8	1	8	0	3372	1	1	0	1000	1
36	0	0	60	60	44	50	3	0	256	0	1	0	1	3362	1	1	6	761	1
36	0	0	60	60	44	50	3	0	257	4	1	5	1	3160	1	1	6	822	1
36	0	0	60	60	44	50	3	0	258	1	0	-1	0	4071	1	0	-1	-1	-1
36	0	0	60	60	44	50	3	0	259	6	1	8	2	2433	2	0	0	1000	1
36	0	0	60	60	44	50	3	0	260	-1	2	10	0	2210	2	0	6	863	1
36	0	0	60	60	44	50	3	0	261	6	1	10	2	2370	2	0	0	1000	1
36	0	0	60	60	44	50	3	0	262	8	0	-1	0	3848	1	1	-1	-1	-1
36	0	0	60	60	44	50	3	0	263	7	1	6	1	3698	1	0	0	1000	1
36	0	0	60	60	44	50	3	0	264	3	1	5	0	2835	1	0	6	739	1
36	0	0	60	60	44	50	3	0	265	7	0	-1	0	3934	1	1	-1	-1	-1
36	0	0	60	60	44	50	3	0	266	4	0	-1	2	2246	1	0	-1	-1	-1
36	0	0	60	60	44	50	3	0	267	9	0	-1	0	2833	8	1	-1	-1	-1
36	0	0	60	60	44	50	3	0	268	4	1	3	0	3836	1	0	6	858	1
36	0	0	60	60	44	50	3	0	269	2	0	-1	0	4615	1	0	-1	-1	-1
36	0	0	60	60	44	50	3	0	270	1	0	-1	1	3419	1	1	-1	-1	-1
36	0	0	60	60	44	50	3	0	271	5	0	-1	2	2663	1	0	-1	-1	-1
36	0	0	60	60	44	50	3	0	272	0	1	2	1	2353	1	1	6	835	1
36	0	0	60	60	44	50	3	0	273	2	1	6	1	2376	80	1	6	474	1
36	0	0	60	60	44	50	3	0	274	3	0	-1	0	3574	2	0	-1	-1	-1
36	0	0	60	60	44	50	3	0	275	2	1	8	1	2356	1	1	6	868	1
36	0	0	60	60	44	50	3	0	276	3	1	4	0	2218	1	0	6	730	1
36	0	0	60	60	44	50	3	0	277	9	1	10	0	2753	1	1	6	565	2
36	0	0	60	60	44	50	3	0	278	0	0	-1	1	2520	1	1	-1	-1	-1
36	0	0	60	60	44	50	3	0	279	7	1	7	0	3048	1	1	6	997	1
36	0	0	60	60	44	50	3	0	280	2	0	-1	2	2323	1	0	-1	-1	-1
36	0	0	60	60	44	50	3	0	281	9	1	1	0	3626	1	1	6	839	1
36	0	0	60	60	44	50	3	0	282	0	0	-1	1	2142	1	1	-1	-1	-1
36	0	0	60	60	44	50	3	0	283	8	1	8	1	3006	1	0	0	1000	1
36	0	0	60	60	44	50	3	0	284	5	1	3	0	2442	1	1	6	900	1
36	0	0	60	60	44	50	3	0	285	5	1	0	2	2814	2	0	0	1000	1
36	0	0	60	60	44	50	3	0	286	2	1	7	0	4009	1	0	6	986	1
36	0	0	60	60	44	50	3	0	287	5	1	7	2	3518	2	0	0	1000	1
36	0	0	60	60	44	50	3	0	288	7	1	10	0	2209	2	1	6	469	1
36	0	0	60	60	44	50	3	0	289	9	0	-1	0	2726	2	1	-1	-1	-1
36	0	0	60	60	44	50	3	0	290	1	1	6	1	3190	1	1	6	964	1
36	0	0	60	60	44	50	3	0	291	1	0	-1	0	2611	3	0	-1	-1	-1
36	0	0	60	60	44	50	3	0	292	6	0	-1	2	2824	1	0	-1	-1	-1
36	0	0	60	60	44	50	3	0	293	3	0	-1	0	2876	1	0	-1	-1	-1
36	0	0	60	60	44	50	3	0	294	2	1	2	1	3925	1	1	0	1000	1
36	0	0	60	60	44	50	3	0	295	8	1	1	-1	5000	1	0	0	1000	1
36	0	0	60	60	44	50	3	0	296	1	0	-1	1	2130	1	1	-1	-1	-1
36	0	0	60	60	44	50	3	0	297	-1	2	10	0	4327	1	0	0	1000	1
36	0	0	60	60	44	50	3	0	298	1	1	1	1	3831	1	1	6	463	1
36	0	0	60	60	44	50	3	0	299	9	1	1	0	4546	1	1	6	761	1
36	0	0	60	60	44	50	3	0	300	5	0	-1	0	2953	1	1	-1	-1	-1
36	0	0	60	60	44	50	3	0	301	7	0	-1	0	2344	1	1	-1	-1	-1
36	0	0	60	60	44	50	3	0	302	5	0	-1	2	2295	1	0	-1	-1	-1
36	0	0	60	60	44	50	3	0	303	5	1	0	2	1951	1	0	0	1000	1
36	0	0	60	60	44	50	3	0	304	6	0	-1	0	2662	1	1	-1	-1	-1
36	0	0	60	60	44	50	3	0	305	4	1	0	0	3768	2	0	6	659	1
36	0	0	60	60	44	50	3	0	306	9	0	-1	0	2526	1	1	-1	-1	-1
36	0	0	60	60	44	50	3	0	307	4	0	-1	0	2334	1	0	-1	-1	-1
36	0	0	60	60	44	50	3	0	308	4	0	-1	2	2637	1	0	-1	-1	-1
36	0	0	60	60	44	50	3	0	309	7	0	-1	0	3816	1	1	-1	-1	-1
36	0	0	60	60	44	50	3	0	310	5	1	4	0	2916	1	1	6	556	2
36	0	0	60	60	44	50	3	0	311	3	0	-1	2	3140	1	0	-1	-1	-1
36	0	0	60	60	44	50	3	0	312	6	0	-1	2	2707	1	0	-1	-1	-1
36	0	0	60	60	44	50	3	0	313	1	1	9	1	3076	1	1	6	890	1
36	0	0	60	60	44	50	3	0	314	5	0	-1	1	2926	1	0	-1	-1	-1
36	0	0	60	60	44	50	3	0	315	9	0	-1	0	2958	1	1	-1	-1	-1
36	0	0	60	60	44	50	4	1	316	2	0	-1	1	3121	1	1	-1	-1	-1
36	0	0	60	60	44	50	4	1	317	2	0	-1	0	2377	1	0	-1	-1	-1
36	0	0	60	60	44	50	4	1	318	6	0	-1	0	3519	1	1	-1	-1	-1
36	0	0	60	60	44	50	4	1	319	0	0	-1	1	3503	3	1	-1	-1	-1
36	0	0	60	60	44	50	4	1	320	3	0	-1	2	2360	2	0	-1	-1	-1
36	0	0	60	60	44	50	4	1	321	2	0	-1	2	2278	2	0	-1	-1	-1
36	0	0	60	60	44	50	4	1	322	6	0	-1	1	4208	1	0	-1	-1	-1
36	0	0	60	60	44	50	4	1	323	-1	2	9	1	1351	1	1	6	814	2
36	0	0	60	60	44	50	4	1	324	6	1	3	1	3781	1	0	6	878	1
36	0	0	60	60	44	50	4	1	325	7	0	-1	1	4491	1	0	-1	-1	-1
36	0	0	60	60	44	50	4	1	326	7	0	-1	1	4380	1	0	-1	-1	-1
36	0	0	60	60	44	50	4	1	327	1	1	5	1	3937	1	1	6	927	1
36	0	0	60	60	44	50	4	1	328	8	1	7	1	3728	1	0	6	581	1
36	0	0	60	60	44	50	4	1	329	2	1	6	0	4048	1	0	6	548	1
36	0	0	60	60	44	50	4	1	330	7	1	4	-1	5000	1	0	0	1000	1
36	0	0	60	60	44	50	4	1	331	7	1	7	0	2175	1	1	6	578	1
36	0	0	60	60	44	50	4	1	332	6	1	10	1	4216	1	0	6	927	2
36	0	0	60	60	44	50	4	1	333	0	0	-1	1	3548	1	1	-1	-1	-1
36	0	0	60	60	44	50	4	1	334	0	1	5	1	3227	1	1	6	827	1
36	0	0	60	60	44	50	4	1	335	3	1	8	2	4135	1	0	6	766	30
36	0	0	60	60	44	50	4	1	336	5	1	3	1	3798	1	0	6	428	2
36	0	0	60	60	44	50	4	1	337	9	1	2	0	4354	1	1	6	744	1
36	0	0	60	60	44	50	4	1	338	-1	2	9	1	2027	1	1	6	654	1
36	0	0	60	60	44	50	4	1	339	3	0	-1	2	2631	1	0	-1	-1	-1
36	0	0	60	60	44	50	4	1	340	8	1	0	0	2618	1	1	6	718	1
36	0	0	60	60	44	50	4	1	341	-1	2	7	1	2152	1	1	0	1000	1
36	0	0	60	60	44	50	4	1	342	1	1	0	0	3407	1	0	6	857	1
36	0	0	60	60	44	50	4	1	343	4	1	2	1	1787	1	1	0	1000	1
36	0	0	60	60	44	50	4	1	344	1	1	1	1	2649	1	1	0	1000	1
36	0	0	60	60	44	50	4	1	345	3	0	-1	2	2355	1	0	-1	-1	-1
36	0	0	60	60	44	50	4	1	346	7	0	-1	0	2810	1	1	-1	-1	-1
36	0	0	60	60	44	50	4	1	347	3	1	6	1	3062	2	1	6	902	1
36	0	0	60	60	44	50	4	1	348	6	0	-1	0	1113	1	1	-1	-1	-1
36	0	0	60	60	44	50	4	1	349	7	1	3	0	2601	2	1	0	1000	1
36	0	0	60	60	44	50	4	1	350	3	0	-1	2	2494	2	0	-1	-1	-1
36	0	0	60	60	44	50	4	1	351	0	0	-1	1	1399	2	1	-1	-1	-1
36	0	0	60	60	44	50	4	1	352	1	0	-1	1	1899	3	1	-1	-1	-1
36	0	0	60	60	44	50	4	1	353	4	1	8	1	2188	2	1	6	424	1
36	0	0	60	60	44	50	4	1	354	9	1	9	0	2777	1	1	6	516	2
36	0	0	60	60	44	50	4	1	355	7	1	10	0	2179	1	1	6	474	1
36	0	0	60	60	44	50	4	1	356	5	1	8	0	2208	1	1	6	385	1
36	0	0	60	60	44	50	4	1	357	9	0	-1	0	3220	1	1	-1	-1	-1
36	0	0	60	60	44	50	4	1	358	9	0	-1	0	3768	1	1	-1	-1	-1
36	0	0	60	60	44	50	4	1	359	3	1	6	0	2886	1	0	0	1000	1
36	0	0	60	60	44	50	4	1	360	0	1	0	1	2576	1	1	6	990	1
36	0	0	60	60	44	50	4	1	361	5	1	9	1	3197	1	0	6	780	1
36	0	0	60	60	44	50	4	1	362	1	1	4	1	2050	1	1	6	480	1
36	0	0	60	60	44	50	4	1	363	6	1	10	1	2888	1	0	6	546	8
36	0	0	60	60	44	50	4	1	364	0	0	-1	1	2161	2	1	-1	-1	-1
36	0	0	60	60	44	50	4	1	365	2	1	9	1	3135	2	1	6	586	2
36	0	0	60	60	44	50	4	1	366	6	0	-1	0	1742	1	1	-1	-1	-1
36	0	0	60	60	44	50	4	1	367	8	0	-1	0	2134	2	1	-1	-1	-1
36	0	0	60	60	44	50	4	1	368	4	0	-1	0	3325	1	0	-1	-1	-1
36	0	0	60	60	44	50	4	1	369	5	0	-1	0	2725	2	1	-1	-1	-1
36	0	0	60	60	44	50	4	1	370	4	0	-1	2	3061	2	0	-1	-1	-1
36	0	0	60	60	44	50	4	1	371	5	0	-1	0	2927	1	1	-1	-1	-1
36	0	0	60	60	44	50	4	1	372	9	0	-1	0	2943	3	1	-1	-1	-1
36	0	0	60	60	44	50	4	1	373	8	1	0	1	4095	2	0	6	925	1
36	0	0	60	60	44	50	4	1	374	4	0	-1	2	2528	1	0	-1	-1	-1
36	0	0	60	60	44	50	4	1	375	1	0	-1	1	3656	5	1	-1	-1	-1
36	0	0	60	60	44	50	4	1	376	1	0	-1	1	2266	2	1	-1	-1	-1
36	0	0	60	60	44	50	4	1	377	4	0	-1	1	2948	2	1	-1	-1	-1
36	0	0	60	60	44	50	4	1	378	9	1	2	1	1971	2	0	0	1000	1
36	0	0	60	60	44	50	4	1	379	1	0	-1	1	3113	1	1	-1	-1	-1
36	0	0	60	60	44	50	4	1	380	4	1	6	1	4425	1	1	0	1000	1
36	0	0	60	60	44	50	4	1	381	8	1	1	1	2709	1	0	0	1000	1
36	0	0	60	60	44	50	4	1	382	8	0	-1	1	3093	1	0	-1	-1	-1
36	0	0	60	60	44	50	4	1	383	7	1	7	1	4207	1	0	6	998	1
36	0	0	60	60	44	50	4	1	384	0	0	-1	1	1851	1	1	-1	-1	-1
36	0	0	60	60	44	50	4	1	385	4	1	6	1	2246	1	1	6	923	3
36	0	0	60	60	44	50	4	1	386	6	1	2	2	3264	1	0	0	1000	1
36	0	0	60	60	44	50	4	1	387	4	0	-1	2	2187	1	0	-1	-1	-1
36	0	0	60	60	44	50	4	1	388	5	1	8	0	3744	1	1	6	708	1
36	0	0	60	60	44	50	4	1	389	2	1	2	0	2447	2	0	6	610	1
36	0	0	60	60	44	50	4	1	390	3	0	-1	1	3066	1	1	-1	-1	-1
36	0	0	60	60	44	50	4	1	391	6	1	10	0	4023	2	1	0	1000	1
36	0	0	60	60	44	50	4	1	392	1	0	-1	0	2091	2	0	-1	-1	-1
36	0	0	60	60	44	50	4	1	393	4	1	5	0	717	1	0	0	1000	1
36	0	0	60	60	44	50	4	1	394	-1	2	1	1	2134	2	1	0	1000	1
36	0	0	60	60	44	50	4	1	395	9	0	-1	0	3062	2	1	-1	-1	-1
36	0	0	60	60	44	50	4	1	396	2	0	-1	0	2552	2	0	-1	-1	-1
36	0	0	60	60	44	50	4	1	397	3	1	7	1	2471	1	1	0	1000	1
36	0	0	60	60	44	50	4	1	398	8	0	-1	0	2897	1	1	-1	-1	-1
36	0	0	60	60	44	50	4	1	399	1	1	1	1	3641	1	1	0	1000	1
36	0	0	60	60	44	50	4	1	400	6	0	-1	1	2413	1	0	-1	-1	-1
36	0	0	60	60	44	50	4	1	401	5	0	-1	2	2705	1	0	-1	-1	-1
36	0	0	60	60	44	50	4	1	402	7	0	-1	0	2857	1	1	-1	-1	-1
36	0	0	60	60	44	50	4	1	403	9	1	10	0	2775	1	1	6	926	1
36	0	0	60	60	44	50	4	1	404	8	0	-1	0	2181	1	1	-1	-1	-1
36	0	0	60	60	44	50	4	1	405	2	1	5	1	3682	1	1	0	1000	1
36	0	0	60	60	44	50	4	1	406	2	0	-1	0	1884	1	0	-1	-1	-1
36	0	0	60	60	44	50	4	1	407	9	1	4	0	1861	1	1	6	852	1
36	0	0	60	60	44	50	4	1	408	5	1	5	0	2520	1	1	0	1000	1
36	0	0	60	60	44	50	4	1	409	-1	2	8	1	1961	1	1	6	925	320
36	0	0	60	60	44	50	4	1	410	9	0	-1	0	2688	1	1	-1	-1	-1
36	0	0	60	60	44	50	4	1	411	5	0	-1	2	3361	1	0	-1	-1	-1
36	0	0	60	60	44	50	4	1	412	2	1	3	1	2791	1	1	6	843	1
36	0	0	60	60	44	50	4	1	413	7	0	-1	1	4060	1	0	-1	-1	-1
36	0	0	60	60	44	50	4	1	414	8	1	1	1	2583	1	0	6	833	1
36	0	0	60	60	44	50	4	1	415	8	0	-1	0	2812	1	1	-1	-1	-1
36	0	0	60	60	44	50	4	1	416	0	1	4	1	3600	1	1	6	513	1
36	0	0	60	60	44	50	4	1	417	0	1	4	1	4957	1	1	6	869	1
36	0	0	60	60	44	50	4	1	418	3	1	3	2	3163	1	0	6	595	1
36	0	0	60	60	44	50	4	1	419	0	1	0	1	2233	1	1	6	808	2
36	0	0	60	60	44	50	4	1	420	5	0	-1	-1	5000	1	0	-1	-1	-1
