# Supplementary material for: No Evidence for Threat-Induced Spatial Prioritization of Somatosensory Stimulation during Pain Control Using a Synchrony Judgment Paradigm
Source: PLoS One. 2016 Jun 7;11(6):e0156648. doi: 10.1371/journal.pone.0156648 (PMC4896434; doi:10.1371/journal.pone.0156648)
Supplement: S1 Dataset — This dataset includes pretest questionnaire data, posttest questionnaire data, and experimental (SJ3) data. (ZIP) [file pone.0156648.s001.zip › S1 Dataset/PP37.dat]

PP	CUE	CTRL	TAMP1	TAMP2	SAMP1	SAMP2	BLOCK	SLOC	TRIAL	SOA	TYPE	FB	Resp	RT	RTerr	Acc	CResp	CRT	CRE
37	1	-1	60	60	32	36	0	0	1	1	0	-1	0	3588	1	0	-1	-1	-1
37	1	-1	60	60	32	36	0	1	2	5	1	-1	2	2017	1	0	-1	-1	-1
37	1	-1	60	60	32	36	0	0	3	6	0	-1	2	1645	161	0	-1	-1	-1
37	1	-1	60	60	32	36	0	1	4	2	1	-1	1	3088	1	1	-1	-1	-1
37	1	-1	60	60	32	36	0	0	5	8	0	-1	2	3217	1	0	-1	-1	-1
37	1	-1	60	60	32	36	0	1	6	9	1	-1	0	1981	1	1	-1	-1	-1
37	1	-1	60	60	32	36	0	1	7	0	1	-1	1	2035	1	1	-1	-1	-1
37	1	-1	60	60	32	36	0	1	8	3	0	-1	2	2766	1	0	-1	-1	-1
37	1	-1	60	60	32	36	0	1	9	4	1	-1	1	2460	1	1	-1	-1	-1
37	1	-1	60	60	32	36	0	0	10	7	1	-1	2	2559	1	0	-1	-1	-1
37	1	-1	60	60	32	36	0	0	11	-1	2	-1	1	2656	1	1	-1	-1	-1
37	1	-1	60	60	32	36	0	1	12	-1	2	-1	1	2245	110	1	-1	-1	-1
37	1	-1	60	60	32	36	0	0	13	9	1	-1	0	2433	1	1	-1	-1	-1
37	1	-1	60	60	32	36	0	0	14	5	0	-1	2	2347	1	0	-1	-1	-1
37	1	-1	60	60	32	36	0	0	15	3	0	-1	2	2683	1	0	-1	-1	-1
37	1	-1	60	60	32	36	0	0	16	2	1	-1	2	2604	9	0	-1	-1	-1
37	1	-1	60	60	32	36	0	1	17	8	0	-1	0	2569	1	1	-1	-1	-1
37	1	-1	60	60	32	36	0	0	18	1	0	-1	0	2630	1	0	-1	-1	-1
37	1	-1	60	60	32	36	0	1	19	4	0	-1	2	1730	1	0	-1	-1	-1
37	1	-1	60	60	32	36	0	1	20	7	0	-1	0	2146	1	1	-1	-1	-1
37	1	-1	60	60	32	36	0	1	21	0	1	-1	0	2106	1	0	-1	-1	-1
37	1	-1	60	60	32	36	0	0	22	6	1	-1	2	2370	1	0	-1	-1	-1
37	1	0	60	60	32	36	1	1	1	9	1	5	0	2623	1	1	6	547	1
37	1	0	60	60	32	36	1	1	2	-1	2	4	1	1245	1	1	6	895	1
37	1	0	60	60	32	36	1	1	3	8	1	6	0	2176	8	1	6	339	1
37	1	0	60	60	32	36	1	1	4	4	0	-1	2	2350	1	0	-1	-1	-1
37	1	0	60	60	32	36	1	1	5	8	0	-1	0	1789	1	1	-1	-1	-1
37	1	0	60	60	32	36	1	1	6	-1	2	2	1	1604	1	1	6	515	1
37	1	0	60	60	32	36	1	1	7	8	0	-1	0	2456	1	1	-1	-1	-1
37	1	0	60	60	32	36	1	1	8	1	0	-1	2	2539	1	0	-1	-1	-1
37	1	0	60	60	32	36	1	1	9	3	1	8	0	2170	1	0	6	442	1
37	1	0	60	60	32	36	1	1	10	6	1	1	0	2128	2	1	6	647	2
37	1	0	60	60	32	36	1	1	11	2	1	4	0	2744	1	0	6	598	1
37	1	0	60	60	32	36	1	1	12	2	1	3	2	2807	1	0	6	653	1
37	1	0	60	60	32	36	1	1	13	7	0	-1	2	2916	1	0	-1	-1	-1
37	1	0	60	60	32	36	1	1	14	1	0	-1	1	2500	1	1	-1	-1	-1
37	1	0	60	60	32	36	1	1	15	0	0	-1	2	2204	1	0	-1	-1	-1
37	1	0	60	60	32	36	1	1	16	3	1	1	1	2409	1	1	6	748	1
37	1	0	60	60	32	36	1	1	17	1	0	-1	2	2446	1	0	-1	-1	-1
37	1	0	60	60	32	36	1	1	18	8	0	-1	2	2313	5	0	-1	-1	-1
37	1	0	60	60	32	36	1	1	19	6	0	-1	1	1930	1	0	-1	-1	-1
37	1	0	60	60	32	36	1	1	20	9	0	-1	0	2258	1	1	-1	-1	-1
37	1	0	60	60	32	36	1	1	21	1	1	7	2	2524	1	0	6	748	1
37	1	0	60	60	32	36	1	1	22	6	0	-1	2	2116	68	0	-1	-1	-1
37	1	0	60	60	32	36	1	1	23	8	1	3	0	2724	1	1	6	507	1
37	1	0	60	60	32	36	1	1	24	3	0	-1	0	2460	1	0	-1	-1	-1
37	1	0	60	60	32	36	1	1	25	4	0	-1	2	2958	1	0	-1	-1	-1
37	1	0	60	60	32	36	1	1	26	2	0	-1	2	2637	1	0	-1	-1	-1
37	1	0	60	60	32	36	1	1	27	6	1	7	2	2272	108	0	6	813	1
37	1	0	60	60	32	36	1	1	28	5	0	-1	2	2386	107	0	-1	-1	-1
37	1	0	60	60	32	36	1	1	29	6	0	-1	2	2695	1	0	-1	-1	-1
37	1	0	60	60	32	36	1	1	30	-1	2	0	1	1738	1	1	6	803	1
37	1	0	60	60	32	36	1	1	31	9	0	-1	0	2193	1	1	-1	-1	-1
37	1	0	60	60	32	36	1	1	32	8	1	10	0	2263	5	1	6	544	1
37	1	0	60	60	32	36	1	1	33	0	1	7	1	1961	4	1	6	490	1
37	1	0	60	60	32	36	1	1	34	7	1	6	2	2944	1	0	6	672	1
37	1	0	60	60	32	36	1	1	35	2	0	-1	1	2351	1	1	-1	-1	-1
37	1	0	60	60	32	36	1	1	36	-1	2	2	1	1784	1	1	6	469	1
37	1	0	60	60	32	36	1	1	37	8	0	-1	0	1317	108	1	-1	-1	-1
37	1	0	60	60	32	36	1	1	38	9	0	-1	0	2957	1	1	-1	-1	-1
37	1	0	60	60	32	36	1	1	39	2	1	6	0	2556	1	0	6	465	1
37	1	0	60	60	32	36	1	1	40	1	1	4	0	2810	1	0	6	671	1
37	1	0	60	60	32	36	1	1	41	6	0	-1	2	2463	1	0	-1	-1	-1
37	1	0	60	60	32	36	1	1	42	9	0	-1	0	1705	1	1	-1	-1	-1
37	1	0	60	60	32	36	1	1	43	8	1	5	2	2338	1	0	6	613	1
37	1	0	60	60	32	36	1	1	44	5	0	-1	2	2777	110	0	-1	-1	-1
37	1	0	60	60	32	36	1	1	45	0	1	8	1	2191	2	1	6	705	1
37	1	0	60	60	32	36	1	1	46	5	1	0	1	2029	110	0	0	1000	1
37	1	0	60	60	32	36	1	1	47	3	1	4	1	1656	1	1	6	416	1
37	1	0	60	60	32	36	1	1	48	5	1	1	1	1634	1	0	6	610	1
37	1	0	60	60	32	36	1	1	49	8	0	-1	0	1902	1	1	-1	-1	-1
37	1	0	60	60	32	36	1	1	50	4	1	0	1	2022	1	1	0	1000	1
37	1	0	60	60	32	36	1	1	51	5	1	3	1	1650	1	0	6	464	1
37	1	0	60	60	32	36	1	1	52	7	0	-1	1	1413	110	0	-1	-1	-1
37	1	0	60	60	32	36	1	1	53	5	0	-1	2	2401	127	0	-1	-1	-1
37	1	0	60	60	32	36	1	1	54	3	0	-1	0	1862	1	0	-1	-1	-1
37	1	0	60	60	32	36	1	1	55	9	1	0	0	2504	128	1	6	588	1
37	1	0	60	60	32	36	1	1	56	5	0	-1	2	2593	21	0	-1	-1	-1
37	1	0	60	60	32	36	1	1	57	0	0	-1	1	1886	1	1	-1	-1	-1
37	1	0	60	60	32	36	1	1	58	4	1	3	2	2191	2	0	6	577	1
37	1	0	60	60	32	36	1	1	59	1	0	-1	1	3572	1	1	-1	-1	-1
37	1	0	60	60	32	36	1	1	60	9	1	0	0	2210	1	1	6	803	1
37	1	0	60	60	32	36	1	1	61	0	1	5	1	2959	1	1	6	671	1
37	1	0	60	60	32	36	1	1	62	7	1	2	1	2029	1	0	6	797	1
37	1	0	60	60	32	36	1	1	63	1	1	9	1	2193	1	1	6	544	1
37	1	0	60	60	32	36	1	1	64	7	1	2	1	1782	1	0	6	381	1
37	1	0	60	60	32	36	1	1	65	4	0	-1	2	2507	128	0	-1	-1	-1
37	1	0	60	60	32	36	1	1	66	4	0	-1	2	1700	1	0	-1	-1	-1
37	1	0	60	60	32	36	1	1	67	4	1	8	1	2245	1	1	6	649	1
37	1	0	60	60	32	36	1	1	68	6	1	9	0	2623	1	1	6	515	1
37	1	0	60	60	32	36	1	1	69	0	0	-1	1	2203	1	1	-1	-1	-1
37	1	0	60	60	32	36	1	1	70	3	1	8	1	3080	2	1	6	459	1
37	1	0	60	60	32	36	1	1	71	5	1	7	2	1825	1	0	6	723	3
37	1	0	60	60	32	36	1	1	72	2	0	-1	1	2253	110	1	-1	-1	-1
37	1	0	60	60	32	36	1	1	73	0	0	-1	1	1632	138	1	-1	-1	-1
37	1	0	60	60	32	36	1	1	74	2	1	9	1	1411	1	1	6	731	1
37	1	0	60	60	32	36	1	1	75	3	0	-1	2	1927	1	0	-1	-1	-1
37	1	0	60	60	32	36	1	1	76	-1	2	5	1	1625	1	1	6	463	1
37	1	0	60	60	32	36	1	1	77	9	0	-1	0	1325	109	1	-1	-1	-1
37	1	0	60	60	32	36	1	1	78	0	0	-1	1	1989	1	1	-1	-1	-1
37	1	0	60	60	32	36	1	1	79	0	1	4	1	2858	1	1	6	536	1
37	1	0	60	60	32	36	1	1	80	1	0	-1	1	2349	107	1	-1	-1	-1
37	1	0	60	60	32	36	1	1	81	8	1	10	0	2239	127	1	6	496	1
37	1	0	60	60	32	36	1	1	82	2	0	-1	1	2618	1	1	-1	-1	-1
37	1	0	60	60	32	36	1	1	83	6	0	-1	0	2630	4	1	-1	-1	-1
37	1	0	60	60	32	36	1	1	84	4	0	-1	2	2666	1	0	-1	-1	-1
37	1	0	60	60	32	36	1	1	85	5	0	-1	2	2428	1	0	-1	-1	-1
37	1	0	60	60	32	36	1	1	86	6	1	10	2	1227	1	0	6	713	1
37	1	0	60	60	32	36	1	1	87	2	1	5	2	2295	1	0	6	535	1
37	1	0	60	60	32	36	1	1	88	9	1	1	0	2120	1	1	6	784	1
37	1	0	60	60	32	36	1	1	89	5	1	1	2	2464	1	0	6	719	1
37	1	0	60	60	32	36	1	1	90	1	1	6	1	2138	1	1	6	512	1
37	1	0	60	60	32	36	1	1	91	7	0	-1	2	2881	5	0	-1	-1	-1
37	1	0	60	60	32	36	1	1	92	9	1	9	0	2002	1	1	6	688	1
37	1	0	60	60	32	36	1	1	93	4	1	2	0	2383	1	0	6	772	1
37	1	0	60	60	32	36	1	1	94	7	1	9	1	1324	1	0	6	568	1
37	1	0	60	60	32	36	1	1	95	3	0	-1	2	2180	1	0	-1	-1	-1
37	1	0	60	60	32	36	1	1	96	6	1	3	1	1985	159	0	6	517	1
37	1	0	60	60	32	36	1	1	97	2	0	-1	1	1519	1	1	-1	-1	-1
37	1	0	60	60	32	36	1	1	98	3	1	8	1	1703	1	1	6	609	1
37	1	0	60	60	32	36	1	1	99	7	1	10	1	2291	1	0	6	769	1
37	1	0	60	60	32	36	1	1	100	7	0	-1	2	2300	1	0	-1	-1	-1
37	1	0	60	60	32	36	1	1	101	3	0	-1	2	1932	126	0	-1	-1	-1
37	1	0	60	60	32	36	1	1	102	7	0	-1	1	2028	113	0	-1	-1	-1
37	1	0	60	60	32	36	1	1	103	4	1	7	1	1863	1	1	6	630	1
37	1	0	60	60	32	36	1	1	104	0	1	6	1	1785	1	1	6	431	1
37	1	0	60	60	32	36	1	1	105	1	1	10	1	1905	1	1	6	876	1
37	1	0	60	60	32	36	2	0	106	2	0	-1	1	1339	1	1	-1	-1	-1
37	1	0	60	60	32	36	2	0	107	8	0	-1	0	1170	1	1	-1	-1	-1
37	1	0	60	60	32	36	2	0	108	-1	2	4	0	2098	2	0	6	811	1
37	1	0	60	60	32	36	2	0	109	3	1	0	2	2931	1	0	6	701	2
37	1	0	60	60	32	36	2	0	110	0	1	3	1	1811	1	1	6	460	1
37	1	0	60	60	32	36	2	0	111	4	1	5	1	1647	1	1	6	600	1
37	1	0	60	60	32	36	2	0	112	7	0	-1	2	3737	1	0	-1	-1	-1
37	1	0	60	60	32	36	2	0	113	5	1	3	2	2393	127	0	6	776	1
37	1	0	60	60	32	36	2	0	114	3	0	-1	2	2534	1	0	-1	-1	-1
37	1	0	60	60	32	36	2	0	115	1	1	6	1	1797	1	1	6	524	1
37	1	0	60	60	32	36	2	0	116	4	0	-1	2	2018	1	0	-1	-1	-1
37	1	0	60	60	32	36	2	0	117	2	0	-1	0	2750	1	0	-1	-1	-1
37	1	0	60	60	32	36	2	0	118	9	1	2	0	1580	1	1	6	561	1
37	1	0	60	60	32	36	2	0	119	1	0	-1	1	2050	1	1	-1	-1	-1
37	1	0	60	60	32	36	2	0	120	7	0	-1	0	2020	2	1	-1	-1	-1
37	1	0	60	60	32	36	2	0	121	9	1	1	0	1840	1	1	6	907	2
37	1	0	60	60	32	36	2	0	122	1	1	5	1	1924	129	1	6	854	1
37	1	0	60	60	32	36	2	0	123	3	0	-1	1	2180	127	1	-1	-1	-1
37	1	0	60	60	32	36	2	0	124	2	1	9	1	2617	1	1	6	858	1
37	1	0	60	60	32	36	2	0	125	5	0	-1	2	2589	1	0	-1	-1	-1
37	1	0	60	60	32	36	2	0	126	7	0	-1	0	2418	5	1	-1	-1	-1
37	1	0	60	60	32	36	2	0	127	2	0	-1	2	2694	1	0	-1	-1	-1
37	1	0	60	60	32	36	2	0	128	0	0	-1	1	2079	1	1	-1	-1	-1
37	1	0	60	60	32	36	2	0	129	3	1	10	2	1756	1	0	6	559	1
37	1	0	60	60	32	36	2	0	130	8	0	-1	0	1842	1	1	-1	-1	-1
37	1	0	60	60	32	36	2	0	131	0	0	-1	1	1726	1	1	-1	-1	-1
37	1	0	60	60	32	36	2	0	132	5	0	-1	1	1654	1	0	-1	-1	-1
37	1	0	60	60	32	36	2	0	133	2	1	6	1	1720	5	1	6	868	2
37	1	0	60	60	32	36	2	0	134	4	0	-1	2	1960	1	0	-1	-1	-1
37	1	0	60	60	32	36	2	0	135	8	1	2	1	1703	1	0	6	505	1
37	1	0	60	60	32	36	2	0	136	4	1	10	2	2491	5	0	6	666	1
37	1	0	60	60	32	36	2	0	137	1	1	6	1	1548	4	1	6	869	1
37	1	0	60	60	32	36	2	0	138	1	0	-1	1	1323	4	1	-1	-1	-1
37	1	0	60	60	32	36	2	0	139	4	0	-1	2	1498	3	0	-1	-1	-1
37	1	0	60	60	32	36	2	0	140	7	1	2	2	1955	2	0	6	675	1
37	1	0	60	60	32	36	2	0	141	1	0	-1	1	1786	5	1	-1	-1	-1
37	1	0	60	60	32	36	2	0	142	8	0	-1	2	2431	1	0	-1	-1	-1
37	1	0	60	60	32	36	2	0	143	6	0	-1	2	2226	1	0	-1	-1	-1
37	1	0	60	60	32	36	2	0	144	7	1	0	1	1726	127	0	6	788	2
37	1	0	60	60	32	36	2	0	145	0	1	10	1	1505	1	1	6	563	2
37	1	0	60	60	32	36	2	0	146	6	0	-1	1	1690	1	0	-1	-1	-1
37	1	0	60	60	32	36	2	0	147	3	1	4	1	2875	1	1	6	439	1
37	1	0	60	60	32	36	2	0	148	-1	2	8	0	2207	127	0	6	520	1
37	1	0	60	60	32	36	2	0	149	2	1	1	1	1716	1	1	6	838	1
37	1	0	60	60	32	36	2	0	150	7	1	1	0	2916	1	1	6	726	1
37	1	0	60	60	32	36	2	0	151	5	1	10	2	1703	9	0	6	821	1
37	1	0	60	60	32	36	2	0	152	2	0	-1	2	2368	1	0	-1	-1	-1
37	1	0	60	60	32	36	2	0	153	3	1	7	1	2349	1	1	6	677	1
37	1	0	60	60	32	36	2	0	154	6	1	8	1	2708	1	0	6	523	1
37	1	0	60	60	32	36	2	0	155	2	0	-1	1	1949	1	1	-1	-1	-1
37	1	0	60	60	32	36	2	0	156	5	1	3	1	1795	1	0	6	409	9
37	1	0	60	60	32	36	2	0	157	6	0	-1	2	2225	36	0	-1	-1	-1
37	1	0	60	60	32	36	2	0	158	0	0	-1	1	1933	1	1	-1	-1	-1
37	1	0	60	60	32	36	2	0	159	5	0	-1	2	2588	1	0	-1	-1	-1
37	1	0	60	60	32	36	2	0	160	0	0	-1	1	1922	1	1	-1	-1	-1
37	1	0	60	60	32	36	2	0	161	1	1	8	1	1641	1	1	6	748	1
37	1	0	60	60	32	36	2	0	162	6	1	4	1	1596	1	0	6	431	1
37	1	0	60	60	32	36	2	0	163	9	1	6	0	1745	1	1	6	611	1
37	1	0	60	60	32	36	2	0	164	5	1	9	2	2008	1	0	0	1000	1
37	1	0	60	60	32	36	2	0	165	1	1	0	2	1757	1	0	6	470	1
37	1	0	60	60	32	36	2	0	166	3	1	3	2	1987	1	0	6	548	1
37	1	0	60	60	32	36	2	0	167	4	0	-1	2	3321	1	0	-1	-1	-1
37	1	0	60	60	32	36	2	0	168	0	1	1	1	1953	127	1	6	728	1
37	1	0	60	60	32	36	2	0	169	6	1	2	2	2743	2	0	6	958	1
37	1	0	60	60	32	36	2	0	170	5	0	-1	2	1991	1	0	-1	-1	-1
37	1	0	60	60	32	36	2	0	171	4	1	5	0	2884	1	0	6	617	1
37	1	0	60	60	32	36	2	0	172	0	0	-1	1	2157	98	1	-1	-1	-1
37	1	0	60	60	32	36	2	0	173	-1	2	4	0	2046	5	0	6	456	1
37	1	0	60	60	32	36	2	0	174	7	1	8	1	1832	1	0	6	636	1
37	1	0	60	60	32	36	2	0	175	5	0	-1	0	1499	1	1	-1	-1	-1
37	1	0	60	60	32	36	2	0	176	9	0	-1	0	2124	1	1	-1	-1	-1
37	1	0	60	60	32	36	2	0	177	6	1	3	1	2188	1	0	6	446	1
37	1	0	60	60	32	36	2	0	178	6	0	-1	1	1921	1	0	-1	-1	-1
37	1	0	60	60	32	36	2	0	179	1	0	-1	0	2513	5	0	-1	-1	-1
37	1	0	60	60	32	36	2	0	180	8	1	9	0	1761	5	1	6	449	1
37	1	0	60	60	32	36	2	0	181	6	1	7	2	2528	1	0	6	783	1
37	1	0	60	60	32	36	2	0	182	-1	2	6	0	1649	2	0	6	654	2
37	1	0	60	60	32	36	2	0	183	4	1	7	1	2620	1	1	6	818	1
37	1	0	60	60	32	36	2	0	184	8	1	9	0	3368	1	1	6	557	2
37	1	0	60	60	32	36	2	0	185	7	0	-1	2	2021	1	0	-1	-1	-1
37	1	0	60	60	32	36	2	0	186	9	0	-1	0	1850	110	1	-1	-1	-1
37	1	0	60	60	32	36	2	0	187	0	1	4	1	2572	1	1	6	648	1
37	1	0	60	60	32	36	2	0	188	7	0	-1	2	1762	110	0	-1	-1	-1
37	1	0	60	60	32	36	2	0	189	2	1	0	1	2240	1	1	6	515	1
37	1	0	60	60	32	36	2	0	190	2	1	7	1	1515	1	1	6	653	1
37	1	0	60	60	32	36	2	0	191	3	0	-1	2	1987	126	0	-1	-1	-1
37	1	0	60	60	32	36	2	0	192	9	0	-1	0	1817	110	1	-1	-1	-1
37	1	0	60	60	32	36	2	0	193	8	1	2	0	2596	1	1	0	1000	1
37	1	0	60	60	32	36	2	0	194	3	0	-1	1	2042	1	1	-1	-1	-1
37	1	0	60	60	32	36	2	0	195	5	1	10	1	1896	1	0	6	644	1
37	1	0	60	60	32	36	2	0	196	-1	2	5	0	1515	5	0	6	791	1
37	1	0	60	60	32	36	2	0	197	9	0	-1	0	2003	1	1	-1	-1	-1
37	1	0	60	60	32	36	2	0	198	4	1	5	1	2087	1	1	6	629	1
37	1	0	60	60	32	36	2	0	199	8	1	7	1	2361	1	0	6	821	1
37	1	0	60	60	32	36	2	0	200	6	0	-1	2	1687	1	0	-1	-1	-1
37	1	0	60	60	32	36	2	0	201	4	0	-1	0	1353	1	0	-1	-1	-1
37	1	0	60	60	32	36	2	0	202	7	1	0	0	1735	110	1	6	682	1
37	1	0	60	60	32	36	2	0	203	9	1	1	0	2358	1	1	6	617	1
37	1	0	60	60	32	36	2	0	204	9	1	8	0	1989	108	1	6	543	1
37	1	0	60	60	32	36	2	0	205	0	1	9	1	2362	1	1	6	692	1
37	1	0	60	60	32	36	2	0	206	8	0	-1	0	2345	129	1	-1	-1	-1
37	1	0	60	60	32	36	2	0	207	8	0	-1	0	2168	2	1	-1	-1	-1
37	1	0	60	60	32	36	2	0	208	9	0	-1	0	1622	1	1	-1	-1	-1
37	1	0	60	60	32	36	2	0	209	3	0	-1	2	1866	1	0	-1	-1	-1
37	1	0	60	60	32	36	2	0	210	1	0	-1	1	3132	1	1	-1	-1	-1
37	1	0	60	60	32	36	3	1	211	3	0	-1	1	1203	5	1	-1	-1	-1
37	1	0	60	60	32	36	3	1	212	-1	2	2	1	1193	5	1	6	849	1
37	1	0	60	60	32	36	3	1	213	-1	2	4	1	1145	20	1	6	759	1
37	1	0	60	60	32	36	3	1	214	5	1	9	0	1639	2	1	6	703	1
37	1	0	60	60	32	36	3	1	215	9	0	-1	0	1370	1	1	-1	-1	-1
37	1	0	60	60	32	36	3	1	216	7	0	-1	0	1192	1	1	-1	-1	-1
37	1	0	60	60	32	36	3	1	217	0	0	-1	1	1726	1	1	-1	-1	-1
37	1	0	60	60	32	36	3	1	218	8	1	9	0	1550	128	1	6	532	1
37	1	0	60	60	32	36	3	1	219	5	1	2	0	1452	1	1	6	730	1
37	1	0	60	60	32	36	3	1	220	8	0	-1	0	2175	129	1	-1	-1	-1
37	1	0	60	60	32	36	3	1	221	7	0	-1	1	2365	1	0	-1	-1	-1
37	1	0	60	60	32	36	3	1	222	-1	2	10	1	2897	2	1	6	631	1
37	1	0	60	60	32	36	3	1	223	8	0	-1	0	4162	1	1	-1	-1	-1
37	1	0	60	60	32	36	3	1	224	7	1	8	0	2752	1	1	6	434	1
37	1	0	60	60	32	36	3	1	225	6	1	4	0	2510	1	1	6	632	1
37	1	0	60	60	32	36	3	1	226	9	0	-1	0	1951	108	1	-1	-1	-1
37	1	0	60	60	32	36	3	1	227	7	0	-1	0	1750	1	1	-1	-1	-1
37	1	0	60	60	32	36	3	1	228	4	1	4	0	2052	1	0	6	524	1
37	1	0	60	60	32	36	3	1	229	4	0	-1	1	2183	1	1	-1	-1	-1
37	1	0	60	60	32	36	3	1	230	8	1	6	1	2436	1	0	6	0	92
37	1	0	60	60	32	36	3	1	231	6	0	-1	2	3239	110	0	-1	-1	-1
37	1	0	60	60	32	36	3	1	232	3	1	10	2	2294	1	0	6	368	1
37	1	0	60	60	32	36	3	1	233	1	0	-1	0	2119	1	0	-1	-1	-1
37	1	0	60	60	32	36	3	1	234	4	1	1	0	2879	1	0	6	659	1
37	1	0	60	60	32	36	3	1	235	1	1	1	1	1776	1	1	6	692	1
37	1	0	60	60	32	36	3	1	236	8	0	-1	0	2222	1	1	-1	-1	-1
37	1	0	60	60	32	36	3	1	237	1	1	3	1	1794	1	1	6	748	1
37	1	0	60	60	32	36	3	1	238	5	0	-1	1	2032	127	0	-1	-1	-1
37	1	0	60	60	32	36	3	1	239	-1	2	5	1	1773	108	1	6	700	1
37	1	0	60	60	32	36	3	1	240	5	0	-1	2	2403	1	0	-1	-1	-1
37	1	0	60	60	32	36	3	1	241	6	0	-1	0	3087	1	1	-1	-1	-1
37	1	0	60	60	32	36	3	1	242	2	1	1	0	1897	129	0	6	0	86
37	1	0	60	60	32	36	3	1	243	2	1	7	0	2553	1	0	6	0	146
37	1	0	60	60	32	36	3	1	244	5	1	3	0	2184	1	1	6	0	92
37	1	0	60	60	32	36	3	1	245	9	1	8	0	2101	1	1	6	0	86
37	1	0	60	60	32	36	3	1	246	1	0	-1	1	1822	2	1	-1	-1	-1
37	1	0	60	60	32	36	3	1	247	8	1	0	0	2242	1	1	6	6	2
37	1	0	60	60	32	36	3	1	248	0	0	-1	1	1973	1	1	-1	-1	-1
37	1	0	60	60	32	36	3	1	249	4	0	-1	2	2315	1	0	-1	-1	-1
37	1	0	60	60	32	36	3	1	250	0	0	-1	1	1835	1	1	-1	-1	-1
37	1	0	60	60	32	36	3	1	251	7	1	3	1	2230	1	0	6	664	1
37	1	0	60	60	32	36	3	1	252	0	0	-1	1	2018	1	1	-1	-1	-1
37	1	0	60	60	32	36	3	1	253	7	1	3	0	2558	1	1	6	535	1
37	1	0	60	60	32	36	3	1	254	2	0	-1	1	2421	108	1	-1	-1	-1
37	1	0	60	60	32	36	3	1	255	5	0	-1	2	2280	1	0	-1	-1	-1
37	1	0	60	60	32	36	3	1	256	2	1	9	1	1794	1	1	6	369	1
37	1	0	60	60	32	36	3	1	257	8	0	-1	0	2663	1	1	-1	-1	-1
37	1	0	60	60	32	36	3	1	258	8	1	0	2	2089	1	0	6	823	1
37	1	0	60	60	32	36	3	1	259	3	1	8	2	1882	1	0	6	807	2
37	1	0	60	60	32	36	3	1	260	0	1	6	1	1571	1	1	6	0	148
37	1	0	60	60	32	36	3	1	261	0	1	6	1	1289	107	1	6	342	1
37	1	0	60	60	32	36	3	1	262	1	1	10	1	1782	1	1	6	422	1
37	1	0	60	60	32	36	3	1	263	6	0	-1	1	1499	1	0	-1	-1	-1
37	1	0	60	60	32	36	3	1	264	2	0	-1	2	2236	1	0	-1	-1	-1
37	1	0	60	60	32	36	3	1	265	0	1	5	1	2087	1	1	6	625	1
37	1	0	60	60	32	36	3	1	266	-1	2	1	1	1778	1	1	6	353	1
37	1	0	60	60	32	36	3	1	267	8	1	0	0	1512	1	1	6	0	86
37	1	0	60	60	32	36	3	1	268	0	1	9	1	1584	1	1	6	0	91
37	1	0	60	60	32	36	3	1	269	3	1	7	1	1445	1	1	6	0	92
37	1	0	60	60	32	36	3	1	270	5	1	6	1	1775	1	0	6	343	1
37	1	0	60	60	32	36	3	1	271	7	0	-1	2	2326	1	0	-1	-1	-1
37	1	0	60	60	32	36	3	1	272	2	0	-1	0	2661	1	0	-1	-1	-1
37	1	0	60	60	32	36	3	1	273	9	1	5	0	1439	1	1	6	724	1
37	1	0	60	60	32	36	3	1	274	6	0	-1	2	1723	9	0	-1	-1	-1
37	1	0	60	60	32	36	3	1	275	1	0	-1	2	2794	1	0	-1	-1	-1
37	1	0	60	60	32	36	3	1	276	2	1	2	2	2015	1	0	6	0	87
37	1	0	60	60	32	36	3	1	277	7	0	-1	2	2395	1	0	-1	-1	-1
37	1	0	60	60	32	36	3	1	278	1	1	8	1	1800	1	1	6	570	1
37	1	0	60	60	32	36	3	1	279	6	1	7	2	1700	1	0	6	550	1
37	1	0	60	60	32	36	3	1	280	4	1	1	1	1477	1	1	6	678	1
37	1	0	60	60	32	36	3	1	281	4	1	9	2	1871	1	0	6	703	50
37	1	0	60	60	32	36	3	1	282	5	1	7	2	2169	1	0	6	537	1
37	1	0	60	60	32	36	3	1	283	4	0	-1	1	1567	1	1	-1	-1	-1
37	1	0	60	60	32	36	3	1	284	4	1	10	2	1689	1	0	6	636	1
37	1	0	60	60	32	36	3	1	285	9	1	5	0	1362	1	1	6	616	2
37	1	0	60	60	32	36	3	1	286	6	1	5	0	2192	11	1	6	886	1
37	1	0	60	60	32	36	3	1	287	3	0	-1	2	1741	1	0	-1	-1	-1
37	1	0	60	60	32	36	3	1	288	3	0	-1	2	2140	1	0	-1	-1	-1
37	1	0	60	60	32	36	3	1	289	9	0	-1	0	1972	129	1	-1	-1	-1
37	1	0	60	60	32	36	3	1	290	0	1	2	1	1330	1	1	6	421	1
37	1	0	60	60	32	36	3	1	291	9	1	0	0	2025	1	1	6	420	1
37	1	0	60	60	32	36	3	1	292	8	0	-1	0	1861	1	1	-1	-1	-1
37	1	0	60	60	32	36	3	1	293	7	1	8	1	1415	108	0	6	0	122
37	1	0	60	60	32	36	3	1	294	0	0	-1	1	1299	114	1	-1	-1	-1
37	1	0	60	60	32	36	3	1	295	9	1	7	0	1524	1	1	6	0	86
37	1	0	60	60	32	36	3	1	296	5	0	-1	2	1907	1	0	-1	-1	-1
37	1	0	60	60	32	36	3	1	297	3	1	10	2	1839	125	0	6	0	92
37	1	0	60	60	32	36	3	1	298	4	0	-1	2	2346	1	0	-1	-1	-1
37	1	0	60	60	32	36	3	1	299	3	1	6	2	2394	1	0	6	0	92
37	1	0	60	60	32	36	3	1	300	1	0	-1	1	1614	108	1	-1	-1	-1
37	1	0	60	60	32	36	3	1	301	3	0	-1	2	2106	1	0	-1	-1	-1
37	1	0	60	60	32	36	3	1	302	7	1	4	1	2275	1	0	6	0	93
37	1	0	60	60	32	36	3	1	303	9	0	-1	0	2221	1	1	-1	-1	-1
37	1	0	60	60	32	36	3	1	304	2	1	0	2	3129	1	0	6	4	1
37	1	0	60	60	32	36	3	1	305	6	0	-1	0	2697	1	1	-1	-1	-1
37	1	0	60	60	32	36	3	1	306	6	1	3	2	3681	1	0	6	0	92
37	1	0	60	60	32	36	3	1	307	1	1	4	1	2339	1	1	6	0	91
37	1	0	60	60	32	36	3	1	308	2	0	-1	1	2562	1	1	-1	-1	-1
37	1	0	60	60	32	36	3	1	309	1	0	-1	1	1537	1	1	-1	-1	-1
37	1	0	60	60	32	36	3	1	310	9	0	-1	0	2752	1	1	-1	-1	-1
37	1	0	60	60	32	36	3	1	311	5	0	-1	2	3278	4	0	-1	-1	-1
37	1	0	60	60	32	36	3	1	312	6	1	2	2	1576	1	0	6	0	86
37	1	0	60	60	32	36	3	1	313	4	0	-1	2	4725	1	0	-1	-1	-1
37	1	0	60	60	32	36	3	1	314	2	0	-1	1	2901	22	1	-1	-1	-1
37	1	0	60	60	32	36	3	1	315	3	0	-1	0	3518	5	0	-1	-1	-1
37	1	0	60	60	32	36	4	0	316	6	0	-1	2	1729	1	0	-1	-1	-1
37	1	0	60	60	32	36	4	0	317	5	0	-1	0	1889	1	1	-1	-1	-1
37	1	0	60	60	32	36	4	0	318	6	1	3	0	2754	127	1	6	845	1
37	1	0	60	60	32	36	4	0	319	1	0	-1	1	1712	1	1	-1	-1	-1
37	1	0	60	60	32	36	4	0	320	7	0	-1	0	2129	1	1	-1	-1	-1
37	1	0	60	60	32	36	4	0	321	8	1	0	0	2664	110	1	6	834	1
37	1	0	60	60	32	36	4	0	322	-1	2	6	0	1924	1	0	6	827	1
37	1	0	60	60	32	36	4	0	323	3	1	2	0	3388	1	0	6	708	1
37	1	0	60	60	32	36	4	0	324	8	1	7	0	3489	2	1	6	609	1
37	1	0	60	60	32	36	4	0	325	0	0	-1	1	2291	1	1	-1	-1	-1
37	1	0	60	60	32	36	4	0	326	3	0	-1	0	2140	1	0	-1	-1	-1
37	1	0	60	60	32	36	4	0	327	5	0	-1	0	1875	1	1	-1	-1	-1
37	1	0	60	60	32	36	4	0	328	9	1	5	0	1213	1	1	6	810	2
37	1	0	60	60	32	36	4	0	329	8	1	3	0	1865	1	1	6	750	1
37	1	0	60	60	32	36	4	0	330	5	1	8	0	2251	108	1	6	775	1
37	1	0	60	60	32	36	4	0	331	-1	2	8	0	2312	1	0	6	385	1
37	1	0	60	60	32	36	4	0	332	3	0	-1	1	1464	1	1	-1	-1	-1
37	1	0	60	60	32	36	4	0	333	5	1	7	0	1770	1	1	6	580	1
37	1	0	60	60	32	36	4	0	334	3	0	-1	1	2456	1	1	-1	-1	-1
37	1	0	60	60	32	36	4	0	335	2	0	-1	2	3123	6	0	-1	-1	-1
37	1	0	60	60	32	36	4	0	336	4	0	-1	2	1867	1	0	-1	-1	-1
37	1	0	60	60	32	36	4	0	337	8	0	-1	0	2477	2	1	-1	-1	-1
37	1	0	60	60	32	36	4	0	338	9	0	-1	0	1887	130	1	-1	-1	-1
37	1	0	60	60	32	36	4	0	339	0	1	10	1	2099	1	1	6	446	2
37	1	0	60	60	32	36	4	0	340	7	0	-1	0	2108	1	1	-1	-1	-1
37	1	0	60	60	32	36	4	0	341	6	0	-1	2	2948	1	0	-1	-1	-1
37	1	0	60	60	32	36	4	0	342	7	0	-1	0	2363	1	1	-1	-1	-1
37	1	0	60	60	32	36	4	0	343	0	0	-1	1	2426	1	1	-1	-1	-1
37	1	0	60	60	32	36	4	0	344	7	1	6	0	1789	1	1	6	673	1
37	1	0	60	60	32	36	4	0	345	1	1	5	1	1346	1	1	6	493	1
37	1	0	60	60	32	36	4	0	346	2	0	-1	1	2017	1	1	-1	-1	-1
37	1	0	60	60	32	36	4	0	347	3	0	-1	2	1973	131	0	-1	-1	-1
37	1	0	60	60	32	36	4	0	348	2	1	4	1	2571	1	1	6	708	1
37	1	0	60	60	32	36	4	0	349	2	1	7	2	2169	2	0	6	497	2
37	1	0	60	60	32	36	4	0	350	-1	2	7	0	1545	1	0	6	0	86
37	1	0	60	60	32	36	4	0	351	7	0	-1	0	1841	112	1	-1	-1	-1
37	1	0	60	60	32	36	4	0	352	3	1	5	1	1380	3	1	6	2	1
37	1	0	60	60	32	36	4	0	353	2	1	2	1	1497	109	1	6	527	1
37	1	0	60	60	32	36	4	0	354	0	0	-1	1	2074	1	1	-1	-1	-1
37	1	0	60	60	32	36	4	0	355	7	1	10	2	1863	8	0	6	9	9
37	1	0	60	60	32	36	4	0	356	9	0	-1	0	1946	130	1	-1	-1	-1
37	1	0	60	60	32	36	4	0	357	9	0	-1	0	1905	1	1	-1	-1	-1
37	1	0	60	60	32	36	4	0	358	2	0	-1	1	2314	1	1	-1	-1	-1
37	1	0	60	60	32	36	4	0	359	4	1	1	2	2434	1	0	6	0	91
37	1	0	60	60	32	36	4	0	360	3	1	4	2	1861	129	0	6	487	1
37	1	0	60	60	32	36	4	0	361	5	1	1	0	2759	1	1	6	464	1
37	1	0	60	60	32	36	4	0	362	8	0	-1	0	2334	5	1	-1	-1	-1
37	1	0	60	60	32	36	4	0	363	2	0	-1	1	1917	113	1	-1	-1	-1
37	1	0	60	60	32	36	4	0	364	6	0	-1	0	2093	1	1	-1	-1	-1
37	1	0	60	60	32	36	4	0	365	7	0	-1	1	1270	1	0	-1	-1	-1
37	1	0	60	60	32	36	4	0	366	6	1	6	2	2752	109	0	6	7	1
37	1	0	60	60	32	36	4	0	367	4	1	3	2	1831	1	0	6	0	86
37	1	0	60	60	32	36	4	0	368	3	1	6	0	2234	127	0	6	551	1
37	1	0	60	60	32	36	4	0	369	9	0	-1	0	1469	126	1	-1	-1	-1
37	1	0	60	60	32	36	4	0	370	9	1	3	0	1863	1	1	6	491	1
37	1	0	60	60	32	36	4	0	371	6	0	-1	0	1962	1	1	-1	-1	-1
37	1	0	60	60	32	36	4	0	372	0	0	-1	1	1673	1	1	-1	-1	-1
37	1	0	60	60	32	36	4	0	373	9	1	1	0	1722	1	1	6	381	1
37	1	0	60	60	32	36	4	0	374	4	1	5	1	1626	2	1	6	636	1
37	1	0	60	60	32	36	4	0	375	1	1	2	2	2718	108	0	6	784	1
37	1	0	60	60	32	36	4	0	376	9	1	7	0	1366	1	1	6	679	1
37	1	0	60	60	32	36	4	0	377	3	0	-1	2	1724	1	0	-1	-1	-1
37	1	0	60	60	32	36	4	0	378	7	1	9	2	1764	1	0	6	484	1
37	1	0	60	60	32	36	4	0	379	0	1	0	1	1418	1	1	6	545	1
37	1	0	60	60	32	36	4	0	380	5	0	-1	2	1878	1	0	-1	-1	-1
37	1	0	60	60	32	36	4	0	381	4	0	-1	1	2384	1	1	-1	-1	-1
37	1	0	60	60	32	36	4	0	382	0	0	-1	1	1565	109	1	-1	-1	-1
37	1	0	60	60	32	36	4	0	383	6	1	9	1	3443	1	0	6	704	1
37	1	0	60	60	32	36	4	0	384	7	1	4	0	2399	1	1	6	411	1
37	1	0	60	60	32	36	4	0	385	5	0	-1	0	2723	1	1	-1	-1	-1
37	1	0	60	60	32	36	4	0	386	3	1	1	1	1651	1	1	6	566	1
37	1	0	60	60	32	36	4	0	387	1	0	-1	1	2134	4	1	-1	-1	-1
37	1	0	60	60	32	36	4	0	388	9	1	8	0	1949	1	1	6	119	2
37	1	0	60	60	32	36	4	0	389	9	0	-1	0	2379	1	1	-1	-1	-1
37	1	0	60	60	32	36	4	0	390	4	0	-1	2	2233	1	0	-1	-1	-1
37	1	0	60	60	32	36	4	0	391	1	1	10	1	1576	4	1	6	0	86
37	1	0	60	60	32	36	4	0	392	2	1	10	1	1249	1	1	6	765	1
37	1	0	60	60	32	36	4	0	393	0	1	0	1	1204	1	1	6	794	2
37	1	0	60	60	32	36	4	0	394	1	1	9	1	1193	1	1	6	542	2
37	1	0	60	60	32	36	4	0	395	-1	2	9	0	1512	5	0	6	483	1
37	1	0	60	60	32	36	4	0	396	2	1	2	1	1576	5	1	6	621	1
37	1	0	60	60	32	36	4	0	397	5	1	10	2	1929	1	0	6	450	1
37	1	0	60	60	32	36	4	0	398	7	1	6	2	1656	1	0	6	436	1
37	1	0	60	60	32	36	4	0	399	8	0	-1	0	1763	2	1	-1	-1	-1
37	1	0	60	60	32	36	4	0	400	1	0	-1	1	1650	1	1	-1	-1	-1
37	1	0	60	60	32	36	4	0	401	1	0	-1	1	1388	110	1	-1	-1	-1
37	1	0	60	60	32	36	4	0	402	8	1	4	0	1913	110	1	6	3	1
37	1	0	60	60	32	36	4	0	403	8	0	-1	0	1890	1	1	-1	-1	-1
37	1	0	60	60	32	36	4	0	404	6	0	-1	0	1795	128	1	-1	-1	-1
37	1	0	60	60	32	36	4	0	405	4	1	5	1	1936	1	1	6	0	91
37	1	0	60	60	32	36	4	0	406	6	1	8	0	1591	1	1	6	710	1
37	1	0	60	60	32	36	4	0	407	5	1	1	1	2516	1	0	6	683	1
37	1	0	60	60	32	36	4	0	408	4	0	-1	2	2804	1	0	-1	-1	-1
37	1	0	60	60	32	36	4	0	409	-1	2	0	0	1379	1	0	6	398	1
37	1	0	60	60	32	36	4	0	410	5	0	-1	2	2561	1	0	-1	-1	-1
37	1	0	60	60	32	36	4	0	411	4	0	-1	2	823	1	0	-1	-1	-1
37	1	0	60	60	32	36	4	0	412	1	1	9	1	2723	1	1	6	783	1
37	1	0	60	60	32	36	4	0	413	8	0	-1	0	2899	1	1	-1	-1	-1
37	1	0	60	60	32	36	4	0	414	2	0	-1	1	2892	3	1	-1	-1	-1
37	1	0	60	60	32	36	4	0	415	6	1	3	2	3389	5	0	6	631	1
37	1	0	60	60	32	36	4	0	416	0	1	8	1	2354	4	1	6	627	2
37	1	0	60	60	32	36	4	0	417	4	1	0	1	3777	1	1	0	1000	1
37	1	0	60	60	32	36	4	0	418	8	1	4	-1	5000	1	0	6	823	2
37	1	0	60	60	32	36	4	0	419	1	0	-1	1	2100	5	1	-1	-1	-1
37	1	0	60	60	32	36	4	0	420	0	1	2	1	2884	1	1	6	578	1
