# Supplementary material for: No Evidence for Threat-Induced Spatial Prioritization of Somatosensory Stimulation during Pain Control Using a Synchrony Judgment Paradigm
Source: PLoS One. 2016 Jun 7;11(6):e0156648. doi: 10.1371/journal.pone.0156648 (PMC4896434; doi:10.1371/journal.pone.0156648)
Supplement: S1 Dataset — This dataset includes pretest questionnaire data, posttest questionnaire data, and experimental (SJ3) data. (ZIP) [file pone.0156648.s001.zip › S1 Dataset/PP38.dat]

PP	CUE	CTRL	TAMP1	TAMP2	SAMP1	SAMP2	BLOCK	SLOC	TRIAL	SOA	TYPE	FB	Resp	RT	RTerr	Acc	CResp	CRT	CRE
38	0	-1	60	60	36	36	0	1	1	5	0	-1	2	3065	1	0	-1	-1	-1
38	0	-1	60	60	36	36	0	0	2	1	1	-1	1	3691	1	1	-1	-1	-1
38	0	-1	60	60	36	36	0	0	3	-1	2	-1	0	2935	1	0	-1	-1	-1
38	0	-1	60	60	36	36	0	1	4	8	1	-1	0	3798	4	1	-1	-1	-1
38	0	-1	60	60	36	36	0	1	5	3	0	-1	2	4258	1	0	-1	-1	-1
38	0	-1	60	60	36	36	0	0	6	2	0	-1	1	2381	1	1	-1	-1	-1
38	0	-1	60	60	36	36	0	1	7	7	1	-1	2	3786	2	0	-1	-1	-1
38	0	-1	60	60	36	36	0	0	8	9	1	-1	0	3104	4	1	-1	-1	-1
38	0	-1	60	60	36	36	0	1	9	6	1	-1	0	2304	1	1	-1	-1	-1
38	0	-1	60	60	36	36	0	0	10	0	0	-1	0	2569	1	0	-1	-1	-1
38	0	-1	60	60	36	36	0	1	11	4	0	-1	2	4127	4	0	-1	-1	-1
38	0	-1	60	60	36	36	0	0	12	4	1	-1	2	4319	23	0	-1	-1	-1
38	0	-1	60	60	36	36	0	0	13	6	1	-1	0	3607	1	1	-1	-1	-1
38	0	-1	60	60	36	36	0	0	14	9	0	-1	0	2491	8	1	-1	-1	-1
38	0	-1	60	60	36	36	0	0	15	-1	2	-1	0	1878	22	0	-1	-1	-1
38	0	-1	60	60	36	36	0	0	16	5	0	-1	2	3824	1	0	-1	-1	-1
38	0	-1	60	60	36	36	0	0	17	2	0	-1	0	2188	4	0	-1	-1	-1
38	0	-1	60	60	36	36	0	0	18	3	0	-1	2	1986	1	0	-1	-1	-1
38	0	-1	60	60	36	36	0	0	19	7	1	-1	0	2135	22	1	-1	-1	-1
38	0	-1	60	60	36	36	0	0	20	1	1	-1	0	2190	5	0	-1	-1	-1
38	0	-1	60	60	36	36	0	0	21	8	0	-1	0	2091	3	1	-1	-1	-1
38	0	-1	60	60	36	36	0	0	22	0	1	-1	1	1365	1	1	-1	-1	-1
38	0	1	60	60	36	36	1	0	1	8	1	5	0	2338	5	1	6	424	1
38	0	1	60	60	36	36	1	0	2	8	1	9	0	2033	1	1	6	575	1
38	0	1	60	60	36	36	1	0	3	0	0	-1	1	2100	1	1	-1	-1	-1
38	0	1	60	60	36	36	1	0	4	3	1	6	2	2045	22	0	6	561	1
38	0	1	60	60	36	36	1	0	5	4	0	-1	1	1864	1	1	-1	-1	-1
38	0	1	60	60	36	36	1	0	6	2	0	-1	1	1850	4	1	-1	-1	-1
38	0	1	60	60	36	36	1	0	7	-1	2	4	-1	5000	1	0	6	440	1
38	0	1	60	60	36	36	1	0	8	7	1	8	2	3702	4	0	6	848	2
38	0	1	60	60	36	36	1	0	9	7	0	-1	2	2615	1	0	-1	-1	-1
38	0	1	60	60	36	36	1	0	10	3	0	-1	1	1706	1	1	-1	-1	-1
38	0	1	60	60	36	36	1	0	11	-1	2	0	-1	5000	1	0	6	731	1
38	0	1	60	60	36	36	1	0	12	0	0	-1	1	1214	7	1	-1	-1	-1
38	0	1	60	60	36	36	1	0	13	5	1	9	1	2922	7	0	6	600	1
38	0	1	60	60	36	36	1	0	14	0	1	8	1	3049	7	1	6	519	1
38	0	1	60	60	36	36	1	0	15	7	1	9	1	3356	1	0	6	353	1
38	0	1	60	60	36	36	1	0	16	1	1	6	1	2675	26	1	6	479	1
38	0	1	60	60	36	36	1	0	17	1	0	-1	1	2773	5	1	-1	-1	-1
38	0	1	60	60	36	36	1	0	18	1	0	-1	1	1875	2	1	-1	-1	-1
38	0	1	60	60	36	36	1	0	19	4	0	-1	2	1724	7	0	-1	-1	-1
38	0	1	60	60	36	36	1	0	20	3	1	8	1	2740	1	1	6	646	1
38	0	1	60	60	36	36	1	0	21	6	1	10	2	4468	22	0	6	365	1
38	0	1	60	60	36	36	1	0	22	9	0	-1	0	1966	6	1	-1	-1	-1
38	0	1	60	60	36	36	1	0	23	0	1	7	1	2819	1	1	6	435	1
38	0	1	60	60	36	36	1	0	24	4	0	-1	2	2336	23	0	-1	-1	-1
38	0	1	60	60	36	36	1	0	25	8	0	-1	1	4487	33	0	-1	-1	-1
38	0	1	60	60	36	36	1	0	26	2	0	-1	2	2600	2	0	-1	-1	-1
38	0	1	60	60	36	36	1	0	27	5	0	-1	2	2229	1	0	-1	-1	-1
38	0	1	60	60	36	36	1	0	28	6	0	-1	2	2801	1	0	-1	-1	-1
38	0	1	60	60	36	36	1	0	29	1	1	0	2	3221	1	0	6	361	1
38	0	1	60	60	36	36	1	0	30	7	0	-1	2	1993	4	0	-1	-1	-1
38	0	1	60	60	36	36	1	0	31	9	1	0	1	2614	3	0	6	513	3
38	0	1	60	60	36	36	1	0	32	2	1	6	2	1866	22	0	6	364	2
38	0	1	60	60	36	36	1	0	33	8	0	-1	1	2684	23	0	-1	-1	-1
38	0	1	60	60	36	36	1	0	34	2	1	3	1	2773	2	1	6	686	1
38	0	1	60	60	36	36	1	0	35	0	1	1	1	3243	1	1	6	979	1
38	0	1	60	60	36	36	1	0	36	1	1	2	2	3199	2	0	6	358	1
38	0	1	60	60	36	36	1	0	37	3	1	2	2	2571	23	0	6	298	1
38	0	1	60	60	36	36	1	0	38	4	1	3	2	2073	23	0	6	615	1
38	0	1	60	60	36	36	1	0	39	7	0	-1	2	3243	2	0	-1	-1	-1
38	0	1	60	60	36	36	1	0	40	9	1	4	0	2710	2	1	6	459	1
38	0	1	60	60	36	36	1	0	41	3	0	-1	2	4231	1	0	-1	-1	-1
38	0	1	60	60	36	36	1	0	42	5	1	2	2	3634	5	0	6	349	1
38	0	1	60	60	36	36	1	0	43	9	0	-1	0	2085	4	1	-1	-1	-1
38	0	1	60	60	36	36	1	0	44	5	0	-1	2	4519	2	0	-1	-1	-1
38	0	1	60	60	36	36	1	0	45	1	1	9	0	3775	1	0	6	383	1
38	0	1	60	60	36	36	1	0	46	9	0	-1	0	3180	85	1	-1	-1	-1
38	0	1	60	60	36	36	1	0	47	9	1	10	0	2682	6	1	6	353	2
38	0	1	60	60	36	36	1	0	48	-1	2	5	0	2369	5	0	6	762	11
38	0	1	60	60	36	36	1	0	49	5	0	-1	0	4535	1	1	-1	-1	-1
38	0	1	60	60	36	36	1	0	50	-1	2	1	-1	5000	1	0	6	299	1
38	0	1	60	60	36	36	1	0	51	0	0	-1	1	1265	7	1	-1	-1	-1
38	0	1	60	60	36	36	1	0	52	2	0	-1	2	2555	3	0	-1	-1	-1
38	0	1	60	60	36	36	1	0	53	7	1	7	0	3897	5	1	6	948	1
38	0	1	60	60	36	36	1	0	54	4	1	10	2	3426	7	0	6	396	1
38	0	1	60	60	36	36	1	0	55	6	1	8	2	1774	1	0	6	487	1
38	0	1	60	60	36	36	1	0	56	4	1	1	2	2132	4	0	6	436	1
38	0	1	60	60	36	36	1	0	57	3	0	-1	1	2795	3	1	-1	-1	-1
38	0	1	60	60	36	36	1	0	58	-1	2	9	0	942	2	0	6	647	1
38	0	1	60	60	36	36	1	0	59	5	1	1	2	4029	3	0	6	339	1
38	0	1	60	60	36	36	1	0	60	1	0	-1	1	2881	2	1	-1	-1	-1
38	0	1	60	60	36	36	1	0	61	3	0	-1	2	2090	1	0	-1	-1	-1
38	0	1	60	60	36	36	1	0	62	1	0	-1	1	1739	7	1	-1	-1	-1
38	0	1	60	60	36	36	1	0	63	2	0	-1	1	2515	4	1	-1	-1	-1
38	0	1	60	60	36	36	1	0	64	7	1	2	1	1603	22	0	6	390	19
38	0	1	60	60	36	36	1	0	65	9	0	-1	0	1911	5	1	-1	-1	-1
38	0	1	60	60	36	36	1	0	66	8	0	-1	0	1600	23	1	-1	-1	-1
38	0	1	60	60	36	36	1	0	67	4	0	-1	2	3132	23	0	-1	-1	-1
38	0	1	60	60	36	36	1	0	68	4	1	7	2	2020	3	0	6	316	1
38	0	1	60	60	36	36	1	0	69	3	0	-1	2	3176	22	0	-1	-1	-1
38	0	1	60	60	36	36	1	0	70	6	1	5	0	3078	3	1	6	325	1
38	0	1	60	60	36	36	1	0	71	4	0	-1	0	2087	1	0	-1	-1	-1
38	0	1	60	60	36	36	1	0	72	7	0	-1	2	3177	1	0	-1	-1	-1
38	0	1	60	60	36	36	1	0	73	8	1	2	0	1719	2	1	6	628	1
38	0	1	60	60	36	36	1	0	74	0	1	3	1	1543	22	1	6	452	1
38	0	1	60	60	36	36	1	0	75	6	0	-1	2	3238	4	0	-1	-1	-1
38	0	1	60	60	36	36	1	0	76	2	1	0	1	2217	1	1	6	733	1
38	0	1	60	60	36	36	1	0	77	6	1	10	1	2765	4	0	6	504	1
38	0	1	60	60	36	36	1	0	78	8	1	6	0	3355	24	1	6	382	1
38	0	1	60	60	36	36	1	0	79	6	0	-1	2	1674	3	0	-1	-1	-1
38	0	1	60	60	36	36	1	0	80	9	1	3	0	1684	22	1	6	637	1
38	0	1	60	60	36	36	1	0	81	1	0	-1	1	1981	1	1	-1	-1	-1
38	0	1	60	60	36	36	1	0	82	1	1	7	1	1818	2	1	6	370	1
38	0	1	60	60	36	36	1	0	83	4	1	3	2	3230	4	0	6	430	1
38	0	1	60	60	36	36	1	0	84	2	1	5	1	3377	5	1	6	480	1
38	0	1	60	60	36	36	1	0	85	5	1	1	2	2007	2	0	6	589	1
38	0	1	60	60	36	36	1	0	86	2	1	4	1	2220	1	1	6	689	1
38	0	1	60	60	36	36	1	0	87	6	0	-1	2	2176	63	0	-1	-1	-1
38	0	1	60	60	36	36	1	0	88	9	0	-1	0	2046	65	1	-1	-1	-1
38	0	1	60	60	36	36	1	0	89	0	0	-1	1	2537	80	1	-1	-1	-1
38	0	1	60	60	36	36	1	0	90	6	0	-1	2	3744	1	0	-1	-1	-1
38	0	1	60	60	36	36	1	0	91	5	0	-1	2	2791	1	0	-1	-1	-1
38	0	1	60	60	36	36	1	0	92	8	0	-1	0	2437	1	1	-1	-1	-1
38	0	1	60	60	36	36	1	0	93	8	1	6	0	3056	1	1	0	1000	1
38	0	1	60	60	36	36	1	0	94	3	1	4	2	2483	1	0	6	363	1
38	0	1	60	60	36	36	1	0	95	3	1	8	1	3348	1	1	6	364	1
38	0	1	60	60	36	36	1	0	96	6	1	7	2	1851	1	0	6	506	1
38	0	1	60	60	36	36	1	0	97	5	0	-1	2	2301	1	0	-1	-1	-1
38	0	1	60	60	36	36	1	0	98	0	0	-1	1	1542	5	1	-1	-1	-1
38	0	1	60	60	36	36	1	0	99	5	1	4	1	845	5	0	6	834	1
38	0	1	60	60	36	36	1	0	100	8	0	-1	1	2312	5	0	-1	-1	-1
38	0	1	60	60	36	36	1	0	101	0	1	5	1	2048	1	1	6	749	1
38	0	1	60	60	36	36	1	0	102	2	0	-1	1	2875	6	1	-1	-1	-1
38	0	1	60	60	36	36	1	0	103	9	1	0	1	2621	3	0	6	672	1
38	0	1	60	60	36	36	1	0	104	7	0	-1	2	2329	6	0	-1	-1	-1
38	0	1	60	60	36	36	1	0	105	7	1	10	1	2744	1	0	6	530	2
38	0	1	60	60	36	36	2	1	106	0	1	8	1	1591	4	1	6	940	1
38	0	1	60	60	36	36	2	1	107	2	0	-1	2	3445	3	0	-1	-1	-1
38	0	1	60	60	36	36	2	1	108	4	1	2	2	3711	22	0	6	619	1
38	0	1	60	60	36	36	2	1	109	2	1	10	1	2351	24	1	6	410	1
38	0	1	60	60	36	36	2	1	110	1	1	5	1	3030	1	1	6	352	1
38	0	1	60	60	36	36	2	1	111	1	0	-1	1	2537	1	1	-1	-1	-1
38	0	1	60	60	36	36	2	1	112	0	1	3	1	2400	1	1	6	633	3
38	0	1	60	60	36	36	2	1	113	1	1	5	1	3349	1	1	6	557	1
38	0	1	60	60	36	36	2	1	114	7	1	0	1	4779	15	0	6	395	1
38	0	1	60	60	36	36	2	1	115	-1	2	9	1	1111	5	1	6	335	1
38	0	1	60	60	36	36	2	1	116	5	0	-1	2	1903	3	0	-1	-1	-1
38	0	1	60	60	36	36	2	1	117	6	0	-1	2	3240	2	0	-1	-1	-1
38	0	1	60	60	36	36	2	1	118	4	1	4	2	3283	3	0	6	383	1
38	0	1	60	60	36	36	2	1	119	0	0	-1	1	2684	3	1	-1	-1	-1
38	0	1	60	60	36	36	2	1	120	5	0	-1	2	2166	1	0	-1	-1	-1
38	0	1	60	60	36	36	2	1	121	0	0	-1	1	1844	3	1	-1	-1	-1
38	0	1	60	60	36	36	2	1	122	2	1	2	1	2407	5	1	6	689	1
38	0	1	60	60	36	36	2	1	123	4	0	-1	2	3987	9	0	-1	-1	-1
38	0	1	60	60	36	36	2	1	124	7	0	-1	0	2969	1	1	-1	-1	-1
38	0	1	60	60	36	36	2	1	125	4	0	-1	2	2287	1	0	-1	-1	-1
38	0	1	60	60	36	36	2	1	126	0	1	1	1	1848	7	1	6	719	1
38	0	1	60	60	36	36	2	1	127	1	1	8	1	1539	1	1	6	745	1
38	0	1	60	60	36	36	2	1	128	4	1	5	2	2450	1	0	6	416	1
38	0	1	60	60	36	36	2	1	129	0	1	8	1	1548	4	1	6	354	1
38	0	1	60	60	36	36	2	1	130	0	0	-1	1	2355	2	1	-1	-1	-1
38	0	1	60	60	36	36	2	1	131	3	1	3	1	2178	21	1	6	478	1
38	0	1	60	60	36	36	2	1	132	3	0	-1	2	2992	21	0	-1	-1	-1
38	0	1	60	60	36	36	2	1	133	2	1	0	1	1557	2	1	6	360	1
38	0	1	60	60	36	36	2	1	134	6	1	10	2	2107	3	0	6	462	1
38	0	1	60	60	36	36	2	1	135	8	1	8	1	2276	1	0	6	526	1
38	0	1	60	60	36	36	2	1	136	6	1	9	2	2798	4	0	6	375	5
38	0	1	60	60	36	36	2	1	137	3	1	7	2	2235	7	0	6	459	1
38	0	1	60	60	36	36	2	1	138	1	1	7	1	1534	1	1	6	342	1
38	0	1	60	60	36	36	2	1	139	3	0	-1	2	2941	4	0	-1	-1	-1
38	0	1	60	60	36	36	2	1	140	7	0	-1	2	2076	1	0	-1	-1	-1
38	0	1	60	60	36	36	2	1	141	-1	2	4	1	0	0	1	6	525	1
38	0	1	60	60	36	36	2	1	142	8	0	-1	0	2137	1	1	-1	-1	-1
38	0	1	60	60	36	36	2	1	143	7	0	-1	0	2728	4	1	-1	-1	-1
38	0	1	60	60	36	36	2	1	144	7	1	7	0	2655	3	1	6	324	1
38	0	1	60	60	36	36	2	1	145	3	0	-1	2	2714	30	0	-1	-1	-1
38	0	1	60	60	36	36	2	1	146	2	1	6	1	2258	4	1	6	453	1
38	0	1	60	60	36	36	2	1	147	3	0	-1	2	2501	23	0	-1	-1	-1
38	0	1	60	60	36	36	2	1	148	5	0	-1	2	2349	5	0	-1	-1	-1
38	0	1	60	60	36	36	2	1	149	2	0	-1	2	3084	5	0	-1	-1	-1
38	0	1	60	60	36	36	2	1	150	0	0	-1	0	2733	4	0	-1	-1	-1
38	0	1	60	60	36	36	2	1	151	5	1	1	2	3244	5	0	6	868	1
38	0	1	60	60	36	36	2	1	152	7	0	-1	0	2384	1	1	-1	-1	-1
38	0	1	60	60	36	36	2	1	153	8	0	-1	0	2853	21	1	-1	-1	-1
38	0	1	60	60	36	36	2	1	154	8	0	-1	0	2159	4	1	-1	-1	-1
38	0	1	60	60	36	36	2	1	155	6	0	-1	0	2198	7	1	-1	-1	-1
38	0	1	60	60	36	36	2	1	156	0	1	3	1	2571	5	1	6	567	1
38	0	1	60	60	36	36	2	1	157	9	1	2	0	2345	21	1	6	580	1
38	0	1	60	60	36	36	2	1	158	9	0	-1	0	1952	7	1	-1	-1	-1
38	0	1	60	60	36	36	2	1	159	8	1	3	0	2031	1	1	6	625	1
38	0	1	60	60	36	36	2	1	160	5	1	4	0	2738	1	1	6	532	1
38	0	1	60	60	36	36	2	1	161	5	1	2	0	2313	2	1	6	314	1
38	0	1	60	60	36	36	2	1	162	6	1	2	0	2177	22	1	6	434	2
38	0	1	60	60	36	36	2	1	163	4	0	-1	0	2175	2	0	-1	-1	-1
38	0	1	60	60	36	36	2	1	164	6	1	8	0	2381	2	1	6	381	2
38	0	1	60	60	36	36	2	1	165	5	1	6	0	2234	5	1	6	369	1
38	0	1	60	60	36	36	2	1	166	2	0	-1	0	2165	1	0	-1	-1	-1
38	0	1	60	60	36	36	2	1	167	7	0	-1	0	2499	22	1	-1	-1	-1
38	0	1	60	60	36	36	2	1	168	6	0	-1	0	2100	2	1	-1	-1	-1
38	0	1	60	60	36	36	2	1	169	2	0	-1	0	2940	2	0	-1	-1	-1
38	0	1	60	60	36	36	2	1	170	2	0	-1	0	2228	22	0	-1	-1	-1
38	0	1	60	60	36	36	2	1	171	6	0	-1	0	2736	3	1	-1	-1	-1
38	0	1	60	60	36	36	2	1	172	8	1	10	0	3215	4	1	6	362	1
38	0	1	60	60	36	36	2	1	173	1	0	-1	0	3323	1	0	-1	-1	-1
38	0	1	60	60	36	36	2	1	174	8	0	-1	0	3227	5	1	-1	-1	-1
38	0	1	60	60	36	36	2	1	175	9	0	-1	0	2839	3	1	-1	-1	-1
38	0	1	60	60	36	36	2	1	176	9	0	-1	0	2674	2	1	-1	-1	-1
38	0	1	60	60	36	36	2	1	177	9	1	5	0	2236	2	1	6	395	1
38	0	1	60	60	36	36	2	1	178	5	0	-1	2	3375	1	0	-1	-1	-1
38	0	1	60	60	36	36	2	1	179	6	1	0	0	2581	1	1	6	387	1
38	0	1	60	60	36	36	2	1	180	4	1	7	0	2914	4	0	6	576	1
38	0	1	60	60	36	36	2	1	181	9	1	9	0	3082	8	1	6	383	1
38	0	1	60	60	36	36	2	1	182	3	1	5	0	2972	11	0	6	359	1
38	0	1	60	60	36	36	2	1	183	-1	2	4	1	1056	5	1	6	389	1
38	0	1	60	60	36	36	2	1	184	3	1	0	0	2658	2	0	6	508	1
38	0	1	60	60	36	36	2	1	185	7	1	6	1	2981	5	0	6	454	2
38	0	1	60	60	36	36	2	1	186	9	0	-1	0	3026	2	1	-1	-1	-1
38	0	1	60	60	36	36	2	1	187	-1	2	6	1	124	1	1	6	542	1
38	0	1	60	60	36	36	2	1	188	4	0	-1	2	2276	5	0	-1	-1	-1
38	0	1	60	60	36	36	2	1	189	4	0	-1	2	3094	2	0	-1	-1	-1
38	0	1	60	60	36	36	2	1	190	2	1	7	2	2407	2	0	6	333	1
38	0	1	60	60	36	36	2	1	191	5	1	9	2	2172	1	0	6	465	1
38	0	1	60	60	36	36	2	1	192	5	0	-1	1	2218	21	0	-1	-1	-1
38	0	1	60	60	36	36	2	1	193	4	1	6	2	2781	2	0	6	410	1
38	0	1	60	60	36	36	2	1	194	1	1	1	1	2027	22	1	6	511	1
38	0	1	60	60	36	36	2	1	195	1	0	-1	1	1503	4	1	-1	-1	-1
38	0	1	60	60	36	36	2	1	196	6	0	-1	2	1855	1	0	-1	-1	-1
38	0	1	60	60	36	36	2	1	197	7	1	10	1	2058	4	0	6	516	1
38	0	1	60	60	36	36	2	1	198	8	0	-1	1	2373	1	0	-1	-1	-1
38	0	1	60	60	36	36	2	1	199	9	1	10	0	1955	24	1	6	971	238
38	0	1	60	60	36	36	2	1	200	9	1	1	0	1857	22	1	6	562	1
38	0	1	60	60	36	36	2	1	201	1	0	-1	1	1828	1	1	-1	-1	-1
38	0	1	60	60	36	36	2	1	202	0	0	-1	1	2104	25	1	-1	-1	-1
38	0	1	60	60	36	36	2	1	203	-1	2	9	1	790	23	1	6	487	1
38	0	1	60	60	36	36	2	1	204	8	1	4	1	1708	1	0	6	537	1
38	0	1	60	60	36	36	2	1	205	7	1	1	2	2556	1	0	6	602	1
38	0	1	60	60	36	36	2	1	206	1	0	-1	1	1939	1	1	-1	-1	-1
38	0	1	60	60	36	36	2	1	207	8	1	0	2	1762	4	0	6	302	5
38	0	1	60	60	36	36	2	1	208	3	0	-1	2	2289	1	0	-1	-1	-1
38	0	1	60	60	36	36	2	1	209	9	0	-1	0	2458	6	1	-1	-1	-1
38	0	1	60	60	36	36	2	1	210	3	1	3	2	2300	23	0	6	535	1
38	0	1	60	60	36	36	3	0	211	7	1	4	1	3062	23	0	6	404	1
38	0	1	60	60	36	36	3	0	212	5	0	-1	2	2361	2	0	-1	-1	-1
38	0	1	60	60	36	36	3	0	213	7	0	-1	0	2191	19	1	-1	-1	-1
38	0	1	60	60	36	36	3	0	214	1	1	6	0	2892	20	0	6	640	1
38	0	1	60	60	36	36	3	0	215	8	1	6	0	2886	2	1	6	417	1
38	0	1	60	60	36	36	3	0	216	-1	2	0	0	0	0	0	6	514	1
38	0	1	60	60	36	36	3	0	217	4	0	-1	2	2338	6	0	-1	-1	-1
38	0	1	60	60	36	36	3	0	218	5	0	-1	2	1377	1	0	-1	-1	-1
38	0	1	60	60	36	36	3	0	219	4	1	7	2	2471	5	0	6	520	1
38	0	1	60	60	36	36	3	0	220	7	1	1	1	2705	5	0	6	345	1
38	0	1	60	60	36	36	3	0	221	5	1	10	2	1929	4	0	6	321	1
38	0	1	60	60	36	36	3	0	222	8	0	-1	0	2289	4	1	-1	-1	-1
38	0	1	60	60	36	36	3	0	223	4	0	-1	0	3946	5	0	-1	-1	-1
38	0	1	60	60	36	36	3	0	224	6	1	7	1	3289	5	0	6	391	1
38	0	1	60	60	36	36	3	0	225	9	1	7	1	2658	4	0	6	375	1
38	0	1	60	60	36	36	3	0	226	9	1	8	-1	5000	1	0	6	369	1
38	0	1	60	60	36	36	3	0	227	1	1	1	0	3297	5	0	6	429	1
38	0	1	60	60	36	36	3	0	228	1	1	3	1	3242	5	1	6	477	1
38	0	1	60	60	36	36	3	0	229	5	1	9	2	2549	5	0	6	383	1
38	0	1	60	60	36	36	3	0	230	8	0	-1	0	2780	1	1	-1	-1	-1
38	0	1	60	60	36	36	3	0	231	-1	2	0	0	0	0	0	6	578	1
38	0	1	60	60	36	36	3	0	232	8	0	-1	0	1284	1	1	-1	-1	-1
38	0	1	60	60	36	36	3	0	233	6	0	-1	2	2509	22	0	-1	-1	-1
38	0	1	60	60	36	36	3	0	234	8	0	-1	0	2510	3	1	-1	-1	-1
38	0	1	60	60	36	36	3	0	235	-1	2	2	-1	5000	1	0	6	389	1
38	0	1	60	60	36	36	3	0	236	2	0	-1	1	1601	5	1	-1	-1	-1
38	0	1	60	60	36	36	3	0	237	9	0	-1	0	1645	2	1	-1	-1	-1
38	0	1	60	60	36	36	3	0	238	7	0	-1	0	1785	1	1	-1	-1	-1
38	0	1	60	60	36	36	3	0	239	1	0	-1	1	2150	7	1	-1	-1	-1
38	0	1	60	60	36	36	3	0	240	4	1	10	2	2189	9	0	6	447	1
38	0	1	60	60	36	36	3	0	241	0	1	10	1	2634	2	1	6	396	1
38	0	1	60	60	36	36	3	0	242	6	0	-1	2	1709	2	0	-1	-1	-1
38	0	1	60	60	36	36	3	0	243	7	1	8	2	2902	6	0	6	359	1
38	0	1	60	60	36	36	3	0	244	-1	2	9	-1	5000	1	0	6	327	1
38	0	1	60	60	36	36	3	0	245	-1	2	9	0	167	22	0	6	384	2
38	0	1	60	60	36	36	3	0	246	3	0	-1	1	1909	2	1	-1	-1	-1
38	0	1	60	60	36	36	3	0	247	9	0	-1	0	1917	24	1	-1	-1	-1
38	0	1	60	60	36	36	3	0	248	9	1	5	0	2253	2	1	6	379	3
38	0	1	60	60	36	36	3	0	249	9	0	-1	0	2592	4	1	-1	-1	-1
38	0	1	60	60	36	36	3	0	250	1	0	-1	1	2125	1	1	-1	-1	-1
38	0	1	60	60	36	36	3	0	251	1	1	9	1	1997	4	1	6	337	1
38	0	1	60	60	36	36	3	0	252	3	1	10	2	1858	1	0	6	549	1
38	0	1	60	60	36	36	3	0	253	7	0	-1	0	4388	5	1	-1	-1	-1
38	0	1	60	60	36	36	3	0	254	7	0	-1	2	2522	6	0	-1	-1	-1
38	0	1	60	60	36	36	3	0	255	2	1	2	2	2506	1	0	6	482	1
38	0	1	60	60	36	36	3	0	256	8	1	4	0	2146	3	1	6	626	1
38	0	1	60	60	36	36	3	0	257	8	0	-1	2	2737	1	0	-1	-1	-1
38	0	1	60	60	36	36	3	0	258	7	1	7	2	2505	1	0	6	584	1
38	0	1	60	60	36	36	3	0	259	5	1	3	2	1721	4	0	6	344	1
38	0	1	60	60	36	36	3	0	260	0	1	2	1	2041	1	1	6	343	1
38	0	1	60	60	36	36	3	0	261	1	0	-1	1	1757	3	1	-1	-1	-1
38	0	1	60	60	36	36	3	0	262	9	0	-1	0	2435	8	1	-1	-1	-1
38	0	1	60	60	36	36	3	0	263	0	1	8	1	2550	2	1	6	314	1
38	0	1	60	60	36	36	3	0	264	0	0	-1	1	2741	2	1	-1	-1	-1
38	0	1	60	60	36	36	3	0	265	2	1	10	1	1764	2	1	6	303	1
38	0	1	60	60	36	36	3	0	266	6	1	4	1	2386	23	0	6	332	1
38	0	1	60	60	36	36	3	0	267	9	1	6	0	1648	1	1	6	305	1
38	0	1	60	60	36	36	3	0	268	5	0	-1	2	2162	6	0	-1	-1	-1
38	0	1	60	60	36	36	3	0	269	1	0	-1	1	2777	5	1	-1	-1	-1
38	0	1	60	60	36	36	3	0	270	2	1	1	1	2287	1	1	6	358	1
38	0	1	60	60	36	36	3	0	271	9	0	-1	0	1880	5	1	-1	-1	-1
38	0	1	60	60	36	36	3	0	272	5	0	-1	2	2690	2	0	-1	-1	-1
38	0	1	60	60	36	36	3	0	273	6	1	0	2	2275	4	0	6	273	1
38	0	1	60	60	36	36	3	0	274	0	1	5	1	2885	23	1	6	298	1
38	0	1	60	60	36	36	3	0	275	5	1	9	2	1606	1	0	6	331	2
38	0	1	60	60	36	36	3	0	276	2	0	-1	2	1931	1	0	-1	-1	-1
38	0	1	60	60	36	36	3	0	277	5	0	-1	0	2194	5	1	-1	-1	-1
38	0	1	60	60	36	36	3	0	278	0	0	-1	1	1863	7	1	-1	-1	-1
38	0	1	60	60	36	36	3	0	279	7	0	-1	2	1929	1	0	-1	-1	-1
38	0	1	60	60	36	36	3	0	280	2	1	5	2	3665	6	0	6	386	1
38	0	1	60	60	36	36	3	0	281	3	1	8	1	2019	5	1	6	484	1
38	0	1	60	60	36	36	3	0	282	0	0	-1	1	1759	3	1	-1	-1	-1
38	0	1	60	60	36	36	3	0	283	3	1	3	2	1725	2	0	6	389	1
38	0	1	60	60	36	36	3	0	284	4	1	2	2	3085	5	0	6	324	1
38	0	1	60	60	36	36	3	0	285	4	1	7	2	1870	1	0	6	365	1
38	0	1	60	60	36	36	3	0	286	4	0	-1	2	2456	1	0	-1	-1	-1
38	0	1	60	60	36	36	3	0	287	6	0	-1	2	2835	23	0	-1	-1	-1
38	0	1	60	60	36	36	3	0	288	3	0	-1	2	2718	85	0	-1	-1	-1
38	0	1	60	60	36	36	3	0	289	3	1	4	2	3126	23	0	6	370	1
38	0	1	60	60	36	36	3	0	290	4	1	5	2	1997	3	0	6	361	1
38	0	1	60	60	36	36	3	0	291	3	0	-1	2	4594	1	0	-1	-1	-1
38	0	1	60	60	36	36	3	0	292	5	1	3	2	2919	4	0	6	441	1
38	0	1	60	60	36	36	3	0	293	6	1	1	0	3911	4	1	6	360	1
38	0	1	60	60	36	36	3	0	294	6	1	0	2	2831	1	0	6	319	1
38	0	1	60	60	36	36	3	0	295	0	0	-1	1	2154	23	1	-1	-1	-1
38	0	1	60	60	36	36	3	0	296	3	0	-1	1	4009	1	1	-1	-1	-1
38	0	1	60	60	36	36	3	0	297	8	1	8	-1	5000	1	0	6	356	1
38	0	1	60	60	36	36	3	0	298	6	0	-1	2	3986	3	0	-1	-1	-1
38	0	1	60	60	36	36	3	0	299	6	0	-1	1	2039	6	0	-1	-1	-1
38	0	1	60	60	36	36	3	0	300	0	1	6	1	2883	1	1	6	471	1
38	0	1	60	60	36	36	3	0	301	2	1	6	1	4892	4	1	6	519	1
38	0	1	60	60	36	36	3	0	302	2	0	-1	1	2293	4	1	-1	-1	-1
38	0	1	60	60	36	36	3	0	303	1	1	3	1	1566	1	1	6	480	1
38	0	1	60	60	36	36	3	0	304	4	0	-1	1	2564	1	1	-1	-1	-1
38	0	1	60	60	36	36	3	0	305	4	0	-1	2	2882	23	0	-1	-1	-1
38	0	1	60	60	36	36	3	0	306	7	1	2	0	3179	2	1	6	339	1
38	0	1	60	60	36	36	3	0	307	3	0	-1	2	2153	2	0	-1	-1	-1
38	0	1	60	60	36	36	3	0	308	3	1	4	2	3520	5	0	6	375	2
38	0	1	60	60	36	36	3	0	309	1	0	-1	1	3104	2	1	-1	-1	-1
38	0	1	60	60	36	36	3	0	310	2	0	-1	1	2217	2	1	-1	-1	-1
38	0	1	60	60	36	36	3	0	311	9	1	5	0	1980	9	1	6	337	1
38	0	1	60	60	36	36	3	0	312	8	1	0	0	1378	21	1	6	422	1
38	0	1	60	60	36	36	3	0	313	2	0	-1	2	1832	1	0	-1	-1	-1
38	0	1	60	60	36	36	3	0	314	0	0	-1	1	1859	4	1	-1	-1	-1
38	0	1	60	60	36	36	3	0	315	8	1	1	0	2998	1	1	6	296	1
38	0	1	60	60	36	36	4	1	316	0	0	-1	1	1755	46	1	-1	-1	-1
38	0	1	60	60	36	36	4	1	317	6	1	6	2	3697	4	0	6	456	1
38	0	1	60	60	36	36	4	1	318	3	1	10	2	3402	1	0	6	391	1
38	0	1	60	60	36	36	4	1	319	0	0	-1	1	2606	4	1	-1	-1	-1
38	0	1	60	60	36	36	4	1	320	2	0	-1	1	1787	5	1	-1	-1	-1
38	0	1	60	60	36	36	4	1	321	7	1	8	1	2152	5	0	6	396	1
38	0	1	60	60	36	36	4	1	322	6	1	4	2	2191	7	0	6	426	1
38	0	1	60	60	36	36	4	1	323	6	1	3	2	2916	23	0	6	391	1
38	0	1	60	60	36	36	4	1	324	5	0	-1	2	2244	22	0	-1	-1	-1
38	0	1	60	60	36	36	4	1	325	-1	2	1	-1	5000	1	0	6	369	2
38	0	1	60	60	36	36	4	1	326	0	1	8	1	2378	4	1	6	330	1
38	0	1	60	60	36	36	4	1	327	3	0	-1	0	3320	5	0	-1	-1	-1
38	0	1	60	60	36	36	4	1	328	8	1	7	-1	5000	1	0	6	558	1
38	0	1	60	60	36	36	4	1	329	5	0	-1	0	2588	22	1	-1	-1	-1
38	0	1	60	60	36	36	4	1	330	4	1	10	2	3009	22	0	6	471	1
38	0	1	60	60	36	36	4	1	331	4	1	5	2	1430	1	0	6	355	1
38	0	1	60	60	36	36	4	1	332	4	0	-1	2	2705	1	0	-1	-1	-1
38	0	1	60	60	36	36	4	1	333	6	0	-1	0	2370	2	1	-1	-1	-1
38	0	1	60	60	36	36	4	1	334	-1	2	0	1	382	3	1	6	315	12
38	0	1	60	60	36	36	4	1	335	2	1	8	1	2363	2	1	6	493	1
38	0	1	60	60	36	36	4	1	336	7	1	0	1	2905	1	0	6	451	1
38	0	1	60	60	36	36	4	1	337	4	0	-1	1	1698	6	1	-1	-1	-1
38	0	1	60	60	36	36	4	1	338	8	0	-1	0	3530	1	1	-1	-1	-1
38	0	1	60	60	36	36	4	1	339	3	0	-1	0	2113	4	0	-1	-1	-1
38	0	1	60	60	36	36	4	1	340	9	1	2	0	2681	1	1	6	360	1
38	0	1	60	60	36	36	4	1	341	8	1	2	0	3123	5	1	6	289	1
38	0	1	60	60	36	36	4	1	342	0	1	7	1	2755	5	1	6	328	1
38	0	1	60	60	36	36	4	1	343	8	0	-1	0	2617	1	1	-1	-1	-1
38	0	1	60	60	36	36	4	1	344	8	1	5	0	4253	21	1	6	297	1
38	0	1	60	60	36	36	4	1	345	1	1	1	1	1648	3	1	6	451	1
38	0	1	60	60	36	36	4	1	346	5	1	6	2	3410	1	0	6	453	1
38	0	1	60	60	36	36	4	1	347	3	0	-1	2	1807	24	0	-1	-1	-1
38	0	1	60	60	36	36	4	1	348	9	1	3	0	4027	22	1	6	349	1
38	0	1	60	60	36	36	4	1	349	-1	2	1	1	869	5	1	6	432	9
38	0	1	60	60	36	36	4	1	350	2	1	9	2	3271	5	0	6	383	1
38	0	1	60	60	36	36	4	1	351	8	1	5	0	2465	1	1	6	352	1
38	0	1	60	60	36	36	4	1	352	-1	2	4	1	1089	1	1	6	449	1
38	0	1	60	60	36	36	4	1	353	1	1	7	1	3282	1	1	6	424	1
38	0	1	60	60	36	36	4	1	354	7	0	-1	-1	5000	1	0	-1	-1	-1
38	0	1	60	60	36	36	4	1	355	8	0	-1	0	2488	4	1	-1	-1	-1
38	0	1	60	60	36	36	4	1	356	6	1	4	2	3809	22	0	6	373	1
38	0	1	60	60	36	36	4	1	357	2	0	-1	1	1886	2	1	-1	-1	-1
38	0	1	60	60	36	36	4	1	358	9	1	3	0	4479	22	1	6	329	1
38	0	1	60	60	36	36	4	1	359	3	1	8	2	2960	4	0	6	329	1
38	0	1	60	60	36	36	4	1	360	7	1	3	0	3839	4	1	6	343	1
38	0	1	60	60	36	36	4	1	361	0	1	6	1	2402	5	1	6	306	1
38	0	1	60	60	36	36	4	1	362	2	1	0	2	2790	3	0	6	470	1
38	0	1	60	60	36	36	4	1	363	9	0	-1	0	1508	7	1	-1	-1	-1
38	0	1	60	60	36	36	4	1	364	0	0	-1	1	1932	8	1	-1	-1	-1
38	0	1	60	60	36	36	4	1	365	9	0	-1	-1	5000	1	0	-1	-1	-1
38	0	1	60	60	36	36	4	1	366	4	1	1	2	4592	3	0	6	357	1
38	0	1	60	60	36	36	4	1	367	1	0	-1	1	2501	3	1	-1	-1	-1
38	0	1	60	60	36	36	4	1	368	6	0	-1	2	1414	2	0	-1	-1	-1
38	0	1	60	60	36	36	4	1	369	1	1	5	1	1514	5	1	6	429	1
38	0	1	60	60	36	36	4	1	370	3	1	10	1	3514	2	1	6	340	1
38	0	1	60	60	36	36	4	1	371	1	0	-1	1	4426	1	1	-1	-1	-1
38	0	1	60	60	36	36	4	1	372	5	1	10	2	2174	3	0	6	350	1
38	0	1	60	60	36	36	4	1	373	4	1	1	2	4340	1	0	6	604	1
38	0	1	60	60	36	36	4	1	374	4	0	-1	2	3499	2	0	-1	-1	-1
38	0	1	60	60	36	36	4	1	375	2	0	-1	1	4723	22	1	-1	-1	-1
38	0	1	60	60	36	36	4	1	376	9	0	-1	0	2451	1	1	-1	-1	-1
38	0	1	60	60	36	36	4	1	377	1	0	-1	1	2278	1	1	-1	-1	-1
38	0	1	60	60	36	36	4	1	378	2	1	2	1	3815	2	1	6	380	1
38	0	1	60	60	36	36	4	1	379	4	0	-1	2	2171	82	0	-1	-1	-1
38	0	1	60	60	36	36	4	1	380	2	1	8	2	1361	7	0	6	356	1
38	0	1	60	60	36	36	4	1	381	7	0	-1	0	2000	2	1	-1	-1	-1
38	0	1	60	60	36	36	4	1	382	1	1	7	1	2844	5	1	6	486	1
38	0	1	60	60	36	36	4	1	383	3	1	3	2	2255	2	0	6	360	1
38	0	1	60	60	36	36	4	1	384	6	0	-1	0	2186	1	1	-1	-1	-1
38	0	1	60	60	36	36	4	1	385	3	0	-1	1	1719	22	1	-1	-1	-1
38	0	1	60	60	36	36	4	1	386	0	0	-1	1	2399	1	1	-1	-1	-1
38	0	1	60	60	36	36	4	1	387	9	0	-1	0	2291	5	1	-1	-1	-1
38	0	1	60	60	36	36	4	1	388	5	0	-1	2	2789	22	0	-1	-1	-1
38	0	1	60	60	36	36	4	1	389	7	0	-1	0	2346	2	1	-1	-1	-1
38	0	1	60	60	36	36	4	1	390	0	1	0	1	2265	5	1	6	357	1
38	0	1	60	60	36	36	4	1	391	6	0	-1	2	2611	1	0	-1	-1	-1
38	0	1	60	60	36	36	4	1	392	-1	2	7	-1	5000	1	0	6	347	1
38	0	1	60	60	36	36	4	1	393	5	1	2	2	2442	84	0	6	356	1
38	0	1	60	60	36	36	4	1	394	6	0	-1	0	2805	3	1	-1	-1	-1
38	0	1	60	60	36	36	4	1	395	9	0	-1	0	1929	3	1	-1	-1	-1
38	0	1	60	60	36	36	4	1	396	9	1	4	0	2545	3	1	6	497	1
38	0	1	60	60	36	36	4	1	397	8	0	-1	0	1784	23	1	-1	-1	-1
38	0	1	60	60	36	36	4	1	398	2	0	-1	2	2341	1	0	-1	-1	-1
38	0	1	60	60	36	36	4	1	399	7	1	6	0	2221	1	1	6	419	1
38	0	1	60	60	36	36	4	1	400	5	1	4	2	2736	4	0	6	383	1
38	0	1	60	60	36	36	4	1	401	1	0	-1	2	2368	1	0	-1	-1	-1
38	0	1	60	60	36	36	4	1	402	8	1	9	0	1910	1	1	6	378	1
38	0	1	60	60	36	36	4	1	403	9	1	6	0	2158	1	1	6	499	1
38	0	1	60	60	36	36	4	1	404	3	1	9	2	2965	2	0	6	368	1
38	0	1	60	60	36	36	4	1	405	0	1	0	1	3387	2	1	6	318	1
38	0	1	60	60	36	36	4	1	406	4	0	-1	2	2616	1	0	-1	-1	-1
38	0	1	60	60	36	36	4	1	407	6	1	9	2	1988	2	0	6	374	1
38	0	1	60	60	36	36	4	1	408	7	1	2	2	2945	2	0	6	378	1
38	0	1	60	60	36	36	4	1	409	1	1	10	-1	5000	1	0	6	408	1
38	0	1	60	60	36	36	4	1	410	3	0	-1	2	2981	23	0	-1	-1	-1
38	0	1	60	60	36	36	4	1	411	4	1	9	2	2754	6	0	6	384	1
38	0	1	60	60	36	36	4	1	412	2	0	-1	1	2744	1	1	-1	-1	-1
38	0	1	60	60	36	36	4	1	413	7	0	-1	0	2784	1	1	-1	-1	-1
38	0	1	60	60	36	36	4	1	414	5	1	5	2	3125	1	0	6	449	1
38	0	1	60	60	36	36	4	1	415	5	0	-1	2	2165	10	0	-1	-1	-1
38	0	1	60	60	36	36	4	1	416	5	0	-1	2	2155	29	0	-1	-1	-1
38	0	1	60	60	36	36	4	1	417	7	0	-1	2	2017	22	0	-1	-1	-1
38	0	1	60	60	36	36	4	1	418	8	0	-1	0	2253	22	1	-1	-1	-1
38	0	1	60	60	36	36	4	1	419	1	0	-1	1	2584	1	1	-1	-1	-1
38	0	1	60	60	36	36	4	1	420	0	0	-1	1	2541	2	1	-1	-1	-1
