# Supplementary material for: No Evidence for Threat-Induced Spatial Prioritization of Somatosensory Stimulation during Pain Control Using a Synchrony Judgment Paradigm
Source: PLoS One. 2016 Jun 7;11(6):e0156648. doi: 10.1371/journal.pone.0156648 (PMC4896434; doi:10.1371/journal.pone.0156648)
Supplement: S1 Dataset — This dataset includes pretest questionnaire data, posttest questionnaire data, and experimental (SJ3) data. (ZIP) [file pone.0156648.s001.zip › S1 Dataset/PP39.dat]

PP	CUE	CTRL	TAMP1	TAMP2	SAMP1	SAMP2	BLOCK	SLOC	TRIAL	SOA	TYPE	FB	Resp	RT	RTerr	Acc	CResp	CRT	CRE
39	1	-1	60	60	42	49	0	0	1	-1	2	-1	1	1836	19	1	-1	-1	-1
39	1	-1	60	60	42	49	0	0	2	8	1	-1	2	1824	11	0	-1	-1	-1
39	1	-1	60	60	42	49	0	1	3	5	1	-1	1	1707	1	0	-1	-1	-1
39	1	-1	60	60	42	49	0	1	4	4	0	-1	2	2684	80	0	-1	-1	-1
39	1	-1	60	60	42	49	0	0	5	7	1	-1	1	2181	16	0	-1	-1	-1
39	1	-1	60	60	42	49	0	0	6	6	1	-1	1	1683	7	0	-1	-1	-1
39	1	-1	60	60	42	49	0	1	7	9	1	-1	0	2324	5	1	-1	-1	-1
39	1	-1	60	60	42	49	0	1	8	2	1	-1	1	2332	1	1	-1	-1	-1
39	1	-1	60	60	42	49	0	0	9	3	0	-1	2	2971	5	0	-1	-1	-1
39	1	-1	60	60	42	49	0	1	10	0	1	-1	1	2793	1	1	-1	-1	-1
39	1	-1	60	60	42	49	0	1	11	1	0	-1	1	1990	1	1	-1	-1	-1
39	1	-1	60	60	42	49	0	0	12	9	1	-1	0	1836	1	1	-1	-1	-1
39	1	-1	60	60	42	49	0	1	13	7	0	-1	2	2175	1	0	-1	-1	-1
39	1	-1	60	60	42	49	0	0	14	6	0	-1	2	2221	1	0	-1	-1	-1
39	1	-1	60	60	42	49	0	0	15	0	1	-1	1	1833	3	1	-1	-1	-1
39	1	-1	60	60	42	49	0	1	16	5	0	-1	2	2540	3	0	-1	-1	-1
39	1	-1	60	60	42	49	0	1	17	3	1	-1	1	1859	1	1	-1	-1	-1
39	1	-1	60	60	42	49	0	0	18	4	0	-1	2	2102	1	0	-1	-1	-1
39	1	-1	60	60	42	49	0	1	19	2	0	-1	1	1782	1	1	-1	-1	-1
39	1	-1	60	60	42	49	0	1	20	1	0	-1	1	2620	9	1	-1	-1	-1
39	1	-1	60	60	42	49	0	0	21	-1	2	-1	1	2090	5	1	-1	-1	-1
39	1	-1	60	60	42	49	0	1	22	8	1	-1	2	3404	18	0	-1	-1	-1
39	1	1	60	60	42	49	1	1	1	0	1	1	-1	5000	1	0	6	666	1
39	1	1	60	60	42	49	1	1	2	2	0	-1	2	2425	22	0	-1	-1	-1
39	1	1	60	60	42	49	1	1	3	6	0	-1	1	1813	5	0	-1	-1	-1
39	1	1	60	60	42	49	1	1	4	6	1	3	1	2169	22	0	6	580	1
39	1	1	60	60	42	49	1	1	5	2	1	2	1	1639	5	1	0	1000	1
39	1	1	60	60	42	49	1	1	6	8	1	0	0	2346	2	1	0	1000	1
39	1	1	60	60	42	49	1	1	7	7	0	-1	2	2842	1	0	-1	-1	-1
39	1	1	60	60	42	49	1	1	8	2	1	7	1	2309	1	1	0	1000	1
39	1	1	60	60	42	49	1	1	9	0	1	6	1	2445	3	1	0	1000	1
39	1	1	60	60	42	49	1	1	10	-1	2	0	1	70	6	1	0	1000	1
39	1	1	60	60	42	49	1	1	11	-1	2	6	1	534	1	1	0	1000	2
39	1	1	60	60	42	49	1	1	12	3	1	5	2	2485	5	0	6	547	1
39	1	1	60	60	42	49	1	1	13	4	1	3	1	2430	2	1	6	644	1
39	1	1	60	60	42	49	1	1	14	4	0	-1	1	1770	3	1	-1	-1	-1
39	1	1	60	60	42	49	1	1	15	5	1	7	0	3656	1	1	0	1000	1
39	1	1	60	60	42	49	1	1	16	2	0	-1	1	2386	8	1	-1	-1	-1
39	1	1	60	60	42	49	1	1	17	9	1	9	0	3223	1	1	6	794	1
39	1	1	60	60	42	49	1	1	18	8	1	6	1	2131	22	0	0	1000	1
39	1	1	60	60	42	49	1	1	19	9	1	9	0	2075	4	1	0	1000	1
39	1	1	60	60	42	49	1	1	20	3	0	-1	1	2628	1	1	-1	-1	-1
39	1	1	60	60	42	49	1	1	21	8	1	3	0	2712	1	1	6	792	1
39	1	1	60	60	42	49	1	1	22	4	0	-1	2	1912	1	0	-1	-1	-1
39	1	1	60	60	42	49	1	1	23	0	1	8	1	2760	6	1	6	983	1
39	1	1	60	60	42	49	1	1	24	3	1	6	2	1999	1	0	6	637	1
39	1	1	60	60	42	49	1	1	25	4	1	0	2	3308	1	0	6	705	1
39	1	1	60	60	42	49	1	1	26	5	0	-1	2	3364	5	0	-1	-1	-1
39	1	1	60	60	42	49	1	1	27	7	1	5	0	2546	1	1	0	1000	1
39	1	1	60	60	42	49	1	1	28	5	1	5	0	2865	3	1	6	828	1
39	1	1	60	60	42	49	1	1	29	7	0	-1	2	2467	4	0	-1	-1	-1
39	1	1	60	60	42	49	1	1	30	2	0	-1	2	1669	22	0	-1	-1	-1
39	1	1	60	60	42	49	1	1	31	9	1	3	0	2054	3	1	6	736	1
39	1	1	60	60	42	49	1	1	32	7	0	-1	2	2465	4	0	-1	-1	-1
39	1	1	60	60	42	49	1	1	33	6	0	-1	0	1651	3	1	-1	-1	-1
39	1	1	60	60	42	49	1	1	34	0	0	-1	1	1638	1	1	-1	-1	-1
39	1	1	60	60	42	49	1	1	35	-1	2	0	-1	5000	1	0	0	1000	1
39	1	1	60	60	42	49	1	1	36	7	1	2	0	1908	1	1	0	1000	1
39	1	1	60	60	42	49	1	1	37	6	0	-1	0	1868	7	1	-1	-1	-1
39	1	1	60	60	42	49	1	1	38	8	0	-1	0	1166	3	1	-1	-1	-1
39	1	1	60	60	42	49	1	1	39	6	1	2	2	1804	1	0	6	585	1
39	1	1	60	60	42	49	1	1	40	6	1	4	0	2121	9	1	6	533	1
39	1	1	60	60	42	49	1	1	41	5	1	8	2	2184	5	0	0	1000	1
39	1	1	60	60	42	49	1	1	42	9	0	-1	0	2054	4	1	-1	-1	-1
39	1	1	60	60	42	49	1	1	43	3	1	10	2	2568	1	0	6	611	1
39	1	1	60	60	42	49	1	1	44	8	1	1	0	2358	1	1	6	544	1
39	1	1	60	60	42	49	1	1	45	5	1	4	2	2949	2	0	6	710	1
39	1	1	60	60	42	49	1	1	46	2	1	10	0	2963	5	0	6	452	1
39	1	1	60	60	42	49	1	1	47	0	0	-1	0	2305	2	0	-1	-1	-1
39	1	1	60	60	42	49	1	1	48	7	0	-1	1	1930	1	0	-1	-1	-1
39	1	1	60	60	42	49	1	1	49	-1	2	7	1	0	0	1	6	816	1
39	1	1	60	60	42	49	1	1	50	2	1	6	0	1772	25	0	6	626	1
39	1	1	60	60	42	49	1	1	51	1	0	-1	0	1778	5	0	-1	-1	-1
39	1	1	60	60	42	49	1	1	52	7	1	2	0	2223	2	1	6	444	1
39	1	1	60	60	42	49	1	1	53	8	0	-1	0	1811	3	1	-1	-1	-1
39	1	1	60	60	42	49	1	1	54	9	1	4	0	2391	22	1	6	531	1
39	1	1	60	60	42	49	1	1	55	4	0	-1	2	2740	5	0	-1	-1	-1
39	1	1	60	60	42	49	1	1	56	2	0	-1	0	2131	2	0	-1	-1	-1
39	1	1	60	60	42	49	1	1	57	9	0	-1	0	2619	6	1	-1	-1	-1
39	1	1	60	60	42	49	1	1	58	3	0	-1	2	2055	5	0	-1	-1	-1
39	1	1	60	60	42	49	1	1	59	3	0	-1	2	3057	1	0	-1	-1	-1
39	1	1	60	60	42	49	1	1	60	1	1	2	1	2396	1	1	6	756	1
39	1	1	60	60	42	49	1	1	61	9	0	-1	0	2913	1	1	-1	-1	-1
39	1	1	60	60	42	49	1	1	62	3	0	-1	2	2265	1	0	-1	-1	-1
39	1	1	60	60	42	49	1	1	63	7	1	7	1	2011	2	0	6	593	1
39	1	1	60	60	42	49	1	1	64	5	0	-1	2	1432	1	0	-1	-1	-1
39	1	1	60	60	42	49	1	1	65	2	1	5	0	2123	1	0	6	608	1
39	1	1	60	60	42	49	1	1	66	5	1	10	1	1851	1	0	0	1000	1
39	1	1	60	60	42	49	1	1	67	9	0	-1	0	1678	1	1	-1	-1	-1
39	1	1	60	60	42	49	1	1	68	7	0	-1	1	1687	85	0	-1	-1	-1
39	1	1	60	60	42	49	1	1	69	9	1	3	0	3625	1	1	6	652	1
39	1	1	60	60	42	49	1	1	70	1	1	4	0	2205	1	0	0	1000	1
39	1	1	60	60	42	49	1	1	71	9	0	-1	0	2073	3	1	-1	-1	-1
39	1	1	60	60	42	49	1	1	72	0	0	-1	0	1979	2	0	-1	-1	-1
39	1	1	60	60	42	49	1	1	73	4	1	10	2	2536	2	0	0	1000	1
39	1	1	60	60	42	49	1	1	74	4	1	5	2	2744	1	0	6	864	1
39	1	1	60	60	42	49	1	1	75	-1	2	9	-1	5000	1	0	6	614	1
39	1	1	60	60	42	49	1	1	76	1	1	8	1	2289	1	1	6	815	2
39	1	1	60	60	42	49	1	1	77	8	0	-1	0	3059	21	1	-1	-1	-1
39	1	1	60	60	42	49	1	1	78	1	1	7	0	2421	1	0	6	642	1
39	1	1	60	60	42	49	1	1	79	3	0	-1	2	2041	5	0	-1	-1	-1
39	1	1	60	60	42	49	1	1	80	8	0	-1	0	1733	20	1	-1	-1	-1
39	1	1	60	60	42	49	1	1	81	1	0	-1	2	1964	2	0	-1	-1	-1
39	1	1	60	60	42	49	1	1	82	0	0	-1	1	2306	19	1	-1	-1	-1
39	1	1	60	60	42	49	1	1	83	0	0	-1	2	3187	1	0	-1	-1	-1
39	1	1	60	60	42	49	1	1	84	5	0	-1	2	3200	22	0	-1	-1	-1
39	1	1	60	60	42	49	1	1	85	1	0	-1	1	3045	2	1	-1	-1	-1
39	1	1	60	60	42	49	1	1	86	2	0	-1	1	2352	16	1	-1	-1	-1
39	1	1	60	60	42	49	1	1	87	6	0	-1	2	3975	22	0	-1	-1	-1
39	1	1	60	60	42	49	1	1	88	0	1	8	1	2573	4	1	6	531	1
39	1	1	60	60	42	49	1	1	89	3	1	10	2	2555	3	0	6	704	1
39	1	1	60	60	42	49	1	1	90	1	1	0	1	2905	4	1	6	654	1
39	1	1	60	60	42	49	1	1	91	3	1	8	2	3050	29	0	6	462	1
39	1	1	60	60	42	49	1	1	92	6	1	1	2	3516	3	0	6	600	1
39	1	1	60	60	42	49	1	1	93	5	0	-1	0	2556	22	1	-1	-1	-1
39	1	1	60	60	42	49	1	1	94	8	0	-1	0	1995	1	1	-1	-1	-1
39	1	1	60	60	42	49	1	1	95	7	1	1	2	2856	4	0	6	641	1
39	1	1	60	60	42	49	1	1	96	6	0	-1	0	2746	1	1	-1	-1	-1
39	1	1	60	60	42	49	1	1	97	1	0	-1	1	2857	4	1	-1	-1	-1
39	1	1	60	60	42	49	1	1	98	1	0	-1	1	2043	1	1	-1	-1	-1
39	1	1	60	60	42	49	1	1	99	5	0	-1	2	3710	22	0	-1	-1	-1
39	1	1	60	60	42	49	1	1	100	6	1	9	0	2703	3	1	6	510	1
39	1	1	60	60	42	49	1	1	101	4	0	-1	2	2912	22	0	-1	-1	-1
39	1	1	60	60	42	49	1	1	102	4	1	9	1	3432	5	1	6	597	1
39	1	1	60	60	42	49	1	1	103	4	0	-1	2	3643	1	0	-1	-1	-1
39	1	1	60	60	42	49	1	1	104	8	1	4	0	2678	2	1	6	994	3
39	1	1	60	60	42	49	1	1	105	0	1	1	1	1656	1	1	6	458	1
39	1	1	60	60	42	49	2	0	106	0	1	7	1	3514	4	1	0	1000	1
39	1	1	60	60	42	49	2	0	107	1	0	-1	1	2010	1	1	-1	-1	-1
39	1	1	60	60	42	49	2	0	108	4	0	-1	2	1815	4	0	-1	-1	-1
39	1	1	60	60	42	49	2	0	109	0	1	8	1	2195	9	1	6	827	1
39	1	1	60	60	42	49	2	0	110	8	0	-1	0	1808	3	1	-1	-1	-1
39	1	1	60	60	42	49	2	0	111	4	1	10	2	3213	3	0	6	484	1
39	1	1	60	60	42	49	2	0	112	4	0	-1	0	3217	1	0	-1	-1	-1
39	1	1	60	60	42	49	2	0	113	5	0	-1	2	2085	1	0	-1	-1	-1
39	1	1	60	60	42	49	2	0	114	4	0	-1	1	4262	22	1	-1	-1	-1
39	1	1	60	60	42	49	2	0	115	-1	2	2	0	286	1	0	6	885	1
39	1	1	60	60	42	49	2	0	116	3	0	-1	2	2624	3	0	-1	-1	-1
39	1	1	60	60	42	49	2	0	117	2	1	6	1	2468	5	1	6	439	2
39	1	1	60	60	42	49	2	0	118	8	0	-1	0	1934	20	1	-1	-1	-1
39	1	1	60	60	42	49	2	0	119	5	0	-1	1	3077	2	0	-1	-1	-1
39	1	1	60	60	42	49	2	0	120	7	0	-1	0	2903	2	1	-1	-1	-1
39	1	1	60	60	42	49	2	0	121	1	1	8	1	2847	2	1	6	664	1
39	1	1	60	60	42	49	2	0	122	1	0	-1	1	2067	4	1	-1	-1	-1
39	1	1	60	60	42	49	2	0	123	6	1	8	1	2949	3	0	6	780	1
39	1	1	60	60	42	49	2	0	124	8	1	1	1	2403	5	0	6	938	1
39	1	1	60	60	42	49	2	0	125	2	1	3	2	2648	16	0	6	478	1
39	1	1	60	60	42	49	2	0	126	6	1	10	0	2850	3	1	6	760	1
39	1	1	60	60	42	49	2	0	127	8	1	10	1	3581	1	0	6	570	1
39	1	1	60	60	42	49	2	0	128	7	0	-1	0	4178	1	1	-1	-1	-1
39	1	1	60	60	42	49	2	0	129	1	0	-1	1	2032	4	1	-1	-1	-1
39	1	1	60	60	42	49	2	0	130	3	0	-1	2	2603	20	0	-1	-1	-1
39	1	1	60	60	42	49	2	0	131	4	1	6	2	4960	9	0	6	714	1
39	1	1	60	60	42	49	2	0	132	1	0	-1	1	2879	1	1	-1	-1	-1
39	1	1	60	60	42	49	2	0	133	8	1	7	0	1968	1	1	6	808	1
39	1	1	60	60	42	49	2	0	134	0	0	-1	1	1886	4	1	-1	-1	-1
39	1	1	60	60	42	49	2	0	135	9	0	-1	0	3303	1	1	-1	-1	-1
39	1	1	60	60	42	49	2	0	136	5	1	5	2	3768	1	0	6	454	1
39	1	1	60	60	42	49	2	0	137	2	1	5	2	3558	1	0	6	771	1
39	1	1	60	60	42	49	2	0	138	3	1	9	2	2324	7	0	6	521	1
39	1	1	60	60	42	49	2	0	139	7	0	-1	0	2716	1	1	-1	-1	-1
39	1	1	60	60	42	49	2	0	140	6	0	-1	2	2748	1	0	-1	-1	-1
39	1	1	60	60	42	49	2	0	141	1	1	2	0	1947	1	0	6	734	1
39	1	1	60	60	42	49	2	0	142	2	0	-1	2	3233	4	0	-1	-1	-1
39	1	1	60	60	42	49	2	0	143	7	1	5	0	2884	1	1	6	774	1
39	1	1	60	60	42	49	2	0	144	9	0	-1	0	2030	1	1	-1	-1	-1
39	1	1	60	60	42	49	2	0	145	7	1	2	-1	5000	2	0	6	873	1
39	1	1	60	60	42	49	2	0	146	5	1	7	0	2158	5	1	2	0	93
39	1	1	60	60	42	49	2	0	147	3	0	-1	0	2612	4	0	-1	-1	-1
39	1	1	60	60	42	49	2	0	148	2	1	4	0	2832	5	0	6	542	1
39	1	1	60	60	42	49	2	0	149	9	0	-1	0	2027	4	1	-1	-1	-1
39	1	1	60	60	42	49	2	0	150	0	1	0	1	3959	5	1	6	516	1
39	1	1	60	60	42	49	2	0	151	1	1	10	1	3341	4	1	6	681	1
39	1	1	60	60	42	49	2	0	152	1	0	-1	1	2204	2	1	-1	-1	-1
39	1	1	60	60	42	49	2	0	153	7	0	-1	2	3161	22	0	-1	-1	-1
39	1	1	60	60	42	49	2	0	154	6	0	-1	2	4184	1	0	-1	-1	-1
39	1	1	60	60	42	49	2	0	155	0	0	-1	1	1989	21	1	-1	-1	-1
39	1	1	60	60	42	49	2	0	156	9	1	0	1	3882	1	0	6	811	1
39	1	1	60	60	42	49	2	0	157	9	0	-1	0	3299	5	1	-1	-1	-1
39	1	1	60	60	42	49	2	0	158	3	1	4	2	2548	1	0	6	691	1
39	1	1	60	60	42	49	2	0	159	-1	2	4	0	73	1	0	6	737	1
39	1	1	60	60	42	49	2	0	160	9	0	-1	0	2451	1	1	-1	-1	-1
39	1	1	60	60	42	49	2	0	161	3	1	3	0	3453	15	0	6	643	1
39	1	1	60	60	42	49	2	0	162	5	0	-1	2	2264	5	0	-1	-1	-1
39	1	1	60	60	42	49	2	0	163	8	1	1	0	1778	1	1	6	454	1
39	1	1	60	60	42	49	2	0	164	4	1	5	2	2815	3	0	6	914	1
39	1	1	60	60	42	49	2	0	165	6	0	-1	2	2739	21	0	-1	-1	-1
39	1	1	60	60	42	49	2	0	166	-1	2	10	-1	5000	1	0	6	828	1
39	1	1	60	60	42	49	2	0	167	0	0	-1	1	2125	3	1	-1	-1	-1
39	1	1	60	60	42	49	2	0	168	5	0	-1	0	2965	22	1	-1	-1	-1
39	1	1	60	60	42	49	2	0	169	2	0	-1	1	2363	3	1	-1	-1	-1
39	1	1	60	60	42	49	2	0	170	5	0	-1	2	4113	6	0	-1	-1	-1
39	1	1	60	60	42	49	2	0	171	5	1	3	0	2145	1	1	6	439	1
39	1	1	60	60	42	49	2	0	172	9	1	6	0	2000	1	1	6	549	1
39	1	1	60	60	42	49	2	0	173	0	0	-1	1	3156	4	1	-1	-1	-1
39	1	1	60	60	42	49	2	0	174	9	1	9	1	3195	5	0	6	591	1
39	1	1	60	60	42	49	2	0	175	6	0	-1	2	2400	23	0	-1	-1	-1
39	1	1	60	60	42	49	2	0	176	1	1	1	1	2589	1	1	6	568	1
39	1	1	60	60	42	49	2	0	177	8	0	-1	0	4050	1	1	-1	-1	-1
39	1	1	60	60	42	49	2	0	178	2	0	-1	2	2437	22	0	-1	-1	-1
39	1	1	60	60	42	49	2	0	179	3	1	8	2	3408	1	0	6	809	1
39	1	1	60	60	42	49	2	0	180	8	0	-1	0	1660	4	1	-1	-1	-1
39	1	1	60	60	42	49	2	0	181	0	1	0	1	3039	1	1	6	743	1
39	1	1	60	60	42	49	2	0	182	6	1	1	2	2586	3	0	6	769	1
39	1	1	60	60	42	49	2	0	183	4	1	1	2	2080	1	0	6	798	1
39	1	1	60	60	42	49	2	0	184	7	1	2	2	3441	3	0	6	623	1
39	1	1	60	60	42	49	2	0	185	7	0	-1	0	2852	22	1	-1	-1	-1
39	1	1	60	60	42	49	2	0	186	3	0	-1	2	2447	1	0	-1	-1	-1
39	1	1	60	60	42	49	2	0	187	9	1	9	0	2249	1	1	6	701	1
39	1	1	60	60	42	49	2	0	188	-1	2	7	0	610	2	0	6	695	1
39	1	1	60	60	42	49	2	0	189	3	0	-1	2	2894	1	0	-1	-1	-1
39	1	1	60	60	42	49	2	0	190	6	0	-1	0	2488	1	1	-1	-1	-1
39	1	1	60	60	42	49	2	0	191	2	1	9	0	2001	2	0	6	962	1
39	1	1	60	60	42	49	2	0	192	2	0	-1	2	3046	24	0	-1	-1	-1
39	1	1	60	60	42	49	2	0	193	8	1	0	0	2112	2	1	6	688	1
39	1	1	60	60	42	49	2	0	194	6	1	7	1	2784	5	0	6	623	1
39	1	1	60	60	42	49	2	0	195	7	1	3	2	3333	1	0	6	452	1
39	1	1	60	60	42	49	2	0	196	4	0	-1	1	1797	2	1	-1	-1	-1
39	1	1	60	60	42	49	2	0	197	2	0	-1	1	2002	23	1	-1	-1	-1
39	1	1	60	60	42	49	2	0	198	6	1	4	2	2367	5	0	6	595	8
39	1	1	60	60	42	49	2	0	199	5	1	3	2	2725	22	0	6	441	1
39	1	1	60	60	42	49	2	0	200	5	1	0	-1	5000	1	0	6	800	1
39	1	1	60	60	42	49	2	0	201	8	0	-1	0	2985	1	1	-1	-1	-1
39	1	1	60	60	42	49	2	0	202	0	0	-1	1	2678	29	1	-1	-1	-1
39	1	1	60	60	42	49	2	0	203	0	1	6	1	1984	5	1	6	545	1
39	1	1	60	60	42	49	2	0	204	3	1	8	1	2349	1	1	6	917	1
39	1	1	60	60	42	49	2	0	205	1	1	4	1	2731	1	1	6	427	1
39	1	1	60	60	42	49	2	0	206	-1	2	2	0	121	5	0	6	418	1
39	1	1	60	60	42	49	2	0	207	7	1	5	0	2657	6	1	6	655	1
39	1	1	60	60	42	49	2	0	208	4	1	6	1	2379	1	1	6	761	1
39	1	1	60	60	42	49	2	0	209	9	1	9	0	1937	2	1	6	670	1
39	1	1	60	60	42	49	2	0	210	4	0	-1	0	1960	6	0	-1	-1	-1
39	1	1	60	60	42	49	3	1	211	1	0	-1	1	2601	3	1	-1	-1	-1
39	1	1	60	60	42	49	3	1	212	2	1	0	2	3590	1	0	0	1000	1
39	1	1	60	60	42	49	3	1	213	5	0	-1	2	1787	2	0	-1	-1	-1
39	1	1	60	60	42	49	3	1	214	-1	2	1	-1	5000	1	0	6	607	1
39	1	1	60	60	42	49	3	1	215	7	0	-1	0	1739	1	1	-1	-1	-1
39	1	1	60	60	42	49	3	1	216	7	1	10	0	1890	7	1	6	695	1
39	1	1	60	60	42	49	3	1	217	3	0	-1	2	1715	1	0	-1	-1	-1
39	1	1	60	60	42	49	3	1	218	5	0	-1	2	1467	7	0	-1	-1	-1
39	1	1	60	60	42	49	3	1	219	4	0	-1	0	1861	1	0	-1	-1	-1
39	1	1	60	60	42	49	3	1	220	0	1	8	1	3152	2	1	6	643	1
39	1	1	60	60	42	49	3	1	221	3	0	-1	0	3846	22	0	-1	-1	-1
39	1	1	60	60	42	49	3	1	222	6	0	-1	2	2346	4	0	-1	-1	-1
39	1	1	60	60	42	49	3	1	223	5	0	-1	1	2713	1	0	-1	-1	-1
39	1	1	60	60	42	49	3	1	224	8	0	-1	0	1873	1	1	-1	-1	-1
39	1	1	60	60	42	49	3	1	225	9	0	-1	0	891	1	1	-1	-1	-1
39	1	1	60	60	42	49	3	1	226	4	0	-1	1	4796	2	1	-1	-1	-1
39	1	1	60	60	42	49	3	1	227	8	1	1	1	2345	1	0	6	447	2
39	1	1	60	60	42	49	3	1	228	0	0	-1	1	2184	5	1	-1	-1	-1
39	1	1	60	60	42	49	3	1	229	3	1	10	2	2997	2	0	6	530	1
39	1	1	60	60	42	49	3	1	230	-1	2	4	-1	5000	1	0	6	654	1
39	1	1	60	60	42	49	3	1	231	8	0	-1	0	2284	22	1	-1	-1	-1
39	1	1	60	60	42	49	3	1	232	3	1	6	0	2598	8	0	6	544	1
39	1	1	60	60	42	49	3	1	233	5	0	-1	0	2970	24	1	-1	-1	-1
39	1	1	60	60	42	49	3	1	234	8	0	-1	0	1648	1	1	-1	-1	-1
39	1	1	60	60	42	49	3	1	235	5	1	4	0	2203	1	1	6	843	1
39	1	1	60	60	42	49	3	1	236	9	0	-1	0	2615	3	1	-1	-1	-1
39	1	1	60	60	42	49	3	1	237	9	1	0	0	1947	2	1	6	403	1
39	1	1	60	60	42	49	3	1	238	2	1	7	0	2714	4	0	6	681	1
39	1	1	60	60	42	49	3	1	239	3	1	9	2	3186	5	0	6	512	2
39	1	1	60	60	42	49	3	1	240	7	1	7	0	2231	1	1	6	405	1
39	1	1	60	60	42	49	3	1	241	4	1	9	2	2522	24	0	6	399	1
39	1	1	60	60	42	49	3	1	242	8	1	7	0	3250	24	1	6	462	1
39	1	1	60	60	42	49	3	1	243	5	1	2	2	2469	1	0	6	768	2
39	1	1	60	60	42	49	3	1	244	3	0	-1	1	1983	5	1	-1	-1	-1
39	1	1	60	60	42	49	3	1	245	7	0	-1	1	1868	4	0	-1	-1	-1
39	1	1	60	60	42	49	3	1	246	3	1	9	2	3174	4	0	6	704	1
39	1	1	60	60	42	49	3	1	247	1	1	8	1	2948	21	1	6	773	1
39	1	1	60	60	42	49	3	1	248	4	0	-1	2	2099	5	0	-1	-1	-1
39	1	1	60	60	42	49	3	1	249	1	1	8	0	2531	7	0	6	691	1
39	1	1	60	60	42	49	3	1	250	0	1	6	1	2011	4	1	6	833	1
39	1	1	60	60	42	49	3	1	251	-1	2	3	1	0	0	1	6	821	1
39	1	1	60	60	42	49	3	1	252	2	0	-1	1	2050	23	1	-1	-1	-1
39	1	1	60	60	42	49	3	1	253	-1	2	1	1	114	22	1	6	730	1
39	1	1	60	60	42	49	3	1	254	2	0	-1	1	2506	4	1	-1	-1	-1
39	1	1	60	60	42	49	3	1	255	1	1	10	1	2155	5	1	6	407	1
39	1	1	60	60	42	49	3	1	256	4	0	-1	2	2081	4	0	-1	-1	-1
39	1	1	60	60	42	49	3	1	257	0	0	-1	1	1987	21	1	-1	-1	-1
39	1	1	60	60	42	49	3	1	258	5	1	5	1	2584	2	0	6	506	1
39	1	1	60	60	42	49	3	1	259	4	1	10	2	2741	6	0	6	679	1
39	1	1	60	60	42	49	3	1	260	1	0	-1	1	2701	2	1	-1	-1	-1
39	1	1	60	60	42	49	3	1	261	9	0	-1	0	2053	1	1	-1	-1	-1
39	1	1	60	60	42	49	3	1	262	1	0	-1	1	3080	22	1	-1	-1	-1
39	1	1	60	60	42	49	3	1	263	8	1	4	0	4209	7	1	6	432	1
39	1	1	60	60	42	49	3	1	264	2	0	-1	2	3246	5	0	-1	-1	-1
39	1	1	60	60	42	49	3	1	265	6	1	5	2	4504	2	0	6	638	1
39	1	1	60	60	42	49	3	1	266	6	0	-1	2	3265	1	0	-1	-1	-1
39	1	1	60	60	42	49	3	1	267	9	1	5	0	1843	1	1	6	542	1
39	1	1	60	60	42	49	3	1	268	6	1	1	2	2982	84	0	6	857	1
39	1	1	60	60	42	49	3	1	269	3	1	5	2	3059	5	0	6	774	1
39	1	1	60	60	42	49	3	1	270	4	1	1	2	3726	3	0	0	1000	1
39	1	1	60	60	42	49	3	1	271	0	1	3	1	3158	4	1	6	447	1
39	1	1	60	60	42	49	3	1	272	0	0	-1	1	3996	3	1	-1	-1	-1
39	1	1	60	60	42	49	3	1	273	0	1	3	1	3425	4	1	6	441	1
39	1	1	60	60	42	49	3	1	274	8	0	-1	0	3069	4	1	-1	-1	-1
39	1	1	60	60	42	49	3	1	275	9	1	0	1	2935	1	0	0	1000	1
39	1	1	60	60	42	49	3	1	276	5	0	-1	2	3790	1	0	-1	-1	-1
39	1	1	60	60	42	49	3	1	277	8	0	-1	0	1987	1	1	-1	-1	-1
39	1	1	60	60	42	49	3	1	278	6	1	2	2	2753	4	0	6	429	1
39	1	1	60	60	42	49	3	1	279	1	1	3	1	2935	5	1	6	658	1
39	1	1	60	60	42	49	3	1	280	9	1	0	0	3094	4	1	6	449	3
39	1	1	60	60	42	49	3	1	281	9	0	-1	0	2000	5	1	-1	-1	-1
39	1	1	60	60	42	49	3	1	282	5	1	0	0	2252	3	1	6	702	1
39	1	1	60	60	42	49	3	1	283	2	1	8	1	2471	19	1	6	792	1
39	1	1	60	60	42	49	3	1	284	4	1	6	2	2569	9	0	6	505	1
39	1	1	60	60	42	49	3	1	285	7	0	-1	2	2887	22	0	-1	-1	-1
39	1	1	60	60	42	49	3	1	286	0	0	-1	1	1944	5	1	-1	-1	-1
39	1	1	60	60	42	49	3	1	287	-1	2	2	-1	5000	1	0	6	541	1
39	1	1	60	60	42	49	3	1	288	6	1	6	1	2969	5	0	6	758	1
39	1	1	60	60	42	49	3	1	289	0	1	2	1	2087	22	1	6	451	1
39	1	1	60	60	42	49	3	1	290	7	1	8	0	3088	1	1	6	420	1
39	1	1	60	60	42	49	3	1	291	4	1	5	2	2090	4	0	6	493	1
39	1	1	60	60	42	49	3	1	292	6	0	-1	1	2827	4	0	-1	-1	-1
39	1	1	60	60	42	49	3	1	293	8	1	4	0	2239	3	1	6	465	1
39	1	1	60	60	42	49	3	1	294	9	0	-1	0	1938	11	1	-1	-1	-1
39	1	1	60	60	42	49	3	1	295	4	0	-1	2	1961	4	0	-1	-1	-1
39	1	1	60	60	42	49	3	1	296	7	0	-1	0	3112	6	1	-1	-1	-1
39	1	1	60	60	42	49	3	1	297	9	1	7	0	2680	1	1	6	671	1
39	1	1	60	60	42	49	3	1	298	0	0	-1	1	2409	21	1	-1	-1	-1
39	1	1	60	60	42	49	3	1	299	3	0	-1	1	2806	5	1	-1	-1	-1
39	1	1	60	60	42	49	3	1	300	5	1	9	2	2802	6	0	6	512	1
39	1	1	60	60	42	49	3	1	301	2	1	10	0	3031	2	0	6	868	1
39	1	1	60	60	42	49	3	1	302	2	0	-1	2	2442	7	0	-1	-1	-1
39	1	1	60	60	42	49	3	1	303	7	0	-1	0	3245	1	1	-1	-1	-1
39	1	1	60	60	42	49	3	1	304	3	0	-1	2	3065	1	0	-1	-1	-1
39	1	1	60	60	42	49	3	1	305	7	1	7	0	4235	1	1	6	429	1
39	1	1	60	60	42	49	3	1	306	1	1	9	1	2246	1	1	6	407	3
39	1	1	60	60	42	49	3	1	307	1	0	-1	1	2897	31	1	-1	-1	-1
39	1	1	60	60	42	49	3	1	308	8	1	3	0	2234	1	1	6	786	1
39	1	1	60	60	42	49	3	1	309	6	1	6	2	3477	3	0	6	572	1
39	1	1	60	60	42	49	3	1	310	2	0	-1	2	2959	67	0	-1	-1	-1
39	1	1	60	60	42	49	3	1	311	1	0	-1	1	1918	5	1	-1	-1	-1
39	1	1	60	60	42	49	3	1	312	2	1	2	1	2710	1	1	6	459	1
39	1	1	60	60	42	49	3	1	313	6	0	-1	0	3518	1	1	-1	-1	-1
39	1	1	60	60	42	49	3	1	314	7	1	4	0	2174	1	1	6	634	1
39	1	1	60	60	42	49	3	1	315	6	0	-1	2	2716	7	0	-1	-1	-1
39	1	1	60	60	42	49	4	0	316	-1	2	5	0	1451	21	0	0	1000	1
39	1	1	60	60	42	49	4	0	317	4	1	6	0	2605	1	0	0	1000	1
39	1	1	60	60	42	49	4	0	318	8	0	-1	0	1674	4	1	-1	-1	-1
39	1	1	60	60	42	49	4	0	319	1	0	-1	1	3292	22	1	-1	-1	-1
39	1	1	60	60	42	49	4	0	320	0	0	-1	1	2413	2	1	-1	-1	-1
39	1	1	60	60	42	49	4	0	321	7	0	-1	1	2306	1	0	-1	-1	-1
39	1	1	60	60	42	49	4	0	322	8	1	1	0	3418	1	1	0	1000	1
39	1	1	60	60	42	49	4	0	323	4	1	0	0	2966	3	0	6	836	1
39	1	1	60	60	42	49	4	0	324	9	0	-1	0	2268	5	1	-1	-1	-1
39	1	1	60	60	42	49	4	0	325	9	1	8	0	2622	1	1	6	651	2
39	1	1	60	60	42	49	4	0	326	-1	2	8	0	1064	22	0	6	550	1
39	1	1	60	60	42	49	4	0	327	2	1	7	1	2633	1	1	6	669	1
39	1	1	60	60	42	49	4	0	328	-1	2	7	-1	5000	1	0	0	1000	1
39	1	1	60	60	42	49	4	0	329	9	1	5	0	1351	5	1	6	513	1
39	1	1	60	60	42	49	4	0	330	5	0	-1	2	2150	1	0	-1	-1	-1
39	1	1	60	60	42	49	4	0	331	8	1	9	0	2636	7	1	6	653	1
39	1	1	60	60	42	49	4	0	332	7	1	6	2	2520	4	0	6	536	1
39	1	1	60	60	42	49	4	0	333	0	1	1	1	2672	1	1	6	711	1
39	1	1	60	60	42	49	4	0	334	1	0	-1	1	1994	2	1	-1	-1	-1
39	1	1	60	60	42	49	4	0	335	4	1	8	2	3199	4	0	6	517	1
39	1	1	60	60	42	49	4	0	336	2	0	-1	2	4107	5	0	-1	-1	-1
39	1	1	60	60	42	49	4	0	337	3	0	-1	1	2628	4	1	-1	-1	-1
39	1	1	60	60	42	49	4	0	338	6	0	-1	2	2336	5	0	-1	-1	-1
39	1	1	60	60	42	49	4	0	339	0	1	4	1	2087	1	1	6	539	1
39	1	1	60	60	42	49	4	0	340	3	1	6	1	3528	1	1	0	1000	1
39	1	1	60	60	42	49	4	0	341	-1	2	8	0	574	1	0	0	1000	1
39	1	1	60	60	42	49	4	0	342	9	0	-1	0	2780	5	1	-1	-1	-1
39	1	1	60	60	42	49	4	0	343	1	1	2	1	3097	1	1	0	1000	1
39	1	1	60	60	42	49	4	0	344	7	1	9	2	2842	1	0	0	1000	1
39	1	1	60	60	42	49	4	0	345	4	0	-1	2	2661	4	0	-1	-1	-1
39	1	1	60	60	42	49	4	0	346	1	1	1	1	2999	2	1	0	1000	1
39	1	1	60	60	42	49	4	0	347	6	0	-1	2	2867	10	0	-1	-1	-1
39	1	1	60	60	42	49	4	0	348	4	1	2	1	2949	10	1	0	1000	1
39	1	1	60	60	42	49	4	0	349	5	1	4	2	2156	1	0	0	1000	1
39	1	1	60	60	42	49	4	0	350	8	1	3	0	2402	1	1	0	1000	1
39	1	1	60	60	42	49	4	0	351	8	1	9	0	2303	2	1	0	1000	1
39	1	1	60	60	42	49	4	0	352	9	0	-1	0	2536	1	1	-1	-1	-1
39	1	1	60	60	42	49	4	0	353	2	0	-1	1	1799	22	1	-1	-1	-1
39	1	1	60	60	42	49	4	0	354	1	1	0	1	2796	4	1	6	469	1
39	1	1	60	60	42	49	4	0	355	5	1	3	2	2944	23	0	6	617	1
39	1	1	60	60	42	49	4	0	356	9	0	-1	0	1911	5	1	-1	-1	-1
39	1	1	60	60	42	49	4	0	357	0	0	-1	1	1960	3	1	-1	-1	-1
39	1	1	60	60	42	49	4	0	358	1	0	-1	1	1887	2	1	-1	-1	-1
39	1	1	60	60	42	49	4	0	359	4	1	5	2	2368	4	0	6	527	1
39	1	1	60	60	42	49	4	0	360	8	0	-1	1	3710	4	0	-1	-1	-1
39	1	1	60	60	42	49	4	0	361	1	1	9	1	1966	14	1	6	532	2
39	1	1	60	60	42	49	4	0	362	3	0	-1	0	2388	1	0	-1	-1	-1
39	1	1	60	60	42	49	4	0	363	6	0	-1	2	3066	1	0	-1	-1	-1
39	1	1	60	60	42	49	4	0	364	2	1	0	0	3084	1	0	6	583	1
39	1	1	60	60	42	49	4	0	365	9	0	-1	0	1669	1	1	-1	-1	-1
39	1	1	60	60	42	49	4	0	366	6	1	3	2	2895	4	0	0	1000	1
39	1	1	60	60	42	49	4	0	367	6	1	10	0	2503	5	1	0	1000	1
39	1	1	60	60	42	49	4	0	368	7	0	-1	0	3056	3	1	-1	-1	-1
39	1	1	60	60	42	49	4	0	369	6	1	0	2	3954	1	0	0	1000	1
39	1	1	60	60	42	49	4	0	370	6	0	-1	1	3129	6	0	-1	-1	-1
39	1	1	60	60	42	49	4	0	371	8	0	-1	0	2281	3	1	-1	-1	-1
39	1	1	60	60	42	49	4	0	372	-1	2	2	0	128	2	0	0	1000	1
39	1	1	60	60	42	49	4	0	373	4	0	-1	2	2960	2	0	-1	-1	-1
39	1	1	60	60	42	49	4	0	374	4	0	-1	2	2591	5	0	-1	-1	-1
39	1	1	60	60	42	49	4	0	375	3	1	5	0	3652	1	0	0	1000	1
39	1	1	60	60	42	49	4	0	376	0	1	6	1	1911	3	1	6	442	1
39	1	1	60	60	42	49	4	0	377	3	0	-1	1	2295	22	1	-1	-1	-1
39	1	1	60	60	42	49	4	0	378	2	1	7	1	3400	4	1	6	458	1
39	1	1	60	60	42	49	4	0	379	5	1	7	1	4172	1	0	6	694	1
39	1	1	60	60	42	49	4	0	380	5	1	4	2	2890	2	0	6	659	2
39	1	1	60	60	42	49	4	0	381	1	1	8	1	2836	2	1	0	1000	1
39	1	1	60	60	42	49	4	0	382	5	0	-1	0	2967	2	1	-1	-1	-1
39	1	1	60	60	42	49	4	0	383	1	0	-1	0	2781	3	0	-1	-1	-1
39	1	1	60	60	42	49	4	0	384	6	1	4	1	2370	2	0	6	680	1
39	1	1	60	60	42	49	4	0	385	7	1	2	1	2512	2	0	6	701	1
39	1	1	60	60	42	49	4	0	386	2	1	0	1	2136	5	1	0	1000	1
39	1	1	60	60	42	49	4	0	387	9	1	9	0	3111	1	1	0	1000	1
39	1	1	60	60	42	49	4	0	388	5	0	-1	0	3560	5	1	-1	-1	-1
39	1	1	60	60	42	49	4	0	389	0	1	10	1	3334	5	1	6	473	1
39	1	1	60	60	42	49	4	0	390	7	0	-1	2	3406	1	0	-1	-1	-1
39	1	1	60	60	42	49	4	0	391	6	0	-1	0	2378	1	1	-1	-1	-1
39	1	1	60	60	42	49	4	0	392	5	0	-1	1	2808	22	0	-1	-1	-1
39	1	1	60	60	42	49	4	0	393	0	0	-1	1	2517	4	1	-1	-1	-1
39	1	1	60	60	42	49	4	0	394	8	0	-1	0	2701	5	1	-1	-1	-1
39	1	1	60	60	42	49	4	0	395	5	1	10	2	2621	3	0	0	1000	1
39	1	1	60	60	42	49	4	0	396	0	0	-1	1	2033	22	1	-1	-1	-1
39	1	1	60	60	42	49	4	0	397	3	0	-1	2	2837	22	0	-1	-1	-1
39	1	1	60	60	42	49	4	0	398	2	0	-1	2	3440	1	0	-1	-1	-1
39	1	1	60	60	42	49	4	0	399	7	0	-1	0	2579	1	1	-1	-1	-1
39	1	1	60	60	42	49	4	0	400	3	1	3	2	2152	25	0	6	715	1
39	1	1	60	60	42	49	4	0	401	6	1	1	0	3319	2	1	0	1000	1
39	1	1	60	60	42	49	4	0	402	7	1	5	0	2071	2	1	0	1000	1
39	1	1	60	60	42	49	4	0	403	2	1	1	0	2745	2	0	6	506	1
39	1	1	60	60	42	49	4	0	404	1	0	-1	1	3904	6	1	-1	-1	-1
39	1	1	60	60	42	49	4	0	405	0	1	2	1	2097	1	1	6	744	1
39	1	1	60	60	42	49	4	0	406	2	0	-1	1	2721	22	1	-1	-1	-1
39	1	1	60	60	42	49	4	0	407	0	0	-1	1	2329	7	1	-1	-1	-1
39	1	1	60	60	42	49	4	0	408	7	1	10	1	2536	7	0	6	614	1
39	1	1	60	60	42	49	4	0	409	3	0	-1	1	1584	2	1	-1	-1	-1
39	1	1	60	60	42	49	4	0	410	8	1	6	0	2021	21	1	6	618	1
39	1	1	60	60	42	49	4	0	411	9	1	3	0	2009	2	1	6	813	1
39	1	1	60	60	42	49	4	0	412	3	1	7	2	2598	2	0	6	673	1
39	1	1	60	60	42	49	4	0	413	2	0	-1	0	2738	2	0	-1	-1	-1
39	1	1	60	60	42	49	4	0	414	3	1	10	2	2673	1	0	6	532	1
39	1	1	60	60	42	49	4	0	415	4	0	-1	0	2403	1	0	-1	-1	-1
39	1	1	60	60	42	49	4	0	416	4	0	-1	1	2424	22	1	-1	-1	-1
39	1	1	60	60	42	49	4	0	417	5	0	-1	2	2988	1	0	-1	-1	-1
39	1	1	60	60	42	49	4	0	418	9	1	4	0	3769	4	1	6	433	1
39	1	1	60	60	42	49	4	0	419	8	0	-1	0	1911	2	1	-1	-1	-1
39	1	1	60	60	42	49	4	0	420	7	0	-1	0	2960	5	1	-1	-1	-1
