# Supplementary material for: No Evidence for Threat-Induced Spatial Prioritization of Somatosensory Stimulation during Pain Control Using a Synchrony Judgment Paradigm
Source: PLoS One. 2016 Jun 7;11(6):e0156648. doi: 10.1371/journal.pone.0156648 (PMC4896434; doi:10.1371/journal.pone.0156648)
Supplement: S1 Dataset — This dataset includes pretest questionnaire data, posttest questionnaire data, and experimental (SJ3) data. (ZIP) [file pone.0156648.s001.zip › S1 Dataset/PP40.dat]

PP	CUE	CTRL	TAMP1	TAMP2	SAMP1	SAMP2	BLOCK	SLOC	TRIAL	SOA	TYPE	FB	Resp	RT	RTerr	Acc	CResp	CRT	CRE
40	0	-1	60	60	33	34	0	1	1	7	0	-1	1	2144	18	0	-1	-1	-1
40	0	-1	60	60	33	34	0	1	2	2	1	-1	1	2752	1	1	-1	-1	-1
40	0	-1	60	60	33	34	0	1	3	1	0	-1	0	2646	1	0	-1	-1	-1
40	0	-1	60	60	33	34	0	0	4	-1	2	-1	0	2332	1	0	-1	-1	-1
40	0	-1	60	60	33	34	0	0	5	3	1	-1	2	3211	1	0	-1	-1	-1
40	0	-1	60	60	33	34	0	1	6	5	1	-1	0	3783	3	1	-1	-1	-1
40	0	-1	60	60	33	34	0	1	7	0	0	-1	1	2637	4	1	-1	-1	-1
40	0	-1	60	60	33	34	0	0	8	9	1	-1	0	2640	1	1	-1	-1	-1
40	0	-1	60	60	33	34	0	1	9	6	1	-1	0	2971	1	1	-1	-1	-1
40	0	-1	60	60	33	34	0	1	10	4	1	-1	2	2697	1	0	-1	-1	-1
40	0	-1	60	60	33	34	0	1	11	8	1	-1	0	2458	1	1	-1	-1	-1
40	0	-1	60	60	33	34	0	0	12	7	1	-1	2	4596	1	0	-1	-1	-1
40	0	-1	60	60	33	34	0	0	13	8	0	-1	0	3746	1	1	-1	-1	-1
40	0	-1	60	60	33	34	0	0	14	0	1	-1	1	2793	1	1	-1	-1	-1
40	0	-1	60	60	33	34	0	0	15	3	1	-1	2	2798	1	0	-1	-1	-1
40	0	-1	60	60	33	34	0	0	16	6	0	-1	2	2243	1	0	-1	-1	-1
40	0	-1	60	60	33	34	0	1	17	5	0	-1	2	2934	1	0	-1	-1	-1
40	0	-1	60	60	33	34	0	0	18	-1	2	-1	0	2080	1	0	-1	-1	-1
40	0	-1	60	60	33	34	0	0	19	1	0	-1	0	1914	1	0	-1	-1	-1
40	0	-1	60	60	33	34	0	0	20	9	0	-1	0	1954	1	1	-1	-1	-1
40	0	-1	60	60	33	34	0	1	21	2	0	-1	1	2273	1	1	-1	-1	-1
40	0	-1	60	60	33	34	0	0	22	4	0	-1	2	2003	1	0	-1	-1	-1
40	0	0	60	60	33	34	1	0	1	9	0	-1	0	2411	1	1	-1	-1	-1
40	0	0	60	60	33	34	1	0	2	4	0	-1	2	2192	1	0	-1	-1	-1
40	0	0	60	60	33	34	1	0	3	8	0	-1	0	1853	8	1	-1	-1	-1
40	0	0	60	60	33	34	1	0	4	1	1	3	0	1728	1	0	6	383	1
40	0	0	60	60	33	34	1	0	5	5	0	-1	2	1936	1	0	-1	-1	-1
40	0	0	60	60	33	34	1	0	6	-1	2	6	0	1841	1	0	6	469	1
40	0	0	60	60	33	34	1	0	7	7	0	-1	0	2236	1	1	-1	-1	-1
40	0	0	60	60	33	34	1	0	8	0	1	2	1	2536	1	1	6	445	1
40	0	0	60	60	33	34	1	0	9	4	0	-1	2	3191	2	0	-1	-1	-1
40	0	0	60	60	33	34	1	0	10	-1	2	6	0	1934	1	0	6	512	1
40	0	0	60	60	33	34	1	0	11	2	1	1	1	3493	1	1	6	745	1
40	0	0	60	60	33	34	1	0	12	6	0	-1	1	2191	1	0	-1	-1	-1
40	0	0	60	60	33	34	1	0	13	1	1	9	-1	5000	1	0	6	766	1
40	0	0	60	60	33	34	1	0	14	8	0	-1	0	4848	1	1	-1	-1	-1
40	0	0	60	60	33	34	1	0	15	3	0	-1	0	2611	1	0	-1	-1	-1
40	0	0	60	60	33	34	1	0	16	6	0	-1	2	2344	1	0	-1	-1	-1
40	0	0	60	60	33	34	1	0	17	7	0	-1	0	2343	1	1	-1	-1	-1
40	0	0	60	60	33	34	1	0	18	7	1	8	2	2406	1	0	6	420	1
40	0	0	60	60	33	34	1	0	19	2	0	-1	2	2971	1	0	-1	-1	-1
40	0	0	60	60	33	34	1	0	20	8	0	-1	0	1985	1	1	-1	-1	-1
40	0	0	60	60	33	34	1	0	21	7	1	6	2	3014	1	0	6	538	3
40	0	0	60	60	33	34	1	0	22	3	0	-1	1	3098	1	1	-1	-1	-1
40	0	0	60	60	33	34	1	0	23	3	1	10	0	2094	1	0	6	398	1
40	0	0	60	60	33	34	1	0	24	9	0	-1	0	1959	1	1	-1	-1	-1
40	0	0	60	60	33	34	1	0	25	0	0	-1	0	1798	1	0	-1	-1	-1
40	0	0	60	60	33	34	1	0	26	8	1	1	0	2306	1	1	6	363	1
40	0	0	60	60	33	34	1	0	27	0	1	5	0	2923	1	0	6	739	1
40	0	0	60	60	33	34	1	0	28	1	0	-1	1	1827	1	1	-1	-1	-1
40	0	0	60	60	33	34	1	0	29	4	0	-1	0	2135	1	0	-1	-1	-1
40	0	0	60	60	33	34	1	0	30	8	1	10	0	2201	1	1	6	637	1
40	0	0	60	60	33	34	1	0	31	1	1	7	0	1894	2	0	6	436	1
40	0	0	60	60	33	34	1	0	32	5	0	-1	2	2047	1	0	-1	-1	-1
40	0	0	60	60	33	34	1	0	33	5	1	9	2	1834	4	0	6	446	1
40	0	0	60	60	33	34	1	0	34	4	1	3	2	1781	1	0	6	409	1
40	0	0	60	60	33	34	1	0	35	9	1	7	0	1890	1	1	6	342	1
40	0	0	60	60	33	34	1	0	36	9	0	-1	0	1708	1	1	-1	-1	-1
40	0	0	60	60	33	34	1	0	37	5	1	0	0	1916	1	1	6	415	1
40	0	0	60	60	33	34	1	0	38	1	0	-1	1	2148	1	1	-1	-1	-1
40	0	0	60	60	33	34	1	0	39	0	0	-1	1	1587	1	1	-1	-1	-1
40	0	0	60	60	33	34	1	0	40	9	0	-1	0	1912	1	1	-1	-1	-1
40	0	0	60	60	33	34	1	0	41	8	0	-1	1	1617	1	0	-1	-1	-1
40	0	0	60	60	33	34	1	0	42	4	1	2	1	2813	1	1	6	356	1
40	0	0	60	60	33	34	1	0	43	7	1	8	1	1401	1	0	6	503	1
40	0	0	60	60	33	34	1	0	44	8	1	4	1	2061	1	0	6	436	1
40	0	0	60	60	33	34	1	0	45	6	1	4	1	2927	1	0	6	469	1
40	0	0	60	60	33	34	1	0	46	9	1	5	-1	5000	1	0	6	436	1
40	0	0	60	60	33	34	1	0	47	0	1	1	1	2020	1	1	6	672	1
40	0	0	60	60	33	34	1	0	48	5	0	-1	2	1976	1	0	-1	-1	-1
40	0	0	60	60	33	34	1	0	49	2	0	-1	2	2222	1	0	-1	-1	-1
40	0	0	60	60	33	34	1	0	50	7	1	3	2	3665	1	0	6	436	1
40	0	0	60	60	33	34	1	0	51	6	1	3	2	2139	1	0	6	357	1
40	0	0	60	60	33	34	1	0	52	1	0	-1	1	2123	1	1	-1	-1	-1
40	0	0	60	60	33	34	1	0	53	1	1	0	1	2675	1	1	6	467	1
40	0	0	60	60	33	34	1	0	54	-1	2	2	0	2239	1	0	6	381	1
40	0	0	60	60	33	34	1	0	55	3	1	8	1	2730	1	1	6	665	1
40	0	0	60	60	33	34	1	0	56	7	0	-1	2	2962	2	0	-1	-1	-1
40	0	0	60	60	33	34	1	0	57	0	1	3	1	2224	1	1	6	414	1
40	0	0	60	60	33	34	1	0	58	2	1	5	1	2900	1	1	6	537	2
40	0	0	60	60	33	34	1	0	59	6	1	4	1	2468	2	0	6	457	1
40	0	0	60	60	33	34	1	0	60	2	1	9	1	3182	2	1	6	362	1
40	0	0	60	60	33	34	1	0	61	6	0	-1	2	2811	1	0	-1	-1	-1
40	0	0	60	60	33	34	1	0	62	9	1	4	0	2543	2	1	6	642	1
40	0	0	60	60	33	34	1	0	63	3	0	-1	2	2175	2	0	-1	-1	-1
40	0	0	60	60	33	34	1	0	64	2	0	-1	2	2085	1	0	-1	-1	-1
40	0	0	60	60	33	34	1	0	65	-1	2	4	0	2392	2	0	6	495	1
40	0	0	60	60	33	34	1	0	66	2	1	1	2	2525	1	0	6	453	1
40	0	0	60	60	33	34	1	0	67	8	1	10	1	2360	1	0	6	485	1
40	0	0	60	60	33	34	1	0	68	5	1	6	2	2255	1	0	6	422	1
40	0	0	60	60	33	34	1	0	69	3	1	8	2	3218	1	0	6	352	1
40	0	0	60	60	33	34	1	0	70	4	1	7	2	3749	1	0	6	467	1
40	0	0	60	60	33	34	1	0	71	-1	2	5	0	1526	1	0	6	385	1
40	0	0	60	60	33	34	1	0	72	2	1	2	2	2734	1	0	6	634	1
40	0	0	60	60	33	34	1	0	73	5	1	8	2	1965	1	0	6	417	1
40	0	0	60	60	33	34	1	0	74	2	0	-1	1	2883	1	1	-1	-1	-1
40	0	0	60	60	33	34	1	0	75	3	1	1	2	2156	1	0	6	375	1
40	0	0	60	60	33	34	1	0	76	7	0	-1	1	2459	1	0	-1	-1	-1
40	0	0	60	60	33	34	1	0	77	3	0	-1	2	1398	1	0	-1	-1	-1
40	0	0	60	60	33	34	1	0	78	6	0	-1	2	1618	8	0	-1	-1	-1
40	0	0	60	60	33	34	1	0	79	6	0	-1	2	2070	1	0	-1	-1	-1
40	0	0	60	60	33	34	1	0	80	5	1	0	2	1568	22	0	6	504	1
40	0	0	60	60	33	34	1	0	81	0	0	-1	1	1934	1	1	-1	-1	-1
40	0	0	60	60	33	34	1	0	82	0	1	9	1	2509	1	1	6	452	1
40	0	0	60	60	33	34	1	0	83	4	0	-1	0	2902	1	0	-1	-1	-1
40	0	0	60	60	33	34	1	0	84	6	1	5	1	2503	1	0	6	372	1
40	0	0	60	60	33	34	1	0	85	0	0	-1	0	4023	1	0	-1	-1	-1
40	0	0	60	60	33	34	1	0	86	4	1	0	2	4275	1	0	6	679	1
40	0	0	60	60	33	34	1	0	87	9	0	-1	0	2477	1	1	-1	-1	-1
40	0	0	60	60	33	34	1	0	88	9	1	2	0	1799	1	1	6	353	1
40	0	0	60	60	33	34	1	0	89	3	1	6	2	4300	1	0	6	477	1
40	0	0	60	60	33	34	1	0	90	3	0	-1	2	1860	1	0	-1	-1	-1
40	0	0	60	60	33	34	1	0	91	4	0	-1	2	1735	1	0	-1	-1	-1
40	0	0	60	60	33	34	1	0	92	5	0	-1	2	1534	1	0	-1	-1	-1
40	0	0	60	60	33	34	1	0	93	1	1	7	0	3037	1	0	6	597	1
40	0	0	60	60	33	34	1	0	94	1	0	-1	1	2889	1	1	-1	-1	-1
40	0	0	60	60	33	34	1	0	95	2	0	-1	1	1522	1	1	-1	-1	-1
40	0	0	60	60	33	34	1	0	96	4	1	0	2	3186	1	0	6	391	1
40	0	0	60	60	33	34	1	0	97	5	0	-1	2	2687	1	0	-1	-1	-1
40	0	0	60	60	33	34	1	0	98	8	0	-1	0	1992	1	1	-1	-1	-1
40	0	0	60	60	33	34	1	0	99	1	0	-1	0	1574	1	0	-1	-1	-1
40	0	0	60	60	33	34	1	0	100	6	1	10	0	1743	1	1	6	446	1
40	0	0	60	60	33	34	1	0	101	0	0	-1	1	2670	1	1	-1	-1	-1
40	0	0	60	60	33	34	1	0	102	9	1	9	2	1528	1	0	6	577	1
40	0	0	60	60	33	34	1	0	103	7	1	10	0	1699	1	1	6	601	1
40	0	0	60	60	33	34	1	0	104	8	1	7	0	1972	1	1	6	436	1
40	0	0	60	60	33	34	1	0	105	7	0	-1	2	1498	1	0	-1	-1	-1
40	0	0	60	60	33	34	2	1	106	3	1	2	1	2497	1	1	6	488	1
40	0	0	60	60	33	34	2	1	107	1	1	7	2	2073	1	0	6	440	1
40	0	0	60	60	33	34	2	1	108	0	1	0	1	1627	1	1	6	410	1
40	0	0	60	60	33	34	2	1	109	3	1	4	2	1527	1	0	6	429	1
40	0	0	60	60	33	34	2	1	110	0	0	-1	1	1751	1	1	-1	-1	-1
40	0	0	60	60	33	34	2	1	111	-1	2	4	1	1967	1	1	6	402	1
40	0	0	60	60	33	34	2	1	112	6	0	-1	2	1893	21	0	-1	-1	-1
40	0	0	60	60	33	34	2	1	113	8	0	-1	0	2518	20	1	-1	-1	-1
40	0	0	60	60	33	34	2	1	114	3	0	-1	2	1502	1	0	-1	-1	-1
40	0	0	60	60	33	34	2	1	115	4	1	3	2	2031	1	0	6	458	1
40	0	0	60	60	33	34	2	1	116	7	0	-1	2	1530	1	0	-1	-1	-1
40	0	0	60	60	33	34	2	1	117	-1	2	7	1	1540	1	1	6	355	1
40	0	0	60	60	33	34	2	1	118	2	0	-1	0	2027	1	0	-1	-1	-1
40	0	0	60	60	33	34	2	1	119	1	1	10	1	2842	1	1	6	479	1
40	0	0	60	60	33	34	2	1	120	8	1	0	0	2045	1	1	6	541	1
40	0	0	60	60	33	34	2	1	121	-1	2	9	1	1586	1	1	6	399	1
40	0	0	60	60	33	34	2	1	122	2	1	3	2	2871	1	0	6	422	1
40	0	0	60	60	33	34	2	1	123	5	1	2	2	1729	1	0	6	391	1
40	0	0	60	60	33	34	2	1	124	3	0	-1	2	1377	1	0	-1	-1	-1
40	0	0	60	60	33	34	2	1	125	1	1	4	0	3055	1	0	6	660	1
40	0	0	60	60	33	34	2	1	126	6	0	-1	0	2090	1	1	-1	-1	-1
40	0	0	60	60	33	34	2	1	127	8	0	-1	0	3419	1	1	-1	-1	-1
40	0	0	60	60	33	34	2	1	128	2	0	-1	0	2879	1	0	-1	-1	-1
40	0	0	60	60	33	34	2	1	129	5	1	10	2	1683	1	0	6	330	1
40	0	0	60	60	33	34	2	1	130	5	1	5	2	1781	1	0	6	470	1
40	0	0	60	60	33	34	2	1	131	1	0	-1	1	3378	1	1	-1	-1	-1
40	0	0	60	60	33	34	2	1	132	7	1	7	2	3464	1	0	6	384	1
40	0	0	60	60	33	34	2	1	133	1	1	8	2	3162	1	0	6	393	1
40	0	0	60	60	33	34	2	1	134	2	1	7	2	3296	1	0	6	366	1
40	0	0	60	60	33	34	2	1	135	5	0	-1	2	2361	2	0	-1	-1	-1
40	0	0	60	60	33	34	2	1	136	7	0	-1	0	1440	1	1	-1	-1	-1
40	0	0	60	60	33	34	2	1	137	5	0	-1	0	2595	2	1	-1	-1	-1
40	0	0	60	60	33	34	2	1	138	5	0	-1	2	2336	1	0	-1	-1	-1
40	0	0	60	60	33	34	2	1	139	2	1	6	2	2695	1	0	6	387	1
40	0	0	60	60	33	34	2	1	140	0	0	-1	1	1625	1	1	-1	-1	-1
40	0	0	60	60	33	34	2	1	141	7	0	-1	2	1541	1	0	-1	-1	-1
40	0	0	60	60	33	34	2	1	142	2	0	-1	1	1660	1	1	-1	-1	-1
40	0	0	60	60	33	34	2	1	143	3	0	-1	2	1918	1	0	-1	-1	-1
40	0	0	60	60	33	34	2	1	144	4	1	1	1	2294	1	1	6	399	1
40	0	0	60	60	33	34	2	1	145	9	0	-1	0	1680	1	1	-1	-1	-1
40	0	0	60	60	33	34	2	1	146	9	0	-1	0	1497	1	1	-1	-1	-1
40	0	0	60	60	33	34	2	1	147	8	0	-1	0	1210	1	1	-1	-1	-1
40	0	0	60	60	33	34	2	1	148	0	1	4	1	1854	1	1	6	452	1
40	0	0	60	60	33	34	2	1	149	3	0	-1	1	2713	2	1	-1	-1	-1
40	0	0	60	60	33	34	2	1	150	5	0	-1	2	1673	1	0	-1	-1	-1
40	0	0	60	60	33	34	2	1	151	5	1	1	2	2363	1	0	6	424	1
40	0	0	60	60	33	34	2	1	152	7	1	0	2	2241	1	0	6	381	1
40	0	0	60	60	33	34	2	1	153	1	0	-1	0	2453	1	0	-1	-1	-1
40	0	0	60	60	33	34	2	1	154	6	0	-1	-1	5000	1	0	-1	-1	-1
40	0	0	60	60	33	34	2	1	155	2	1	4	2	1300	1	0	6	469	1
40	0	0	60	60	33	34	2	1	156	7	1	1	2	1420	1	0	6	438	1
40	0	0	60	60	33	34	2	1	157	9	1	6	0	1984	1	1	6	353	1
40	0	0	60	60	33	34	2	1	158	9	1	5	0	1798	1	1	6	470	1
40	0	0	60	60	33	34	2	1	159	-1	2	9	1	1940	1	1	6	370	1
40	0	0	60	60	33	34	2	1	160	4	0	-1	0	4123	1	0	-1	-1	-1
40	0	0	60	60	33	34	2	1	161	0	1	10	1	2319	2	1	6	618	1
40	0	0	60	60	33	34	2	1	162	4	1	0	2	3759	2	0	6	621	1
40	0	0	60	60	33	34	2	1	163	8	1	8	0	2534	3	1	6	442	1
40	0	0	60	60	33	34	2	1	164	4	1	6	2	2461	1	0	6	441	1
40	0	0	60	60	33	34	2	1	165	8	0	-1	0	2176	1	1	-1	-1	-1
40	0	0	60	60	33	34	2	1	166	2	1	9	2	1446	1	0	6	456	1
40	0	0	60	60	33	34	2	1	167	6	1	2	2	1712	1	0	6	434	1
40	0	0	60	60	33	34	2	1	168	-1	2	3	1	1634	1	1	6	354	1
40	0	0	60	60	33	34	2	1	169	0	1	8	1	1909	1	1	6	503	1
40	0	0	60	60	33	34	2	1	170	7	1	7	2	1334	1	0	6	495	1
40	0	0	60	60	33	34	2	1	171	8	0	-1	1	2301	1	0	-1	-1	-1
40	0	0	60	60	33	34	2	1	172	5	1	5	2	1622	1	0	6	389	1
40	0	0	60	60	33	34	2	1	173	6	1	5	2	2010	1	0	6	409	1
40	0	0	60	60	33	34	2	1	174	7	1	1	2	2846	2	0	6	445	1
40	0	0	60	60	33	34	2	1	175	6	1	10	2	2932	3	0	6	415	1
40	0	0	60	60	33	34	2	1	176	2	0	-1	2	4028	1	0	-1	-1	-1
40	0	0	60	60	33	34	2	1	177	3	1	3	2	3224	2	0	6	971	96
40	0	0	60	60	33	34	2	1	178	9	1	8	0	2124	2	1	6	655	1
40	0	0	60	60	33	34	2	1	179	8	1	6	0	2283	3	1	6	398	1
40	0	0	60	60	33	34	2	1	180	4	0	-1	2	1621	1	0	-1	-1	-1
40	0	0	60	60	33	34	2	1	181	1	0	-1	0	1921	1	0	-1	-1	-1
40	0	0	60	60	33	34	2	1	182	7	0	-1	2	3241	1	0	-1	-1	-1
40	0	0	60	60	33	34	2	1	183	6	0	-1	-1	5000	1	0	-1	-1	-1
40	0	0	60	60	33	34	2	1	184	1	0	-1	2	928	1	0	-1	-1	-1
40	0	0	60	60	33	34	2	1	185	6	1	0	2	2680	1	0	6	574	1
40	0	0	60	60	33	34	2	1	186	7	0	-1	0	3610	1	1	-1	-1	-1
40	0	0	60	60	33	34	2	1	187	1	1	9	0	2438	1	0	6	364	1
40	0	0	60	60	33	34	2	1	188	6	1	1	2	3913	1	0	6	350	1
40	0	0	60	60	33	34	2	1	189	0	1	2	0	1762	1	0	6	405	1
40	0	0	60	60	33	34	2	1	190	0	0	-1	0	3240	1	0	-1	-1	-1
40	0	0	60	60	33	34	2	1	191	8	1	5	2	3419	1	0	6	342	1
40	0	0	60	60	33	34	2	1	192	9	0	-1	0	1855	1	1	-1	-1	-1
40	0	0	60	60	33	34	2	1	193	0	0	-1	0	3954	1	0	-1	-1	-1
40	0	0	60	60	33	34	2	1	194	6	0	-1	2	3632	2	0	-1	-1	-1
40	0	0	60	60	33	34	2	1	195	3	0	-1	2	3020	1	0	-1	-1	-1
40	0	0	60	60	33	34	2	1	196	9	0	-1	0	1464	1	1	-1	-1	-1
40	0	0	60	60	33	34	2	1	197	4	0	-1	2	3282	1	0	-1	-1	-1
40	0	0	60	60	33	34	2	1	198	4	0	-1	-1	5000	1	0	-1	-1	-1
40	0	0	60	60	33	34	2	1	199	4	1	6	2	1023	1	0	6	420	1
40	0	0	60	60	33	34	2	1	200	9	1	8	0	2043	1	1	6	384	1
40	0	0	60	60	33	34	2	1	201	0	0	-1	1	2407	1	1	-1	-1	-1
40	0	0	60	60	33	34	2	1	202	9	0	-1	0	2243	1	1	-1	-1	-1
40	0	0	60	60	33	34	2	1	203	9	1	2	0	1559	1	1	6	369	1
40	0	0	60	60	33	34	2	1	204	4	0	-1	2	2509	1	0	-1	-1	-1
40	0	0	60	60	33	34	2	1	205	1	0	-1	1	2294	1	1	-1	-1	-1
40	0	0	60	60	33	34	2	1	206	2	0	-1	2	2063	1	0	-1	-1	-1
40	0	0	60	60	33	34	2	1	207	8	1	10	2	2812	1	0	6	545	1
40	0	0	60	60	33	34	2	1	208	3	1	3	2	1840	1	0	6	479	2
40	0	0	60	60	33	34	2	1	209	5	0	-1	2	2875	1	0	-1	-1	-1
40	0	0	60	60	33	34	2	1	210	3	1	9	2	3773	1	0	6	363	1
40	0	0	60	60	33	34	3	0	211	6	1	7	2	1965	22	0	6	682	1
40	0	0	60	60	33	34	3	0	212	4	0	-1	2	2315	1	0	-1	-1	-1
40	0	0	60	60	33	34	3	0	213	7	0	-1	2	2443	1	0	-1	-1	-1
40	0	0	60	60	33	34	3	0	214	8	0	-1	0	2543	1	1	-1	-1	-1
40	0	0	60	60	33	34	3	0	215	5	0	-1	2	2190	3	0	-1	-1	-1
40	0	0	60	60	33	34	3	0	216	4	0	-1	2	2163	1	0	-1	-1	-1
40	0	0	60	60	33	34	3	0	217	6	0	-1	2	2458	2	0	-1	-1	-1
40	0	0	60	60	33	34	3	0	218	3	0	-1	2	2124	1	0	-1	-1	-1
40	0	0	60	60	33	34	3	0	219	-1	2	6	0	3894	1	0	6	373	1
40	0	0	60	60	33	34	3	0	220	4	1	2	2	2871	1	0	6	351	1
40	0	0	60	60	33	34	3	0	221	6	1	3	2	1537	1	0	6	480	1
40	0	0	60	60	33	34	3	0	222	5	0	-1	1	2744	1	0	-1	-1	-1
40	0	0	60	60	33	34	3	0	223	9	1	5	0	2295	1	1	6	621	1
40	0	0	60	60	33	34	3	0	224	4	0	-1	0	2088	1	0	-1	-1	-1
40	0	0	60	60	33	34	3	0	225	8	1	6	0	2969	1	1	6	582	1
40	0	0	60	60	33	34	3	0	226	8	0	-1	1	2111	1	0	-1	-1	-1
40	0	0	60	60	33	34	3	0	227	9	0	-1	0	1888	1	1	-1	-1	-1
40	0	0	60	60	33	34	3	0	228	0	0	-1	-1	5000	1	0	-1	-1	-1
40	0	0	60	60	33	34	3	0	229	9	1	3	0	2166	3	1	6	408	1
40	0	0	60	60	33	34	3	0	230	7	1	10	2	1567	1	0	6	437	1
40	0	0	60	60	33	34	3	0	231	5	1	7	2	1909	2	0	6	422	1
40	0	0	60	60	33	34	3	0	232	1	1	5	2	2326	2	0	6	605	1
40	0	0	60	60	33	34	3	0	233	9	1	1	0	2741	4	1	6	485	1
40	0	0	60	60	33	34	3	0	234	8	0	-1	2	1933	1	0	-1	-1	-1
40	0	0	60	60	33	34	3	0	235	1	0	-1	1	1844	3	1	-1	-1	-1
40	0	0	60	60	33	34	3	0	236	7	0	-1	0	1871	1	1	-1	-1	-1
40	0	0	60	60	33	34	3	0	237	8	0	-1	1	2313	2	0	-1	-1	-1
40	0	0	60	60	33	34	3	0	238	8	1	2	1	2249	1	0	6	558	1
40	0	0	60	60	33	34	3	0	239	2	1	0	2	2372	1	0	6	440	1
40	0	0	60	60	33	34	3	0	240	2	1	4	2	2322	1	0	6	413	1
40	0	0	60	60	33	34	3	0	241	4	1	0	1	2994	1	1	6	356	1
40	0	0	60	60	33	34	3	0	242	6	0	-1	0	2703	1	1	-1	-1	-1
40	0	0	60	60	33	34	3	0	243	3	1	6	2	2751	2	0	6	505	1
40	0	0	60	60	33	34	3	0	244	7	1	10	0	1465	1	1	6	399	1
40	0	0	60	60	33	34	3	0	245	2	0	-1	0	2323	2	0	-1	-1	-1
40	0	0	60	60	33	34	3	0	246	-1	2	9	0	1805	2	0	6	362	1
40	0	0	60	60	33	34	3	0	247	6	0	-1	2	4210	1	0	-1	-1	-1
40	0	0	60	60	33	34	3	0	248	1	1	9	1	2150	1	1	6	372	1
40	0	0	60	60	33	34	3	0	249	3	0	-1	2	1341	2	0	-1	-1	-1
40	0	0	60	60	33	34	3	0	250	6	0	-1	2	1804	2	0	-1	-1	-1
40	0	0	60	60	33	34	3	0	251	-1	2	0	0	2147	4	0	6	413	1
40	0	0	60	60	33	34	3	0	252	9	1	3	2	3218	5	0	6	541	1
40	0	0	60	60	33	34	3	0	253	3	1	6	2	1685	4	0	6	496	24
40	0	0	60	60	33	34	3	0	254	8	0	-1	0	2143	1	1	-1	-1	-1
40	0	0	60	60	33	34	3	0	255	4	0	-1	2	2126	1	0	-1	-1	-1
40	0	0	60	60	33	34	3	0	256	0	1	9	0	2558	1	0	6	463	1
40	0	0	60	60	33	34	3	0	257	5	0	-1	2	1933	1	0	-1	-1	-1
40	0	0	60	60	33	34	3	0	258	9	1	1	2	3908	1	0	6	356	1
40	0	0	60	60	33	34	3	0	259	1	0	-1	2	2436	1	0	-1	-1	-1
40	0	0	60	60	33	34	3	0	260	5	1	8	2	2208	1	0	6	366	1
40	0	0	60	60	33	34	3	0	261	1	0	-1	1	1924	1	1	-1	-1	-1
40	0	0	60	60	33	34	3	0	262	4	1	10	2	2128	1	0	6	354	1
40	0	0	60	60	33	34	3	0	263	6	1	10	2	2659	1	0	6	396	1
40	0	0	60	60	33	34	3	0	264	9	0	-1	0	2125	1	1	-1	-1	-1
40	0	0	60	60	33	34	3	0	265	6	1	0	2	2325	1	0	6	384	1
40	0	0	60	60	33	34	3	0	266	2	1	4	0	2165	1	0	6	488	3
40	0	0	60	60	33	34	3	0	267	3	0	-1	2	2395	1	0	-1	-1	-1
40	0	0	60	60	33	34	3	0	268	3	1	2	2	2048	1	0	6	377	1
40	0	0	60	60	33	34	3	0	269	0	0	-1	0	2322	1	0	-1	-1	-1
40	0	0	60	60	33	34	3	0	270	8	1	5	0	1979	1	1	6	434	1
40	0	0	60	60	33	34	3	0	271	1	1	5	0	2528	1	0	6	487	1
40	0	0	60	60	33	34	3	0	272	9	0	-1	0	2631	7	1	-1	-1	-1
40	0	0	60	60	33	34	3	0	273	4	1	9	2	3979	1	0	6	417	1
40	0	0	60	60	33	34	3	0	274	1	0	-1	1	4097	21	1	-1	-1	-1
40	0	0	60	60	33	34	3	0	275	7	0	-1	2	2873	1	0	-1	-1	-1
40	0	0	60	60	33	34	3	0	276	0	1	10	0	2607	1	0	6	391	1
40	0	0	60	60	33	34	3	0	277	5	1	7	2	2163	1	0	6	494	1
40	0	0	60	60	33	34	3	0	278	5	0	-1	2	2578	1	0	-1	-1	-1
40	0	0	60	60	33	34	3	0	279	4	0	-1	2	1960	1	0	-1	-1	-1
40	0	0	60	60	33	34	3	0	280	5	1	9	2	2430	1	0	6	415	1
40	0	0	60	60	33	34	3	0	281	0	0	-1	1	4226	1	1	-1	-1	-1
40	0	0	60	60	33	34	3	0	282	6	0	-1	2	4725	1	0	-1	-1	-1
40	0	0	60	60	33	34	3	0	283	1	1	7	0	3677	1	0	6	356	1
40	0	0	60	60	33	34	3	0	284	9	0	-1	0	2775	2	1	-1	-1	-1
40	0	0	60	60	33	34	3	0	285	2	0	-1	2	1661	1	0	-1	-1	-1
40	0	0	60	60	33	34	3	0	286	0	1	8	1	3895	27	1	6	604	1
40	0	0	60	60	33	34	3	0	287	7	0	-1	1	4464	1	0	-1	-1	-1
40	0	0	60	60	33	34	3	0	288	-1	2	1	0	3764	1	0	6	373	1
40	0	0	60	60	33	34	3	0	289	3	1	8	2	4370	1	0	6	468	1
40	0	0	60	60	33	34	3	0	290	5	0	-1	2	2456	1	0	-1	-1	-1
40	0	0	60	60	33	34	3	0	291	-1	2	3	0	2405	1	0	6	731	1
40	0	0	60	60	33	34	3	0	292	9	0	-1	0	2457	1	1	-1	-1	-1
40	0	0	60	60	33	34	3	0	293	2	0	-1	2	2308	1	0	-1	-1	-1
40	0	0	60	60	33	34	3	0	294	3	0	-1	2	1797	2	0	-1	-1	-1
40	0	0	60	60	33	34	3	0	295	2	1	4	0	2089	1	0	6	504	1
40	0	0	60	60	33	34	3	0	296	7	1	2	2	2082	1	0	6	360	1
40	0	0	60	60	33	34	3	0	297	8	1	2	0	3428	1	1	6	393	12
40	0	0	60	60	33	34	3	0	298	0	1	4	0	3127	1	0	6	403	1
40	0	0	60	60	33	34	3	0	299	7	1	1	2	3039	1	0	6	475	1
40	0	0	60	60	33	34	3	0	300	3	0	-1	2	2650	2	0	-1	-1	-1
40	0	0	60	60	33	34	3	0	301	5	1	1	2	2853	1	0	6	383	1
40	0	0	60	60	33	34	3	0	302	3	1	6	2	3479	1	0	6	449	1
40	0	0	60	60	33	34	3	0	303	2	0	-1	2	2865	1	0	-1	-1	-1
40	0	0	60	60	33	34	3	0	304	2	1	3	2	2179	1	0	6	491	1
40	0	0	60	60	33	34	3	0	305	4	1	8	2	4704	9	0	6	440	1
40	0	0	60	60	33	34	3	0	306	1	0	-1	1	2337	1	1	-1	-1	-1
40	0	0	60	60	33	34	3	0	307	0	1	7	1	1840	1	1	6	423	1
40	0	0	60	60	33	34	3	0	308	6	1	8	2	1620	1	0	6	465	1
40	0	0	60	60	33	34	3	0	309	0	0	-1	1	2464	1	1	-1	-1	-1
40	0	0	60	60	33	34	3	0	310	0	0	-1	1	2714	1	1	-1	-1	-1
40	0	0	60	60	33	34	3	0	311	2	0	-1	2	2946	1	0	-1	-1	-1
40	0	0	60	60	33	34	3	0	312	7	1	5	2	3657	1	0	6	348	1
40	0	0	60	60	33	34	3	0	313	1	1	4	2	1875	1	0	6	382	1
40	0	0	60	60	33	34	3	0	314	8	1	0	2	1925	1	0	6	487	1
40	0	0	60	60	33	34	3	0	315	7	0	-1	2	1285	1	0	-1	-1	-1
40	0	0	60	60	33	34	4	1	316	1	1	0	0	2663	1	0	6	474	1
40	0	0	60	60	33	34	4	1	317	5	1	5	2	3297	1	0	6	371	1
40	0	0	60	60	33	34	4	1	318	2	0	-1	2	3745	1	0	-1	-1	-1
40	0	0	60	60	33	34	4	1	319	5	0	-1	2	2673	1	0	-1	-1	-1
40	0	0	60	60	33	34	4	1	320	5	0	-1	2	1642	1	0	-1	-1	-1
40	0	0	60	60	33	34	4	1	321	8	0	-1	0	2214	1	1	-1	-1	-1
40	0	0	60	60	33	34	4	1	322	-1	2	9	1	2156	1	1	6	457	1
40	0	0	60	60	33	34	4	1	323	7	0	-1	2	2690	1	0	-1	-1	-1
40	0	0	60	60	33	34	4	1	324	7	1	10	2	1431	1	0	6	401	1
40	0	0	60	60	33	34	4	1	325	3	0	-1	2	1459	2	0	-1	-1	-1
40	0	0	60	60	33	34	4	1	326	7	0	-1	2	2053	3	0	-1	-1	-1
40	0	0	60	60	33	34	4	1	327	0	0	-1	0	2056	211	0	-1	-1	-1
40	0	0	60	60	33	34	4	1	328	5	1	2	2	2379	2	0	6	342	1
40	0	0	60	60	33	34	4	1	329	2	1	10	2	1987	1	0	6	379	1
40	0	0	60	60	33	34	4	1	330	5	1	6	2	2272	1	0	6	538	1
40	0	0	60	60	33	34	4	1	331	2	0	-1	1	1626	1	1	-1	-1	-1
40	0	0	60	60	33	34	4	1	332	9	1	7	0	2142	2	1	6	615	1
40	0	0	60	60	33	34	4	1	333	3	1	3	2	2046	2	0	6	422	1
40	0	0	60	60	33	34	4	1	334	4	1	8	2	2152	1	0	6	456	1
40	0	0	60	60	33	34	4	1	335	1	1	1	2	3319	1	0	6	502	1
40	0	0	60	60	33	34	4	1	336	8	1	6	2	2087	1	0	6	405	1
40	0	0	60	60	33	34	4	1	337	3	0	-1	2	2944	1	0	-1	-1	-1
40	0	0	60	60	33	34	4	1	338	2	1	1	2	2919	1	0	6	372	1
40	0	0	60	60	33	34	4	1	339	0	1	3	1	2695	1	1	6	419	1
40	0	0	60	60	33	34	4	1	340	4	0	-1	2	2576	1	0	-1	-1	-1
40	0	0	60	60	33	34	4	1	341	-1	2	2	1	2424	1	1	6	457	1
40	0	0	60	60	33	34	4	1	342	6	0	-1	2	2108	1	0	-1	-1	-1
40	0	0	60	60	33	34	4	1	343	0	1	5	1	2357	1	1	6	367	1
40	0	0	60	60	33	34	4	1	344	9	1	9	0	1628	1	1	6	357	1
40	0	0	60	60	33	34	4	1	345	5	1	5	2	1319	2	0	6	359	1
40	0	0	60	60	33	34	4	1	346	9	1	8	0	1847	2	1	6	519	1
40	0	0	60	60	33	34	4	1	347	2	0	-1	2	1633	1	0	-1	-1	-1
40	0	0	60	60	33	34	4	1	348	3	1	9	2	2189	1	0	6	644	1
40	0	0	60	60	33	34	4	1	349	4	1	5	2	2346	1	0	6	432	1
40	0	0	60	60	33	34	4	1	350	1	0	-1	2	2593	1	0	-1	-1	-1
40	0	0	60	60	33	34	4	1	351	6	1	0	2	2230	1	0	6	468	1
40	0	0	60	60	33	34	4	1	352	8	0	-1	0	2018	1	1	-1	-1	-1
40	0	0	60	60	33	34	4	1	353	0	1	0	0	3318	1	0	6	370	1
40	0	0	60	60	33	34	4	1	354	1	1	4	0	3318	1	0	6	417	1
40	0	0	60	60	33	34	4	1	355	-1	2	0	1	1952	1	1	6	368	1
40	0	0	60	60	33	34	4	1	356	7	0	-1	2	3038	1	0	-1	-1	-1
40	0	0	60	60	33	34	4	1	357	3	1	2	2	1929	2	0	6	387	3
40	0	0	60	60	33	34	4	1	358	0	1	3	1	4273	2	1	6	473	1
40	0	0	60	60	33	34	4	1	359	2	1	7	2	1523	3	0	6	546	1
40	0	0	60	60	33	34	4	1	360	5	1	4	2	1603	2	0	6	426	1
40	0	0	60	60	33	34	4	1	361	8	1	10	1	1994	1	0	6	430	2
40	0	0	60	60	33	34	4	1	362	6	0	-1	2	2160	1	0	-1	-1	-1
40	0	0	60	60	33	34	4	1	363	8	0	-1	0	1566	1	1	-1	-1	-1
40	0	0	60	60	33	34	4	1	364	1	0	-1	1	1692	1	1	-1	-1	-1
40	0	0	60	60	33	34	4	1	365	8	1	8	2	1694	1	0	6	450	1
40	0	0	60	60	33	34	4	1	366	1	1	3	2	2919	1	0	6	499	1
40	0	0	60	60	33	34	4	1	367	3	1	9	2	2223	1	0	6	370	1
40	0	0	60	60	33	34	4	1	368	0	1	7	1	3955	1	1	6	413	9
40	0	0	60	60	33	34	4	1	369	7	1	6	2	3705	1	0	6	675	1
40	0	0	60	60	33	34	4	1	370	6	1	5	0	3802	1	1	6	499	1
40	0	0	60	60	33	34	4	1	371	2	1	7	2	3190	1	0	6	383	1
40	0	0	60	60	33	34	4	1	372	7	1	0	2	2932	1	0	6	371	1
40	0	0	60	60	33	34	4	1	373	4	1	10	2	4238	1	0	6	434	1
40	0	0	60	60	33	34	4	1	374	2	1	2	0	3641	1	0	6	455	1
40	0	0	60	60	33	34	4	1	375	0	0	-1	1	4565	1	1	-1	-1	-1
40	0	0	60	60	33	34	4	1	376	4	0	-1	2	2283	1	0	-1	-1	-1
40	0	0	60	60	33	34	4	1	377	5	0	-1	2	3932	1	0	-1	-1	-1
40	0	0	60	60	33	34	4	1	378	9	0	-1	-1	5000	1	0	-1	-1	-1
40	0	0	60	60	33	34	4	1	379	3	0	-1	2	2656	1	0	-1	-1	-1
40	0	0	60	60	33	34	4	1	380	4	0	-1	2	1842	1	0	-1	-1	-1
40	0	0	60	60	33	34	4	1	381	4	1	8	2	2598	1	0	6	470	1
40	0	0	60	60	33	34	4	1	382	9	1	8	0	2690	1	1	6	418	2
40	0	0	60	60	33	34	4	1	383	6	0	-1	2	3811	1	0	-1	-1	-1
40	0	0	60	60	33	34	4	1	384	4	0	-1	2	2376	1	0	-1	-1	-1
40	0	0	60	60	33	34	4	1	385	6	0	-1	2	2014	1	0	-1	-1	-1
40	0	0	60	60	33	34	4	1	386	-1	2	2	1	2796	1	1	6	463	1
40	0	0	60	60	33	34	4	1	387	7	0	-1	2	4057	1	0	-1	-1	-1
40	0	0	60	60	33	34	4	1	388	1	0	-1	0	4324	1	0	-1	-1	-1
40	0	0	60	60	33	34	4	1	389	8	1	6	2	3468	1	0	6	446	1
40	0	0	60	60	33	34	4	1	390	6	1	7	2	4526	1	0	6	440	1
40	0	0	60	60	33	34	4	1	391	9	0	-1	0	2390	8	1	-1	-1	-1
40	0	0	60	60	33	34	4	1	392	0	0	-1	1	2859	1	1	-1	-1	-1
40	0	0	60	60	33	34	4	1	393	2	0	-1	2	2797	3	0	-1	-1	-1
40	0	0	60	60	33	34	4	1	394	5	0	-1	2	4338	2	0	-1	-1	-1
40	0	0	60	60	33	34	4	1	395	-1	2	3	1	2699	1	1	6	456	1
40	0	0	60	60	33	34	4	1	396	8	0	-1	2	2388	2	0	-1	-1	-1
40	0	0	60	60	33	34	4	1	397	7	1	4	2	3369	1	0	6	678	1
40	0	0	60	60	33	34	4	1	398	7	0	-1	2	3703	1	0	-1	-1	-1
40	0	0	60	60	33	34	4	1	399	1	0	-1	1	3632	1	1	-1	-1	-1
40	0	0	60	60	33	34	4	1	400	1	0	-1	2	2075	1	0	-1	-1	-1
40	0	0	60	60	33	34	4	1	401	1	1	4	1	4077	1	1	6	471	1
40	0	0	60	60	33	34	4	1	402	0	0	-1	1	3551	1	1	-1	-1	-1
40	0	0	60	60	33	34	4	1	403	2	0	-1	2	3861	1	0	-1	-1	-1
40	0	0	60	60	33	34	4	1	404	8	0	-1	-1	5000	1	0	-1	-1	-1
40	0	0	60	60	33	34	4	1	405	6	1	10	2	3656	1	0	6	371	2
40	0	0	60	60	33	34	4	1	406	9	0	-1	0	2482	1	1	-1	-1	-1
40	0	0	60	60	33	34	4	1	407	9	1	6	0	3420	1	1	6	449	1
40	0	0	60	60	33	34	4	1	408	5	0	-1	2	1696	1	0	-1	-1	-1
40	0	0	60	60	33	34	4	1	409	6	1	9	2	1784	2	0	6	476	1
40	0	0	60	60	33	34	4	1	410	9	0	-1	2	2893	2	0	-1	-1	-1
40	0	0	60	60	33	34	4	1	411	6	0	-1	2	1879	2	0	-1	-1	-1
40	0	0	60	60	33	34	4	1	412	9	0	-1	0	3097	2	1	-1	-1	-1
40	0	0	60	60	33	34	4	1	413	4	0	-1	2	4578	1	0	-1	-1	-1
40	0	0	60	60	33	34	4	1	414	4	1	1	2	3151	1	0	6	504	1
40	0	0	60	60	33	34	4	1	415	7	1	1	2	2206	8	0	6	430	1
40	0	0	60	60	33	34	4	1	416	8	1	4	1	2706	1	0	6	442	2
40	0	0	60	60	33	34	4	1	417	3	1	1	2	2683	1	0	6	386	1
40	0	0	60	60	33	34	4	1	418	3	0	-1	2	1556	1	0	-1	-1	-1
40	0	0	60	60	33	34	4	1	419	0	0	-1	1	4891	1	1	-1	-1	-1
40	0	0	60	60	33	34	4	1	420	3	0	-1	2	4340	1	0	-1	-1	-1
