# Supplementary material for: No Evidence for Threat-Induced Spatial Prioritization of Somatosensory Stimulation during Pain Control Using a Synchrony Judgment Paradigm
Source: PLoS One. 2016 Jun 7;11(6):e0156648. doi: 10.1371/journal.pone.0156648 (PMC4896434; doi:10.1371/journal.pone.0156648)
Supplement: S1 Dataset — This dataset includes pretest questionnaire data, posttest questionnaire data, and experimental (SJ3) data. (ZIP) [file pone.0156648.s001.zip › S1 Dataset/PVAQ.dat]

PPNR	PVAQ1	PVAQ2	PVAQ3	PVAQ4	PVAQ5	PVAQ6	PVAQ7	PVAQ8	PVAQ9	PVAQ10	PVAQ11	PVAQ12	PVAQ13	PVAQ14	PVAQ15	PVAQ16
2	4	4	3	1	2	1	3	1	3	3	3	2	2	2	3	3	
PPNR	PVAQ1	PVAQ2	PVAQ3	PVAQ4	PVAQ5	PVAQ6	PVAQ7	PVAQ8	PVAQ9	PVAQ10	PVAQ11	PVAQ12	PVAQ13	PVAQ14	PVAQ15	PVAQ16
3	3	3	2	4	4	2	1	3	3	4	2	1	1	3	1	3	
PPNR	PVAQ1	PVAQ2	PVAQ3	PVAQ4	PVAQ5	PVAQ6	PVAQ7	PVAQ8	PVAQ9	PVAQ10	PVAQ11	PVAQ12	PVAQ13	PVAQ14	PVAQ15	PVAQ16
4	1	0	2	3	1	1	2	4	3	2	0	0	1	1	3	4	
PPNR	PVAQ1	PVAQ2	PVAQ3	PVAQ4	PVAQ5	PVAQ6	PVAQ7	PVAQ8	PVAQ9	PVAQ10	PVAQ11	PVAQ12	PVAQ13	PVAQ14	PVAQ15	PVAQ16
5	1	2	2	5	3	1	3	3	4	1	4	0	4	2	0	1	
PPNR	PVAQ1	PVAQ2	PVAQ3	PVAQ4	PVAQ5	PVAQ6	PVAQ7	PVAQ8	PVAQ9	PVAQ10	PVAQ11	PVAQ12	PVAQ13	PVAQ14	PVAQ15	PVAQ16
6	1	3	3	4	3	1	0	3	3	1	4	2	2	2	0	3	
PPNR	PVAQ1	PVAQ2	PVAQ3	PVAQ4	PVAQ5	PVAQ6	PVAQ7	PVAQ8	PVAQ9	PVAQ10	PVAQ11	PVAQ12	PVAQ13	PVAQ14	PVAQ15	PVAQ16
7	1	1	1	0	1	0	0	1	2	0	2	1	0	1	2	2	
PPNR	PVAQ1	PVAQ2	PVAQ3	PVAQ4	PVAQ5	PVAQ6	PVAQ7	PVAQ8	PVAQ9	PVAQ10	PVAQ11	PVAQ12	PVAQ13	PVAQ14	PVAQ15	PVAQ16
8	1	1	2	1	1	1	1	4	1	2	1	1	1	1	1	5	
PPNR	PVAQ1	PVAQ2	PVAQ3	PVAQ4	PVAQ5	PVAQ6	PVAQ7	PVAQ8	PVAQ9	PVAQ10	PVAQ11	PVAQ12	PVAQ13	PVAQ14	PVAQ15	PVAQ16
9	3	3	3	3	3	3	3	1	4	4	3	2	2	3	2	2	
PPNR	PVAQ1	PVAQ2	PVAQ3	PVAQ4	PVAQ5	PVAQ6	PVAQ7	PVAQ8	PVAQ9	PVAQ10	PVAQ11	PVAQ12	PVAQ13	PVAQ14	PVAQ15	PVAQ16
10	3	3	3	4	3	2	4	3	3	3	2	2	4	5	2	3	
PPNR	PVAQ1	PVAQ2	PVAQ3	PVAQ4	PVAQ5	PVAQ6	PVAQ7	PVAQ8	PVAQ9	PVAQ10	PVAQ11	PVAQ12	PVAQ13	PVAQ14	PVAQ15	PVAQ16
11	3	4	4	1	2	1	1	2	4	3	4	1	0	3	1	2	
PPNR	PVAQ1	PVAQ2	PVAQ3	PVAQ4	PVAQ5	PVAQ6	PVAQ7	PVAQ8	PVAQ9	PVAQ10	PVAQ11	PVAQ12	PVAQ13	PVAQ14	PVAQ15	PVAQ16
12	2	2	2	2	3	2	3	4	1	1	1	1	2	2	3	3	
PPNR	PVAQ1	PVAQ2	PVAQ3	PVAQ4	PVAQ5	PVAQ6	PVAQ7	PVAQ8	PVAQ9	PVAQ10	PVAQ11	PVAQ12	PVAQ13	PVAQ14	PVAQ15	PVAQ16
13	2	3	4	3	3	1	1	4	4	1	3	1	2	1	0	4	
PPNR	PVAQ1	PVAQ2	PVAQ3	PVAQ4	PVAQ5	PVAQ6	PVAQ7	PVAQ8	PVAQ9	PVAQ10	PVAQ11	PVAQ12	PVAQ13	PVAQ14	PVAQ15	PVAQ16
14	2	4	5	4	2	2	3	3	5	3	2	2	1	1	1	3	
PPNR	PVAQ1	PVAQ2	PVAQ3	PVAQ4	PVAQ5	PVAQ6	PVAQ7	PVAQ8	PVAQ9	PVAQ10	PVAQ11	PVAQ12	PVAQ13	PVAQ14	PVAQ15	PVAQ16
15	1	2	3	4	1	1	0	5	0	3	4	2	2	1	1	4	
PPNR	PVAQ1	PVAQ2	PVAQ3	PVAQ4	PVAQ5	PVAQ6	PVAQ7	PVAQ8	PVAQ9	PVAQ10	PVAQ11	PVAQ12	PVAQ13	PVAQ14	PVAQ15	PVAQ16
16	3	3	3	3	3	0	1	4	3	2	2	1	2	1	1	3	
PPNR	PVAQ1	PVAQ2	PVAQ3	PVAQ4	PVAQ5	PVAQ6	PVAQ7	PVAQ8	PVAQ9	PVAQ10	PVAQ11	PVAQ12	PVAQ13	PVAQ14	PVAQ15	PVAQ16
17	3	4	3	2	3	2	2	2	3	2	3	3	1	2	2	3	
PPNR	PVAQ1	PVAQ2	PVAQ3	PVAQ4	PVAQ5	PVAQ6	PVAQ7	PVAQ8	PVAQ9	PVAQ10	PVAQ11	PVAQ12	PVAQ13	PVAQ14	PVAQ15	PVAQ16
18	2	3	3	2	3	1	2	2	3	3	2	3	3	1	1	4	
PPNR	PVAQ1	PVAQ2	PVAQ3	PVAQ4	PVAQ5	PVAQ6	PVAQ7	PVAQ8	PVAQ9	PVAQ10	PVAQ11	PVAQ12	PVAQ13	PVAQ14	PVAQ15	PVAQ16
19	1	1	1	2	1	1	1	2	2	1	1	1	1	1	1	2	
PPNR	PVAQ1	PVAQ2	PVAQ3	PVAQ4	PVAQ5	PVAQ6	PVAQ7	PVAQ8	PVAQ9	PVAQ10	PVAQ11	PVAQ12	PVAQ13	PVAQ14	PVAQ15	PVAQ16
20	1	3	3	3	3	2	3	2	4	2	3	2	2	3	2	3	
PPNR	PVAQ1	PVAQ2	PVAQ3	PVAQ4	PVAQ5	PVAQ6	PVAQ7	PVAQ8	PVAQ9	PVAQ10	PVAQ11	PVAQ12	PVAQ13	PVAQ14	PVAQ15	PVAQ16
21	2	4	3	0	4	1	4	4	2	0	4	2	2	1	0	5	
PPNR	PVAQ1	PVAQ2	PVAQ3	PVAQ4	PVAQ5	PVAQ6	PVAQ7	PVAQ8	PVAQ9	PVAQ10	PVAQ11	PVAQ12	PVAQ13	PVAQ14	PVAQ15	PVAQ16
22	2	1	1	1	1	1	2	3	1	1	1	1	1	1	1	1	
PPNR	PVAQ1	PVAQ2	PVAQ3	PVAQ4	PVAQ5	PVAQ6	PVAQ7	PVAQ8	PVAQ9	PVAQ10	PVAQ11	PVAQ12	PVAQ13	PVAQ14	PVAQ15	PVAQ16
23	3	3	3	3	2	1	3	2	4	2	2	1	1	1	0	3	
PPNR	PVAQ1	PVAQ2	PVAQ3	PVAQ4	PVAQ5	PVAQ6	PVAQ7	PVAQ8	PVAQ9	PVAQ10	PVAQ11	PVAQ12	PVAQ13	PVAQ14	PVAQ15	PVAQ16
25	0	0	0	0	0	0	0	0	0	0	0	0	0	0	0	0	
PPNR	PVAQ1	PVAQ2	PVAQ3	PVAQ4	PVAQ5	PVAQ6	PVAQ7	PVAQ8	PVAQ9	PVAQ10	PVAQ11	PVAQ12	PVAQ13	PVAQ14	PVAQ15	PVAQ16
26	4	5	4	2	5	2	4	2	5	4	4	2	3	4	3	2	
PPNR	PVAQ1	PVAQ2	PVAQ3	PVAQ4	PVAQ5	PVAQ6	PVAQ7	PVAQ8	PVAQ9	PVAQ10	PVAQ11	PVAQ12	PVAQ13	PVAQ14	PVAQ15	PVAQ16
27	2	1	1	0	2	1	3	3	1	1	1	1	2	2	1	1	
PPNR	PVAQ1	PVAQ2	PVAQ3	PVAQ4	PVAQ5	PVAQ6	PVAQ7	PVAQ8	PVAQ9	PVAQ10	PVAQ11	PVAQ12	PVAQ13	PVAQ14	PVAQ15	PVAQ16
28	2	3	3	3	3	2	3	3	4	3	0	2	3	1	0	2	
PPNR	PVAQ1	PVAQ2	PVAQ3	PVAQ4	PVAQ5	PVAQ6	PVAQ7	PVAQ8	PVAQ9	PVAQ10	PVAQ11	PVAQ12	PVAQ13	PVAQ14	PVAQ15	PVAQ16
29	3	3	2	4	4	1	3	4	2	1	3	1	3	2	1	2	
PPNR	PVAQ1	PVAQ2	PVAQ3	PVAQ4	PVAQ5	PVAQ6	PVAQ7	PVAQ8	PVAQ9	PVAQ10	PVAQ11	PVAQ12	PVAQ13	PVAQ14	PVAQ15	PVAQ16
30	2	2	3	1	2	0	1	2	3	3	2	1	1	2	1	1	
PPNR	PVAQ1	PVAQ2	PVAQ3	PVAQ4	PVAQ5	PVAQ6	PVAQ7	PVAQ8	PVAQ9	PVAQ10	PVAQ11	PVAQ12	PVAQ13	PVAQ14	PVAQ15	PVAQ16
31	3	3	4	4	4	1	2	4	4	4	4	2	2	3	2	3	
PPNR	PVAQ1	PVAQ2	PVAQ3	PVAQ4	PVAQ5	PVAQ6	PVAQ7	PVAQ8	PVAQ9	PVAQ10	PVAQ11	PVAQ12	PVAQ13	PVAQ14	PVAQ15	PVAQ16
32	3	4	4	5	3	1	4	2	4	2	3	2	3	2	2	1	
PPNR	PVAQ1	PVAQ2	PVAQ3	PVAQ4	PVAQ5	PVAQ6	PVAQ7	PVAQ8	PVAQ9	PVAQ10	PVAQ11	PVAQ12	PVAQ13	PVAQ14	PVAQ15	PVAQ16
33	2	2	3	4	4	2	2	3	3	3	2	2	3	2	3	2	
PPNR	PVAQ1	PVAQ2	PVAQ3	PVAQ4	PVAQ5	PVAQ6	PVAQ7	PVAQ8	PVAQ9	PVAQ10	PVAQ11	PVAQ12	PVAQ13	PVAQ14	PVAQ15	PVAQ16
35	1	3	4	4	3	0	1	4	3	1	3	1	1	0	0	4	
PPNR	PVAQ1	PVAQ2	PVAQ3	PVAQ4	PVAQ5	PVAQ6	PVAQ7	PVAQ8	PVAQ9	PVAQ10	PVAQ11	PVAQ12	PVAQ13	PVAQ14	PVAQ15	PVAQ16
36	1	4	4	2	4	0	1	3	2	0	2	1	1	1	1	4	
PPNR	PVAQ1	PVAQ2	PVAQ3	PVAQ4	PVAQ5	PVAQ6	PVAQ7	PVAQ8	PVAQ9	PVAQ10	PVAQ11	PVAQ12	PVAQ13	PVAQ14	PVAQ15	PVAQ16
37	0	0	0	0	0	0	0	0	0	0	0	0	0	0	0	0	
PPNR	PVAQ1	PVAQ2	PVAQ3	PVAQ4	PVAQ5	PVAQ6	PVAQ7	PVAQ8	PVAQ9	PVAQ10	PVAQ11	PVAQ12	PVAQ13	PVAQ14	PVAQ15	PVAQ16
38	4	3	3	3	4	0	1	2	3	2	3	2	2	3	1	4	
PPNR	PVAQ1	PVAQ2	PVAQ3	PVAQ4	PVAQ5	PVAQ6	PVAQ7	PVAQ8	PVAQ9	PVAQ10	PVAQ11	PVAQ12	PVAQ13	PVAQ14	PVAQ15	PVAQ16
39	2	3	3	1	3	1	1	4	1	1	4	1	1	1	0	1	
PPNR	PVAQ1	PVAQ2	PVAQ3	PVAQ4	PVAQ5	PVAQ6	PVAQ7	PVAQ8	PVAQ9	PVAQ10	PVAQ11	PVAQ12	PVAQ13	PVAQ14	PVAQ15	PVAQ16
40	3	3	2	5	4	2	3	2	5	2	2	3	3	3	1	2	
